# Supplementary material for: Spillovers and legacies of land management on temperate woodland biodiversity
Source: Nat Ecol Evol. 2025 Apr 23;9(6):1009–20. doi: 10.1038/s41559-025-02688-6 (PMC12148928; doi:10.1038/s41559-025-02688-6)
Supplement: Supplementary file 3 — Statistical source data. [file 41559_2025_2688_MOESM3_ESM.txt]

"Taxon" "Group.1" "Category" "Sp.rich" "Intercept" "Panel" "Patch.area" "Woodland" "ToW"
"1" "Beetles" 1 "Small_Low_Low" 51 45 "A" "Small patch" "Low woodland" "Low ToW"
"2" "Beetles" 1 "Large_Low_Low" 91 45 "B" "Large patch" "Low woodland" "Low ToW"
"3" "Beetles" 1 "Small_High_Low" 32 45 "C" "Small patch" "High woodland" "Low ToW"
"4" "Beetles" 1 "Large_High_Low" 8 45 "D" "Large patch" "High woodland" "Low ToW"
"5" "Beetles" 1 "Small_High_High" 72 45 "E" "Small patch" "High woodland" "High ToW"
"6" "Beetles" 1 "Large_High_High" 32 45 "F" "Large patch" "High woodland" "High ToW"
"7" "Beetles" 2 "Small_Low_Low" 56 38 "A" "Small patch" "Low woodland" "Low ToW"
"8" "Beetles" 2 "Large_Low_Low" 83 38 "B" "Large patch" "Low woodland" "Low ToW"
"9" "Beetles" 2 "Small_High_Low" 28 38 "C" "Small patch" "High woodland" "Low ToW"
"10" "Beetles" 2 "Large_High_Low" 9 38 "D" "Large patch" "High woodland" "Low ToW"
"11" "Beetles" 2 "Small_High_High" 65 38 "E" "Small patch" "High woodland" "High ToW"
"12" "Beetles" 2 "Large_High_High" 34 38 "F" "Large patch" "High woodland" "High ToW"
"13" "Beetles" 3 "Small_Low_Low" 36 42 "A" "Small patch" "Low woodland" "Low ToW"
"14" "Beetles" 3 "Large_Low_Low" 80 42 "B" "Large patch" "Low woodland" "Low ToW"
"15" "Beetles" 3 "Small_High_Low" 30 42 "C" "Small patch" "High woodland" "Low ToW"
"16" "Beetles" 3 "Large_High_Low" 12 42 "D" "Large patch" "High woodland" "Low ToW"
"17" "Beetles" 3 "Small_High_High" 54 42 "E" "Small patch" "High woodland" "High ToW"
"18" "Beetles" 3 "Large_High_High" 30 42 "F" "Large patch" "High woodland" "High ToW"
"19" "Beetles" 4 "Small_Low_Low" 43 39 "A" "Small patch" "Low woodland" "Low ToW"
"20" "Beetles" 4 "Large_Low_Low" 95 39 "B" "Large patch" "Low woodland" "Low ToW"
"21" "Beetles" 4 "Small_High_Low" 38 39 "C" "Small patch" "High woodland" "Low ToW"
"22" "Beetles" 4 "Large_High_Low" 14 39 "D" "Large patch" "High woodland" "Low ToW"
"23" "Beetles" 4 "Small_High_High" 78 39 "E" "Small patch" "High woodland" "High ToW"
"24" "Beetles" 4 "Large_High_High" 42 39 "F" "Large patch" "High woodland" "High ToW"
"25" "Beetles" 5 "Small_Low_Low" 45 47 "A" "Small patch" "Low woodland" "Low ToW"
"26" "Beetles" 5 "Large_Low_Low" 77 47 "B" "Large patch" "Low woodland" "Low ToW"
"27" "Beetles" 5 "Small_High_Low" 40 47 "C" "Small patch" "High woodland" "Low ToW"
"28" "Beetles" 5 "Large_High_Low" 15 47 "D" "Large patch" "High woodland" "Low ToW"
"29" "Beetles" 5 "Small_High_High" 69 47 "E" "Small patch" "High woodland" "High ToW"
"30" "Beetles" 5 "Large_High_High" 33 47 "F" "Large patch" "High woodland" "High ToW"
"31" "Beetles" 6 "Small_Low_Low" 43 43 "A" "Small patch" "Low woodland" "Low ToW"
"32" "Beetles" 6 "Large_Low_Low" 77 43 "B" "Large patch" "Low woodland" "Low ToW"
"33" "Beetles" 6 "Small_High_Low" 38 43 "C" "Small patch" "High woodland" "Low ToW"
"34" "Beetles" 6 "Large_High_Low" 20 43 "D" "Large patch" "High woodland" "Low ToW"
"35" "Beetles" 6 "Small_High_High" 70 43 "E" "Small patch" "High woodland" "High ToW"
"36" "Beetles" 6 "Large_High_High" 39 43 "F" "Large patch" "High woodland" "High ToW"
"37" "Beetles" 7 "Small_Low_Low" 49 49 "A" "Small patch" "Low woodland" "Low ToW"
"38" "Beetles" 7 "Large_Low_Low" 86 49 "B" "Large patch" "Low woodland" "Low ToW"
"39" "Beetles" 7 "Small_High_Low" 43 49 "C" "Small patch" "High woodland" "Low ToW"
"40" "Beetles" 7 "Large_High_Low" 16 49 "D" "Large patch" "High woodland" "Low ToW"
"41" "Beetles" 7 "Small_High_High" 70 49 "E" "Small patch" "High woodland" "High ToW"
"42" "Beetles" 7 "Large_High_High" 40 49 "F" "Large patch" "High woodland" "High ToW"
"43" "Beetles" 8 "Small_Low_Low" 62 52 "A" "Small patch" "Low woodland" "Low ToW"
"44" "Beetles" 8 "Large_Low_Low" 84 52 "B" "Large patch" "Low woodland" "Low ToW"
"45" "Beetles" 8 "Small_High_Low" 35 52 "C" "Small patch" "High woodland" "Low ToW"
"46" "Beetles" 8 "Large_High_Low" 23 52 "D" "Large patch" "High woodland" "Low ToW"
"47" "Beetles" 8 "Small_High_High" 72 52 "E" "Small patch" "High woodland" "High ToW"
"48" "Beetles" 8 "Large_High_High" 50 52 "F" "Large patch" "High woodland" "High ToW"
"49" "Beetles" 9 "Small_Low_Low" 64 52 "A" "Small patch" "Low woodland" "Low ToW"
"50" "Beetles" 9 "Large_Low_Low" 77 52 "B" "Large patch" "Low woodland" "Low ToW"
"51" "Beetles" 9 "Small_High_Low" 37 52 "C" "Small patch" "High woodland" "Low ToW"
"52" "Beetles" 9 "Large_High_Low" 35 52 "D" "Large patch" "High woodland" "Low ToW"
"53" "Beetles" 9 "Small_High_High" 59 52 "E" "Small patch" "High woodland" "High ToW"
"54" "Beetles" 9 "Large_High_High" 40 52 "F" "Large patch" "High woodland" "High ToW"
"55" "Beetles" 10 "Small_Low_Low" 56 49 "A" "Small patch" "Low woodland" "Low ToW"
"56" "Beetles" 10 "Large_Low_Low" 73 49 "B" "Large patch" "Low woodland" "Low ToW"
"57" "Beetles" 10 "Small_High_Low" 35 49 "C" "Small patch" "High woodland" "Low ToW"
"58" "Beetles" 10 "Large_High_Low" 26 49 "D" "Large patch" "High woodland" "Low ToW"
"59" "Beetles" 10 "Small_High_High" 50 49 "E" "Small patch" "High woodland" "High ToW"
"60" "Beetles" 10 "Large_High_High" 36 49 "F" "Large patch" "High woodland" "High ToW"
"61" "Beetles" 11 "Small_Low_Low" 57 39 "A" "Small patch" "Low woodland" "Low ToW"
"62" "Beetles" 11 "Large_Low_Low" 88 39 "B" "Large patch" "Low woodland" "Low ToW"
"63" "Beetles" 11 "Small_High_Low" 35 39 "C" "Small patch" "High woodland" "Low ToW"
"64" "Beetles" 11 "Large_High_Low" 24 39 "D" "Large patch" "High woodland" "Low ToW"
"65" "Beetles" 11 "Small_High_High" 82 39 "E" "Small patch" "High woodland" "High ToW"
"66" "Beetles" 11 "Large_High_High" 56 39 "F" "Large patch" "High woodland" "High ToW"
"67" "Beetles" 12 "Small_Low_Low" 64 50 "A" "Small patch" "Low woodland" "Low ToW"
"68" "Beetles" 12 "Large_Low_Low" 83 50 "B" "Large patch" "Low woodland" "Low ToW"
"69" "Beetles" 12 "Small_High_Low" 39 50 "C" "Small patch" "High woodland" "Low ToW"
"70" "Beetles" 12 "Large_High_Low" 34 50 "D" "Large patch" "High woodland" "Low ToW"
"71" "Beetles" 12 "Small_High_High" 60 50 "E" "Small patch" "High woodland" "High ToW"
"72" "Beetles" 12 "Large_High_High" 47 50 "F" "Large patch" "High woodland" "High ToW"
"73" "Beetles" 13 "Small_Low_Low" 64 51 "A" "Small patch" "Low woodland" "Low ToW"
"74" "Beetles" 13 "Large_Low_Low" 89 51 "B" "Large patch" "Low woodland" "Low ToW"
"75" "Beetles" 13 "Small_High_Low" 45 51 "C" "Small patch" "High woodland" "Low ToW"
"76" "Beetles" 13 "Large_High_Low" 30 51 "D" "Large patch" "High woodland" "Low ToW"
"77" "Beetles" 13 "Small_High_High" 67 51 "E" "Small patch" "High woodland" "High ToW"
"78" "Beetles" 13 "Large_High_High" 52 51 "F" "Large patch" "High woodland" "High ToW"
"79" "Beetles" 14 "Small_Low_Low" 50 46 "A" "Small patch" "Low woodland" "Low ToW"
"80" "Beetles" 14 "Large_Low_Low" 87 46 "B" "Large patch" "Low woodland" "Low ToW"
"81" "Beetles" 14 "Small_High_Low" 52 46 "C" "Small patch" "High woodland" "Low ToW"
"82" "Beetles" 14 "Large_High_Low" 24 46 "D" "Large patch" "High woodland" "Low ToW"
"83" "Beetles" 14 "Small_High_High" 68 46 "E" "Small patch" "High woodland" "High ToW"
"84" "Beetles" 14 "Large_High_High" 36 46 "F" "Large patch" "High woodland" "High ToW"
"85" "Beetles" 15 "Small_Low_Low" 66 60 "A" "Small patch" "Low woodland" "Low ToW"
"86" "Beetles" 15 "Large_Low_Low" 94 60 "B" "Large patch" "Low woodland" "Low ToW"
"87" "Beetles" 15 "Small_High_Low" 68 60 "C" "Small patch" "High woodland" "Low ToW"
"88" "Beetles" 15 "Large_High_Low" 24 60 "D" "Large patch" "High woodland" "Low ToW"
"89" "Beetles" 15 "Small_High_High" 82 60 "E" "Small patch" "High woodland" "High ToW"
"90" "Beetles" 15 "Large_High_High" 44 60 "F" "Large patch" "High woodland" "High ToW"
"91" "Beetles" 16 "Small_Low_Low" 62 49 "A" "Small patch" "Low woodland" "Low ToW"
"92" "Beetles" 16 "Large_Low_Low" 97 49 "B" "Large patch" "Low woodland" "Low ToW"
"93" "Beetles" 16 "Small_High_Low" 44 49 "C" "Small patch" "High woodland" "Low ToW"
"94" "Beetles" 16 "Large_High_Low" 21 49 "D" "Large patch" "High woodland" "Low ToW"
"95" "Beetles" 16 "Small_High_High" 94 49 "E" "Small patch" "High woodland" "High ToW"
"96" "Beetles" 16 "Large_High_High" 59 49 "F" "Large patch" "High woodland" "High ToW"
"97" "Beetles" 17 "Small_Low_Low" 44 40 "A" "Small patch" "Low woodland" "Low ToW"
"98" "Beetles" 17 "Large_Low_Low" 86 40 "B" "Large patch" "Low woodland" "Low ToW"
"99" "Beetles" 17 "Small_High_Low" 50 40 "C" "Small patch" "High woodland" "Low ToW"
"100" "Beetles" 17 "Large_High_Low" 38 40 "D" "Large patch" "High woodland" "Low ToW"
"101" "Beetles" 17 "Small_High_High" 56 40 "E" "Small patch" "High woodland" "High ToW"
"102" "Beetles" 17 "Large_High_High" 44 40 "F" "Large patch" "High woodland" "High ToW"
"103" "Beetles" 18 "Small_Low_Low" 63 55 "A" "Small patch" "Low woodland" "Low ToW"
"104" "Beetles" 18 "Large_Low_Low" 85 55 "B" "Large patch" "Low woodland" "Low ToW"
"105" "Beetles" 18 "Small_High_Low" 45 55 "C" "Small patch" "High woodland" "Low ToW"
"106" "Beetles" 18 "Large_High_Low" 41 55 "D" "Large patch" "High woodland" "Low ToW"
"107" "Beetles" 18 "Small_High_High" 82 55 "E" "Small patch" "High woodland" "High ToW"
"108" "Beetles" 18 "Large_High_High" 64 55 "F" "Large patch" "High woodland" "High ToW"
"109" "Beetles" 19 "Small_Low_Low" 55 44 "A" "Small patch" "Low woodland" "Low ToW"
"110" "Beetles" 19 "Large_Low_Low" 90 44 "B" "Large patch" "Low woodland" "Low ToW"
"111" "Beetles" 19 "Small_High_Low" 45 44 "C" "Small patch" "High woodland" "Low ToW"
"112" "Beetles" 19 "Large_High_Low" 21 44 "D" "Large patch" "High woodland" "Low ToW"
"113" "Beetles" 19 "Small_High_High" 82 44 "E" "Small patch" "High woodland" "High ToW"
"114" "Beetles" 19 "Large_High_High" 41 44 "F" "Large patch" "High woodland" "High ToW"
"115" "Beetles" 20 "Small_Low_Low" 55 52 "A" "Small patch" "Low woodland" "Low ToW"
"116" "Beetles" 20 "Large_Low_Low" 83 52 "B" "Large patch" "Low woodland" "Low ToW"
"117" "Beetles" 20 "Small_High_Low" 59 52 "C" "Small patch" "High woodland" "Low ToW"
"118" "Beetles" 20 "Large_High_Low" 32 52 "D" "Large patch" "High woodland" "Low ToW"
"119" "Beetles" 20 "Small_High_High" 70 52 "E" "Small patch" "High woodland" "High ToW"
"120" "Beetles" 20 "Large_High_High" 39 52 "F" "Large patch" "High woodland" "High ToW"
"121" "Beetles" 21 "Small_Low_Low" 47 36 "A" "Small patch" "Low woodland" "Low ToW"
"122" "Beetles" 21 "Large_Low_Low" 92 36 "B" "Large patch" "Low woodland" "Low ToW"
"123" "Beetles" 21 "Small_High_Low" 36 36 "C" "Small patch" "High woodland" "Low ToW"
"124" "Beetles" 21 "Large_High_Low" 15 36 "D" "Large patch" "High woodland" "Low ToW"
"125" "Beetles" 21 "Small_High_High" 71 36 "E" "Small patch" "High woodland" "High ToW"
"126" "Beetles" 21 "Large_High_High" 37 36 "F" "Large patch" "High woodland" "High ToW"
"127" "Beetles" 22 "Small_Low_Low" 56 45 "A" "Small patch" "Low woodland" "Low ToW"
"128" "Beetles" 22 "Large_Low_Low" 91 45 "B" "Large patch" "Low woodland" "Low ToW"
"129" "Beetles" 22 "Small_High_Low" 37 45 "C" "Small patch" "High woodland" "Low ToW"
"130" "Beetles" 22 "Large_High_Low" 15 45 "D" "Large patch" "High woodland" "Low ToW"
"131" "Beetles" 22 "Small_High_High" 73 45 "E" "Small patch" "High woodland" "High ToW"
"132" "Beetles" 22 "Large_High_High" 39 45 "F" "Large patch" "High woodland" "High ToW"
"133" "Beetles" 23 "Small_Low_Low" 67 56 "A" "Small patch" "Low woodland" "Low ToW"
"134" "Beetles" 23 "Large_Low_Low" 102 56 "B" "Large patch" "Low woodland" "Low ToW"
"135" "Beetles" 23 "Small_High_Low" 48 56 "C" "Small patch" "High woodland" "Low ToW"
"136" "Beetles" 23 "Large_High_Low" 25 56 "D" "Large patch" "High woodland" "Low ToW"
"137" "Beetles" 23 "Small_High_High" 78 56 "E" "Small patch" "High woodland" "High ToW"
"138" "Beetles" 23 "Large_High_High" 46 56 "F" "Large patch" "High woodland" "High ToW"
"139" "Beetles" 24 "Small_Low_Low" 65 59 "A" "Small patch" "Low woodland" "Low ToW"
"140" "Beetles" 24 "Large_Low_Low" 89 59 "B" "Large patch" "Low woodland" "Low ToW"
"141" "Beetles" 24 "Small_High_Low" 53 59 "C" "Small patch" "High woodland" "Low ToW"
"142" "Beetles" 24 "Large_High_Low" 37 59 "D" "Large patch" "High woodland" "Low ToW"
"143" "Beetles" 24 "Small_High_High" 77 59 "E" "Small patch" "High woodland" "High ToW"
"144" "Beetles" 24 "Large_High_High" 66 59 "F" "Large patch" "High woodland" "High ToW"
"145" "Beetles" 25 "Small_Low_Low" 67 51 "A" "Small patch" "Low woodland" "Low ToW"
"146" "Beetles" 25 "Large_Low_Low" 90 51 "B" "Large patch" "Low woodland" "Low ToW"
"147" "Beetles" 25 "Small_High_Low" 54 51 "C" "Small patch" "High woodland" "Low ToW"
"148" "Beetles" 25 "Large_High_Low" 21 51 "D" "Large patch" "High woodland" "Low ToW"
"149" "Beetles" 25 "Small_High_High" 83 51 "E" "Small patch" "High woodland" "High ToW"
"150" "Beetles" 25 "Large_High_High" 41 51 "F" "Large patch" "High woodland" "High ToW"
"151" "Beetles" 26 "Small_Low_Low" 68 53 "A" "Small patch" "Low woodland" "Low ToW"
"152" "Beetles" 26 "Large_Low_Low" 86 53 "B" "Large patch" "Low woodland" "Low ToW"
"153" "Beetles" 26 "Small_High_Low" 44 53 "C" "Small patch" "High woodland" "Low ToW"
"154" "Beetles" 26 "Large_High_Low" 27 53 "D" "Large patch" "High woodland" "Low ToW"
"155" "Beetles" 26 "Small_High_High" 90 53 "E" "Small patch" "High woodland" "High ToW"
"156" "Beetles" 26 "Large_High_High" 59 53 "F" "Large patch" "High woodland" "High ToW"
"157" "Beetles" 27 "Small_Low_Low" 52 49 "A" "Small patch" "Low woodland" "Low ToW"
"158" "Beetles" 27 "Large_Low_Low" 70 49 "B" "Large patch" "Low woodland" "Low ToW"
"159" "Beetles" 27 "Small_High_Low" 40 49 "C" "Small patch" "High woodland" "Low ToW"
"160" "Beetles" 27 "Large_High_Low" 25 49 "D" "Large patch" "High woodland" "Low ToW"
"161" "Beetles" 27 "Small_High_High" 79 49 "E" "Small patch" "High woodland" "High ToW"
"162" "Beetles" 27 "Large_High_High" 51 49 "F" "Large patch" "High woodland" "High ToW"
"163" "Beetles" 28 "Small_Low_Low" 49 42 "A" "Small patch" "Low woodland" "Low ToW"
"164" "Beetles" 28 "Large_Low_Low" 69 42 "B" "Large patch" "Low woodland" "Low ToW"
"165" "Beetles" 28 "Small_High_Low" 40 42 "C" "Small patch" "High woodland" "Low ToW"
"166" "Beetles" 28 "Large_High_Low" 30 42 "D" "Large patch" "High woodland" "Low ToW"
"167" "Beetles" 28 "Small_High_High" 80 42 "E" "Small patch" "High woodland" "High ToW"
"168" "Beetles" 28 "Large_High_High" 51 42 "F" "Large patch" "High woodland" "High ToW"
"169" "Beetles" 29 "Small_Low_Low" 42 35 "A" "Small patch" "Low woodland" "Low ToW"
"170" "Beetles" 29 "Large_Low_Low" 55 35 "B" "Large patch" "Low woodland" "Low ToW"
"171" "Beetles" 29 "Small_High_Low" 32 35 "C" "Small patch" "High woodland" "Low ToW"
"172" "Beetles" 29 "Large_High_Low" 32 35 "D" "Large patch" "High woodland" "Low ToW"
"173" "Beetles" 29 "Small_High_High" 71 35 "E" "Small patch" "High woodland" "High ToW"
"174" "Beetles" 29 "Large_High_High" 52 35 "F" "Large patch" "High woodland" "High ToW"
"175" "Beetles" 30 "Small_Low_Low" 57 52 "A" "Small patch" "Low woodland" "Low ToW"
"176" "Beetles" 30 "Large_Low_Low" 53 52 "B" "Large patch" "Low woodland" "Low ToW"
"177" "Beetles" 30 "Small_High_Low" 44 52 "C" "Small patch" "High woodland" "Low ToW"
"178" "Beetles" 30 "Large_High_Low" 35 52 "D" "Large patch" "High woodland" "Low ToW"
"179" "Beetles" 30 "Small_High_High" 72 52 "E" "Small patch" "High woodland" "High ToW"
"180" "Beetles" 30 "Large_High_High" 59 52 "F" "Large patch" "High woodland" "High ToW"
"181" "Beetles" 31 "Small_Low_Low" 55 49 "A" "Small patch" "Low woodland" "Low ToW"
"182" "Beetles" 31 "Large_Low_Low" 49 49 "B" "Large patch" "Low woodland" "Low ToW"
"183" "Beetles" 31 "Small_High_Low" 38 49 "C" "Small patch" "High woodland" "Low ToW"
"184" "Beetles" 31 "Large_High_Low" 34 49 "D" "Large patch" "High woodland" "Low ToW"
"185" "Beetles" 31 "Small_High_High" 74 49 "E" "Small patch" "High woodland" "High ToW"
"186" "Beetles" 31 "Large_High_High" 62 49 "F" "Large patch" "High woodland" "High ToW"
"187" "Beetles" 32 "Small_Low_Low" 51 52 "A" "Small patch" "Low woodland" "Low ToW"
"188" "Beetles" 32 "Large_Low_Low" 45 52 "B" "Large patch" "Low woodland" "Low ToW"
"189" "Beetles" 32 "Small_High_Low" 51 52 "C" "Small patch" "High woodland" "Low ToW"
"190" "Beetles" 32 "Large_High_Low" 52 52 "D" "Large patch" "High woodland" "Low ToW"
"191" "Beetles" 32 "Small_High_High" 62 52 "E" "Small patch" "High woodland" "High ToW"
"192" "Beetles" 32 "Large_High_High" 67 52 "F" "Large patch" "High woodland" "High ToW"
"193" "Beetles" 33 "Small_Low_Low" 51 46 "A" "Small patch" "Low woodland" "Low ToW"
"194" "Beetles" 33 "Large_Low_Low" 44 46 "B" "Large patch" "Low woodland" "Low ToW"
"195" "Beetles" 33 "Small_High_Low" 41 46 "C" "Small patch" "High woodland" "Low ToW"
"196" "Beetles" 33 "Large_High_Low" 33 46 "D" "Large patch" "High woodland" "Low ToW"
"197" "Beetles" 33 "Small_High_High" 63 46 "E" "Small patch" "High woodland" "High ToW"
"198" "Beetles" 33 "Large_High_High" 53 46 "F" "Large patch" "High woodland" "High ToW"
"199" "Beetles" 34 "Small_Low_Low" 63 47 "A" "Small patch" "Low woodland" "Low ToW"
"200" "Beetles" 34 "Large_Low_Low" 55 47 "B" "Large patch" "Low woodland" "Low ToW"
"201" "Beetles" 34 "Small_High_Low" 39 47 "C" "Small patch" "High woodland" "Low ToW"
"202" "Beetles" 34 "Large_High_Low" 34 47 "D" "Large patch" "High woodland" "Low ToW"
"203" "Beetles" 34 "Small_High_High" 68 47 "E" "Small patch" "High woodland" "High ToW"
"204" "Beetles" 34 "Large_High_High" 58 47 "F" "Large patch" "High woodland" "High ToW"
"205" "Beetles" 35 "Small_Low_Low" 46 43 "A" "Small patch" "Low woodland" "Low ToW"
"206" "Beetles" 35 "Large_Low_Low" 54 43 "B" "Large patch" "Low woodland" "Low ToW"
"207" "Beetles" 35 "Small_High_Low" 31 43 "C" "Small patch" "High woodland" "Low ToW"
"208" "Beetles" 35 "Large_High_Low" 35 43 "D" "Large patch" "High woodland" "Low ToW"
"209" "Beetles" 35 "Small_High_High" 70 43 "E" "Small patch" "High woodland" "High ToW"
"210" "Beetles" 35 "Large_High_High" 59 43 "F" "Large patch" "High woodland" "High ToW"
"211" "Beetles" 36 "Small_Low_Low" 53 45 "A" "Small patch" "Low woodland" "Low ToW"
"212" "Beetles" 36 "Large_Low_Low" 64 45 "B" "Large patch" "Low woodland" "Low ToW"
"213" "Beetles" 36 "Small_High_Low" 36 45 "C" "Small patch" "High woodland" "Low ToW"
"214" "Beetles" 36 "Large_High_Low" 37 45 "D" "Large patch" "High woodland" "Low ToW"
"215" "Beetles" 36 "Small_High_High" 75 45 "E" "Small patch" "High woodland" "High ToW"
"216" "Beetles" 36 "Large_High_High" 70 45 "F" "Large patch" "High woodland" "High ToW"
"217" "Beetles" 37 "Small_Low_Low" 70 49 "A" "Small patch" "Low woodland" "Low ToW"
"218" "Beetles" 37 "Large_Low_Low" 67 49 "B" "Large patch" "Low woodland" "Low ToW"
"219" "Beetles" 37 "Small_High_Low" 38 49 "C" "Small patch" "High woodland" "Low ToW"
"220" "Beetles" 37 "Large_High_Low" 42 49 "D" "Large patch" "High woodland" "Low ToW"
"221" "Beetles" 37 "Small_High_High" 72 49 "E" "Small patch" "High woodland" "High ToW"
"222" "Beetles" 37 "Large_High_High" 71 49 "F" "Large patch" "High woodland" "High ToW"
"223" "Beetles" 38 "Small_Low_Low" 56 50 "A" "Small patch" "Low woodland" "Low ToW"
"224" "Beetles" 38 "Large_Low_Low" 56 50 "B" "Large patch" "Low woodland" "Low ToW"
"225" "Beetles" 38 "Small_High_Low" 32 50 "C" "Small patch" "High woodland" "Low ToW"
"226" "Beetles" 38 "Large_High_Low" 49 50 "D" "Large patch" "High woodland" "Low ToW"
"227" "Beetles" 38 "Small_High_High" 59 50 "E" "Small patch" "High woodland" "High ToW"
"228" "Beetles" 38 "Large_High_High" 71 50 "F" "Large patch" "High woodland" "High ToW"
"229" "Beetles" 39 "Small_Low_Low" 60 49 "A" "Small patch" "Low woodland" "Low ToW"
"230" "Beetles" 39 "Large_Low_Low" 70 49 "B" "Large patch" "Low woodland" "Low ToW"
"231" "Beetles" 39 "Small_High_Low" 35 49 "C" "Small patch" "High woodland" "Low ToW"
"232" "Beetles" 39 "Large_High_Low" 36 49 "D" "Large patch" "High woodland" "Low ToW"
"233" "Beetles" 39 "Small_High_High" 65 49 "E" "Small patch" "High woodland" "High ToW"
"234" "Beetles" 39 "Large_High_High" 57 49 "F" "Large patch" "High woodland" "High ToW"
"235" "Beetles" 40 "Small_Low_Low" 56 46 "A" "Small patch" "Low woodland" "Low ToW"
"236" "Beetles" 40 "Large_Low_Low" 75 46 "B" "Large patch" "Low woodland" "Low ToW"
"237" "Beetles" 40 "Small_High_Low" 42 46 "C" "Small patch" "High woodland" "Low ToW"
"238" "Beetles" 40 "Large_High_Low" 32 46 "D" "Large patch" "High woodland" "Low ToW"
"239" "Beetles" 40 "Small_High_High" 63 46 "E" "Small patch" "High woodland" "High ToW"
"240" "Beetles" 40 "Large_High_High" 57 46 "F" "Large patch" "High woodland" "High ToW"
"241" "Beetles" 41 "Small_Low_Low" 66 49 "A" "Small patch" "Low woodland" "Low ToW"
"242" "Beetles" 41 "Large_Low_Low" 75 49 "B" "Large patch" "Low woodland" "Low ToW"
"243" "Beetles" 41 "Small_High_Low" 45 49 "C" "Small patch" "High woodland" "Low ToW"
"244" "Beetles" 41 "Large_High_Low" 28 49 "D" "Large patch" "High woodland" "Low ToW"
"245" "Beetles" 41 "Small_High_High" 75 49 "E" "Small patch" "High woodland" "High ToW"
"246" "Beetles" 41 "Large_High_High" 56 49 "F" "Large patch" "High woodland" "High ToW"
"247" "Beetles" 42 "Small_Low_Low" 77 64 "A" "Small patch" "Low woodland" "Low ToW"
"248" "Beetles" 42 "Large_Low_Low" 97 64 "B" "Large patch" "Low woodland" "Low ToW"
"249" "Beetles" 42 "Small_High_Low" 47 64 "C" "Small patch" "High woodland" "Low ToW"
"250" "Beetles" 42 "Large_High_Low" 31 64 "D" "Large patch" "High woodland" "Low ToW"
"251" "Beetles" 42 "Small_High_High" 79 64 "E" "Small patch" "High woodland" "High ToW"
"252" "Beetles" 42 "Large_High_High" 67 64 "F" "Large patch" "High woodland" "High ToW"
"253" "Beetles" 43 "Small_Low_Low" 69 57 "A" "Small patch" "Low woodland" "Low ToW"
"254" "Beetles" 43 "Large_Low_Low" 83 57 "B" "Large patch" "Low woodland" "Low ToW"
"255" "Beetles" 43 "Small_High_Low" 35 57 "C" "Small patch" "High woodland" "Low ToW"
"256" "Beetles" 43 "Large_High_Low" 38 57 "D" "Large patch" "High woodland" "Low ToW"
"257" "Beetles" 43 "Small_High_High" 78 57 "E" "Small patch" "High woodland" "High ToW"
"258" "Beetles" 43 "Large_High_High" 65 57 "F" "Large patch" "High woodland" "High ToW"
"259" "Beetles" 44 "Small_Low_Low" 72 65 "A" "Small patch" "Low woodland" "Low ToW"
"260" "Beetles" 44 "Large_Low_Low" 86 65 "B" "Large patch" "Low woodland" "Low ToW"
"261" "Beetles" 44 "Small_High_Low" 50 65 "C" "Small patch" "High woodland" "Low ToW"
"262" "Beetles" 44 "Large_High_Low" 29 65 "D" "Large patch" "High woodland" "Low ToW"
"263" "Beetles" 44 "Small_High_High" 80 65 "E" "Small patch" "High woodland" "High ToW"
"264" "Beetles" 44 "Large_High_High" 55 65 "F" "Large patch" "High woodland" "High ToW"
"265" "Beetles" 45 "Small_Low_Low" 64 55 "A" "Small patch" "Low woodland" "Low ToW"
"266" "Beetles" 45 "Large_Low_Low" 82 55 "B" "Large patch" "Low woodland" "Low ToW"
"267" "Beetles" 45 "Small_High_Low" 50 55 "C" "Small patch" "High woodland" "Low ToW"
"268" "Beetles" 45 "Large_High_Low" 27 55 "D" "Large patch" "High woodland" "Low ToW"
"269" "Beetles" 45 "Small_High_High" 70 55 "E" "Small patch" "High woodland" "High ToW"
"270" "Beetles" 45 "Large_High_High" 43 55 "F" "Large patch" "High woodland" "High ToW"
"271" "Beetles" 46 "Small_Low_Low" 65 52 "A" "Small patch" "Low woodland" "Low ToW"
"272" "Beetles" 46 "Large_Low_Low" 92 52 "B" "Large patch" "Low woodland" "Low ToW"
"273" "Beetles" 46 "Small_High_Low" 52 52 "C" "Small patch" "High woodland" "Low ToW"
"274" "Beetles" 46 "Large_High_Low" 22 52 "D" "Large patch" "High woodland" "Low ToW"
"275" "Beetles" 46 "Small_High_High" 75 52 "E" "Small patch" "High woodland" "High ToW"
"276" "Beetles" 46 "Large_High_High" 39 52 "F" "Large patch" "High woodland" "High ToW"
"277" "Beetles" 47 "Small_Low_Low" 64 56 "A" "Small patch" "Low woodland" "Low ToW"
"278" "Beetles" 47 "Large_Low_Low" 86 56 "B" "Large patch" "Low woodland" "Low ToW"
"279" "Beetles" 47 "Small_High_Low" 58 56 "C" "Small patch" "High woodland" "Low ToW"
"280" "Beetles" 47 "Large_High_Low" 24 56 "D" "Large patch" "High woodland" "Low ToW"
"281" "Beetles" 47 "Small_High_High" 71 56 "E" "Small patch" "High woodland" "High ToW"
"282" "Beetles" 47 "Large_High_High" 35 56 "F" "Large patch" "High woodland" "High ToW"
"283" "Beetles" 48 "Small_Low_Low" 61 59 "A" "Small patch" "Low woodland" "Low ToW"
"284" "Beetles" 48 "Large_Low_Low" 87 59 "B" "Large patch" "Low woodland" "Low ToW"
"285" "Beetles" 48 "Small_High_Low" 54 59 "C" "Small patch" "High woodland" "Low ToW"
"286" "Beetles" 48 "Large_High_Low" 16 59 "D" "Large patch" "High woodland" "Low ToW"
"287" "Beetles" 48 "Small_High_High" 72 59 "E" "Small patch" "High woodland" "High ToW"
"288" "Beetles" 48 "Large_High_High" 31 59 "F" "Large patch" "High woodland" "High ToW"
"289" "Beetles" 49 "Small_Low_Low" 57 49 "A" "Small patch" "Low woodland" "Low ToW"
"290" "Beetles" 49 "Large_Low_Low" 84 49 "B" "Large patch" "Low woodland" "Low ToW"
"291" "Beetles" 49 "Small_High_Low" 53 49 "C" "Small patch" "High woodland" "Low ToW"
"292" "Beetles" 49 "Large_High_Low" 20 49 "D" "Large patch" "High woodland" "Low ToW"
"293" "Beetles" 49 "Small_High_High" 68 49 "E" "Small patch" "High woodland" "High ToW"
"294" "Beetles" 49 "Large_High_High" 35 49 "F" "Large patch" "High woodland" "High ToW"
"295" "Beetles" 50 "Small_Low_Low" 55 51 "A" "Small patch" "Low woodland" "Low ToW"
"296" "Beetles" 50 "Large_Low_Low" 96 51 "B" "Large patch" "Low woodland" "Low ToW"
"297" "Beetles" 50 "Small_High_Low" 56 51 "C" "Small patch" "High woodland" "Low ToW"
"298" "Beetles" 50 "Large_High_Low" 16 51 "D" "Large patch" "High woodland" "Low ToW"
"299" "Beetles" 50 "Small_High_High" 77 51 "E" "Small patch" "High woodland" "High ToW"
"300" "Beetles" 50 "Large_High_High" 32 51 "F" "Large patch" "High woodland" "High ToW"
"301" "Beetles" 51 "Small_Low_Low" 52 49 "A" "Small patch" "Low woodland" "Low ToW"
"302" "Beetles" 51 "Large_Low_Low" 89 49 "B" "Large patch" "Low woodland" "Low ToW"
"303" "Beetles" 51 "Small_High_Low" 58 49 "C" "Small patch" "High woodland" "Low ToW"
"304" "Beetles" 51 "Large_High_Low" 15 49 "D" "Large patch" "High woodland" "Low ToW"
"305" "Beetles" 51 "Small_High_High" 74 49 "E" "Small patch" "High woodland" "High ToW"
"306" "Beetles" 51 "Large_High_High" 29 49 "F" "Large patch" "High woodland" "High ToW"
"307" "Beetles" 52 "Small_Low_Low" 53 50 "A" "Small patch" "Low woodland" "Low ToW"
"308" "Beetles" 52 "Large_Low_Low" 88 50 "B" "Large patch" "Low woodland" "Low ToW"
"309" "Beetles" 52 "Small_High_Low" 53 50 "C" "Small patch" "High woodland" "Low ToW"
"310" "Beetles" 52 "Large_High_Low" 25 50 "D" "Large patch" "High woodland" "Low ToW"
"311" "Beetles" 52 "Small_High_High" 58 50 "E" "Small patch" "High woodland" "High ToW"
"312" "Beetles" 52 "Large_High_High" 30 50 "F" "Large patch" "High woodland" "High ToW"
"313" "Beetles" 53 "Small_Low_Low" 56 62 "A" "Small patch" "Low woodland" "Low ToW"
"314" "Beetles" 53 "Large_Low_Low" 100 62 "B" "Large patch" "Low woodland" "Low ToW"
"315" "Beetles" 53 "Small_High_Low" 53 62 "C" "Small patch" "High woodland" "Low ToW"
"316" "Beetles" 53 "Large_High_Low" 14 62 "D" "Large patch" "High woodland" "Low ToW"
"317" "Beetles" 53 "Small_High_High" 72 62 "E" "Small patch" "High woodland" "High ToW"
"318" "Beetles" 53 "Large_High_High" 21 62 "F" "Large patch" "High woodland" "High ToW"
"319" "Beetles" 54 "Small_Low_Low" 49 57 "A" "Small patch" "Low woodland" "Low ToW"
"320" "Beetles" 54 "Large_Low_Low" 100 57 "B" "Large patch" "Low woodland" "Low ToW"
"321" "Beetles" 54 "Small_High_Low" 67 57 "C" "Small patch" "High woodland" "Low ToW"
"322" "Beetles" 54 "Large_High_Low" 28 57 "D" "Large patch" "High woodland" "Low ToW"
"323" "Beetles" 54 "Small_High_High" 75 57 "E" "Small patch" "High woodland" "High ToW"
"324" "Beetles" 54 "Large_High_High" 31 57 "F" "Large patch" "High woodland" "High ToW"
"325" "Beetles" 55 "Small_Low_Low" 52 44 "A" "Small patch" "Low woodland" "Low ToW"
"326" "Beetles" 55 "Large_Low_Low" 100 44 "B" "Large patch" "Low woodland" "Low ToW"
"327" "Beetles" 55 "Small_High_Low" 56 44 "C" "Small patch" "High woodland" "Low ToW"
"328" "Beetles" 55 "Large_High_Low" 13 44 "D" "Large patch" "High woodland" "Low ToW"
"329" "Beetles" 55 "Small_High_High" 63 44 "E" "Small patch" "High woodland" "High ToW"
"330" "Beetles" 55 "Large_High_High" 12 44 "F" "Large patch" "High woodland" "High ToW"
"331" "Beetles" 56 "Small_Low_Low" 38 50 "A" "Small patch" "Low woodland" "Low ToW"
"332" "Beetles" 56 "Large_Low_Low" 106 50 "B" "Large patch" "Low woodland" "Low ToW"
"333" "Beetles" 56 "Small_High_Low" 73 50 "C" "Small patch" "High woodland" "Low ToW"
"334" "Beetles" 56 "Large_High_Low" 16 50 "D" "Large patch" "High woodland" "Low ToW"
"335" "Beetles" 56 "Small_High_High" 58 50 "E" "Small patch" "High woodland" "High ToW"
"336" "Beetles" 56 "Large_High_High" 12 50 "F" "Large patch" "High woodland" "High ToW"
"337" "Beetles" 57 "Small_Low_Low" 49 45 "A" "Small patch" "Low woodland" "Low ToW"
"338" "Beetles" 57 "Large_Low_Low" 108 45 "B" "Large patch" "Low woodland" "Low ToW"
"339" "Beetles" 57 "Small_High_Low" 73 45 "C" "Small patch" "High woodland" "Low ToW"
"340" "Beetles" 57 "Large_High_Low" 26 45 "D" "Large patch" "High woodland" "Low ToW"
"341" "Beetles" 57 "Small_High_High" 60 45 "E" "Small patch" "High woodland" "High ToW"
"342" "Beetles" 57 "Large_High_High" 21 45 "F" "Large patch" "High woodland" "High ToW"
"343" "Beetles" 58 "Small_Low_Low" 52 43 "A" "Small patch" "Low woodland" "Low ToW"
"344" "Beetles" 58 "Large_Low_Low" 109 43 "B" "Large patch" "Low woodland" "Low ToW"
"345" "Beetles" 58 "Small_High_Low" 73 43 "C" "Small patch" "High woodland" "Low ToW"
"346" "Beetles" 58 "Large_High_Low" 16 43 "D" "Large patch" "High woodland" "Low ToW"
"347" "Beetles" 58 "Small_High_High" 72 43 "E" "Small patch" "High woodland" "High ToW"
"348" "Beetles" 58 "Large_High_High" 26 43 "F" "Large patch" "High woodland" "High ToW"
"349" "Beetles" 59 "Small_Low_Low" 69 62 "A" "Small patch" "Low woodland" "Low ToW"
"350" "Beetles" 59 "Large_Low_Low" 105 62 "B" "Large patch" "Low woodland" "Low ToW"
"351" "Beetles" 59 "Small_High_Low" 68 62 "C" "Small patch" "High woodland" "Low ToW"
"352" "Beetles" 59 "Large_High_Low" 37 62 "D" "Large patch" "High woodland" "Low ToW"
"353" "Beetles" 59 "Small_High_High" 66 62 "E" "Small patch" "High woodland" "High ToW"
"354" "Beetles" 59 "Large_High_High" 40 62 "F" "Large patch" "High woodland" "High ToW"
"355" "Beetles" 60 "Small_Low_Low" 59 51 "A" "Small patch" "Low woodland" "Low ToW"
"356" "Beetles" 60 "Large_Low_Low" 100 51 "B" "Large patch" "Low woodland" "Low ToW"
"357" "Beetles" 60 "Small_High_Low" 60 51 "C" "Small patch" "High woodland" "Low ToW"
"358" "Beetles" 60 "Large_High_Low" 32 51 "D" "Large patch" "High woodland" "Low ToW"
"359" "Beetles" 60 "Small_High_High" 69 51 "E" "Small patch" "High woodland" "High ToW"
"360" "Beetles" 60 "Large_High_High" 41 51 "F" "Large patch" "High woodland" "High ToW"
"361" "Beetles" 61 "Small_Low_Low" 52 52 "A" "Small patch" "Low woodland" "Low ToW"
"362" "Beetles" 61 "Large_Low_Low" 104 52 "B" "Large patch" "Low woodland" "Low ToW"
"363" "Beetles" 61 "Small_High_Low" 67 52 "C" "Small patch" "High woodland" "Low ToW"
"364" "Beetles" 61 "Large_High_Low" 18 52 "D" "Large patch" "High woodland" "Low ToW"
"365" "Beetles" 61 "Small_High_High" 66 52 "E" "Small patch" "High woodland" "High ToW"
"366" "Beetles" 61 "Large_High_High" 34 52 "F" "Large patch" "High woodland" "High ToW"
"367" "Beetles" 62 "Small_Low_Low" 58 51 "A" "Small patch" "Low woodland" "Low ToW"
"368" "Beetles" 62 "Large_Low_Low" 90 51 "B" "Large patch" "Low woodland" "Low ToW"
"369" "Beetles" 62 "Small_High_Low" 71 51 "C" "Small patch" "High woodland" "Low ToW"
"370" "Beetles" 62 "Large_High_Low" 28 51 "D" "Large patch" "High woodland" "Low ToW"
"371" "Beetles" 62 "Small_High_High" 69 51 "E" "Small patch" "High woodland" "High ToW"
"372" "Beetles" 62 "Large_High_High" 38 51 "F" "Large patch" "High woodland" "High ToW"
"373" "Beetles" 63 "Small_Low_Low" 56 55 "A" "Small patch" "Low woodland" "Low ToW"
"374" "Beetles" 63 "Large_Low_Low" 88 55 "B" "Large patch" "Low woodland" "Low ToW"
"375" "Beetles" 63 "Small_High_Low" 59 55 "C" "Small patch" "High woodland" "Low ToW"
"376" "Beetles" 63 "Large_High_Low" 34 55 "D" "Large patch" "High woodland" "Low ToW"
"377" "Beetles" 63 "Small_High_High" 71 55 "E" "Small patch" "High woodland" "High ToW"
"378" "Beetles" 63 "Large_High_High" 39 55 "F" "Large patch" "High woodland" "High ToW"
"379" "Beetles" 64 "Small_Low_Low" 52 57 "A" "Small patch" "Low woodland" "Low ToW"
"380" "Beetles" 64 "Large_Low_Low" 91 57 "B" "Large patch" "Low woodland" "Low ToW"
"381" "Beetles" 64 "Small_High_Low" 68 57 "C" "Small patch" "High woodland" "Low ToW"
"382" "Beetles" 64 "Large_High_Low" 40 57 "D" "Large patch" "High woodland" "Low ToW"
"383" "Beetles" 64 "Small_High_High" 75 57 "E" "Small patch" "High woodland" "High ToW"
"384" "Beetles" 64 "Large_High_High" 40 57 "F" "Large patch" "High woodland" "High ToW"
"385" "Beetles" 65 "Small_Low_Low" 49 54 "A" "Small patch" "Low woodland" "Low ToW"
"386" "Beetles" 65 "Large_Low_Low" 89 54 "B" "Large patch" "Low woodland" "Low ToW"
"387" "Beetles" 65 "Small_High_Low" 53 54 "C" "Small patch" "High woodland" "Low ToW"
"388" "Beetles" 65 "Large_High_Low" 34 54 "D" "Large patch" "High woodland" "Low ToW"
"389" "Beetles" 65 "Small_High_High" 79 54 "E" "Small patch" "High woodland" "High ToW"
"390" "Beetles" 65 "Large_High_High" 46 54 "F" "Large patch" "High woodland" "High ToW"
"391" "Beetles" 66 "Small_Low_Low" 50 49 "A" "Small patch" "Low woodland" "Low ToW"
"392" "Beetles" 66 "Large_Low_Low" 95 49 "B" "Large patch" "Low woodland" "Low ToW"
"393" "Beetles" 66 "Small_High_Low" 63 49 "C" "Small patch" "High woodland" "Low ToW"
"394" "Beetles" 66 "Large_High_Low" 21 49 "D" "Large patch" "High woodland" "Low ToW"
"395" "Beetles" 66 "Small_High_High" 78 49 "E" "Small patch" "High woodland" "High ToW"
"396" "Beetles" 66 "Large_High_High" 35 49 "F" "Large patch" "High woodland" "High ToW"
"397" "Beetles" 67 "Small_Low_Low" 47 55 "A" "Small patch" "Low woodland" "Low ToW"
"398" "Beetles" 67 "Large_Low_Low" 94 55 "B" "Large patch" "Low woodland" "Low ToW"
"399" "Beetles" 67 "Small_High_Low" 75 55 "C" "Small patch" "High woodland" "Low ToW"
"400" "Beetles" 67 "Large_High_Low" 26 55 "D" "Large patch" "High woodland" "Low ToW"
"401" "Beetles" 67 "Small_High_High" 82 55 "E" "Small patch" "High woodland" "High ToW"
"402" "Beetles" 67 "Large_High_High" 29 55 "F" "Large patch" "High woodland" "High ToW"
"403" "Beetles" 68 "Small_Low_Low" 51 55 "A" "Small patch" "Low woodland" "Low ToW"
"404" "Beetles" 68 "Large_Low_Low" 103 55 "B" "Large patch" "Low woodland" "Low ToW"
"405" "Beetles" 68 "Small_High_Low" 71 55 "C" "Small patch" "High woodland" "Low ToW"
"406" "Beetles" 68 "Large_High_Low" 23 55 "D" "Large patch" "High woodland" "Low ToW"
"407" "Beetles" 68 "Small_High_High" 80 55 "E" "Small patch" "High woodland" "High ToW"
"408" "Beetles" 68 "Large_High_High" 28 55 "F" "Large patch" "High woodland" "High ToW"
"409" "Beetles" 69 "Small_Low_Low" 59 64 "A" "Small patch" "Low woodland" "Low ToW"
"410" "Beetles" 69 "Large_Low_Low" 108 64 "B" "Large patch" "Low woodland" "Low ToW"
"411" "Beetles" 69 "Small_High_Low" 76 64 "C" "Small patch" "High woodland" "Low ToW"
"412" "Beetles" 69 "Large_High_Low" 32 64 "D" "Large patch" "High woodland" "Low ToW"
"413" "Beetles" 69 "Small_High_High" 68 64 "E" "Small patch" "High woodland" "High ToW"
"414" "Beetles" 69 "Large_High_High" 36 64 "F" "Large patch" "High woodland" "High ToW"
"415" "Beetles" 70 "Small_Low_Low" 59 57 "A" "Small patch" "Low woodland" "Low ToW"
"416" "Beetles" 70 "Large_Low_Low" 102 57 "B" "Large patch" "Low woodland" "Low ToW"
"417" "Beetles" 70 "Small_High_Low" 61 57 "C" "Small patch" "High woodland" "Low ToW"
"418" "Beetles" 70 "Large_High_Low" 34 57 "D" "Large patch" "High woodland" "Low ToW"
"419" "Beetles" 70 "Small_High_High" 71 57 "E" "Small patch" "High woodland" "High ToW"
"420" "Beetles" 70 "Large_High_High" 32 57 "F" "Large patch" "High woodland" "High ToW"
"421" "Beetles" 71 "Small_Low_Low" 47 57 "A" "Small patch" "Low woodland" "Low ToW"
"422" "Beetles" 71 "Large_Low_Low" 108 57 "B" "Large patch" "Low woodland" "Low ToW"
"423" "Beetles" 71 "Small_High_Low" 61 57 "C" "Small patch" "High woodland" "Low ToW"
"424" "Beetles" 71 "Large_High_Low" 30 57 "D" "Large patch" "High woodland" "Low ToW"
"425" "Beetles" 71 "Small_High_High" 69 57 "E" "Small patch" "High woodland" "High ToW"
"426" "Beetles" 71 "Large_High_High" 31 57 "F" "Large patch" "High woodland" "High ToW"
"427" "Beetles" 72 "Small_Low_Low" 50 57 "A" "Small patch" "Low woodland" "Low ToW"
"428" "Beetles" 72 "Large_Low_Low" 103 57 "B" "Large patch" "Low woodland" "Low ToW"
"429" "Beetles" 72 "Small_High_Low" 70 57 "C" "Small patch" "High woodland" "Low ToW"
"430" "Beetles" 72 "Large_High_Low" 24 57 "D" "Large patch" "High woodland" "Low ToW"
"431" "Beetles" 72 "Small_High_High" 81 57 "E" "Small patch" "High woodland" "High ToW"
"432" "Beetles" 72 "Large_High_High" 31 57 "F" "Large patch" "High woodland" "High ToW"
"433" "Beetles" 73 "Small_Low_Low" 44 56 "A" "Small patch" "Low woodland" "Low ToW"
"434" "Beetles" 73 "Large_Low_Low" 102 56 "B" "Large patch" "Low woodland" "Low ToW"
"435" "Beetles" 73 "Small_High_Low" 74 56 "C" "Small patch" "High woodland" "Low ToW"
"436" "Beetles" 73 "Large_High_Low" 40 56 "D" "Large patch" "High woodland" "Low ToW"
"437" "Beetles" 73 "Small_High_High" 67 56 "E" "Small patch" "High woodland" "High ToW"
"438" "Beetles" 73 "Large_High_High" 24 56 "F" "Large patch" "High woodland" "High ToW"
"439" "Beetles" 74 "Small_Low_Low" 47 54 "A" "Small patch" "Low woodland" "Low ToW"
"440" "Beetles" 74 "Large_Low_Low" 99 54 "B" "Large patch" "Low woodland" "Low ToW"
"441" "Beetles" 74 "Small_High_Low" 60 54 "C" "Small patch" "High woodland" "Low ToW"
"442" "Beetles" 74 "Large_High_Low" 19 54 "D" "Large patch" "High woodland" "Low ToW"
"443" "Beetles" 74 "Small_High_High" 77 54 "E" "Small patch" "High woodland" "High ToW"
"444" "Beetles" 74 "Large_High_High" 33 54 "F" "Large patch" "High woodland" "High ToW"
"445" "Beetles" 75 "Small_Low_Low" 47 53 "A" "Small patch" "Low woodland" "Low ToW"
"446" "Beetles" 75 "Large_Low_Low" 107 53 "B" "Large patch" "Low woodland" "Low ToW"
"447" "Beetles" 75 "Small_High_Low" 75 53 "C" "Small patch" "High woodland" "Low ToW"
"448" "Beetles" 75 "Large_High_Low" 27 53 "D" "Large patch" "High woodland" "Low ToW"
"449" "Beetles" 75 "Small_High_High" 90 53 "E" "Small patch" "High woodland" "High ToW"
"450" "Beetles" 75 "Large_High_High" 41 53 "F" "Large patch" "High woodland" "High ToW"
"451" "Beetles" 76 "Small_Low_Low" 52 67 "A" "Small patch" "Low woodland" "Low ToW"
"452" "Beetles" 76 "Large_Low_Low" 106 67 "B" "Large patch" "Low woodland" "Low ToW"
"453" "Beetles" 76 "Small_High_Low" 72 67 "C" "Small patch" "High woodland" "Low ToW"
"454" "Beetles" 76 "Large_High_Low" 23 67 "D" "Large patch" "High woodland" "Low ToW"
"455" "Beetles" 76 "Small_High_High" 99 67 "E" "Small patch" "High woodland" "High ToW"
"456" "Beetles" 76 "Large_High_High" 53 67 "F" "Large patch" "High woodland" "High ToW"
"457" "Beetles" 77 "Small_Low_Low" 47 58 "A" "Small patch" "Low woodland" "Low ToW"
"458" "Beetles" 77 "Large_Low_Low" 104 58 "B" "Large patch" "Low woodland" "Low ToW"
"459" "Beetles" 77 "Small_High_Low" 62 58 "C" "Small patch" "High woodland" "Low ToW"
"460" "Beetles" 77 "Large_High_Low" 16 58 "D" "Large patch" "High woodland" "Low ToW"
"461" "Beetles" 77 "Small_High_High" 99 58 "E" "Small patch" "High woodland" "High ToW"
"462" "Beetles" 77 "Large_High_High" 43 58 "F" "Large patch" "High woodland" "High ToW"
"463" "Beetles" 78 "Small_Low_Low" 38 48 "A" "Small patch" "Low woodland" "Low ToW"
"464" "Beetles" 78 "Large_Low_Low" 96 48 "B" "Large patch" "Low woodland" "Low ToW"
"465" "Beetles" 78 "Small_High_Low" 63 48 "C" "Small patch" "High woodland" "Low ToW"
"466" "Beetles" 78 "Large_High_Low" 17 48 "D" "Large patch" "High woodland" "Low ToW"
"467" "Beetles" 78 "Small_High_High" 89 48 "E" "Small patch" "High woodland" "High ToW"
"468" "Beetles" 78 "Large_High_High" 33 48 "F" "Large patch" "High woodland" "High ToW"
"469" "Beetles" 79 "Small_Low_Low" 47 51 "A" "Small patch" "Low woodland" "Low ToW"
"470" "Beetles" 79 "Large_Low_Low" 104 51 "B" "Large patch" "Low woodland" "Low ToW"
"471" "Beetles" 79 "Small_High_Low" 65 51 "C" "Small patch" "High woodland" "Low ToW"
"472" "Beetles" 79 "Large_High_Low" 17 51 "D" "Large patch" "High woodland" "Low ToW"
"473" "Beetles" 79 "Small_High_High" 86 51 "E" "Small patch" "High woodland" "High ToW"
"474" "Beetles" 79 "Large_High_High" 25 51 "F" "Large patch" "High woodland" "High ToW"
"475" "Beetles" 80 "Small_Low_Low" 46 60 "A" "Small patch" "Low woodland" "Low ToW"
"476" "Beetles" 80 "Large_Low_Low" 106 60 "B" "Large patch" "Low woodland" "Low ToW"
"477" "Beetles" 80 "Small_High_Low" 58 60 "C" "Small patch" "High woodland" "Low ToW"
"478" "Beetles" 80 "Large_High_Low" 21 60 "D" "Large patch" "High woodland" "Low ToW"
"479" "Beetles" 80 "Small_High_High" 81 60 "E" "Small patch" "High woodland" "High ToW"
"480" "Beetles" 80 "Large_High_High" 30 60 "F" "Large patch" "High woodland" "High ToW"
"481" "Beetles" 81 "Small_Low_Low" 44 47 "A" "Small patch" "Low woodland" "Low ToW"
"482" "Beetles" 81 "Large_Low_Low" 107 47 "B" "Large patch" "Low woodland" "Low ToW"
"483" "Beetles" 81 "Small_High_Low" 68 47 "C" "Small patch" "High woodland" "Low ToW"
"484" "Beetles" 81 "Large_High_Low" 16 47 "D" "Large patch" "High woodland" "Low ToW"
"485" "Beetles" 81 "Small_High_High" 78 47 "E" "Small patch" "High woodland" "High ToW"
"486" "Beetles" 81 "Large_High_High" 19 47 "F" "Large patch" "High woodland" "High ToW"
"487" "Beetles" 82 "Small_Low_Low" 41 49 "A" "Small patch" "Low woodland" "Low ToW"
"488" "Beetles" 82 "Large_Low_Low" 101 49 "B" "Large patch" "Low woodland" "Low ToW"
"489" "Beetles" 82 "Small_High_Low" 66 49 "C" "Small patch" "High woodland" "Low ToW"
"490" "Beetles" 82 "Large_High_Low" 17 49 "D" "Large patch" "High woodland" "Low ToW"
"491" "Beetles" 82 "Small_High_High" 71 49 "E" "Small patch" "High woodland" "High ToW"
"492" "Beetles" 82 "Large_High_High" 22 49 "F" "Large patch" "High woodland" "High ToW"
"493" "Beetles" 83 "Small_Low_Low" 56 60 "A" "Small patch" "Low woodland" "Low ToW"
"494" "Beetles" 83 "Large_Low_Low" 112 60 "B" "Large patch" "Low woodland" "Low ToW"
"495" "Beetles" 83 "Small_High_Low" 74 60 "C" "Small patch" "High woodland" "Low ToW"
"496" "Beetles" 83 "Large_High_Low" 23 60 "D" "Large patch" "High woodland" "Low ToW"
"497" "Beetles" 83 "Small_High_High" 78 60 "E" "Small patch" "High woodland" "High ToW"
"498" "Beetles" 83 "Large_High_High" 28 60 "F" "Large patch" "High woodland" "High ToW"
"499" "Beetles" 84 "Small_Low_Low" 56 59 "A" "Small patch" "Low woodland" "Low ToW"
"500" "Beetles" 84 "Large_Low_Low" 107 59 "B" "Large patch" "Low woodland" "Low ToW"
"501" "Beetles" 84 "Small_High_Low" 67 59 "C" "Small patch" "High woodland" "Low ToW"
"502" "Beetles" 84 "Large_High_Low" 14 59 "D" "Large patch" "High woodland" "Low ToW"
"503" "Beetles" 84 "Small_High_High" 86 59 "E" "Small patch" "High woodland" "High ToW"
"504" "Beetles" 84 "Large_High_High" 17 59 "F" "Large patch" "High woodland" "High ToW"
"505" "Beetles" 85 "Small_Low_Low" 41 51 "A" "Small patch" "Low woodland" "Low ToW"
"506" "Beetles" 85 "Large_Low_Low" 111 51 "B" "Large patch" "Low woodland" "Low ToW"
"507" "Beetles" 85 "Small_High_Low" 57 51 "C" "Small patch" "High woodland" "Low ToW"
"508" "Beetles" 85 "Large_High_Low" 6 51 "D" "Large patch" "High woodland" "Low ToW"
"509" "Beetles" 85 "Small_High_High" 83 51 "E" "Small patch" "High woodland" "High ToW"
"510" "Beetles" 85 "Large_High_High" 17 51 "F" "Large patch" "High woodland" "High ToW"
"511" "Beetles" 86 "Small_Low_Low" 23 37 "A" "Small patch" "Low woodland" "Low ToW"
"512" "Beetles" 86 "Large_Low_Low" 109 37 "B" "Large patch" "Low woodland" "Low ToW"
"513" "Beetles" 86 "Small_High_Low" 53 37 "C" "Small patch" "High woodland" "Low ToW"
"514" "Beetles" 86 "Large_High_Low" 12 37 "D" "Large patch" "High woodland" "Low ToW"
"515" "Beetles" 86 "Small_High_High" 78 37 "E" "Small patch" "High woodland" "High ToW"
"516" "Beetles" 86 "Large_High_High" 18 37 "F" "Large patch" "High woodland" "High ToW"
"517" "Beetles" 87 "Small_Low_Low" 42 45 "A" "Small patch" "Low woodland" "Low ToW"
"518" "Beetles" 87 "Large_Low_Low" 105 45 "B" "Large patch" "Low woodland" "Low ToW"
"519" "Beetles" 87 "Small_High_Low" 49 45 "C" "Small patch" "High woodland" "Low ToW"
"520" "Beetles" 87 "Large_High_Low" 6 45 "D" "Large patch" "High woodland" "Low ToW"
"521" "Beetles" 87 "Small_High_High" 83 45 "E" "Small patch" "High woodland" "High ToW"
"522" "Beetles" 87 "Large_High_High" 16 45 "F" "Large patch" "High woodland" "High ToW"
"523" "Beetles" 88 "Small_Low_Low" 54 41 "A" "Small patch" "Low woodland" "Low ToW"
"524" "Beetles" 88 "Large_Low_Low" 105 41 "B" "Large patch" "Low woodland" "Low ToW"
"525" "Beetles" 88 "Small_High_Low" 49 41 "C" "Small patch" "High woodland" "Low ToW"
"526" "Beetles" 88 "Large_High_Low" 10 41 "D" "Large patch" "High woodland" "Low ToW"
"527" "Beetles" 88 "Small_High_High" 78 41 "E" "Small patch" "High woodland" "High ToW"
"528" "Beetles" 88 "Large_High_High" 25 41 "F" "Large patch" "High woodland" "High ToW"
"529" "Beetles" 89 "Small_Low_Low" 53 48 "A" "Small patch" "Low woodland" "Low ToW"
"530" "Beetles" 89 "Large_Low_Low" 111 48 "B" "Large patch" "Low woodland" "Low ToW"
"531" "Beetles" 89 "Small_High_Low" 50 48 "C" "Small patch" "High woodland" "Low ToW"
"532" "Beetles" 89 "Large_High_Low" 10 48 "D" "Large patch" "High woodland" "Low ToW"
"533" "Beetles" 89 "Small_High_High" 83 48 "E" "Small patch" "High woodland" "High ToW"
"534" "Beetles" 89 "Large_High_High" 23 48 "F" "Large patch" "High woodland" "High ToW"
"535" "Beetles" 90 "Small_Low_Low" 46 50 "A" "Small patch" "Low woodland" "Low ToW"
"536" "Beetles" 90 "Large_Low_Low" 108 50 "B" "Large patch" "Low woodland" "Low ToW"
"537" "Beetles" 90 "Small_High_Low" 51 50 "C" "Small patch" "High woodland" "Low ToW"
"538" "Beetles" 90 "Large_High_Low" 12 50 "D" "Large patch" "High woodland" "Low ToW"
"539" "Beetles" 90 "Small_High_High" 80 50 "E" "Small patch" "High woodland" "High ToW"
"540" "Beetles" 90 "Large_High_High" 39 50 "F" "Large patch" "High woodland" "High ToW"
"541" "Beetles" 91 "Small_Low_Low" 50 55 "A" "Small patch" "Low woodland" "Low ToW"
"542" "Beetles" 91 "Large_Low_Low" 106 55 "B" "Large patch" "Low woodland" "Low ToW"
"543" "Beetles" 91 "Small_High_Low" 41 55 "C" "Small patch" "High woodland" "Low ToW"
"544" "Beetles" 91 "Large_High_Low" 24 55 "D" "Large patch" "High woodland" "Low ToW"
"545" "Beetles" 91 "Small_High_High" 83 55 "E" "Small patch" "High woodland" "High ToW"
"546" "Beetles" 91 "Large_High_High" 53 55 "F" "Large patch" "High woodland" "High ToW"
"547" "Beetles" 92 "Small_Low_Low" 44 52 "A" "Small patch" "Low woodland" "Low ToW"
"548" "Beetles" 92 "Large_Low_Low" 104 52 "B" "Large patch" "Low woodland" "Low ToW"
"549" "Beetles" 92 "Small_High_Low" 58 52 "C" "Small patch" "High woodland" "Low ToW"
"550" "Beetles" 92 "Large_High_Low" 25 52 "D" "Large patch" "High woodland" "Low ToW"
"551" "Beetles" 92 "Small_High_High" 69 52 "E" "Small patch" "High woodland" "High ToW"
"552" "Beetles" 92 "Large_High_High" 32 52 "F" "Large patch" "High woodland" "High ToW"
"553" "Beetles" 93 "Small_Low_Low" 47 47 "A" "Small patch" "Low woodland" "Low ToW"
"554" "Beetles" 93 "Large_Low_Low" 104 47 "B" "Large patch" "Low woodland" "Low ToW"
"555" "Beetles" 93 "Small_High_Low" 54 47 "C" "Small patch" "High woodland" "Low ToW"
"556" "Beetles" 93 "Large_High_Low" 25 47 "D" "Large patch" "High woodland" "Low ToW"
"557" "Beetles" 93 "Small_High_High" 66 47 "E" "Small patch" "High woodland" "High ToW"
"558" "Beetles" 93 "Large_High_High" 30 47 "F" "Large patch" "High woodland" "High ToW"
"559" "Beetles" 94 "Small_Low_Low" 43 50 "A" "Small patch" "Low woodland" "Low ToW"
"560" "Beetles" 94 "Large_Low_Low" 106 50 "B" "Large patch" "Low woodland" "Low ToW"
"561" "Beetles" 94 "Small_High_Low" 59 50 "C" "Small patch" "High woodland" "Low ToW"
"562" "Beetles" 94 "Large_High_Low" 27 50 "D" "Large patch" "High woodland" "Low ToW"
"563" "Beetles" 94 "Small_High_High" 78 50 "E" "Small patch" "High woodland" "High ToW"
"564" "Beetles" 94 "Large_High_High" 37 50 "F" "Large patch" "High woodland" "High ToW"
"565" "Beetles" 95 "Small_Low_Low" 54 45 "A" "Small patch" "Low woodland" "Low ToW"
"566" "Beetles" 95 "Large_Low_Low" 108 45 "B" "Large patch" "Low woodland" "Low ToW"
"567" "Beetles" 95 "Small_High_Low" 47 45 "C" "Small patch" "High woodland" "Low ToW"
"568" "Beetles" 95 "Large_High_Low" 15 45 "D" "Large patch" "High woodland" "Low ToW"
"569" "Beetles" 95 "Small_High_High" 79 45 "E" "Small patch" "High woodland" "High ToW"
"570" "Beetles" 95 "Large_High_High" 37 45 "F" "Large patch" "High woodland" "High ToW"
"571" "Beetles" 96 "Small_Low_Low" 46 47 "A" "Small patch" "Low woodland" "Low ToW"
"572" "Beetles" 96 "Large_Low_Low" 99 47 "B" "Large patch" "Low woodland" "Low ToW"
"573" "Beetles" 96 "Small_High_Low" 48 47 "C" "Small patch" "High woodland" "Low ToW"
"574" "Beetles" 96 "Large_High_Low" 34 47 "D" "Large patch" "High woodland" "Low ToW"
"575" "Beetles" 96 "Small_High_High" 71 47 "E" "Small patch" "High woodland" "High ToW"
"576" "Beetles" 96 "Large_High_High" 53 47 "F" "Large patch" "High woodland" "High ToW"
"577" "Beetles" 97 "Small_Low_Low" 35 48 "A" "Small patch" "Low woodland" "Low ToW"
"578" "Beetles" 97 "Large_Low_Low" 91 48 "B" "Large patch" "Low woodland" "Low ToW"
"579" "Beetles" 97 "Small_High_Low" 53 48 "C" "Small patch" "High woodland" "Low ToW"
"580" "Beetles" 97 "Large_High_Low" 33 48 "D" "Large patch" "High woodland" "Low ToW"
"581" "Beetles" 97 "Small_High_High" 73 48 "E" "Small patch" "High woodland" "High ToW"
"582" "Beetles" 97 "Large_High_High" 46 48 "F" "Large patch" "High woodland" "High ToW"
"583" "Beetles" 98 "Small_Low_Low" 48 54 "A" "Small patch" "Low woodland" "Low ToW"
"584" "Beetles" 98 "Large_Low_Low" 101 54 "B" "Large patch" "Low woodland" "Low ToW"
"585" "Beetles" 98 "Small_High_Low" 64 54 "C" "Small patch" "High woodland" "Low ToW"
"586" "Beetles" 98 "Large_High_Low" 25 54 "D" "Large patch" "High woodland" "Low ToW"
"587" "Beetles" 98 "Small_High_High" 72 54 "E" "Small patch" "High woodland" "High ToW"
"588" "Beetles" 98 "Large_High_High" 31 54 "F" "Large patch" "High woodland" "High ToW"
"589" "Beetles" 99 "Small_Low_Low" 40 42 "A" "Small patch" "Low woodland" "Low ToW"
"590" "Beetles" 99 "Large_Low_Low" 97 42 "B" "Large patch" "Low woodland" "Low ToW"
"591" "Beetles" 99 "Small_High_Low" 62 42 "C" "Small patch" "High woodland" "Low ToW"
"592" "Beetles" 99 "Large_High_Low" 30 42 "D" "Large patch" "High woodland" "Low ToW"
"593" "Beetles" 99 "Small_High_High" 64 42 "E" "Small patch" "High woodland" "High ToW"
"594" "Beetles" 99 "Large_High_High" 40 42 "F" "Large patch" "High woodland" "High ToW"
"595" "Beetles" 100 "Small_Low_Low" 52 55 "A" "Small patch" "Low woodland" "Low ToW"
"596" "Beetles" 100 "Large_Low_Low" 100 55 "B" "Large patch" "Low woodland" "Low ToW"
"597" "Beetles" 100 "Small_High_Low" 66 55 "C" "Small patch" "High woodland" "Low ToW"
"598" "Beetles" 100 "Large_High_Low" 27 55 "D" "Large patch" "High woodland" "Low ToW"
"599" "Beetles" 100 "Small_High_High" 77 55 "E" "Small patch" "High woodland" "High ToW"
"600" "Beetles" 100 "Large_High_High" 37 55 "F" "Large patch" "High woodland" "High ToW"
"601" "Beetles" 101 "Small_Low_Low" 52 52 "A" "Small patch" "Low woodland" "Low ToW"
"602" "Beetles" 101 "Large_Low_Low" 109 52 "B" "Large patch" "Low woodland" "Low ToW"
"603" "Beetles" 101 "Small_High_Low" 53 52 "C" "Small patch" "High woodland" "Low ToW"
"604" "Beetles" 101 "Large_High_Low" 21 52 "D" "Large patch" "High woodland" "Low ToW"
"605" "Beetles" 101 "Small_High_High" 90 52 "E" "Small patch" "High woodland" "High ToW"
"606" "Beetles" 101 "Large_High_High" 43 52 "F" "Large patch" "High woodland" "High ToW"
"607" "Beetles" 102 "Small_Low_Low" 33 49 "A" "Small patch" "Low woodland" "Low ToW"
"608" "Beetles" 102 "Large_Low_Low" 108 49 "B" "Large patch" "Low woodland" "Low ToW"
"609" "Beetles" 102 "Small_High_Low" 63 49 "C" "Small patch" "High woodland" "Low ToW"
"610" "Beetles" 102 "Large_High_Low" 16 49 "D" "Large patch" "High woodland" "Low ToW"
"611" "Beetles" 102 "Small_High_High" 83 49 "E" "Small patch" "High woodland" "High ToW"
"612" "Beetles" 102 "Large_High_High" 25 49 "F" "Large patch" "High woodland" "High ToW"
"613" "Beetles" 103 "Small_Low_Low" 44 57 "A" "Small patch" "Low woodland" "Low ToW"
"614" "Beetles" 103 "Large_Low_Low" 107 57 "B" "Large patch" "Low woodland" "Low ToW"
"615" "Beetles" 103 "Small_High_Low" 67 57 "C" "Small patch" "High woodland" "Low ToW"
"616" "Beetles" 103 "Large_High_Low" 12 57 "D" "Large patch" "High woodland" "Low ToW"
"617" "Beetles" 103 "Small_High_High" 86 57 "E" "Small patch" "High woodland" "High ToW"
"618" "Beetles" 103 "Large_High_High" 29 57 "F" "Large patch" "High woodland" "High ToW"
"619" "Beetles" 104 "Small_Low_Low" 50 53 "A" "Small patch" "Low woodland" "Low ToW"
"620" "Beetles" 104 "Large_Low_Low" 112 53 "B" "Large patch" "Low woodland" "Low ToW"
"621" "Beetles" 104 "Small_High_Low" 56 53 "C" "Small patch" "High woodland" "Low ToW"
"622" "Beetles" 104 "Large_High_Low" 18 53 "D" "Large patch" "High woodland" "Low ToW"
"623" "Beetles" 104 "Small_High_High" 81 53 "E" "Small patch" "High woodland" "High ToW"
"624" "Beetles" 104 "Large_High_High" 35 53 "F" "Large patch" "High woodland" "High ToW"
"625" "Beetles" 105 "Small_Low_Low" 45 50 "A" "Small patch" "Low woodland" "Low ToW"
"626" "Beetles" 105 "Large_Low_Low" 109 50 "B" "Large patch" "Low woodland" "Low ToW"
"627" "Beetles" 105 "Small_High_Low" 61 50 "C" "Small patch" "High woodland" "Low ToW"
"628" "Beetles" 105 "Large_High_Low" 17 50 "D" "Large patch" "High woodland" "Low ToW"
"629" "Beetles" 105 "Small_High_High" 78 50 "E" "Small patch" "High woodland" "High ToW"
"630" "Beetles" 105 "Large_High_High" 28 50 "F" "Large patch" "High woodland" "High ToW"
"631" "Beetles" 106 "Small_Low_Low" 48 51 "A" "Small patch" "Low woodland" "Low ToW"
"632" "Beetles" 106 "Large_Low_Low" 110 51 "B" "Large patch" "Low woodland" "Low ToW"
"633" "Beetles" 106 "Small_High_Low" 71 51 "C" "Small patch" "High woodland" "Low ToW"
"634" "Beetles" 106 "Large_High_Low" 21 51 "D" "Large patch" "High woodland" "Low ToW"
"635" "Beetles" 106 "Small_High_High" 77 51 "E" "Small patch" "High woodland" "High ToW"
"636" "Beetles" 106 "Large_High_High" 23 51 "F" "Large patch" "High woodland" "High ToW"
"637" "Beetles" 107 "Small_Low_Low" 52 48 "A" "Small patch" "Low woodland" "Low ToW"
"638" "Beetles" 107 "Large_Low_Low" 102 48 "B" "Large patch" "Low woodland" "Low ToW"
"639" "Beetles" 107 "Small_High_Low" 69 48 "C" "Small patch" "High woodland" "Low ToW"
"640" "Beetles" 107 "Large_High_Low" 26 48 "D" "Large patch" "High woodland" "Low ToW"
"641" "Beetles" 107 "Small_High_High" 76 48 "E" "Small patch" "High woodland" "High ToW"
"642" "Beetles" 107 "Large_High_High" 22 48 "F" "Large patch" "High woodland" "High ToW"
"643" "Beetles" 108 "Small_Low_Low" 47 53 "A" "Small patch" "Low woodland" "Low ToW"
"644" "Beetles" 108 "Large_Low_Low" 96 53 "B" "Large patch" "Low woodland" "Low ToW"
"645" "Beetles" 108 "Small_High_Low" 65 53 "C" "Small patch" "High woodland" "Low ToW"
"646" "Beetles" 108 "Large_High_Low" 20 53 "D" "Large patch" "High woodland" "Low ToW"
"647" "Beetles" 108 "Small_High_High" 61 53 "E" "Small patch" "High woodland" "High ToW"
"648" "Beetles" 108 "Large_High_High" 23 53 "F" "Large patch" "High woodland" "High ToW"
"649" "Beetles" 109 "Small_Low_Low" 53 47 "A" "Small patch" "Low woodland" "Low ToW"
"650" "Beetles" 109 "Large_Low_Low" 93 47 "B" "Large patch" "Low woodland" "Low ToW"
"651" "Beetles" 109 "Small_High_Low" 64 47 "C" "Small patch" "High woodland" "Low ToW"
"652" "Beetles" 109 "Large_High_Low" 38 47 "D" "Large patch" "High woodland" "Low ToW"
"653" "Beetles" 109 "Small_High_High" 76 47 "E" "Small patch" "High woodland" "High ToW"
"654" "Beetles" 109 "Large_High_High" 39 47 "F" "Large patch" "High woodland" "High ToW"
"655" "Beetles" 110 "Small_Low_Low" 48 46 "A" "Small patch" "Low woodland" "Low ToW"
"656" "Beetles" 110 "Large_Low_Low" 88 46 "B" "Large patch" "Low woodland" "Low ToW"
"657" "Beetles" 110 "Small_High_Low" 60 46 "C" "Small patch" "High woodland" "Low ToW"
"658" "Beetles" 110 "Large_High_Low" 28 46 "D" "Large patch" "High woodland" "Low ToW"
"659" "Beetles" 110 "Small_High_High" 58 46 "E" "Small patch" "High woodland" "High ToW"
"660" "Beetles" 110 "Large_High_High" 31 46 "F" "Large patch" "High woodland" "High ToW"
"661" "Beetles" 111 "Small_Low_Low" 54 58 "A" "Small patch" "Low woodland" "Low ToW"
"662" "Beetles" 111 "Large_Low_Low" 94 58 "B" "Large patch" "Low woodland" "Low ToW"
"663" "Beetles" 111 "Small_High_Low" 57 58 "C" "Small patch" "High woodland" "Low ToW"
"664" "Beetles" 111 "Large_High_Low" 23 58 "D" "Large patch" "High woodland" "Low ToW"
"665" "Beetles" 111 "Small_High_High" 73 58 "E" "Small patch" "High woodland" "High ToW"
"666" "Beetles" 111 "Large_High_High" 37 58 "F" "Large patch" "High woodland" "High ToW"
"667" "Beetles" 112 "Small_Low_Low" 56 58 "A" "Small patch" "Low woodland" "Low ToW"
"668" "Beetles" 112 "Large_Low_Low" 102 58 "B" "Large patch" "Low woodland" "Low ToW"
"669" "Beetles" 112 "Small_High_Low" 58 58 "C" "Small patch" "High woodland" "Low ToW"
"670" "Beetles" 112 "Large_High_Low" 27 58 "D" "Large patch" "High woodland" "Low ToW"
"671" "Beetles" 112 "Small_High_High" 89 58 "E" "Small patch" "High woodland" "High ToW"
"672" "Beetles" 112 "Large_High_High" 51 58 "F" "Large patch" "High woodland" "High ToW"
"673" "Beetles" 113 "Small_Low_Low" 66 62 "A" "Small patch" "Low woodland" "Low ToW"
"674" "Beetles" 113 "Large_Low_Low" 96 62 "B" "Large patch" "Low woodland" "Low ToW"
"675" "Beetles" 113 "Small_High_Low" 55 62 "C" "Small patch" "High woodland" "Low ToW"
"676" "Beetles" 113 "Large_High_Low" 26 62 "D" "Large patch" "High woodland" "Low ToW"
"677" "Beetles" 113 "Small_High_High" 97 62 "E" "Small patch" "High woodland" "High ToW"
"678" "Beetles" 113 "Large_High_High" 54 62 "F" "Large patch" "High woodland" "High ToW"
"679" "Beetles" 114 "Small_Low_Low" 66 63 "A" "Small patch" "Low woodland" "Low ToW"
"680" "Beetles" 114 "Large_Low_Low" 96 63 "B" "Large patch" "Low woodland" "Low ToW"
"681" "Beetles" 114 "Small_High_Low" 56 63 "C" "Small patch" "High woodland" "Low ToW"
"682" "Beetles" 114 "Large_High_Low" 26 63 "D" "Large patch" "High woodland" "Low ToW"
"683" "Beetles" 114 "Small_High_High" 84 63 "E" "Small patch" "High woodland" "High ToW"
"684" "Beetles" 114 "Large_High_High" 43 63 "F" "Large patch" "High woodland" "High ToW"
"685" "Beetles" 115 "Small_Low_Low" 57 56 "A" "Small patch" "Low woodland" "Low ToW"
"686" "Beetles" 115 "Large_Low_Low" 90 56 "B" "Large patch" "Low woodland" "Low ToW"
"687" "Beetles" 115 "Small_High_Low" 60 56 "C" "Small patch" "High woodland" "Low ToW"
"688" "Beetles" 115 "Large_High_Low" 37 56 "D" "Large patch" "High woodland" "Low ToW"
"689" "Beetles" 115 "Small_High_High" 74 56 "E" "Small patch" "High woodland" "High ToW"
"690" "Beetles" 115 "Large_High_High" 50 56 "F" "Large patch" "High woodland" "High ToW"
"691" "Beetles" 116 "Small_Low_Low" 63 62 "A" "Small patch" "Low woodland" "Low ToW"
"692" "Beetles" 116 "Large_Low_Low" 90 62 "B" "Large patch" "Low woodland" "Low ToW"
"693" "Beetles" 116 "Small_High_Low" 61 62 "C" "Small patch" "High woodland" "Low ToW"
"694" "Beetles" 116 "Large_High_Low" 43 62 "D" "Large patch" "High woodland" "Low ToW"
"695" "Beetles" 116 "Small_High_High" 79 62 "E" "Small patch" "High woodland" "High ToW"
"696" "Beetles" 116 "Large_High_High" 60 62 "F" "Large patch" "High woodland" "High ToW"
"697" "Beetles" 117 "Small_Low_Low" 59 56 "A" "Small patch" "Low woodland" "Low ToW"
"698" "Beetles" 117 "Large_Low_Low" 90 56 "B" "Large patch" "Low woodland" "Low ToW"
"699" "Beetles" 117 "Small_High_Low" 57 56 "C" "Small patch" "High woodland" "Low ToW"
"700" "Beetles" 117 "Large_High_Low" 33 56 "D" "Large patch" "High woodland" "Low ToW"
"701" "Beetles" 117 "Small_High_High" 78 56 "E" "Small patch" "High woodland" "High ToW"
"702" "Beetles" 117 "Large_High_High" 50 56 "F" "Large patch" "High woodland" "High ToW"
"703" "Beetles" 118 "Small_Low_Low" 52 52 "A" "Small patch" "Low woodland" "Low ToW"
"704" "Beetles" 118 "Large_Low_Low" 97 52 "B" "Large patch" "Low woodland" "Low ToW"
"705" "Beetles" 118 "Small_High_Low" 56 52 "C" "Small patch" "High woodland" "Low ToW"
"706" "Beetles" 118 "Large_High_Low" 25 52 "D" "Large patch" "High woodland" "Low ToW"
"707" "Beetles" 118 "Small_High_High" 74 52 "E" "Small patch" "High woodland" "High ToW"
"708" "Beetles" 118 "Large_High_High" 44 52 "F" "Large patch" "High woodland" "High ToW"
"709" "Beetles" 119 "Small_Low_Low" 68 62 "A" "Small patch" "Low woodland" "Low ToW"
"710" "Beetles" 119 "Large_Low_Low" 105 62 "B" "Large patch" "Low woodland" "Low ToW"
"711" "Beetles" 119 "Small_High_Low" 61 62 "C" "Small patch" "High woodland" "Low ToW"
"712" "Beetles" 119 "Large_High_Low" 31 62 "D" "Large patch" "High woodland" "Low ToW"
"713" "Beetles" 119 "Small_High_High" 75 62 "E" "Small patch" "High woodland" "High ToW"
"714" "Beetles" 119 "Large_High_High" 43 62 "F" "Large patch" "High woodland" "High ToW"
"715" "Beetles" 120 "Small_Low_Low" 63 49 "A" "Small patch" "Low woodland" "Low ToW"
"716" "Beetles" 120 "Large_Low_Low" 100 49 "B" "Large patch" "Low woodland" "Low ToW"
"717" "Beetles" 120 "Small_High_Low" 61 49 "C" "Small patch" "High woodland" "Low ToW"
"718" "Beetles" 120 "Large_High_Low" 33 49 "D" "Large patch" "High woodland" "Low ToW"
"719" "Beetles" 120 "Small_High_High" 76 49 "E" "Small patch" "High woodland" "High ToW"
"720" "Beetles" 120 "Large_High_High" 43 49 "F" "Large patch" "High woodland" "High ToW"
"721" "Beetles" 121 "Small_Low_Low" 57 51 "A" "Small patch" "Low woodland" "Low ToW"
"722" "Beetles" 121 "Large_Low_Low" 96 51 "B" "Large patch" "Low woodland" "Low ToW"
"723" "Beetles" 121 "Small_High_Low" 62 51 "C" "Small patch" "High woodland" "Low ToW"
"724" "Beetles" 121 "Large_High_Low" 25 51 "D" "Large patch" "High woodland" "Low ToW"
"725" "Beetles" 121 "Small_High_High" 65 51 "E" "Small patch" "High woodland" "High ToW"
"726" "Beetles" 121 "Large_High_High" 39 51 "F" "Large patch" "High woodland" "High ToW"
"727" "Beetles" 122 "Small_Low_Low" 59 56 "A" "Small patch" "Low woodland" "Low ToW"
"728" "Beetles" 122 "Large_Low_Low" 103 56 "B" "Large patch" "Low woodland" "Low ToW"
"729" "Beetles" 122 "Small_High_Low" 54 56 "C" "Small patch" "High woodland" "Low ToW"
"730" "Beetles" 122 "Large_High_Low" 30 56 "D" "Large patch" "High woodland" "Low ToW"
"731" "Beetles" 122 "Small_High_High" 80 56 "E" "Small patch" "High woodland" "High ToW"
"732" "Beetles" 122 "Large_High_High" 51 56 "F" "Large patch" "High woodland" "High ToW"
"733" "Beetles" 123 "Small_Low_Low" 61 61 "A" "Small patch" "Low woodland" "Low ToW"
"734" "Beetles" 123 "Large_Low_Low" 97 61 "B" "Large patch" "Low woodland" "Low ToW"
"735" "Beetles" 123 "Small_High_Low" 63 61 "C" "Small patch" "High woodland" "Low ToW"
"736" "Beetles" 123 "Large_High_Low" 19 61 "D" "Large patch" "High woodland" "Low ToW"
"737" "Beetles" 123 "Small_High_High" 80 61 "E" "Small patch" "High woodland" "High ToW"
"738" "Beetles" 123 "Large_High_High" 32 61 "F" "Large patch" "High woodland" "High ToW"
"739" "Beetles" 124 "Small_Low_Low" 54 56 "A" "Small patch" "Low woodland" "Low ToW"
"740" "Beetles" 124 "Large_Low_Low" 91 56 "B" "Large patch" "Low woodland" "Low ToW"
"741" "Beetles" 124 "Small_High_Low" 58 56 "C" "Small patch" "High woodland" "Low ToW"
"742" "Beetles" 124 "Large_High_Low" 33 56 "D" "Large patch" "High woodland" "Low ToW"
"743" "Beetles" 124 "Small_High_High" 78 56 "E" "Small patch" "High woodland" "High ToW"
"744" "Beetles" 124 "Large_High_High" 41 56 "F" "Large patch" "High woodland" "High ToW"
"745" "Beetles" 125 "Small_Low_Low" 68 61 "A" "Small patch" "Low woodland" "Low ToW"
"746" "Beetles" 125 "Large_Low_Low" 87 61 "B" "Large patch" "Low woodland" "Low ToW"
"747" "Beetles" 125 "Small_High_Low" 62 61 "C" "Small patch" "High woodland" "Low ToW"
"748" "Beetles" 125 "Large_High_Low" 32 61 "D" "Large patch" "High woodland" "Low ToW"
"749" "Beetles" 125 "Small_High_High" 80 61 "E" "Small patch" "High woodland" "High ToW"
"750" "Beetles" 125 "Large_High_High" 53 61 "F" "Large patch" "High woodland" "High ToW"
"751" "Beetles" 126 "Small_Low_Low" 69 66 "A" "Small patch" "Low woodland" "Low ToW"
"752" "Beetles" 126 "Large_Low_Low" 97 66 "B" "Large patch" "Low woodland" "Low ToW"
"753" "Beetles" 126 "Small_High_Low" 53 66 "C" "Small patch" "High woodland" "Low ToW"
"754" "Beetles" 126 "Large_High_Low" 30 66 "D" "Large patch" "High woodland" "Low ToW"
"755" "Beetles" 126 "Small_High_High" 77 66 "E" "Small patch" "High woodland" "High ToW"
"756" "Beetles" 126 "Large_High_High" 53 66 "F" "Large patch" "High woodland" "High ToW"
"757" "Beetles" 127 "Small_Low_Low" 69 63 "A" "Small patch" "Low woodland" "Low ToW"
"758" "Beetles" 127 "Large_Low_Low" 91 63 "B" "Large patch" "Low woodland" "Low ToW"
"759" "Beetles" 127 "Small_High_Low" 56 63 "C" "Small patch" "High woodland" "Low ToW"
"760" "Beetles" 127 "Large_High_Low" 33 63 "D" "Large patch" "High woodland" "Low ToW"
"761" "Beetles" 127 "Small_High_High" 88 63 "E" "Small patch" "High woodland" "High ToW"
"762" "Beetles" 127 "Large_High_High" 55 63 "F" "Large patch" "High woodland" "High ToW"
"763" "Beetles" 128 "Small_Low_Low" 75 63 "A" "Small patch" "Low woodland" "Low ToW"
"764" "Beetles" 128 "Large_Low_Low" 97 63 "B" "Large patch" "Low woodland" "Low ToW"
"765" "Beetles" 128 "Small_High_Low" 50 63 "C" "Small patch" "High woodland" "Low ToW"
"766" "Beetles" 128 "Large_High_Low" 30 63 "D" "Large patch" "High woodland" "Low ToW"
"767" "Beetles" 128 "Small_High_High" 79 63 "E" "Small patch" "High woodland" "High ToW"
"768" "Beetles" 128 "Large_High_High" 68 63 "F" "Large patch" "High woodland" "High ToW"
"769" "Beetles" 129 "Small_Low_Low" 70 60 "A" "Small patch" "Low woodland" "Low ToW"
"770" "Beetles" 129 "Large_Low_Low" 99 60 "B" "Large patch" "Low woodland" "Low ToW"
"771" "Beetles" 129 "Small_High_Low" 53 60 "C" "Small patch" "High woodland" "Low ToW"
"772" "Beetles" 129 "Large_High_Low" 30 60 "D" "Large patch" "High woodland" "Low ToW"
"773" "Beetles" 129 "Small_High_High" 95 60 "E" "Small patch" "High woodland" "High ToW"
"774" "Beetles" 129 "Large_High_High" 72 60 "F" "Large patch" "High woodland" "High ToW"
"775" "Beetles" 130 "Small_Low_Low" 61 49 "A" "Small patch" "Low woodland" "Low ToW"
"776" "Beetles" 130 "Large_Low_Low" 94 49 "B" "Large patch" "Low woodland" "Low ToW"
"777" "Beetles" 130 "Small_High_Low" 49 49 "C" "Small patch" "High woodland" "Low ToW"
"778" "Beetles" 130 "Large_High_Low" 25 49 "D" "Large patch" "High woodland" "Low ToW"
"779" "Beetles" 130 "Small_High_High" 82 49 "E" "Small patch" "High woodland" "High ToW"
"780" "Beetles" 130 "Large_High_High" 52 49 "F" "Large patch" "High woodland" "High ToW"
"781" "Beetles" 131 "Small_Low_Low" 47 59 "A" "Small patch" "Low woodland" "Low ToW"
"782" "Beetles" 131 "Large_Low_Low" 91 59 "B" "Large patch" "Low woodland" "Low ToW"
"783" "Beetles" 131 "Small_High_Low" 61 59 "C" "Small patch" "High woodland" "Low ToW"
"784" "Beetles" 131 "Large_High_Low" 34 59 "D" "Large patch" "High woodland" "Low ToW"
"785" "Beetles" 131 "Small_High_High" 72 59 "E" "Small patch" "High woodland" "High ToW"
"786" "Beetles" 131 "Large_High_High" 53 59 "F" "Large patch" "High woodland" "High ToW"
"787" "Beetles" 132 "Small_Low_Low" 63 52 "A" "Small patch" "Low woodland" "Low ToW"
"788" "Beetles" 132 "Large_Low_Low" 95 52 "B" "Large patch" "Low woodland" "Low ToW"
"789" "Beetles" 132 "Small_High_Low" 67 52 "C" "Small patch" "High woodland" "Low ToW"
"790" "Beetles" 132 "Large_High_Low" 35 52 "D" "Large patch" "High woodland" "Low ToW"
"791" "Beetles" 132 "Small_High_High" 79 52 "E" "Small patch" "High woodland" "High ToW"
"792" "Beetles" 132 "Large_High_High" 49 52 "F" "Large patch" "High woodland" "High ToW"
"793" "Beetles" 133 "Small_Low_Low" 62 54 "A" "Small patch" "Low woodland" "Low ToW"
"794" "Beetles" 133 "Large_Low_Low" 93 54 "B" "Large patch" "Low woodland" "Low ToW"
"795" "Beetles" 133 "Small_High_Low" 70 54 "C" "Small patch" "High woodland" "Low ToW"
"796" "Beetles" 133 "Large_High_Low" 38 54 "D" "Large patch" "High woodland" "Low ToW"
"797" "Beetles" 133 "Small_High_High" 70 54 "E" "Small patch" "High woodland" "High ToW"
"798" "Beetles" 133 "Large_High_High" 38 54 "F" "Large patch" "High woodland" "High ToW"
"799" "Beetles" 134 "Small_Low_Low" 61 62 "A" "Small patch" "Low woodland" "Low ToW"
"800" "Beetles" 134 "Large_Low_Low" 98 62 "B" "Large patch" "Low woodland" "Low ToW"
"801" "Beetles" 134 "Small_High_Low" 68 62 "C" "Small patch" "High woodland" "Low ToW"
"802" "Beetles" 134 "Large_High_Low" 27 62 "D" "Large patch" "High woodland" "Low ToW"
"803" "Beetles" 134 "Small_High_High" 75 62 "E" "Small patch" "High woodland" "High ToW"
"804" "Beetles" 134 "Large_High_High" 31 62 "F" "Large patch" "High woodland" "High ToW"
"805" "Beetles" 135 "Small_Low_Low" 58 57 "A" "Small patch" "Low woodland" "Low ToW"
"806" "Beetles" 135 "Large_Low_Low" 102 57 "B" "Large patch" "Low woodland" "Low ToW"
"807" "Beetles" 135 "Small_High_Low" 61 57 "C" "Small patch" "High woodland" "Low ToW"
"808" "Beetles" 135 "Large_High_Low" 24 57 "D" "Large patch" "High woodland" "Low ToW"
"809" "Beetles" 135 "Small_High_High" 70 57 "E" "Small patch" "High woodland" "High ToW"
"810" "Beetles" 135 "Large_High_High" 31 57 "F" "Large patch" "High woodland" "High ToW"
"811" "Beetles" 136 "Small_Low_Low" 53 50 "A" "Small patch" "Low woodland" "Low ToW"
"812" "Beetles" 136 "Large_Low_Low" 96 50 "B" "Large patch" "Low woodland" "Low ToW"
"813" "Beetles" 136 "Small_High_Low" 59 50 "C" "Small patch" "High woodland" "Low ToW"
"814" "Beetles" 136 "Large_High_Low" 17 50 "D" "Large patch" "High woodland" "Low ToW"
"815" "Beetles" 136 "Small_High_High" 69 50 "E" "Small patch" "High woodland" "High ToW"
"816" "Beetles" 136 "Large_High_High" 32 50 "F" "Large patch" "High woodland" "High ToW"
"817" "Beetles" 137 "Small_Low_Low" 51 46 "A" "Small patch" "Low woodland" "Low ToW"
"818" "Beetles" 137 "Large_Low_Low" 99 46 "B" "Large patch" "Low woodland" "Low ToW"
"819" "Beetles" 137 "Small_High_Low" 61 46 "C" "Small patch" "High woodland" "Low ToW"
"820" "Beetles" 137 "Large_High_Low" 30 46 "D" "Large patch" "High woodland" "Low ToW"
"821" "Beetles" 137 "Small_High_High" 57 46 "E" "Small patch" "High woodland" "High ToW"
"822" "Beetles" 137 "Large_High_High" 32 46 "F" "Large patch" "High woodland" "High ToW"
"823" "Beetles" 138 "Small_Low_Low" 48 51 "A" "Small patch" "Low woodland" "Low ToW"
"824" "Beetles" 138 "Large_Low_Low" 103 51 "B" "Large patch" "Low woodland" "Low ToW"
"825" "Beetles" 138 "Small_High_Low" 69 51 "C" "Small patch" "High woodland" "Low ToW"
"826" "Beetles" 138 "Large_High_Low" 16 51 "D" "Large patch" "High woodland" "Low ToW"
"827" "Beetles" 138 "Small_High_High" 64 51 "E" "Small patch" "High woodland" "High ToW"
"828" "Beetles" 138 "Large_High_High" 14 51 "F" "Large patch" "High woodland" "High ToW"
"829" "Beetles" 139 "Small_Low_Low" 56 53 "A" "Small patch" "Low woodland" "Low ToW"
"830" "Beetles" 139 "Large_Low_Low" 94 53 "B" "Large patch" "Low woodland" "Low ToW"
"831" "Beetles" 139 "Small_High_Low" 70 53 "C" "Small patch" "High woodland" "Low ToW"
"832" "Beetles" 139 "Large_High_Low" 22 53 "D" "Large patch" "High woodland" "Low ToW"
"833" "Beetles" 139 "Small_High_High" 56 53 "E" "Small patch" "High woodland" "High ToW"
"834" "Beetles" 139 "Large_High_High" 25 53 "F" "Large patch" "High woodland" "High ToW"
"835" "Beetles" 140 "Small_Low_Low" 43 51 "A" "Small patch" "Low woodland" "Low ToW"
"836" "Beetles" 140 "Large_Low_Low" 87 51 "B" "Large patch" "Low woodland" "Low ToW"
"837" "Beetles" 140 "Small_High_Low" 59 51 "C" "Small patch" "High woodland" "Low ToW"
"838" "Beetles" 140 "Large_High_Low" 26 51 "D" "Large patch" "High woodland" "Low ToW"
"839" "Beetles" 140 "Small_High_High" 58 51 "E" "Small patch" "High woodland" "High ToW"
"840" "Beetles" 140 "Large_High_High" 17 51 "F" "Large patch" "High woodland" "High ToW"
"841" "Beetles" 141 "Small_Low_Low" 43 42 "A" "Small patch" "Low woodland" "Low ToW"
"842" "Beetles" 141 "Large_Low_Low" 98 42 "B" "Large patch" "Low woodland" "Low ToW"
"843" "Beetles" 141 "Small_High_Low" 60 42 "C" "Small patch" "High woodland" "Low ToW"
"844" "Beetles" 141 "Large_High_Low" 23 42 "D" "Large patch" "High woodland" "Low ToW"
"845" "Beetles" 141 "Small_High_High" 61 42 "E" "Small patch" "High woodland" "High ToW"
"846" "Beetles" 141 "Large_High_High" 23 42 "F" "Large patch" "High woodland" "High ToW"
"847" "Beetles" 142 "Small_Low_Low" 42 44 "A" "Small patch" "Low woodland" "Low ToW"
"848" "Beetles" 142 "Large_Low_Low" 96 44 "B" "Large patch" "Low woodland" "Low ToW"
"849" "Beetles" 142 "Small_High_Low" 70 44 "C" "Small patch" "High woodland" "Low ToW"
"850" "Beetles" 142 "Large_High_Low" 18 44 "D" "Large patch" "High woodland" "Low ToW"
"851" "Beetles" 142 "Small_High_High" 65 44 "E" "Small patch" "High woodland" "High ToW"
"852" "Beetles" 142 "Large_High_High" 9 44 "F" "Large patch" "High woodland" "High ToW"
"853" "Beetles" 143 "Small_Low_Low" 52 57 "A" "Small patch" "Low woodland" "Low ToW"
"854" "Beetles" 143 "Large_Low_Low" 83 57 "B" "Large patch" "Low woodland" "Low ToW"
"855" "Beetles" 143 "Small_High_Low" 69 57 "C" "Small patch" "High woodland" "Low ToW"
"856" "Beetles" 143 "Large_High_Low" 23 57 "D" "Large patch" "High woodland" "Low ToW"
"857" "Beetles" 143 "Small_High_High" 73 57 "E" "Small patch" "High woodland" "High ToW"
"858" "Beetles" 143 "Large_High_High" 26 57 "F" "Large patch" "High woodland" "High ToW"
"859" "Beetles" 144 "Small_Low_Low" 47 52 "A" "Small patch" "Low woodland" "Low ToW"
"860" "Beetles" 144 "Large_Low_Low" 96 52 "B" "Large patch" "Low woodland" "Low ToW"
"861" "Beetles" 144 "Small_High_Low" 69 52 "C" "Small patch" "High woodland" "Low ToW"
"862" "Beetles" 144 "Large_High_Low" 27 52 "D" "Large patch" "High woodland" "Low ToW"
"863" "Beetles" 144 "Small_High_High" 72 52 "E" "Small patch" "High woodland" "High ToW"
"864" "Beetles" 144 "Large_High_High" 27 52 "F" "Large patch" "High woodland" "High ToW"
"865" "Beetles" 145 "Small_Low_Low" 54 55 "A" "Small patch" "Low woodland" "Low ToW"
"866" "Beetles" 145 "Large_Low_Low" 103 55 "B" "Large patch" "Low woodland" "Low ToW"
"867" "Beetles" 145 "Small_High_Low" 66 55 "C" "Small patch" "High woodland" "Low ToW"
"868" "Beetles" 145 "Large_High_Low" 23 55 "D" "Large patch" "High woodland" "Low ToW"
"869" "Beetles" 145 "Small_High_High" 75 55 "E" "Small patch" "High woodland" "High ToW"
"870" "Beetles" 145 "Large_High_High" 29 55 "F" "Large patch" "High woodland" "High ToW"
"871" "Beetles" 146 "Small_Low_Low" 55 62 "A" "Small patch" "Low woodland" "Low ToW"
"872" "Beetles" 146 "Large_Low_Low" 94 62 "B" "Large patch" "Low woodland" "Low ToW"
"873" "Beetles" 146 "Small_High_Low" 73 62 "C" "Small patch" "High woodland" "Low ToW"
"874" "Beetles" 146 "Large_High_Low" 21 62 "D" "Large patch" "High woodland" "Low ToW"
"875" "Beetles" 146 "Small_High_High" 79 62 "E" "Small patch" "High woodland" "High ToW"
"876" "Beetles" 146 "Large_High_High" 27 62 "F" "Large patch" "High woodland" "High ToW"
"877" "Beetles" 147 "Small_Low_Low" 46 45 "A" "Small patch" "Low woodland" "Low ToW"
"878" "Beetles" 147 "Large_Low_Low" 96 45 "B" "Large patch" "Low woodland" "Low ToW"
"879" "Beetles" 147 "Small_High_Low" 76 45 "C" "Small patch" "High woodland" "Low ToW"
"880" "Beetles" 147 "Large_High_Low" 23 45 "D" "Large patch" "High woodland" "Low ToW"
"881" "Beetles" 147 "Small_High_High" 72 45 "E" "Small patch" "High woodland" "High ToW"
"882" "Beetles" 147 "Large_High_High" 29 45 "F" "Large patch" "High woodland" "High ToW"
"883" "Beetles" 148 "Small_Low_Low" 54 60 "A" "Small patch" "Low woodland" "Low ToW"
"884" "Beetles" 148 "Large_Low_Low" 98 60 "B" "Large patch" "Low woodland" "Low ToW"
"885" "Beetles" 148 "Small_High_Low" 66 60 "C" "Small patch" "High woodland" "Low ToW"
"886" "Beetles" 148 "Large_High_Low" 22 60 "D" "Large patch" "High woodland" "Low ToW"
"887" "Beetles" 148 "Small_High_High" 82 60 "E" "Small patch" "High woodland" "High ToW"
"888" "Beetles" 148 "Large_High_High" 27 60 "F" "Large patch" "High woodland" "High ToW"
"889" "Beetles" 149 "Small_Low_Low" 55 57 "A" "Small patch" "Low woodland" "Low ToW"
"890" "Beetles" 149 "Large_Low_Low" 86 57 "B" "Large patch" "Low woodland" "Low ToW"
"891" "Beetles" 149 "Small_High_Low" 57 57 "C" "Small patch" "High woodland" "Low ToW"
"892" "Beetles" 149 "Large_High_Low" 21 57 "D" "Large patch" "High woodland" "Low ToW"
"893" "Beetles" 149 "Small_High_High" 82 57 "E" "Small patch" "High woodland" "High ToW"
"894" "Beetles" 149 "Large_High_High" 41 57 "F" "Large patch" "High woodland" "High ToW"
"895" "Beetles" 150 "Small_Low_Low" 52 49 "A" "Small patch" "Low woodland" "Low ToW"
"896" "Beetles" 150 "Large_Low_Low" 92 49 "B" "Large patch" "Low woodland" "Low ToW"
"897" "Beetles" 150 "Small_High_Low" 58 49 "C" "Small patch" "High woodland" "Low ToW"
"898" "Beetles" 150 "Large_High_Low" 16 49 "D" "Large patch" "High woodland" "Low ToW"
"899" "Beetles" 150 "Small_High_High" 76 49 "E" "Small patch" "High woodland" "High ToW"
"900" "Beetles" 150 "Large_High_High" 32 49 "F" "Large patch" "High woodland" "High ToW"
"901" "Beetles" 151 "Small_Low_Low" 51 53 "A" "Small patch" "Low woodland" "Low ToW"
"902" "Beetles" 151 "Large_Low_Low" 82 53 "B" "Large patch" "Low woodland" "Low ToW"
"903" "Beetles" 151 "Small_High_Low" 42 53 "C" "Small patch" "High woodland" "Low ToW"
"904" "Beetles" 151 "Large_High_Low" 21 53 "D" "Large patch" "High woodland" "Low ToW"
"905" "Beetles" 151 "Small_High_High" 72 53 "E" "Small patch" "High woodland" "High ToW"
"906" "Beetles" 151 "Large_High_High" 40 53 "F" "Large patch" "High woodland" "High ToW"
"907" "Beetles" 152 "Small_Low_Low" 44 41 "A" "Small patch" "Low woodland" "Low ToW"
"908" "Beetles" 152 "Large_Low_Low" 92 41 "B" "Large patch" "Low woodland" "Low ToW"
"909" "Beetles" 152 "Small_High_Low" 42 41 "C" "Small patch" "High woodland" "Low ToW"
"910" "Beetles" 152 "Large_High_Low" 17 41 "D" "Large patch" "High woodland" "Low ToW"
"911" "Beetles" 152 "Small_High_High" 69 41 "E" "Small patch" "High woodland" "High ToW"
"912" "Beetles" 152 "Large_High_High" 37 41 "F" "Large patch" "High woodland" "High ToW"
"913" "Beetles" 153 "Small_Low_Low" 56 52 "A" "Small patch" "Low woodland" "Low ToW"
"914" "Beetles" 153 "Large_Low_Low" 78 52 "B" "Large patch" "Low woodland" "Low ToW"
"915" "Beetles" 153 "Small_High_Low" 52 52 "C" "Small patch" "High woodland" "Low ToW"
"916" "Beetles" 153 "Large_High_Low" 24 52 "D" "Large patch" "High woodland" "Low ToW"
"917" "Beetles" 153 "Small_High_High" 90 52 "E" "Small patch" "High woodland" "High ToW"
"918" "Beetles" 153 "Large_High_High" 47 52 "F" "Large patch" "High woodland" "High ToW"
"919" "Beetles" 154 "Small_Low_Low" 46 54 "A" "Small patch" "Low woodland" "Low ToW"
"920" "Beetles" 154 "Large_Low_Low" 85 54 "B" "Large patch" "Low woodland" "Low ToW"
"921" "Beetles" 154 "Small_High_Low" 53 54 "C" "Small patch" "High woodland" "Low ToW"
"922" "Beetles" 154 "Large_High_Low" 25 54 "D" "Large patch" "High woodland" "Low ToW"
"923" "Beetles" 154 "Small_High_High" 77 54 "E" "Small patch" "High woodland" "High ToW"
"924" "Beetles" 154 "Large_High_High" 51 54 "F" "Large patch" "High woodland" "High ToW"
"925" "Beetles" 155 "Small_Low_Low" 53 49 "A" "Small patch" "Low woodland" "Low ToW"
"926" "Beetles" 155 "Large_Low_Low" 83 49 "B" "Large patch" "Low woodland" "Low ToW"
"927" "Beetles" 155 "Small_High_Low" 43 49 "C" "Small patch" "High woodland" "Low ToW"
"928" "Beetles" 155 "Large_High_Low" 29 49 "D" "Large patch" "High woodland" "Low ToW"
"929" "Beetles" 155 "Small_High_High" 70 49 "E" "Small patch" "High woodland" "High ToW"
"930" "Beetles" 155 "Large_High_High" 38 49 "F" "Large patch" "High woodland" "High ToW"
"931" "Beetles" 156 "Small_Low_Low" 50 49 "A" "Small patch" "Low woodland" "Low ToW"
"932" "Beetles" 156 "Large_Low_Low" 90 49 "B" "Large patch" "Low woodland" "Low ToW"
"933" "Beetles" 156 "Small_High_Low" 49 49 "C" "Small patch" "High woodland" "Low ToW"
"934" "Beetles" 156 "Large_High_Low" 17 49 "D" "Large patch" "High woodland" "Low ToW"
"935" "Beetles" 156 "Small_High_High" 62 49 "E" "Small patch" "High woodland" "High ToW"
"936" "Beetles" 156 "Large_High_High" 29 49 "F" "Large patch" "High woodland" "High ToW"
"937" "Beetles" 157 "Small_Low_Low" 48 51 "A" "Small patch" "Low woodland" "Low ToW"
"938" "Beetles" 157 "Large_Low_Low" 89 51 "B" "Large patch" "Low woodland" "Low ToW"
"939" "Beetles" 157 "Small_High_Low" 46 51 "C" "Small patch" "High woodland" "Low ToW"
"940" "Beetles" 157 "Large_High_Low" 13 51 "D" "Large patch" "High woodland" "Low ToW"
"941" "Beetles" 157 "Small_High_High" 63 51 "E" "Small patch" "High woodland" "High ToW"
"942" "Beetles" 157 "Large_High_High" 33 51 "F" "Large patch" "High woodland" "High ToW"
"943" "Beetles" 158 "Small_Low_Low" 56 65 "A" "Small patch" "Low woodland" "Low ToW"
"944" "Beetles" 158 "Large_Low_Low" 96 65 "B" "Large patch" "Low woodland" "Low ToW"
"945" "Beetles" 158 "Small_High_Low" 57 65 "C" "Small patch" "High woodland" "Low ToW"
"946" "Beetles" 158 "Large_High_Low" 25 65 "D" "Large patch" "High woodland" "Low ToW"
"947" "Beetles" 158 "Small_High_High" 71 65 "E" "Small patch" "High woodland" "High ToW"
"948" "Beetles" 158 "Large_High_High" 41 65 "F" "Large patch" "High woodland" "High ToW"
"949" "Beetles" 159 "Small_Low_Low" 53 58 "A" "Small patch" "Low woodland" "Low ToW"
"950" "Beetles" 159 "Large_Low_Low" 89 58 "B" "Large patch" "Low woodland" "Low ToW"
"951" "Beetles" 159 "Small_High_Low" 65 58 "C" "Small patch" "High woodland" "Low ToW"
"952" "Beetles" 159 "Large_High_Low" 28 58 "D" "Large patch" "High woodland" "Low ToW"
"953" "Beetles" 159 "Small_High_High" 59 58 "E" "Small patch" "High woodland" "High ToW"
"954" "Beetles" 159 "Large_High_High" 29 58 "F" "Large patch" "High woodland" "High ToW"
"955" "Beetles" 160 "Small_Low_Low" 54 50 "A" "Small patch" "Low woodland" "Low ToW"
"956" "Beetles" 160 "Large_Low_Low" 96 50 "B" "Large patch" "Low woodland" "Low ToW"
"957" "Beetles" 160 "Small_High_Low" 67 50 "C" "Small patch" "High woodland" "Low ToW"
"958" "Beetles" 160 "Large_High_Low" 16 50 "D" "Large patch" "High woodland" "Low ToW"
"959" "Beetles" 160 "Small_High_High" 71 50 "E" "Small patch" "High woodland" "High ToW"
"960" "Beetles" 160 "Large_High_High" 24 50 "F" "Large patch" "High woodland" "High ToW"
"961" "Beetles" 161 "Small_Low_Low" 54 55 "A" "Small patch" "Low woodland" "Low ToW"
"962" "Beetles" 161 "Large_Low_Low" 87 55 "B" "Large patch" "Low woodland" "Low ToW"
"963" "Beetles" 161 "Small_High_Low" 60 55 "C" "Small patch" "High woodland" "Low ToW"
"964" "Beetles" 161 "Large_High_Low" 20 55 "D" "Large patch" "High woodland" "Low ToW"
"965" "Beetles" 161 "Small_High_High" 62 55 "E" "Small patch" "High woodland" "High ToW"
"966" "Beetles" 161 "Large_High_High" 23 55 "F" "Large patch" "High woodland" "High ToW"
"967" "Beetles" 162 "Small_Low_Low" 50 53 "A" "Small patch" "Low woodland" "Low ToW"
"968" "Beetles" 162 "Large_Low_Low" 85 53 "B" "Large patch" "Low woodland" "Low ToW"
"969" "Beetles" 162 "Small_High_Low" 60 53 "C" "Small patch" "High woodland" "Low ToW"
"970" "Beetles" 162 "Large_High_Low" 29 53 "D" "Large patch" "High woodland" "Low ToW"
"971" "Beetles" 162 "Small_High_High" 54 53 "E" "Small patch" "High woodland" "High ToW"
"972" "Beetles" 162 "Large_High_High" 23 53 "F" "Large patch" "High woodland" "High ToW"
"973" "Beetles" 163 "Small_Low_Low" 43 47 "A" "Small patch" "Low woodland" "Low ToW"
"974" "Beetles" 163 "Large_Low_Low" 81 47 "B" "Large patch" "Low woodland" "Low ToW"
"975" "Beetles" 163 "Small_High_Low" 54 47 "C" "Small patch" "High woodland" "Low ToW"
"976" "Beetles" 163 "Large_High_Low" 26 47 "D" "Large patch" "High woodland" "Low ToW"
"977" "Beetles" 163 "Small_High_High" 56 47 "E" "Small patch" "High woodland" "High ToW"
"978" "Beetles" 163 "Large_High_High" 21 47 "F" "Large patch" "High woodland" "High ToW"
"979" "Beetles" 164 "Small_Low_Low" 43 49 "A" "Small patch" "Low woodland" "Low ToW"
"980" "Beetles" 164 "Large_Low_Low" 76 49 "B" "Large patch" "Low woodland" "Low ToW"
"981" "Beetles" 164 "Small_High_Low" 52 49 "C" "Small patch" "High woodland" "Low ToW"
"982" "Beetles" 164 "Large_High_Low" 27 49 "D" "Large patch" "High woodland" "Low ToW"
"983" "Beetles" 164 "Small_High_High" 65 49 "E" "Small patch" "High woodland" "High ToW"
"984" "Beetles" 164 "Large_High_High" 26 49 "F" "Large patch" "High woodland" "High ToW"
"985" "Beetles" 165 "Small_Low_Low" 42 45 "A" "Small patch" "Low woodland" "Low ToW"
"986" "Beetles" 165 "Large_Low_Low" 80 45 "B" "Large patch" "Low woodland" "Low ToW"
"987" "Beetles" 165 "Small_High_Low" 42 45 "C" "Small patch" "High woodland" "Low ToW"
"988" "Beetles" 165 "Large_High_Low" 17 45 "D" "Large patch" "High woodland" "Low ToW"
"989" "Beetles" 165 "Small_High_High" 64 45 "E" "Small patch" "High woodland" "High ToW"
"990" "Beetles" 165 "Large_High_High" 25 45 "F" "Large patch" "High woodland" "High ToW"
"991" "Beetles" 166 "Small_Low_Low" 36 46 "A" "Small patch" "Low woodland" "Low ToW"
"992" "Beetles" 166 "Large_Low_Low" 67 46 "B" "Large patch" "Low woodland" "Low ToW"
"993" "Beetles" 166 "Small_High_Low" 61 46 "C" "Small patch" "High woodland" "Low ToW"
"994" "Beetles" 166 "Large_High_Low" 20 46 "D" "Large patch" "High woodland" "Low ToW"
"995" "Beetles" 166 "Small_High_High" 62 46 "E" "Small patch" "High woodland" "High ToW"
"996" "Beetles" 166 "Large_High_High" 23 46 "F" "Large patch" "High woodland" "High ToW"
"997" "Beetles" 167 "Small_Low_Low" 39 41 "A" "Small patch" "Low woodland" "Low ToW"
"998" "Beetles" 167 "Large_Low_Low" 79 41 "B" "Large patch" "Low woodland" "Low ToW"
"999" "Beetles" 167 "Small_High_Low" 55 41 "C" "Small patch" "High woodland" "Low ToW"
"1000" "Beetles" 167 "Large_High_Low" 29 41 "D" "Large patch" "High woodland" "Low ToW"
"1001" "Beetles" 167 "Small_High_High" 75 41 "E" "Small patch" "High woodland" "High ToW"
"1002" "Beetles" 167 "Large_High_High" 43 41 "F" "Large patch" "High woodland" "High ToW"
"1003" "Beetles" 168 "Small_Low_Low" 53 56 "A" "Small patch" "Low woodland" "Low ToW"
"1004" "Beetles" 168 "Large_Low_Low" 72 56 "B" "Large patch" "Low woodland" "Low ToW"
"1005" "Beetles" 168 "Small_High_Low" 56 56 "C" "Small patch" "High woodland" "Low ToW"
"1006" "Beetles" 168 "Large_High_Low" 37 56 "D" "Large patch" "High woodland" "Low ToW"
"1007" "Beetles" 168 "Small_High_High" 72 56 "E" "Small patch" "High woodland" "High ToW"
"1008" "Beetles" 168 "Large_High_High" 37 56 "F" "Large patch" "High woodland" "High ToW"
"1009" "Beetles" 169 "Small_Low_Low" 54 48 "A" "Small patch" "Low woodland" "Low ToW"
"1010" "Beetles" 169 "Large_Low_Low" 93 48 "B" "Large patch" "Low woodland" "Low ToW"
"1011" "Beetles" 169 "Small_High_Low" 55 48 "C" "Small patch" "High woodland" "Low ToW"
"1012" "Beetles" 169 "Large_High_Low" 17 48 "D" "Large patch" "High woodland" "Low ToW"
"1013" "Beetles" 169 "Small_High_High" 74 48 "E" "Small patch" "High woodland" "High ToW"
"1014" "Beetles" 169 "Large_High_High" 39 48 "F" "Large patch" "High woodland" "High ToW"
"1015" "Beetles" 170 "Small_Low_Low" 50 47 "A" "Small patch" "Low woodland" "Low ToW"
"1016" "Beetles" 170 "Large_Low_Low" 82 47 "B" "Large patch" "Low woodland" "Low ToW"
"1017" "Beetles" 170 "Small_High_Low" 59 47 "C" "Small patch" "High woodland" "Low ToW"
"1018" "Beetles" 170 "Large_High_Low" 24 47 "D" "Large patch" "High woodland" "Low ToW"
"1019" "Beetles" 170 "Small_High_High" 77 47 "E" "Small patch" "High woodland" "High ToW"
"1020" "Beetles" 170 "Large_High_High" 46 47 "F" "Large patch" "High woodland" "High ToW"
"1021" "Beetles" 171 "Small_Low_Low" 58 56 "A" "Small patch" "Low woodland" "Low ToW"
"1022" "Beetles" 171 "Large_Low_Low" 84 56 "B" "Large patch" "Low woodland" "Low ToW"
"1023" "Beetles" 171 "Small_High_Low" 57 56 "C" "Small patch" "High woodland" "Low ToW"
"1024" "Beetles" 171 "Large_High_Low" 27 56 "D" "Large patch" "High woodland" "Low ToW"
"1025" "Beetles" 171 "Small_High_High" 94 56 "E" "Small patch" "High woodland" "High ToW"
"1026" "Beetles" 171 "Large_High_High" 54 56 "F" "Large patch" "High woodland" "High ToW"
"1027" "Beetles" 172 "Small_Low_Low" 53 45 "A" "Small patch" "Low woodland" "Low ToW"
"1028" "Beetles" 172 "Large_Low_Low" 74 45 "B" "Large patch" "Low woodland" "Low ToW"
"1029" "Beetles" 172 "Small_High_Low" 49 45 "C" "Small patch" "High woodland" "Low ToW"
"1030" "Beetles" 172 "Large_High_Low" 23 45 "D" "Large patch" "High woodland" "Low ToW"
"1031" "Beetles" 172 "Small_High_High" 71 45 "E" "Small patch" "High woodland" "High ToW"
"1032" "Beetles" 172 "Large_High_High" 25 45 "F" "Large patch" "High woodland" "High ToW"
"1033" "Beetles" 173 "Small_Low_Low" 57 57 "A" "Small patch" "Low woodland" "Low ToW"
"1034" "Beetles" 173 "Large_Low_Low" 77 57 "B" "Large patch" "Low woodland" "Low ToW"
"1035" "Beetles" 173 "Small_High_Low" 65 57 "C" "Small patch" "High woodland" "Low ToW"
"1036" "Beetles" 173 "Large_High_Low" 20 57 "D" "Large patch" "High woodland" "Low ToW"
"1037" "Beetles" 173 "Small_High_High" 76 57 "E" "Small patch" "High woodland" "High ToW"
"1038" "Beetles" 173 "Large_High_High" 26 57 "F" "Large patch" "High woodland" "High ToW"
"1039" "Beetles" 174 "Small_Low_Low" 60 56 "A" "Small patch" "Low woodland" "Low ToW"
"1040" "Beetles" 174 "Large_Low_Low" 84 56 "B" "Large patch" "Low woodland" "Low ToW"
"1041" "Beetles" 174 "Small_High_Low" 64 56 "C" "Small patch" "High woodland" "Low ToW"
"1042" "Beetles" 174 "Large_High_Low" 16 56 "D" "Large patch" "High woodland" "Low ToW"
"1043" "Beetles" 174 "Small_High_High" 75 56 "E" "Small patch" "High woodland" "High ToW"
"1044" "Beetles" 174 "Large_High_High" 27 56 "F" "Large patch" "High woodland" "High ToW"
"1045" "Beetles" 175 "Small_Low_Low" 45 51 "A" "Small patch" "Low woodland" "Low ToW"
"1046" "Beetles" 175 "Large_Low_Low" 92 51 "B" "Large patch" "Low woodland" "Low ToW"
"1047" "Beetles" 175 "Small_High_Low" 62 51 "C" "Small patch" "High woodland" "Low ToW"
"1048" "Beetles" 175 "Large_High_Low" 16 51 "D" "Large patch" "High woodland" "Low ToW"
"1049" "Beetles" 175 "Small_High_High" 69 51 "E" "Small patch" "High woodland" "High ToW"
"1050" "Beetles" 175 "Large_High_High" 22 51 "F" "Large patch" "High woodland" "High ToW"
"1051" "Beetles" 176 "Small_Low_Low" 42 48 "A" "Small patch" "Low woodland" "Low ToW"
"1052" "Beetles" 176 "Large_Low_Low" 78 48 "B" "Large patch" "Low woodland" "Low ToW"
"1053" "Beetles" 176 "Small_High_Low" 57 48 "C" "Small patch" "High woodland" "Low ToW"
"1054" "Beetles" 176 "Large_High_Low" 13 48 "D" "Large patch" "High woodland" "Low ToW"
"1055" "Beetles" 176 "Small_High_High" 75 48 "E" "Small patch" "High woodland" "High ToW"
"1056" "Beetles" 176 "Large_High_High" 18 48 "F" "Large patch" "High woodland" "High ToW"
"1057" "Beetles" 177 "Small_Low_Low" 40 44 "A" "Small patch" "Low woodland" "Low ToW"
"1058" "Beetles" 177 "Large_Low_Low" 83 44 "B" "Large patch" "Low woodland" "Low ToW"
"1059" "Beetles" 177 "Small_High_Low" 60 44 "C" "Small patch" "High woodland" "Low ToW"
"1060" "Beetles" 177 "Large_High_Low" 17 44 "D" "Large patch" "High woodland" "Low ToW"
"1061" "Beetles" 177 "Small_High_High" 64 44 "E" "Small patch" "High woodland" "High ToW"
"1062" "Beetles" 177 "Large_High_High" 28 44 "F" "Large patch" "High woodland" "High ToW"
"1063" "Beetles" 178 "Small_Low_Low" 32 38 "A" "Small patch" "Low woodland" "Low ToW"
"1064" "Beetles" 178 "Large_Low_Low" 72 38 "B" "Large patch" "Low woodland" "Low ToW"
"1065" "Beetles" 178 "Small_High_Low" 53 38 "C" "Small patch" "High woodland" "Low ToW"
"1066" "Beetles" 178 "Large_High_Low" 19 38 "D" "Large patch" "High woodland" "Low ToW"
"1067" "Beetles" 178 "Small_High_High" 55 38 "E" "Small patch" "High woodland" "High ToW"
"1068" "Beetles" 178 "Large_High_High" 19 38 "F" "Large patch" "High woodland" "High ToW"
"1069" "Beetles" 179 "Small_Low_Low" 41 37 "A" "Small patch" "Low woodland" "Low ToW"
"1070" "Beetles" 179 "Large_Low_Low" 79 37 "B" "Large patch" "Low woodland" "Low ToW"
"1071" "Beetles" 179 "Small_High_Low" 43 37 "C" "Small patch" "High woodland" "Low ToW"
"1072" "Beetles" 179 "Large_High_Low" 19 37 "D" "Large patch" "High woodland" "Low ToW"
"1073" "Beetles" 179 "Small_High_High" 58 37 "E" "Small patch" "High woodland" "High ToW"
"1074" "Beetles" 179 "Large_High_High" 36 37 "F" "Large patch" "High woodland" "High ToW"
"1075" "Beetles" 180 "Small_Low_Low" 42 37 "A" "Small patch" "Low woodland" "Low ToW"
"1076" "Beetles" 180 "Large_Low_Low" 69 37 "B" "Large patch" "Low woodland" "Low ToW"
"1077" "Beetles" 180 "Small_High_Low" 47 37 "C" "Small patch" "High woodland" "Low ToW"
"1078" "Beetles" 180 "Large_High_Low" 30 37 "D" "Large patch" "High woodland" "Low ToW"
"1079" "Beetles" 180 "Small_High_High" 51 37 "E" "Small patch" "High woodland" "High ToW"
"1080" "Beetles" 180 "Large_High_High" 27 37 "F" "Large patch" "High woodland" "High ToW"
"1081" "Beetles" 181 "Small_Low_Low" 41 44 "A" "Small patch" "Low woodland" "Low ToW"
"1082" "Beetles" 181 "Large_Low_Low" 70 44 "B" "Large patch" "Low woodland" "Low ToW"
"1083" "Beetles" 181 "Small_High_Low" 59 44 "C" "Small patch" "High woodland" "Low ToW"
"1084" "Beetles" 181 "Large_High_Low" 35 44 "D" "Large patch" "High woodland" "Low ToW"
"1085" "Beetles" 181 "Small_High_High" 64 44 "E" "Small patch" "High woodland" "High ToW"
"1086" "Beetles" 181 "Large_High_High" 40 44 "F" "Large patch" "High woodland" "High ToW"
"1087" "Beetles" 182 "Small_Low_Low" 38 41 "A" "Small patch" "Low woodland" "Low ToW"
"1088" "Beetles" 182 "Large_Low_Low" 69 41 "B" "Large patch" "Low woodland" "Low ToW"
"1089" "Beetles" 182 "Small_High_Low" 54 41 "C" "Small patch" "High woodland" "Low ToW"
"1090" "Beetles" 182 "Large_High_Low" 23 41 "D" "Large patch" "High woodland" "Low ToW"
"1091" "Beetles" 182 "Small_High_High" 56 41 "E" "Small patch" "High woodland" "High ToW"
"1092" "Beetles" 182 "Large_High_High" 41 41 "F" "Large patch" "High woodland" "High ToW"
"1093" "Beetles" 183 "Small_Low_Low" 41 40 "A" "Small patch" "Low woodland" "Low ToW"
"1094" "Beetles" 183 "Large_Low_Low" 65 40 "B" "Large patch" "Low woodland" "Low ToW"
"1095" "Beetles" 183 "Small_High_Low" 42 40 "C" "Small patch" "High woodland" "Low ToW"
"1096" "Beetles" 183 "Large_High_Low" 30 40 "D" "Large patch" "High woodland" "Low ToW"
"1097" "Beetles" 183 "Small_High_High" 51 40 "E" "Small patch" "High woodland" "High ToW"
"1098" "Beetles" 183 "Large_High_High" 30 40 "F" "Large patch" "High woodland" "High ToW"
"1099" "Beetles" 184 "Small_Low_Low" 48 54 "A" "Small patch" "Low woodland" "Low ToW"
"1100" "Beetles" 184 "Large_Low_Low" 92 54 "B" "Large patch" "Low woodland" "Low ToW"
"1101" "Beetles" 184 "Small_High_Low" 38 54 "C" "Small patch" "High woodland" "Low ToW"
"1102" "Beetles" 184 "Large_High_Low" 30 54 "D" "Large patch" "High woodland" "Low ToW"
"1103" "Beetles" 184 "Small_High_High" 69 54 "E" "Small patch" "High woodland" "High ToW"
"1104" "Beetles" 184 "Large_High_High" 46 54 "F" "Large patch" "High woodland" "High ToW"
"1105" "Beetles" 185 "Small_Low_Low" 52 57 "A" "Small patch" "Low woodland" "Low ToW"
"1106" "Beetles" 185 "Large_Low_Low" 72 57 "B" "Large patch" "Low woodland" "Low ToW"
"1107" "Beetles" 185 "Small_High_Low" 42 57 "C" "Small patch" "High woodland" "Low ToW"
"1108" "Beetles" 185 "Large_High_Low" 25 57 "D" "Large patch" "High woodland" "Low ToW"
"1109" "Beetles" 185 "Small_High_High" 74 57 "E" "Small patch" "High woodland" "High ToW"
"1110" "Beetles" 185 "Large_High_High" 52 57 "F" "Large patch" "High woodland" "High ToW"
"1111" "Beetles" 186 "Small_Low_Low" 54 50 "A" "Small patch" "Low woodland" "Low ToW"
"1112" "Beetles" 186 "Large_Low_Low" 68 50 "B" "Large patch" "Low woodland" "Low ToW"
"1113" "Beetles" 186 "Small_High_Low" 47 50 "C" "Small patch" "High woodland" "Low ToW"
"1114" "Beetles" 186 "Large_High_Low" 22 50 "D" "Large patch" "High woodland" "Low ToW"
"1115" "Beetles" 186 "Small_High_High" 83 50 "E" "Small patch" "High woodland" "High ToW"
"1116" "Beetles" 186 "Large_High_High" 39 50 "F" "Large patch" "High woodland" "High ToW"
"1117" "Beetles" 187 "Small_Low_Low" 62 50 "A" "Small patch" "Low woodland" "Low ToW"
"1118" "Beetles" 187 "Large_Low_Low" 80 50 "B" "Large patch" "Low woodland" "Low ToW"
"1119" "Beetles" 187 "Small_High_Low" 38 50 "C" "Small patch" "High woodland" "Low ToW"
"1120" "Beetles" 187 "Large_High_Low" 18 50 "D" "Large patch" "High woodland" "Low ToW"
"1121" "Beetles" 187 "Small_High_High" 87 50 "E" "Small patch" "High woodland" "High ToW"
"1122" "Beetles" 187 "Large_High_High" 71 50 "F" "Large patch" "High woodland" "High ToW"
"1123" "Beetles" 188 "Small_Low_Low" 54 53 "A" "Small patch" "Low woodland" "Low ToW"
"1124" "Beetles" 188 "Large_Low_Low" 84 53 "B" "Large patch" "Low woodland" "Low ToW"
"1125" "Beetles" 188 "Small_High_Low" 45 53 "C" "Small patch" "High woodland" "Low ToW"
"1126" "Beetles" 188 "Large_High_Low" 18 53 "D" "Large patch" "High woodland" "Low ToW"
"1127" "Beetles" 188 "Small_High_High" 87 53 "E" "Small patch" "High woodland" "High ToW"
"1128" "Beetles" 188 "Large_High_High" 58 53 "F" "Large patch" "High woodland" "High ToW"
"1129" "Beetles" 189 "Small_Low_Low" 65 58 "A" "Small patch" "Low woodland" "Low ToW"
"1130" "Beetles" 189 "Large_Low_Low" 81 58 "B" "Large patch" "Low woodland" "Low ToW"
"1131" "Beetles" 189 "Small_High_Low" 54 58 "C" "Small patch" "High woodland" "Low ToW"
"1132" "Beetles" 189 "Large_High_Low" 28 58 "D" "Large patch" "High woodland" "Low ToW"
"1133" "Beetles" 189 "Small_High_High" 89 58 "E" "Small patch" "High woodland" "High ToW"
"1134" "Beetles" 189 "Large_High_High" 69 58 "F" "Large patch" "High woodland" "High ToW"
"1135" "Beetles" 190 "Small_Low_Low" 52 56 "A" "Small patch" "Low woodland" "Low ToW"
"1136" "Beetles" 190 "Large_Low_Low" 89 56 "B" "Large patch" "Low woodland" "Low ToW"
"1137" "Beetles" 190 "Small_High_Low" 55 56 "C" "Small patch" "High woodland" "Low ToW"
"1138" "Beetles" 190 "Large_High_Low" 24 56 "D" "Large patch" "High woodland" "Low ToW"
"1139" "Beetles" 190 "Small_High_High" 93 56 "E" "Small patch" "High woodland" "High ToW"
"1140" "Beetles" 190 "Large_High_High" 55 56 "F" "Large patch" "High woodland" "High ToW"
"1141" "Beetles" 191 "Small_Low_Low" 42 38 "A" "Small patch" "Low woodland" "Low ToW"
"1142" "Beetles" 191 "Large_Low_Low" 80 38 "B" "Large patch" "Low woodland" "Low ToW"
"1143" "Beetles" 191 "Small_High_Low" 47 38 "C" "Small patch" "High woodland" "Low ToW"
"1144" "Beetles" 191 "Large_High_Low" 29 38 "D" "Large patch" "High woodland" "Low ToW"
"1145" "Beetles" 191 "Small_High_High" 74 38 "E" "Small patch" "High woodland" "High ToW"
"1146" "Beetles" 191 "Large_High_High" 45 38 "F" "Large patch" "High woodland" "High ToW"
"1147" "Beetles" 192 "Small_Low_Low" 49 50 "A" "Small patch" "Low woodland" "Low ToW"
"1148" "Beetles" 192 "Large_Low_Low" 89 50 "B" "Large patch" "Low woodland" "Low ToW"
"1149" "Beetles" 192 "Small_High_Low" 44 50 "C" "Small patch" "High woodland" "Low ToW"
"1150" "Beetles" 192 "Large_High_Low" 31 50 "D" "Large patch" "High woodland" "Low ToW"
"1151" "Beetles" 192 "Small_High_High" 76 50 "E" "Small patch" "High woodland" "High ToW"
"1152" "Beetles" 192 "Large_High_High" 54 50 "F" "Large patch" "High woodland" "High ToW"
"1153" "Beetles" 193 "Small_Low_Low" 45 54 "A" "Small patch" "Low woodland" "Low ToW"
"1154" "Beetles" 193 "Large_Low_Low" 71 54 "B" "Large patch" "Low woodland" "Low ToW"
"1155" "Beetles" 193 "Small_High_Low" 43 54 "C" "Small patch" "High woodland" "Low ToW"
"1156" "Beetles" 193 "Large_High_Low" 30 54 "D" "Large patch" "High woodland" "Low ToW"
"1157" "Beetles" 193 "Small_High_High" 67 54 "E" "Small patch" "High woodland" "High ToW"
"1158" "Beetles" 193 "Large_High_High" 45 54 "F" "Large patch" "High woodland" "High ToW"
"1159" "Beetles" 194 "Small_Low_Low" 45 46 "A" "Small patch" "Low woodland" "Low ToW"
"1160" "Beetles" 194 "Large_Low_Low" 70 46 "B" "Large patch" "Low woodland" "Low ToW"
"1161" "Beetles" 194 "Small_High_Low" 47 46 "C" "Small patch" "High woodland" "Low ToW"
"1162" "Beetles" 194 "Large_High_Low" 36 46 "D" "Large patch" "High woodland" "Low ToW"
"1163" "Beetles" 194 "Small_High_High" 66 46 "E" "Small patch" "High woodland" "High ToW"
"1164" "Beetles" 194 "Large_High_High" 35 46 "F" "Large patch" "High woodland" "High ToW"
"1165" "Beetles" 195 "Small_Low_Low" 49 46 "A" "Small patch" "Low woodland" "Low ToW"
"1166" "Beetles" 195 "Large_Low_Low" 66 46 "B" "Large patch" "Low woodland" "Low ToW"
"1167" "Beetles" 195 "Small_High_Low" 55 46 "C" "Small patch" "High woodland" "Low ToW"
"1168" "Beetles" 195 "Large_High_Low" 39 46 "D" "Large patch" "High woodland" "Low ToW"
"1169" "Beetles" 195 "Small_High_High" 59 46 "E" "Small patch" "High woodland" "High ToW"
"1170" "Beetles" 195 "Large_High_High" 39 46 "F" "Large patch" "High woodland" "High ToW"
"1171" "Beetles" 196 "Small_Low_Low" 54 49 "A" "Small patch" "Low woodland" "Low ToW"
"1172" "Beetles" 196 "Large_Low_Low" 81 49 "B" "Large patch" "Low woodland" "Low ToW"
"1173" "Beetles" 196 "Small_High_Low" 55 49 "C" "Small patch" "High woodland" "Low ToW"
"1174" "Beetles" 196 "Large_High_Low" 32 49 "D" "Large patch" "High woodland" "Low ToW"
"1175" "Beetles" 196 "Small_High_High" 72 49 "E" "Small patch" "High woodland" "High ToW"
"1176" "Beetles" 196 "Large_High_High" 39 49 "F" "Large patch" "High woodland" "High ToW"
"1177" "Beetles" 197 "Small_Low_Low" 60 58 "A" "Small patch" "Low woodland" "Low ToW"
"1178" "Beetles" 197 "Large_Low_Low" 91 58 "B" "Large patch" "Low woodland" "Low ToW"
"1179" "Beetles" 197 "Small_High_Low" 63 58 "C" "Small patch" "High woodland" "Low ToW"
"1180" "Beetles" 197 "Large_High_Low" 24 58 "D" "Large patch" "High woodland" "Low ToW"
"1181" "Beetles" 197 "Small_High_High" 74 58 "E" "Small patch" "High woodland" "High ToW"
"1182" "Beetles" 197 "Large_High_High" 32 58 "F" "Large patch" "High woodland" "High ToW"
"1183" "Beetles" 198 "Small_Low_Low" 49 43 "A" "Small patch" "Low woodland" "Low ToW"
"1184" "Beetles" 198 "Large_Low_Low" 79 43 "B" "Large patch" "Low woodland" "Low ToW"
"1185" "Beetles" 198 "Small_High_Low" 49 43 "C" "Small patch" "High woodland" "Low ToW"
"1186" "Beetles" 198 "Large_High_Low" 24 43 "D" "Large patch" "High woodland" "Low ToW"
"1187" "Beetles" 198 "Small_High_High" 79 43 "E" "Small patch" "High woodland" "High ToW"
"1188" "Beetles" 198 "Large_High_High" 37 43 "F" "Large patch" "High woodland" "High ToW"
"1189" "Beetles" 199 "Small_Low_Low" 63 58 "A" "Small patch" "Low woodland" "Low ToW"
"1190" "Beetles" 199 "Large_Low_Low" 82 58 "B" "Large patch" "Low woodland" "Low ToW"
"1191" "Beetles" 199 "Small_High_Low" 62 58 "C" "Small patch" "High woodland" "Low ToW"
"1192" "Beetles" 199 "Large_High_Low" 29 58 "D" "Large patch" "High woodland" "Low ToW"
"1193" "Beetles" 199 "Small_High_High" 69 58 "E" "Small patch" "High woodland" "High ToW"
"1194" "Beetles" 199 "Large_High_High" 29 58 "F" "Large patch" "High woodland" "High ToW"
"1195" "Beetles" 200 "Small_Low_Low" 62 46 "A" "Small patch" "Low woodland" "Low ToW"
"1196" "Beetles" 200 "Large_Low_Low" 79 46 "B" "Large patch" "Low woodland" "Low ToW"
"1197" "Beetles" 200 "Small_High_Low" 52 46 "C" "Small patch" "High woodland" "Low ToW"
"1198" "Beetles" 200 "Large_High_Low" 33 46 "D" "Large patch" "High woodland" "Low ToW"
"1199" "Beetles" 200 "Small_High_High" 72 46 "E" "Small patch" "High woodland" "High ToW"
"1200" "Beetles" 200 "Large_High_High" 42 46 "F" "Large patch" "High woodland" "High ToW"
"1201" "Beetles" 201 "Small_Low_Low" 61 50 "A" "Small patch" "Low woodland" "Low ToW"
"1202" "Beetles" 201 "Large_Low_Low" 83 50 "B" "Large patch" "Low woodland" "Low ToW"
"1203" "Beetles" 201 "Small_High_Low" 50 50 "C" "Small patch" "High woodland" "Low ToW"
"1204" "Beetles" 201 "Large_High_Low" 28 50 "D" "Large patch" "High woodland" "Low ToW"
"1205" "Beetles" 201 "Small_High_High" 80 50 "E" "Small patch" "High woodland" "High ToW"
"1206" "Beetles" 201 "Large_High_High" 47 50 "F" "Large patch" "High woodland" "High ToW"
"1207" "Beetles" 202 "Small_Low_Low" 63 51 "A" "Small patch" "Low woodland" "Low ToW"
"1208" "Beetles" 202 "Large_Low_Low" 85 51 "B" "Large patch" "Low woodland" "Low ToW"
"1209" "Beetles" 202 "Small_High_Low" 52 51 "C" "Small patch" "High woodland" "Low ToW"
"1210" "Beetles" 202 "Large_High_Low" 24 51 "D" "Large patch" "High woodland" "Low ToW"
"1211" "Beetles" 202 "Small_High_High" 81 51 "E" "Small patch" "High woodland" "High ToW"
"1212" "Beetles" 202 "Large_High_High" 39 51 "F" "Large patch" "High woodland" "High ToW"
"1213" "Beetles" 203 "Small_Low_Low" 61 48 "A" "Small patch" "Low woodland" "Low ToW"
"1214" "Beetles" 203 "Large_Low_Low" 80 48 "B" "Large patch" "Low woodland" "Low ToW"
"1215" "Beetles" 203 "Small_High_Low" 52 48 "C" "Small patch" "High woodland" "Low ToW"
"1216" "Beetles" 203 "Large_High_Low" 30 48 "D" "Large patch" "High woodland" "Low ToW"
"1217" "Beetles" 203 "Small_High_High" 77 48 "E" "Small patch" "High woodland" "High ToW"
"1218" "Beetles" 203 "Large_High_High" 40 48 "F" "Large patch" "High woodland" "High ToW"
"1219" "Beetles" 204 "Small_Low_Low" 47 41 "A" "Small patch" "Low woodland" "Low ToW"
"1220" "Beetles" 204 "Large_Low_Low" 73 41 "B" "Large patch" "Low woodland" "Low ToW"
"1221" "Beetles" 204 "Small_High_Low" 56 41 "C" "Small patch" "High woodland" "Low ToW"
"1222" "Beetles" 204 "Large_High_Low" 30 41 "D" "Large patch" "High woodland" "Low ToW"
"1223" "Beetles" 204 "Small_High_High" 60 41 "E" "Small patch" "High woodland" "High ToW"
"1224" "Beetles" 204 "Large_High_High" 35 41 "F" "Large patch" "High woodland" "High ToW"
"1225" "Beetles" 205 "Small_Low_Low" 45 47 "A" "Small patch" "Low woodland" "Low ToW"
"1226" "Beetles" 205 "Large_Low_Low" 75 47 "B" "Large patch" "Low woodland" "Low ToW"
"1227" "Beetles" 205 "Small_High_Low" 57 47 "C" "Small patch" "High woodland" "Low ToW"
"1228" "Beetles" 205 "Large_High_Low" 28 47 "D" "Large patch" "High woodland" "Low ToW"
"1229" "Beetles" 205 "Small_High_High" 68 47 "E" "Small patch" "High woodland" "High ToW"
"1230" "Beetles" 205 "Large_High_High" 49 47 "F" "Large patch" "High woodland" "High ToW"
"1231" "Beetles" 206 "Small_Low_Low" 48 52 "A" "Small patch" "Low woodland" "Low ToW"
"1232" "Beetles" 206 "Large_Low_Low" 78 52 "B" "Large patch" "Low woodland" "Low ToW"
"1233" "Beetles" 206 "Small_High_Low" 55 52 "C" "Small patch" "High woodland" "Low ToW"
"1234" "Beetles" 206 "Large_High_Low" 24 52 "D" "Large patch" "High woodland" "Low ToW"
"1235" "Beetles" 206 "Small_High_High" 71 52 "E" "Small patch" "High woodland" "High ToW"
"1236" "Beetles" 206 "Large_High_High" 37 52 "F" "Large patch" "High woodland" "High ToW"
"1237" "Beetles" 207 "Small_Low_Low" 60 55 "A" "Small patch" "Low woodland" "Low ToW"
"1238" "Beetles" 207 "Large_Low_Low" 87 55 "B" "Large patch" "Low woodland" "Low ToW"
"1239" "Beetles" 207 "Small_High_Low" 53 55 "C" "Small patch" "High woodland" "Low ToW"
"1240" "Beetles" 207 "Large_High_Low" 18 55 "D" "Large patch" "High woodland" "Low ToW"
"1241" "Beetles" 207 "Small_High_High" 77 55 "E" "Small patch" "High woodland" "High ToW"
"1242" "Beetles" 207 "Large_High_High" 42 55 "F" "Large patch" "High woodland" "High ToW"
"1243" "Beetles" 208 "Small_Low_Low" 58 52 "A" "Small patch" "Low woodland" "Low ToW"
"1244" "Beetles" 208 "Large_Low_Low" 74 52 "B" "Large patch" "Low woodland" "Low ToW"
"1245" "Beetles" 208 "Small_High_Low" 49 52 "C" "Small patch" "High woodland" "Low ToW"
"1246" "Beetles" 208 "Large_High_Low" 27 52 "D" "Large patch" "High woodland" "Low ToW"
"1247" "Beetles" 208 "Small_High_High" 72 52 "E" "Small patch" "High woodland" "High ToW"
"1248" "Beetles" 208 "Large_High_High" 45 52 "F" "Large patch" "High woodland" "High ToW"
"1249" "Beetles" 209 "Small_Low_Low" 59 55 "A" "Small patch" "Low woodland" "Low ToW"
"1250" "Beetles" 209 "Large_Low_Low" 91 55 "B" "Large patch" "Low woodland" "Low ToW"
"1251" "Beetles" 209 "Small_High_Low" 49 55 "C" "Small patch" "High woodland" "Low ToW"
"1252" "Beetles" 209 "Large_High_Low" 29 55 "D" "Large patch" "High woodland" "Low ToW"
"1253" "Beetles" 209 "Small_High_High" 80 55 "E" "Small patch" "High woodland" "High ToW"
"1254" "Beetles" 209 "Large_High_High" 57 55 "F" "Large patch" "High woodland" "High ToW"
"1255" "Beetles" 210 "Small_Low_Low" 61 52 "A" "Small patch" "Low woodland" "Low ToW"
"1256" "Beetles" 210 "Large_Low_Low" 86 52 "B" "Large patch" "Low woodland" "Low ToW"
"1257" "Beetles" 210 "Small_High_Low" 36 52 "C" "Small patch" "High woodland" "Low ToW"
"1258" "Beetles" 210 "Large_High_Low" 17 52 "D" "Large patch" "High woodland" "Low ToW"
"1259" "Beetles" 210 "Small_High_High" 75 52 "E" "Small patch" "High woodland" "High ToW"
"1260" "Beetles" 210 "Large_High_High" 51 52 "F" "Large patch" "High woodland" "High ToW"
"1261" "Beetles" 211 "Small_Low_Low" 57 55 "A" "Small patch" "Low woodland" "Low ToW"
"1262" "Beetles" 211 "Large_Low_Low" 97 55 "B" "Large patch" "Low woodland" "Low ToW"
"1263" "Beetles" 211 "Small_High_Low" 53 55 "C" "Small patch" "High woodland" "Low ToW"
"1264" "Beetles" 211 "Large_High_Low" 18 55 "D" "Large patch" "High woodland" "Low ToW"
"1265" "Beetles" 211 "Small_High_High" 76 55 "E" "Small patch" "High woodland" "High ToW"
"1266" "Beetles" 211 "Large_High_High" 27 55 "F" "Large patch" "High woodland" "High ToW"
"1267" "Beetles" 212 "Small_Low_Low" 51 48 "A" "Small patch" "Low woodland" "Low ToW"
"1268" "Beetles" 212 "Large_Low_Low" 89 48 "B" "Large patch" "Low woodland" "Low ToW"
"1269" "Beetles" 212 "Small_High_Low" 41 48 "C" "Small patch" "High woodland" "Low ToW"
"1270" "Beetles" 212 "Large_High_Low" 15 48 "D" "Large patch" "High woodland" "Low ToW"
"1271" "Beetles" 212 "Small_High_High" 79 48 "E" "Small patch" "High woodland" "High ToW"
"1272" "Beetles" 212 "Large_High_High" 39 48 "F" "Large patch" "High woodland" "High ToW"
"1273" "Beetles" 213 "Small_Low_Low" 47 40 "A" "Small patch" "Low woodland" "Low ToW"
"1274" "Beetles" 213 "Large_Low_Low" 84 40 "B" "Large patch" "Low woodland" "Low ToW"
"1275" "Beetles" 213 "Small_High_Low" 51 40 "C" "Small patch" "High woodland" "Low ToW"
"1276" "Beetles" 213 "Large_High_Low" 20 40 "D" "Large patch" "High woodland" "Low ToW"
"1277" "Beetles" 213 "Small_High_High" 77 40 "E" "Small patch" "High woodland" "High ToW"
"1278" "Beetles" 213 "Large_High_High" 44 40 "F" "Large patch" "High woodland" "High ToW"
"1279" "Beetles" 214 "Small_Low_Low" 46 41 "A" "Small patch" "Low woodland" "Low ToW"
"1280" "Beetles" 214 "Large_Low_Low" 86 41 "B" "Large patch" "Low woodland" "Low ToW"
"1281" "Beetles" 214 "Small_High_Low" 44 41 "C" "Small patch" "High woodland" "Low ToW"
"1282" "Beetles" 214 "Large_High_Low" 19 41 "D" "Large patch" "High woodland" "Low ToW"
"1283" "Beetles" 214 "Small_High_High" 83 41 "E" "Small patch" "High woodland" "High ToW"
"1284" "Beetles" 214 "Large_High_High" 49 41 "F" "Large patch" "High woodland" "High ToW"
"1285" "Beetles" 215 "Small_Low_Low" 58 59 "A" "Small patch" "Low woodland" "Low ToW"
"1286" "Beetles" 215 "Large_Low_Low" 97 59 "B" "Large patch" "Low woodland" "Low ToW"
"1287" "Beetles" 215 "Small_High_Low" 50 59 "C" "Small patch" "High woodland" "Low ToW"
"1288" "Beetles" 215 "Large_High_Low" 20 59 "D" "Large patch" "High woodland" "Low ToW"
"1289" "Beetles" 215 "Small_High_High" 87 59 "E" "Small patch" "High woodland" "High ToW"
"1290" "Beetles" 215 "Large_High_High" 45 59 "F" "Large patch" "High woodland" "High ToW"
"1291" "Beetles" 216 "Small_Low_Low" 51 52 "A" "Small patch" "Low woodland" "Low ToW"
"1292" "Beetles" 216 "Large_Low_Low" 89 52 "B" "Large patch" "Low woodland" "Low ToW"
"1293" "Beetles" 216 "Small_High_Low" 50 52 "C" "Small patch" "High woodland" "Low ToW"
"1294" "Beetles" 216 "Large_High_Low" 22 52 "D" "Large patch" "High woodland" "Low ToW"
"1295" "Beetles" 216 "Small_High_High" 80 52 "E" "Small patch" "High woodland" "High ToW"
"1296" "Beetles" 216 "Large_High_High" 45 52 "F" "Large patch" "High woodland" "High ToW"
"1297" "Beetles" 217 "Small_Low_Low" 61 50 "A" "Small patch" "Low woodland" "Low ToW"
"1298" "Beetles" 217 "Large_Low_Low" 94 50 "B" "Large patch" "Low woodland" "Low ToW"
"1299" "Beetles" 217 "Small_High_Low" 59 50 "C" "Small patch" "High woodland" "Low ToW"
"1300" "Beetles" 217 "Large_High_Low" 18 50 "D" "Large patch" "High woodland" "Low ToW"
"1301" "Beetles" 217 "Small_High_High" 79 50 "E" "Small patch" "High woodland" "High ToW"
"1302" "Beetles" 217 "Large_High_High" 23 50 "F" "Large patch" "High woodland" "High ToW"
"1303" "Beetles" 218 "Small_Low_Low" 51 55 "A" "Small patch" "Low woodland" "Low ToW"
"1304" "Beetles" 218 "Large_Low_Low" 102 55 "B" "Large patch" "Low woodland" "Low ToW"
"1305" "Beetles" 218 "Small_High_Low" 55 55 "C" "Small patch" "High woodland" "Low ToW"
"1306" "Beetles" 218 "Large_High_Low" 16 55 "D" "Large patch" "High woodland" "Low ToW"
"1307" "Beetles" 218 "Small_High_High" 72 55 "E" "Small patch" "High woodland" "High ToW"
"1308" "Beetles" 218 "Large_High_High" 32 55 "F" "Large patch" "High woodland" "High ToW"
"1309" "Beetles" 219 "Small_Low_Low" 54 52 "A" "Small patch" "Low woodland" "Low ToW"
"1310" "Beetles" 219 "Large_Low_Low" 89 52 "B" "Large patch" "Low woodland" "Low ToW"
"1311" "Beetles" 219 "Small_High_Low" 52 52 "C" "Small patch" "High woodland" "Low ToW"
"1312" "Beetles" 219 "Large_High_Low" 18 52 "D" "Large patch" "High woodland" "Low ToW"
"1313" "Beetles" 219 "Small_High_High" 77 52 "E" "Small patch" "High woodland" "High ToW"
"1314" "Beetles" 219 "Large_High_High" 38 52 "F" "Large patch" "High woodland" "High ToW"
"1315" "Beetles" 220 "Small_Low_Low" 59 59 "A" "Small patch" "Low woodland" "Low ToW"
"1316" "Beetles" 220 "Large_Low_Low" 87 59 "B" "Large patch" "Low woodland" "Low ToW"
"1317" "Beetles" 220 "Small_High_Low" 68 59 "C" "Small patch" "High woodland" "Low ToW"
"1318" "Beetles" 220 "Large_High_Low" 28 59 "D" "Large patch" "High woodland" "Low ToW"
"1319" "Beetles" 220 "Small_High_High" 87 59 "E" "Small patch" "High woodland" "High ToW"
"1320" "Beetles" 220 "Large_High_High" 59 59 "F" "Large patch" "High woodland" "High ToW"
"1321" "Beetles" 221 "Small_Low_Low" 52 52 "A" "Small patch" "Low woodland" "Low ToW"
"1322" "Beetles" 221 "Large_Low_Low" 89 52 "B" "Large patch" "Low woodland" "Low ToW"
"1323" "Beetles" 221 "Small_High_Low" 55 52 "C" "Small patch" "High woodland" "Low ToW"
"1324" "Beetles" 221 "Large_High_Low" 24 52 "D" "Large patch" "High woodland" "Low ToW"
"1325" "Beetles" 221 "Small_High_High" 94 52 "E" "Small patch" "High woodland" "High ToW"
"1326" "Beetles" 221 "Large_High_High" 55 52 "F" "Large patch" "High woodland" "High ToW"
"1327" "Beetles" 222 "Small_Low_Low" 53 55 "A" "Small patch" "Low woodland" "Low ToW"
"1328" "Beetles" 222 "Large_Low_Low" 87 55 "B" "Large patch" "Low woodland" "Low ToW"
"1329" "Beetles" 222 "Small_High_Low" 51 55 "C" "Small patch" "High woodland" "Low ToW"
"1330" "Beetles" 222 "Large_High_Low" 14 55 "D" "Large patch" "High woodland" "Low ToW"
"1331" "Beetles" 222 "Small_High_High" 91 55 "E" "Small patch" "High woodland" "High ToW"
"1332" "Beetles" 222 "Large_High_High" 55 55 "F" "Large patch" "High woodland" "High ToW"
"1333" "Beetles" 223 "Small_Low_Low" 53 54 "A" "Small patch" "Low woodland" "Low ToW"
"1334" "Beetles" 223 "Large_Low_Low" 87 54 "B" "Large patch" "Low woodland" "Low ToW"
"1335" "Beetles" 223 "Small_High_Low" 40 54 "C" "Small patch" "High woodland" "Low ToW"
"1336" "Beetles" 223 "Large_High_Low" 21 54 "D" "Large patch" "High woodland" "Low ToW"
"1337" "Beetles" 223 "Small_High_High" 87 54 "E" "Small patch" "High woodland" "High ToW"
"1338" "Beetles" 223 "Large_High_High" 55 54 "F" "Large patch" "High woodland" "High ToW"
"1339" "Beetles" 224 "Small_Low_Low" 55 57 "A" "Small patch" "Low woodland" "Low ToW"
"1340" "Beetles" 224 "Large_Low_Low" 86 57 "B" "Large patch" "Low woodland" "Low ToW"
"1341" "Beetles" 224 "Small_High_Low" 48 57 "C" "Small patch" "High woodland" "Low ToW"
"1342" "Beetles" 224 "Large_High_Low" 21 57 "D" "Large patch" "High woodland" "Low ToW"
"1343" "Beetles" 224 "Small_High_High" 88 57 "E" "Small patch" "High woodland" "High ToW"
"1344" "Beetles" 224 "Large_High_High" 56 57 "F" "Large patch" "High woodland" "High ToW"
"1345" "Beetles" 225 "Small_Low_Low" 54 60 "A" "Small patch" "Low woodland" "Low ToW"
"1346" "Beetles" 225 "Large_Low_Low" 96 60 "B" "Large patch" "Low woodland" "Low ToW"
"1347" "Beetles" 225 "Small_High_Low" 46 60 "C" "Small patch" "High woodland" "Low ToW"
"1348" "Beetles" 225 "Large_High_Low" 19 60 "D" "Large patch" "High woodland" "Low ToW"
"1349" "Beetles" 225 "Small_High_High" 96 60 "E" "Small patch" "High woodland" "High ToW"
"1350" "Beetles" 225 "Large_High_High" 50 60 "F" "Large patch" "High woodland" "High ToW"
"1351" "Beetles" 226 "Small_Low_Low" 43 50 "A" "Small patch" "Low woodland" "Low ToW"
"1352" "Beetles" 226 "Large_Low_Low" 77 50 "B" "Large patch" "Low woodland" "Low ToW"
"1353" "Beetles" 226 "Small_High_Low" 48 50 "C" "Small patch" "High woodland" "Low ToW"
"1354" "Beetles" 226 "Large_High_Low" 12 50 "D" "Large patch" "High woodland" "Low ToW"
"1355" "Beetles" 226 "Small_High_High" 81 50 "E" "Small patch" "High woodland" "High ToW"
"1356" "Beetles" 226 "Large_High_High" 29 50 "F" "Large patch" "High woodland" "High ToW"
"1357" "Beetles" 227 "Small_Low_Low" 46 47 "A" "Small patch" "Low woodland" "Low ToW"
"1358" "Beetles" 227 "Large_Low_Low" 82 47 "B" "Large patch" "Low woodland" "Low ToW"
"1359" "Beetles" 227 "Small_High_Low" 35 47 "C" "Small patch" "High woodland" "Low ToW"
"1360" "Beetles" 227 "Large_High_Low" 8 47 "D" "Large patch" "High woodland" "Low ToW"
"1361" "Beetles" 227 "Small_High_High" 89 47 "E" "Small patch" "High woodland" "High ToW"
"1362" "Beetles" 227 "Large_High_High" 29 47 "F" "Large patch" "High woodland" "High ToW"
"1363" "Beetles" 228 "Small_Low_Low" 49 50 "A" "Small patch" "Low woodland" "Low ToW"
"1364" "Beetles" 228 "Large_Low_Low" 79 50 "B" "Large patch" "Low woodland" "Low ToW"
"1365" "Beetles" 228 "Small_High_Low" 44 50 "C" "Small patch" "High woodland" "Low ToW"
"1366" "Beetles" 228 "Large_High_Low" 12 50 "D" "Large patch" "High woodland" "Low ToW"
"1367" "Beetles" 228 "Small_High_High" 89 50 "E" "Small patch" "High woodland" "High ToW"
"1368" "Beetles" 228 "Large_High_High" 48 50 "F" "Large patch" "High woodland" "High ToW"
"1369" "Beetles" 229 "Small_Low_Low" 40 34 "A" "Small patch" "Low woodland" "Low ToW"
"1370" "Beetles" 229 "Large_Low_Low" 81 34 "B" "Large patch" "Low woodland" "Low ToW"
"1371" "Beetles" 229 "Small_High_Low" 37 34 "C" "Small patch" "High woodland" "Low ToW"
"1372" "Beetles" 229 "Large_High_Low" 15 34 "D" "Large patch" "High woodland" "Low ToW"
"1373" "Beetles" 229 "Small_High_High" 77 34 "E" "Small patch" "High woodland" "High ToW"
"1374" "Beetles" 229 "Large_High_High" 33 34 "F" "Large patch" "High woodland" "High ToW"
"1375" "Beetles" 230 "Small_Low_Low" 46 43 "A" "Small patch" "Low woodland" "Low ToW"
"1376" "Beetles" 230 "Large_Low_Low" 79 43 "B" "Large patch" "Low woodland" "Low ToW"
"1377" "Beetles" 230 "Small_High_Low" 44 43 "C" "Small patch" "High woodland" "Low ToW"
"1378" "Beetles" 230 "Large_High_Low" 16 43 "D" "Large patch" "High woodland" "Low ToW"
"1379" "Beetles" 230 "Small_High_High" 72 43 "E" "Small patch" "High woodland" "High ToW"
"1380" "Beetles" 230 "Large_High_High" 33 43 "F" "Large patch" "High woodland" "High ToW"
"1381" "Beetles" 231 "Small_Low_Low" 51 48 "A" "Small patch" "Low woodland" "Low ToW"
"1382" "Beetles" 231 "Large_Low_Low" 77 48 "B" "Large patch" "Low woodland" "Low ToW"
"1383" "Beetles" 231 "Small_High_Low" 39 48 "C" "Small patch" "High woodland" "Low ToW"
"1384" "Beetles" 231 "Large_High_Low" 22 48 "D" "Large patch" "High woodland" "Low ToW"
"1385" "Beetles" 231 "Small_High_High" 68 48 "E" "Small patch" "High woodland" "High ToW"
"1386" "Beetles" 231 "Large_High_High" 49 48 "F" "Large patch" "High woodland" "High ToW"
"1387" "Beetles" 232 "Small_Low_Low" 61 47 "A" "Small patch" "Low woodland" "Low ToW"
"1388" "Beetles" 232 "Large_Low_Low" 70 47 "B" "Large patch" "Low woodland" "Low ToW"
"1389" "Beetles" 232 "Small_High_Low" 45 47 "C" "Small patch" "High woodland" "Low ToW"
"1390" "Beetles" 232 "Large_High_Low" 31 47 "D" "Large patch" "High woodland" "Low ToW"
"1391" "Beetles" 232 "Small_High_High" 72 47 "E" "Small patch" "High woodland" "High ToW"
"1392" "Beetles" 232 "Large_High_High" 46 47 "F" "Large patch" "High woodland" "High ToW"
"1393" "Beetles" 233 "Small_Low_Low" 60 46 "A" "Small patch" "Low woodland" "Low ToW"
"1394" "Beetles" 233 "Large_Low_Low" 83 46 "B" "Large patch" "Low woodland" "Low ToW"
"1395" "Beetles" 233 "Small_High_Low" 46 46 "C" "Small patch" "High woodland" "Low ToW"
"1396" "Beetles" 233 "Large_High_Low" 21 46 "D" "Large patch" "High woodland" "Low ToW"
"1397" "Beetles" 233 "Small_High_High" 84 46 "E" "Small patch" "High woodland" "High ToW"
"1398" "Beetles" 233 "Large_High_High" 38 46 "F" "Large patch" "High woodland" "High ToW"
"1399" "Beetles" 234 "Small_Low_Low" 50 42 "A" "Small patch" "Low woodland" "Low ToW"
"1400" "Beetles" 234 "Large_Low_Low" 82 42 "B" "Large patch" "Low woodland" "Low ToW"
"1401" "Beetles" 234 "Small_High_Low" 36 42 "C" "Small patch" "High woodland" "Low ToW"
"1402" "Beetles" 234 "Large_High_Low" 26 42 "D" "Large patch" "High woodland" "Low ToW"
"1403" "Beetles" 234 "Small_High_High" 72 42 "E" "Small patch" "High woodland" "High ToW"
"1404" "Beetles" 234 "Large_High_High" 51 42 "F" "Large patch" "High woodland" "High ToW"
"1405" "Beetles" 235 "Small_Low_Low" 47 37 "A" "Small patch" "Low woodland" "Low ToW"
"1406" "Beetles" 235 "Large_Low_Low" 88 37 "B" "Large patch" "Low woodland" "Low ToW"
"1407" "Beetles" 235 "Small_High_Low" 43 37 "C" "Small patch" "High woodland" "Low ToW"
"1408" "Beetles" 235 "Large_High_Low" 22 37 "D" "Large patch" "High woodland" "Low ToW"
"1409" "Beetles" 235 "Small_High_High" 43 37 "E" "Small patch" "High woodland" "High ToW"
"1410" "Beetles" 235 "Large_High_High" 27 37 "F" "Large patch" "High woodland" "High ToW"
"1411" "Beetles" 236 "Small_Low_Low" 57 51 "A" "Small patch" "Low woodland" "Low ToW"
"1412" "Beetles" 236 "Large_Low_Low" 75 51 "B" "Large patch" "Low woodland" "Low ToW"
"1413" "Beetles" 236 "Small_High_Low" 50 51 "C" "Small patch" "High woodland" "Low ToW"
"1414" "Beetles" 236 "Large_High_Low" 25 51 "D" "Large patch" "High woodland" "Low ToW"
"1415" "Beetles" 236 "Small_High_High" 56 51 "E" "Small patch" "High woodland" "High ToW"
"1416" "Beetles" 236 "Large_High_High" 35 51 "F" "Large patch" "High woodland" "High ToW"
"1417" "Beetles" 237 "Small_Low_Low" 57 53 "A" "Small patch" "Low woodland" "Low ToW"
"1418" "Beetles" 237 "Large_Low_Low" 81 53 "B" "Large patch" "Low woodland" "Low ToW"
"1419" "Beetles" 237 "Small_High_Low" 52 53 "C" "Small patch" "High woodland" "Low ToW"
"1420" "Beetles" 237 "Large_High_Low" 28 53 "D" "Large patch" "High woodland" "Low ToW"
"1421" "Beetles" 237 "Small_High_High" 55 53 "E" "Small patch" "High woodland" "High ToW"
"1422" "Beetles" 237 "Large_High_High" 24 53 "F" "Large patch" "High woodland" "High ToW"
"1423" "Beetles" 238 "Small_Low_Low" 61 52 "A" "Small patch" "Low woodland" "Low ToW"
"1424" "Beetles" 238 "Large_Low_Low" 80 52 "B" "Large patch" "Low woodland" "Low ToW"
"1425" "Beetles" 238 "Small_High_Low" 41 52 "C" "Small patch" "High woodland" "Low ToW"
"1426" "Beetles" 238 "Large_High_Low" 22 52 "D" "Large patch" "High woodland" "Low ToW"
"1427" "Beetles" 238 "Small_High_High" 79 52 "E" "Small patch" "High woodland" "High ToW"
"1428" "Beetles" 238 "Large_High_High" 44 52 "F" "Large patch" "High woodland" "High ToW"
"1429" "Beetles" 239 "Small_Low_Low" 56 49 "A" "Small patch" "Low woodland" "Low ToW"
"1430" "Beetles" 239 "Large_Low_Low" 77 49 "B" "Large patch" "Low woodland" "Low ToW"
"1431" "Beetles" 239 "Small_High_Low" 38 49 "C" "Small patch" "High woodland" "Low ToW"
"1432" "Beetles" 239 "Large_High_Low" 14 49 "D" "Large patch" "High woodland" "Low ToW"
"1433" "Beetles" 239 "Small_High_High" 80 49 "E" "Small patch" "High woodland" "High ToW"
"1434" "Beetles" 239 "Large_High_High" 29 49 "F" "Large patch" "High woodland" "High ToW"
"1435" "Beetles" 240 "Small_Low_Low" 69 54 "A" "Small patch" "Low woodland" "Low ToW"
"1436" "Beetles" 240 "Large_Low_Low" 93 54 "B" "Large patch" "Low woodland" "Low ToW"
"1437" "Beetles" 240 "Small_High_Low" 34 54 "C" "Small patch" "High woodland" "Low ToW"
"1438" "Beetles" 240 "Large_High_Low" 21 54 "D" "Large patch" "High woodland" "Low ToW"
"1439" "Beetles" 240 "Small_High_High" 81 54 "E" "Small patch" "High woodland" "High ToW"
"1440" "Beetles" 240 "Large_High_High" 56 54 "F" "Large patch" "High woodland" "High ToW"
"1441" "Beetles" 241 "Small_Low_Low" 41 40 "A" "Small patch" "Low woodland" "Low ToW"
"1442" "Beetles" 241 "Large_Low_Low" 88 40 "B" "Large patch" "Low woodland" "Low ToW"
"1443" "Beetles" 241 "Small_High_Low" 35 40 "C" "Small patch" "High woodland" "Low ToW"
"1444" "Beetles" 241 "Large_High_Low" 12 40 "D" "Large patch" "High woodland" "Low ToW"
"1445" "Beetles" 241 "Small_High_High" 55 40 "E" "Small patch" "High woodland" "High ToW"
"1446" "Beetles" 241 "Large_High_High" 25 40 "F" "Large patch" "High woodland" "High ToW"
"1447" "Beetles" 242 "Small_Low_Low" 47 55 "A" "Small patch" "Low woodland" "Low ToW"
"1448" "Beetles" 242 "Large_Low_Low" 84 55 "B" "Large patch" "Low woodland" "Low ToW"
"1449" "Beetles" 242 "Small_High_Low" 48 55 "C" "Small patch" "High woodland" "Low ToW"
"1450" "Beetles" 242 "Large_High_Low" 20 55 "D" "Large patch" "High woodland" "Low ToW"
"1451" "Beetles" 242 "Small_High_High" 50 55 "E" "Small patch" "High woodland" "High ToW"
"1452" "Beetles" 242 "Large_High_High" 26 55 "F" "Large patch" "High woodland" "High ToW"
"1453" "Beetles" 243 "Small_Low_Low" 46 39 "A" "Small patch" "Low woodland" "Low ToW"
"1454" "Beetles" 243 "Large_Low_Low" 87 39 "B" "Large patch" "Low woodland" "Low ToW"
"1455" "Beetles" 243 "Small_High_Low" 53 39 "C" "Small patch" "High woodland" "Low ToW"
"1456" "Beetles" 243 "Large_High_Low" 26 39 "D" "Large patch" "High woodland" "Low ToW"
"1457" "Beetles" 243 "Small_High_High" 55 39 "E" "Small patch" "High woodland" "High ToW"
"1458" "Beetles" 243 "Large_High_High" 23 39 "F" "Large patch" "High woodland" "High ToW"
"1459" "Beetles" 244 "Small_Low_Low" 55 46 "A" "Small patch" "Low woodland" "Low ToW"
"1460" "Beetles" 244 "Large_Low_Low" 91 46 "B" "Large patch" "Low woodland" "Low ToW"
"1461" "Beetles" 244 "Small_High_Low" 40 46 "C" "Small patch" "High woodland" "Low ToW"
"1462" "Beetles" 244 "Large_High_Low" 21 46 "D" "Large patch" "High woodland" "Low ToW"
"1463" "Beetles" 244 "Small_High_High" 58 46 "E" "Small patch" "High woodland" "High ToW"
"1464" "Beetles" 244 "Large_High_High" 35 46 "F" "Large patch" "High woodland" "High ToW"
"1465" "Beetles" 245 "Small_Low_Low" 43 47 "A" "Small patch" "Low woodland" "Low ToW"
"1466" "Beetles" 245 "Large_Low_Low" 82 47 "B" "Large patch" "Low woodland" "Low ToW"
"1467" "Beetles" 245 "Small_High_Low" 42 47 "C" "Small patch" "High woodland" "Low ToW"
"1468" "Beetles" 245 "Large_High_Low" 14 47 "D" "Large patch" "High woodland" "Low ToW"
"1469" "Beetles" 245 "Small_High_High" 65 47 "E" "Small patch" "High woodland" "High ToW"
"1470" "Beetles" 245 "Large_High_High" 31 47 "F" "Large patch" "High woodland" "High ToW"
"1471" "Beetles" 246 "Small_Low_Low" 44 45 "A" "Small patch" "Low woodland" "Low ToW"
"1472" "Beetles" 246 "Large_Low_Low" 90 45 "B" "Large patch" "Low woodland" "Low ToW"
"1473" "Beetles" 246 "Small_High_Low" 53 45 "C" "Small patch" "High woodland" "Low ToW"
"1474" "Beetles" 246 "Large_High_Low" 18 45 "D" "Large patch" "High woodland" "Low ToW"
"1475" "Beetles" 246 "Small_High_High" 69 45 "E" "Small patch" "High woodland" "High ToW"
"1476" "Beetles" 246 "Large_High_High" 29 45 "F" "Large patch" "High woodland" "High ToW"
"1477" "Beetles" 247 "Small_Low_Low" 49 56 "A" "Small patch" "Low woodland" "Low ToW"
"1478" "Beetles" 247 "Large_Low_Low" 91 56 "B" "Large patch" "Low woodland" "Low ToW"
"1479" "Beetles" 247 "Small_High_Low" 59 56 "C" "Small patch" "High woodland" "Low ToW"
"1480" "Beetles" 247 "Large_High_Low" 18 56 "D" "Large patch" "High woodland" "Low ToW"
"1481" "Beetles" 247 "Small_High_High" 78 56 "E" "Small patch" "High woodland" "High ToW"
"1482" "Beetles" 247 "Large_High_High" 29 56 "F" "Large patch" "High woodland" "High ToW"
"1483" "Beetles" 248 "Small_Low_Low" 56 53 "A" "Small patch" "Low woodland" "Low ToW"
"1484" "Beetles" 248 "Large_Low_Low" 98 53 "B" "Large patch" "Low woodland" "Low ToW"
"1485" "Beetles" 248 "Small_High_Low" 49 53 "C" "Small patch" "High woodland" "Low ToW"
"1486" "Beetles" 248 "Large_High_Low" 20 53 "D" "Large patch" "High woodland" "Low ToW"
"1487" "Beetles" 248 "Small_High_High" 80 53 "E" "Small patch" "High woodland" "High ToW"
"1488" "Beetles" 248 "Large_High_High" 46 53 "F" "Large patch" "High woodland" "High ToW"
"1489" "Beetles" 249 "Small_Low_Low" 46 47 "A" "Small patch" "Low woodland" "Low ToW"
"1490" "Beetles" 249 "Large_Low_Low" 93 47 "B" "Large patch" "Low woodland" "Low ToW"
"1491" "Beetles" 249 "Small_High_Low" 49 47 "C" "Small patch" "High woodland" "Low ToW"
"1492" "Beetles" 249 "Large_High_Low" 25 47 "D" "Large patch" "High woodland" "Low ToW"
"1493" "Beetles" 249 "Small_High_High" 90 47 "E" "Small patch" "High woodland" "High ToW"
"1494" "Beetles" 249 "Large_High_High" 49 47 "F" "Large patch" "High woodland" "High ToW"
"1495" "Beetles" 250 "Small_Low_Low" 54 52 "A" "Small patch" "Low woodland" "Low ToW"
"1496" "Beetles" 250 "Large_Low_Low" 91 52 "B" "Large patch" "Low woodland" "Low ToW"
"1497" "Beetles" 250 "Small_High_Low" 57 52 "C" "Small patch" "High woodland" "Low ToW"
"1498" "Beetles" 250 "Large_High_Low" 13 52 "D" "Large patch" "High woodland" "Low ToW"
"1499" "Beetles" 250 "Small_High_High" 83 52 "E" "Small patch" "High woodland" "High ToW"
"1500" "Beetles" 250 "Large_High_High" 34 52 "F" "Large patch" "High woodland" "High ToW"
"1501" "Beetles" 251 "Small_Low_Low" 52 49 "A" "Small patch" "Low woodland" "Low ToW"
"1502" "Beetles" 251 "Large_Low_Low" 97 49 "B" "Large patch" "Low woodland" "Low ToW"
"1503" "Beetles" 251 "Small_High_Low" 55 49 "C" "Small patch" "High woodland" "Low ToW"
"1504" "Beetles" 251 "Large_High_Low" 8 49 "D" "Large patch" "High woodland" "Low ToW"
"1505" "Beetles" 251 "Small_High_High" 84 49 "E" "Small patch" "High woodland" "High ToW"
"1506" "Beetles" 251 "Large_High_High" 34 49 "F" "Large patch" "High woodland" "High ToW"
"1507" "Beetles" 252 "Small_Low_Low" 53 46 "A" "Small patch" "Low woodland" "Low ToW"
"1508" "Beetles" 252 "Large_Low_Low" 88 46 "B" "Large patch" "Low woodland" "Low ToW"
"1509" "Beetles" 252 "Small_High_Low" 48 46 "C" "Small patch" "High woodland" "Low ToW"
"1510" "Beetles" 252 "Large_High_Low" 24 46 "D" "Large patch" "High woodland" "Low ToW"
"1511" "Beetles" 252 "Small_High_High" 75 46 "E" "Small patch" "High woodland" "High ToW"
"1512" "Beetles" 252 "Large_High_High" 47 46 "F" "Large patch" "High woodland" "High ToW"
"1513" "Beetles" 253 "Small_Low_Low" 53 55 "A" "Small patch" "Low woodland" "Low ToW"
"1514" "Beetles" 253 "Large_Low_Low" 93 55 "B" "Large patch" "Low woodland" "Low ToW"
"1515" "Beetles" 253 "Small_High_Low" 54 55 "C" "Small patch" "High woodland" "Low ToW"
"1516" "Beetles" 253 "Large_High_Low" 24 55 "D" "Large patch" "High woodland" "Low ToW"
"1517" "Beetles" 253 "Small_High_High" 84 55 "E" "Small patch" "High woodland" "High ToW"
"1518" "Beetles" 253 "Large_High_High" 47 55 "F" "Large patch" "High woodland" "High ToW"
"1519" "Beetles" 254 "Small_Low_Low" 62 58 "A" "Small patch" "Low woodland" "Low ToW"
"1520" "Beetles" 254 "Large_Low_Low" 88 58 "B" "Large patch" "Low woodland" "Low ToW"
"1521" "Beetles" 254 "Small_High_Low" 49 58 "C" "Small patch" "High woodland" "Low ToW"
"1522" "Beetles" 254 "Large_High_Low" 28 58 "D" "Large patch" "High woodland" "Low ToW"
"1523" "Beetles" 254 "Small_High_High" 75 58 "E" "Small patch" "High woodland" "High ToW"
"1524" "Beetles" 254 "Large_High_High" 51 58 "F" "Large patch" "High woodland" "High ToW"
"1525" "Beetles" 255 "Small_Low_Low" 45 44 "A" "Small patch" "Low woodland" "Low ToW"
"1526" "Beetles" 255 "Large_Low_Low" 80 44 "B" "Large patch" "Low woodland" "Low ToW"
"1527" "Beetles" 255 "Small_High_Low" 47 44 "C" "Small patch" "High woodland" "Low ToW"
"1528" "Beetles" 255 "Large_High_Low" 17 44 "D" "Large patch" "High woodland" "Low ToW"
"1529" "Beetles" 255 "Small_High_High" 86 44 "E" "Small patch" "High woodland" "High ToW"
"1530" "Beetles" 255 "Large_High_High" 52 44 "F" "Large patch" "High woodland" "High ToW"
"1531" "Beetles" 256 "Small_Low_Low" 47 43 "A" "Small patch" "Low woodland" "Low ToW"
"1532" "Beetles" 256 "Large_Low_Low" 77 43 "B" "Large patch" "Low woodland" "Low ToW"
"1533" "Beetles" 256 "Small_High_Low" 48 43 "C" "Small patch" "High woodland" "Low ToW"
"1534" "Beetles" 256 "Large_High_Low" 28 43 "D" "Large patch" "High woodland" "Low ToW"
"1535" "Beetles" 256 "Small_High_High" 83 43 "E" "Small patch" "High woodland" "High ToW"
"1536" "Beetles" 256 "Large_High_High" 48 43 "F" "Large patch" "High woodland" "High ToW"
"1537" "Beetles" 257 "Small_Low_Low" 44 45 "A" "Small patch" "Low woodland" "Low ToW"
"1538" "Beetles" 257 "Large_Low_Low" 65 45 "B" "Large patch" "Low woodland" "Low ToW"
"1539" "Beetles" 257 "Small_High_Low" 41 45 "C" "Small patch" "High woodland" "Low ToW"
"1540" "Beetles" 257 "Large_High_Low" 18 45 "D" "Large patch" "High woodland" "Low ToW"
"1541" "Beetles" 257 "Small_High_High" 78 45 "E" "Small patch" "High woodland" "High ToW"
"1542" "Beetles" 257 "Large_High_High" 47 45 "F" "Large patch" "High woodland" "High ToW"
"1543" "Beetles" 258 "Small_Low_Low" 41 39 "A" "Small patch" "Low woodland" "Low ToW"
"1544" "Beetles" 258 "Large_Low_Low" 59 39 "B" "Large patch" "Low woodland" "Low ToW"
"1545" "Beetles" 258 "Small_High_Low" 35 39 "C" "Small patch" "High woodland" "Low ToW"
"1546" "Beetles" 258 "Large_High_Low" 17 39 "D" "Large patch" "High woodland" "Low ToW"
"1547" "Beetles" 258 "Small_High_High" 79 39 "E" "Small patch" "High woodland" "High ToW"
"1548" "Beetles" 258 "Large_High_High" 47 39 "F" "Large patch" "High woodland" "High ToW"
"1549" "Beetles" 259 "Small_Low_Low" 33 34 "A" "Small patch" "Low woodland" "Low ToW"
"1550" "Beetles" 259 "Large_Low_Low" 71 34 "B" "Large patch" "Low woodland" "Low ToW"
"1551" "Beetles" 259 "Small_High_Low" 39 34 "C" "Small patch" "High woodland" "Low ToW"
"1552" "Beetles" 259 "Large_High_Low" 26 34 "D" "Large patch" "High woodland" "Low ToW"
"1553" "Beetles" 259 "Small_High_High" 77 34 "E" "Small patch" "High woodland" "High ToW"
"1554" "Beetles" 259 "Large_High_High" 47 34 "F" "Large patch" "High woodland" "High ToW"
"1555" "Beetles" 260 "Small_Low_Low" 50 44 "A" "Small patch" "Low woodland" "Low ToW"
"1556" "Beetles" 260 "Large_Low_Low" 70 44 "B" "Large patch" "Low woodland" "Low ToW"
"1557" "Beetles" 260 "Small_High_Low" 47 44 "C" "Small patch" "High woodland" "Low ToW"
"1558" "Beetles" 260 "Large_High_Low" 31 44 "D" "Large patch" "High woodland" "Low ToW"
"1559" "Beetles" 260 "Small_High_High" 74 44 "E" "Small patch" "High woodland" "High ToW"
"1560" "Beetles" 260 "Large_High_High" 50 44 "F" "Large patch" "High woodland" "High ToW"
"1561" "Beetles" 261 "Small_Low_Low" 61 55 "A" "Small patch" "Low woodland" "Low ToW"
"1562" "Beetles" 261 "Large_Low_Low" 69 55 "B" "Large patch" "Low woodland" "Low ToW"
"1563" "Beetles" 261 "Small_High_Low" 46 55 "C" "Small patch" "High woodland" "Low ToW"
"1564" "Beetles" 261 "Large_High_Low" 41 55 "D" "Large patch" "High woodland" "Low ToW"
"1565" "Beetles" 261 "Small_High_High" 60 55 "E" "Small patch" "High woodland" "High ToW"
"1566" "Beetles" 261 "Large_High_High" 55 55 "F" "Large patch" "High woodland" "High ToW"
"1567" "Beetles" 262 "Small_Low_Low" 61 57 "A" "Small patch" "Low woodland" "Low ToW"
"1568" "Beetles" 262 "Large_Low_Low" 80 57 "B" "Large patch" "Low woodland" "Low ToW"
"1569" "Beetles" 262 "Small_High_Low" 62 57 "C" "Small patch" "High woodland" "Low ToW"
"1570" "Beetles" 262 "Large_High_Low" 37 57 "D" "Large patch" "High woodland" "Low ToW"
"1571" "Beetles" 262 "Small_High_High" 66 57 "E" "Small patch" "High woodland" "High ToW"
"1572" "Beetles" 262 "Large_High_High" 47 57 "F" "Large patch" "High woodland" "High ToW"
"1573" "Beetles" 263 "Small_Low_Low" 60 55 "A" "Small patch" "Low woodland" "Low ToW"
"1574" "Beetles" 263 "Large_Low_Low" 79 55 "B" "Large patch" "Low woodland" "Low ToW"
"1575" "Beetles" 263 "Small_High_Low" 61 55 "C" "Small patch" "High woodland" "Low ToW"
"1576" "Beetles" 263 "Large_High_Low" 24 55 "D" "Large patch" "High woodland" "Low ToW"
"1577" "Beetles" 263 "Small_High_High" 80 55 "E" "Small patch" "High woodland" "High ToW"
"1578" "Beetles" 263 "Large_High_High" 55 55 "F" "Large patch" "High woodland" "High ToW"
"1579" "Beetles" 264 "Small_Low_Low" 68 69 "A" "Small patch" "Low woodland" "Low ToW"
"1580" "Beetles" 264 "Large_Low_Low" 82 69 "B" "Large patch" "Low woodland" "Low ToW"
"1581" "Beetles" 264 "Small_High_Low" 65 69 "C" "Small patch" "High woodland" "Low ToW"
"1582" "Beetles" 264 "Large_High_Low" 31 69 "D" "Large patch" "High woodland" "Low ToW"
"1583" "Beetles" 264 "Small_High_High" 95 69 "E" "Small patch" "High woodland" "High ToW"
"1584" "Beetles" 264 "Large_High_High" 63 69 "F" "Large patch" "High woodland" "High ToW"
"1585" "Beetles" 265 "Small_Low_Low" 68 59 "A" "Small patch" "Low woodland" "Low ToW"
"1586" "Beetles" 265 "Large_Low_Low" 84 59 "B" "Large patch" "Low woodland" "Low ToW"
"1587" "Beetles" 265 "Small_High_Low" 67 59 "C" "Small patch" "High woodland" "Low ToW"
"1588" "Beetles" 265 "Large_High_Low" 22 59 "D" "Large patch" "High woodland" "Low ToW"
"1589" "Beetles" 265 "Small_High_High" 91 59 "E" "Small patch" "High woodland" "High ToW"
"1590" "Beetles" 265 "Large_High_High" 50 59 "F" "Large patch" "High woodland" "High ToW"
"1591" "Beetles" 266 "Small_Low_Low" 65 48 "A" "Small patch" "Low woodland" "Low ToW"
"1592" "Beetles" 266 "Large_Low_Low" 88 48 "B" "Large patch" "Low woodland" "Low ToW"
"1593" "Beetles" 266 "Small_High_Low" 49 48 "C" "Small patch" "High woodland" "Low ToW"
"1594" "Beetles" 266 "Large_High_Low" 22 48 "D" "Large patch" "High woodland" "Low ToW"
"1595" "Beetles" 266 "Small_High_High" 94 48 "E" "Small patch" "High woodland" "High ToW"
"1596" "Beetles" 266 "Large_High_High" 53 48 "F" "Large patch" "High woodland" "High ToW"
"1597" "Beetles" 267 "Small_Low_Low" 72 55 "A" "Small patch" "Low woodland" "Low ToW"
"1598" "Beetles" 267 "Large_Low_Low" 79 55 "B" "Large patch" "Low woodland" "Low ToW"
"1599" "Beetles" 267 "Small_High_Low" 47 55 "C" "Small patch" "High woodland" "Low ToW"
"1600" "Beetles" 267 "Large_High_Low" 31 55 "D" "Large patch" "High woodland" "Low ToW"
"1601" "Beetles" 267 "Small_High_High" 91 55 "E" "Small patch" "High woodland" "High ToW"
"1602" "Beetles" 267 "Large_High_High" 58 55 "F" "Large patch" "High woodland" "High ToW"
"1603" "Beetles" 268 "Small_Low_Low" 70 56 "A" "Small patch" "Low woodland" "Low ToW"
"1604" "Beetles" 268 "Large_Low_Low" 79 56 "B" "Large patch" "Low woodland" "Low ToW"
"1605" "Beetles" 268 "Small_High_Low" 54 56 "C" "Small patch" "High woodland" "Low ToW"
"1606" "Beetles" 268 "Large_High_Low" 23 56 "D" "Large patch" "High woodland" "Low ToW"
"1607" "Beetles" 268 "Small_High_High" 88 56 "E" "Small patch" "High woodland" "High ToW"
"1608" "Beetles" 268 "Large_High_High" 50 56 "F" "Large patch" "High woodland" "High ToW"
"1609" "Beetles" 269 "Small_Low_Low" 62 52 "A" "Small patch" "Low woodland" "Low ToW"
"1610" "Beetles" 269 "Large_Low_Low" 80 52 "B" "Large patch" "Low woodland" "Low ToW"
"1611" "Beetles" 269 "Small_High_Low" 54 52 "C" "Small patch" "High woodland" "Low ToW"
"1612" "Beetles" 269 "Large_High_Low" 27 52 "D" "Large patch" "High woodland" "Low ToW"
"1613" "Beetles" 269 "Small_High_High" 79 52 "E" "Small patch" "High woodland" "High ToW"
"1614" "Beetles" 269 "Large_High_High" 38 52 "F" "Large patch" "High woodland" "High ToW"
"1615" "Beetles" 270 "Small_Low_Low" 68 47 "A" "Small patch" "Low woodland" "Low ToW"
"1616" "Beetles" 270 "Large_Low_Low" 79 47 "B" "Large patch" "Low woodland" "Low ToW"
"1617" "Beetles" 270 "Small_High_Low" 43 47 "C" "Small patch" "High woodland" "Low ToW"
"1618" "Beetles" 270 "Large_High_Low" 20 47 "D" "Large patch" "High woodland" "Low ToW"
"1619" "Beetles" 270 "Small_High_High" 76 47 "E" "Small patch" "High woodland" "High ToW"
"1620" "Beetles" 270 "Large_High_High" 46 47 "F" "Large patch" "High woodland" "High ToW"
"1621" "Beetles" 271 "Small_Low_Low" 85 59 "A" "Small patch" "Low woodland" "Low ToW"
"1622" "Beetles" 271 "Large_Low_Low" 84 59 "B" "Large patch" "Low woodland" "Low ToW"
"1623" "Beetles" 271 "Small_High_Low" 56 59 "C" "Small patch" "High woodland" "Low ToW"
"1624" "Beetles" 271 "Large_High_Low" 32 59 "D" "Large patch" "High woodland" "Low ToW"
"1625" "Beetles" 271 "Small_High_High" 82 59 "E" "Small patch" "High woodland" "High ToW"
"1626" "Beetles" 271 "Large_High_High" 58 59 "F" "Large patch" "High woodland" "High ToW"
"1627" "Beetles" 272 "Small_Low_Low" 63 44 "A" "Small patch" "Low woodland" "Low ToW"
"1628" "Beetles" 272 "Large_Low_Low" 92 44 "B" "Large patch" "Low woodland" "Low ToW"
"1629" "Beetles" 272 "Small_High_Low" 49 44 "C" "Small patch" "High woodland" "Low ToW"
"1630" "Beetles" 272 "Large_High_Low" 24 44 "D" "Large patch" "High woodland" "Low ToW"
"1631" "Beetles" 272 "Small_High_High" 82 44 "E" "Small patch" "High woodland" "High ToW"
"1632" "Beetles" 272 "Large_High_High" 61 44 "F" "Large patch" "High woodland" "High ToW"
"1633" "Beetles" 273 "Small_Low_Low" 70 51 "A" "Small patch" "Low woodland" "Low ToW"
"1634" "Beetles" 273 "Large_Low_Low" 81 51 "B" "Large patch" "Low woodland" "Low ToW"
"1635" "Beetles" 273 "Small_High_Low" 38 51 "C" "Small patch" "High woodland" "Low ToW"
"1636" "Beetles" 273 "Large_High_Low" 22 51 "D" "Large patch" "High woodland" "Low ToW"
"1637" "Beetles" 273 "Small_High_High" 77 51 "E" "Small patch" "High woodland" "High ToW"
"1638" "Beetles" 273 "Large_High_High" 52 51 "F" "Large patch" "High woodland" "High ToW"
"1639" "Beetles" 274 "Small_Low_Low" 51 46 "A" "Small patch" "Low woodland" "Low ToW"
"1640" "Beetles" 274 "Large_Low_Low" 73 46 "B" "Large patch" "Low woodland" "Low ToW"
"1641" "Beetles" 274 "Small_High_Low" 52 46 "C" "Small patch" "High woodland" "Low ToW"
"1642" "Beetles" 274 "Large_High_Low" 19 46 "D" "Large patch" "High woodland" "Low ToW"
"1643" "Beetles" 274 "Small_High_High" 75 46 "E" "Small patch" "High woodland" "High ToW"
"1644" "Beetles" 274 "Large_High_High" 46 46 "F" "Large patch" "High woodland" "High ToW"
"1645" "Beetles" 275 "Small_Low_Low" 70 55 "A" "Small patch" "Low woodland" "Low ToW"
"1646" "Beetles" 275 "Large_Low_Low" 92 55 "B" "Large patch" "Low woodland" "Low ToW"
"1647" "Beetles" 275 "Small_High_Low" 52 55 "C" "Small patch" "High woodland" "Low ToW"
"1648" "Beetles" 275 "Large_High_Low" 30 55 "D" "Large patch" "High woodland" "Low ToW"
"1649" "Beetles" 275 "Small_High_High" 91 55 "E" "Small patch" "High woodland" "High ToW"
"1650" "Beetles" 275 "Large_High_High" 60 55 "F" "Large patch" "High woodland" "High ToW"
"1651" "Beetles" 276 "Small_Low_Low" 53 46 "A" "Small patch" "Low woodland" "Low ToW"
"1652" "Beetles" 276 "Large_Low_Low" 91 46 "B" "Large patch" "Low woodland" "Low ToW"
"1653" "Beetles" 276 "Small_High_Low" 45 46 "C" "Small patch" "High woodland" "Low ToW"
"1654" "Beetles" 276 "Large_High_Low" 27 46 "D" "Large patch" "High woodland" "Low ToW"
"1655" "Beetles" 276 "Small_High_High" 80 46 "E" "Small patch" "High woodland" "High ToW"
"1656" "Beetles" 276 "Large_High_High" 51 46 "F" "Large patch" "High woodland" "High ToW"
"1657" "Beetles" 277 "Small_Low_Low" 52 46 "A" "Small patch" "Low woodland" "Low ToW"
"1658" "Beetles" 277 "Large_Low_Low" 93 46 "B" "Large patch" "Low woodland" "Low ToW"
"1659" "Beetles" 277 "Small_High_Low" 38 46 "C" "Small patch" "High woodland" "Low ToW"
"1660" "Beetles" 277 "Large_High_Low" 23 46 "D" "Large patch" "High woodland" "Low ToW"
"1661" "Beetles" 277 "Small_High_High" 98 46 "E" "Small patch" "High woodland" "High ToW"
"1662" "Beetles" 277 "Large_High_High" 66 46 "F" "Large patch" "High woodland" "High ToW"
"1663" "Beetles" 278 "Small_Low_Low" 58 51 "A" "Small patch" "Low woodland" "Low ToW"
"1664" "Beetles" 278 "Large_Low_Low" 80 51 "B" "Large patch" "Low woodland" "Low ToW"
"1665" "Beetles" 278 "Small_High_Low" 53 51 "C" "Small patch" "High woodland" "Low ToW"
"1666" "Beetles" 278 "Large_High_Low" 25 51 "D" "Large patch" "High woodland" "Low ToW"
"1667" "Beetles" 278 "Small_High_High" 88 51 "E" "Small patch" "High woodland" "High ToW"
"1668" "Beetles" 278 "Large_High_High" 51 51 "F" "Large patch" "High woodland" "High ToW"
"1669" "Beetles" 279 "Small_Low_Low" 61 44 "A" "Small patch" "Low woodland" "Low ToW"
"1670" "Beetles" 279 "Large_Low_Low" 83 44 "B" "Large patch" "Low woodland" "Low ToW"
"1671" "Beetles" 279 "Small_High_Low" 30 44 "C" "Small patch" "High woodland" "Low ToW"
"1672" "Beetles" 279 "Large_High_Low" 25 44 "D" "Large patch" "High woodland" "Low ToW"
"1673" "Beetles" 279 "Small_High_High" 88 44 "E" "Small patch" "High woodland" "High ToW"
"1674" "Beetles" 279 "Large_High_High" 62 44 "F" "Large patch" "High woodland" "High ToW"
"1675" "Beetles" 280 "Small_Low_Low" 48 41 "A" "Small patch" "Low woodland" "Low ToW"
"1676" "Beetles" 280 "Large_Low_Low" 89 41 "B" "Large patch" "Low woodland" "Low ToW"
"1677" "Beetles" 280 "Small_High_Low" 47 41 "C" "Small patch" "High woodland" "Low ToW"
"1678" "Beetles" 280 "Large_High_Low" 22 41 "D" "Large patch" "High woodland" "Low ToW"
"1679" "Beetles" 280 "Small_High_High" 84 41 "E" "Small patch" "High woodland" "High ToW"
"1680" "Beetles" 280 "Large_High_High" 53 41 "F" "Large patch" "High woodland" "High ToW"
"1681" "Beetles" 281 "Small_Low_Low" 58 55 "A" "Small patch" "Low woodland" "Low ToW"
"1682" "Beetles" 281 "Large_Low_Low" 94 55 "B" "Large patch" "Low woodland" "Low ToW"
"1683" "Beetles" 281 "Small_High_Low" 64 55 "C" "Small patch" "High woodland" "Low ToW"
"1684" "Beetles" 281 "Large_High_Low" 32 55 "D" "Large patch" "High woodland" "Low ToW"
"1685" "Beetles" 281 "Small_High_High" 88 55 "E" "Small patch" "High woodland" "High ToW"
"1686" "Beetles" 281 "Large_High_High" 55 55 "F" "Large patch" "High woodland" "High ToW"
"1687" "Beetles" 282 "Small_Low_Low" 61 59 "A" "Small patch" "Low woodland" "Low ToW"
"1688" "Beetles" 282 "Large_Low_Low" 93 59 "B" "Large patch" "Low woodland" "Low ToW"
"1689" "Beetles" 282 "Small_High_Low" 54 59 "C" "Small patch" "High woodland" "Low ToW"
"1690" "Beetles" 282 "Large_High_Low" 22 59 "D" "Large patch" "High woodland" "Low ToW"
"1691" "Beetles" 282 "Small_High_High" 98 59 "E" "Small patch" "High woodland" "High ToW"
"1692" "Beetles" 282 "Large_High_High" 55 59 "F" "Large patch" "High woodland" "High ToW"
"1693" "Beetles" 283 "Small_Low_Low" 52 52 "A" "Small patch" "Low woodland" "Low ToW"
"1694" "Beetles" 283 "Large_Low_Low" 97 52 "B" "Large patch" "Low woodland" "Low ToW"
"1695" "Beetles" 283 "Small_High_Low" 50 52 "C" "Small patch" "High woodland" "Low ToW"
"1696" "Beetles" 283 "Large_High_Low" 11 52 "D" "Large patch" "High woodland" "Low ToW"
"1697" "Beetles" 283 "Small_High_High" 94 52 "E" "Small patch" "High woodland" "High ToW"
"1698" "Beetles" 283 "Large_High_High" 42 52 "F" "Large patch" "High woodland" "High ToW"
"1699" "Beetles" 284 "Small_Low_Low" 56 50 "A" "Small patch" "Low woodland" "Low ToW"
"1700" "Beetles" 284 "Large_Low_Low" 98 50 "B" "Large patch" "Low woodland" "Low ToW"
"1701" "Beetles" 284 "Small_High_Low" 53 50 "C" "Small patch" "High woodland" "Low ToW"
"1702" "Beetles" 284 "Large_High_Low" 6 50 "D" "Large patch" "High woodland" "Low ToW"
"1703" "Beetles" 284 "Small_High_High" 98 50 "E" "Small patch" "High woodland" "High ToW"
"1704" "Beetles" 284 "Large_High_High" 29 50 "F" "Large patch" "High woodland" "High ToW"
"1705" "Beetles" 285 "Small_Low_Low" 37 42 "A" "Small patch" "Low woodland" "Low ToW"
"1706" "Beetles" 285 "Large_Low_Low" 91 42 "B" "Large patch" "Low woodland" "Low ToW"
"1707" "Beetles" 285 "Small_High_Low" 44 42 "C" "Small patch" "High woodland" "Low ToW"
"1708" "Beetles" 285 "Large_High_Low" 5 42 "D" "Large patch" "High woodland" "Low ToW"
"1709" "Beetles" 285 "Small_High_High" 78 42 "E" "Small patch" "High woodland" "High ToW"
"1710" "Beetles" 285 "Large_High_High" 21 42 "F" "Large patch" "High woodland" "High ToW"
"1711" "Beetles" 286 "Small_Low_Low" 36 51 "A" "Small patch" "Low woodland" "Low ToW"
"1712" "Beetles" 286 "Large_Low_Low" 93 51 "B" "Large patch" "Low woodland" "Low ToW"
"1713" "Beetles" 286 "Small_High_Low" 57 51 "C" "Small patch" "High woodland" "Low ToW"
"1714" "Beetles" 286 "Large_High_Low" 7 51 "D" "Large patch" "High woodland" "Low ToW"
"1715" "Beetles" 286 "Small_High_High" 82 51 "E" "Small patch" "High woodland" "High ToW"
"1716" "Beetles" 286 "Large_High_High" 22 51 "F" "Large patch" "High woodland" "High ToW"
"1717" "Beetles" 287 "Small_Low_Low" 36 44 "A" "Small patch" "Low woodland" "Low ToW"
"1718" "Beetles" 287 "Large_Low_Low" 89 44 "B" "Large patch" "Low woodland" "Low ToW"
"1719" "Beetles" 287 "Small_High_Low" 41 44 "C" "Small patch" "High woodland" "Low ToW"
"1720" "Beetles" 287 "Large_High_Low" 6 44 "D" "Large patch" "High woodland" "Low ToW"
"1721" "Beetles" 287 "Small_High_High" 88 44 "E" "Small patch" "High woodland" "High ToW"
"1722" "Beetles" 287 "Large_High_High" 31 44 "F" "Large patch" "High woodland" "High ToW"
"1723" "Beetles" 288 "Small_Low_Low" 40 38 "A" "Small patch" "Low woodland" "Low ToW"
"1724" "Beetles" 288 "Large_Low_Low" 87 38 "B" "Large patch" "Low woodland" "Low ToW"
"1725" "Beetles" 288 "Small_High_Low" 37 38 "C" "Small patch" "High woodland" "Low ToW"
"1726" "Beetles" 288 "Large_High_Low" 14 38 "D" "Large patch" "High woodland" "Low ToW"
"1727" "Beetles" 288 "Small_High_High" 82 38 "E" "Small patch" "High woodland" "High ToW"
"1728" "Beetles" 288 "Large_High_High" 31 38 "F" "Large patch" "High woodland" "High ToW"
"1729" "Beetles" 289 "Small_Low_Low" 40 47 "A" "Small patch" "Low woodland" "Low ToW"
"1730" "Beetles" 289 "Large_Low_Low" 81 47 "B" "Large patch" "Low woodland" "Low ToW"
"1731" "Beetles" 289 "Small_High_Low" 38 47 "C" "Small patch" "High woodland" "Low ToW"
"1732" "Beetles" 289 "Large_High_Low" 15 47 "D" "Large patch" "High woodland" "Low ToW"
"1733" "Beetles" 289 "Small_High_High" 84 47 "E" "Small patch" "High woodland" "High ToW"
"1734" "Beetles" 289 "Large_High_High" 34 47 "F" "Large patch" "High woodland" "High ToW"
"1735" "Beetles" 290 "Small_Low_Low" 36 43 "A" "Small patch" "Low woodland" "Low ToW"
"1736" "Beetles" 290 "Large_Low_Low" 77 43 "B" "Large patch" "Low woodland" "Low ToW"
"1737" "Beetles" 290 "Small_High_Low" 49 43 "C" "Small patch" "High woodland" "Low ToW"
"1738" "Beetles" 290 "Large_High_Low" 21 43 "D" "Large patch" "High woodland" "Low ToW"
"1739" "Beetles" 290 "Small_High_High" 71 43 "E" "Small patch" "High woodland" "High ToW"
"1740" "Beetles" 290 "Large_High_High" 36 43 "F" "Large patch" "High woodland" "High ToW"
"1741" "Beetles" 291 "Small_Low_Low" 44 46 "A" "Small patch" "Low woodland" "Low ToW"
"1742" "Beetles" 291 "Large_Low_Low" 82 46 "B" "Large patch" "Low woodland" "Low ToW"
"1743" "Beetles" 291 "Small_High_Low" 64 46 "C" "Small patch" "High woodland" "Low ToW"
"1744" "Beetles" 291 "Large_High_Low" 22 46 "D" "Large patch" "High woodland" "Low ToW"
"1745" "Beetles" 291 "Small_High_High" 80 46 "E" "Small patch" "High woodland" "High ToW"
"1746" "Beetles" 291 "Large_High_High" 42 46 "F" "Large patch" "High woodland" "High ToW"
"1747" "Beetles" 292 "Small_Low_Low" 36 38 "A" "Small patch" "Low woodland" "Low ToW"
"1748" "Beetles" 292 "Large_Low_Low" 66 38 "B" "Large patch" "Low woodland" "Low ToW"
"1749" "Beetles" 292 "Small_High_Low" 46 38 "C" "Small patch" "High woodland" "Low ToW"
"1750" "Beetles" 292 "Large_High_Low" 29 38 "D" "Large patch" "High woodland" "Low ToW"
"1751" "Beetles" 292 "Small_High_High" 67 38 "E" "Small patch" "High woodland" "High ToW"
"1752" "Beetles" 292 "Large_High_High" 47 38 "F" "Large patch" "High woodland" "High ToW"
"1753" "Beetles" 293 "Small_Low_Low" 45 45 "A" "Small patch" "Low woodland" "Low ToW"
"1754" "Beetles" 293 "Large_Low_Low" 93 45 "B" "Large patch" "Low woodland" "Low ToW"
"1755" "Beetles" 293 "Small_High_Low" 43 45 "C" "Small patch" "High woodland" "Low ToW"
"1756" "Beetles" 293 "Large_High_Low" 27 45 "D" "Large patch" "High woodland" "Low ToW"
"1757" "Beetles" 293 "Small_High_High" 78 45 "E" "Small patch" "High woodland" "High ToW"
"1758" "Beetles" 293 "Large_High_High" 47 45 "F" "Large patch" "High woodland" "High ToW"
"1759" "Beetles" 294 "Small_Low_Low" 47 50 "A" "Small patch" "Low woodland" "Low ToW"
"1760" "Beetles" 294 "Large_Low_Low" 93 50 "B" "Large patch" "Low woodland" "Low ToW"
"1761" "Beetles" 294 "Small_High_Low" 54 50 "C" "Small patch" "High woodland" "Low ToW"
"1762" "Beetles" 294 "Large_High_Low" 16 50 "D" "Large patch" "High woodland" "Low ToW"
"1763" "Beetles" 294 "Small_High_High" 79 50 "E" "Small patch" "High woodland" "High ToW"
"1764" "Beetles" 294 "Large_High_High" 37 50 "F" "Large patch" "High woodland" "High ToW"
"1765" "Beetles" 295 "Small_Low_Low" 42 39 "A" "Small patch" "Low woodland" "Low ToW"
"1766" "Beetles" 295 "Large_Low_Low" 76 39 "B" "Large patch" "Low woodland" "Low ToW"
"1767" "Beetles" 295 "Small_High_Low" 41 39 "C" "Small patch" "High woodland" "Low ToW"
"1768" "Beetles" 295 "Large_High_Low" 20 39 "D" "Large patch" "High woodland" "Low ToW"
"1769" "Beetles" 295 "Small_High_High" 85 39 "E" "Small patch" "High woodland" "High ToW"
"1770" "Beetles" 295 "Large_High_High" 52 39 "F" "Large patch" "High woodland" "High ToW"
"1771" "Beetles" 296 "Small_Low_Low" 54 49 "A" "Small patch" "Low woodland" "Low ToW"
"1772" "Beetles" 296 "Large_Low_Low" 87 49 "B" "Large patch" "Low woodland" "Low ToW"
"1773" "Beetles" 296 "Small_High_Low" 44 49 "C" "Small patch" "High woodland" "Low ToW"
"1774" "Beetles" 296 "Large_High_Low" 12 49 "D" "Large patch" "High woodland" "Low ToW"
"1775" "Beetles" 296 "Small_High_High" 88 49 "E" "Small patch" "High woodland" "High ToW"
"1776" "Beetles" 296 "Large_High_High" 46 49 "F" "Large patch" "High woodland" "High ToW"
"1777" "Beetles" 297 "Small_Low_Low" 45 38 "A" "Small patch" "Low woodland" "Low ToW"
"1778" "Beetles" 297 "Large_Low_Low" 65 38 "B" "Large patch" "Low woodland" "Low ToW"
"1779" "Beetles" 297 "Small_High_Low" 46 38 "C" "Small patch" "High woodland" "Low ToW"
"1780" "Beetles" 297 "Large_High_Low" 16 38 "D" "Large patch" "High woodland" "Low ToW"
"1781" "Beetles" 297 "Small_High_High" 74 38 "E" "Small patch" "High woodland" "High ToW"
"1782" "Beetles" 297 "Large_High_High" 45 38 "F" "Large patch" "High woodland" "High ToW"
"1783" "Beetles" 298 "Small_Low_Low" 44 44 "A" "Small patch" "Low woodland" "Low ToW"
"1784" "Beetles" 298 "Large_Low_Low" 70 44 "B" "Large patch" "Low woodland" "Low ToW"
"1785" "Beetles" 298 "Small_High_Low" 62 44 "C" "Small patch" "High woodland" "Low ToW"
"1786" "Beetles" 298 "Large_High_Low" 31 44 "D" "Large patch" "High woodland" "Low ToW"
"1787" "Beetles" 298 "Small_High_High" 71 44 "E" "Small patch" "High woodland" "High ToW"
"1788" "Beetles" 298 "Large_High_High" 35 44 "F" "Large patch" "High woodland" "High ToW"
"1789" "Beetles" 299 "Small_Low_Low" 41 45 "A" "Small patch" "Low woodland" "Low ToW"
"1790" "Beetles" 299 "Large_Low_Low" 75 45 "B" "Large patch" "Low woodland" "Low ToW"
"1791" "Beetles" 299 "Small_High_Low" 52 45 "C" "Small patch" "High woodland" "Low ToW"
"1792" "Beetles" 299 "Large_High_Low" 28 45 "D" "Large patch" "High woodland" "Low ToW"
"1793" "Beetles" 299 "Small_High_High" 71 45 "E" "Small patch" "High woodland" "High ToW"
"1794" "Beetles" 299 "Large_High_High" 50 45 "F" "Large patch" "High woodland" "High ToW"
"1795" "Beetles" 300 "Small_Low_Low" 50 49 "A" "Small patch" "Low woodland" "Low ToW"
"1796" "Beetles" 300 "Large_Low_Low" 78 49 "B" "Large patch" "Low woodland" "Low ToW"
"1797" "Beetles" 300 "Small_High_Low" 56 49 "C" "Small patch" "High woodland" "Low ToW"
"1798" "Beetles" 300 "Large_High_Low" 28 49 "D" "Large patch" "High woodland" "Low ToW"
"1799" "Beetles" 300 "Small_High_High" 74 49 "E" "Small patch" "High woodland" "High ToW"
"1800" "Beetles" 300 "Large_High_High" 53 49 "F" "Large patch" "High woodland" "High ToW"
"1801" "Beetles" 301 "Small_Low_Low" 54 55 "A" "Small patch" "Low woodland" "Low ToW"
"1802" "Beetles" 301 "Large_Low_Low" 82 55 "B" "Large patch" "Low woodland" "Low ToW"
"1803" "Beetles" 301 "Small_High_Low" 46 55 "C" "Small patch" "High woodland" "Low ToW"
"1804" "Beetles" 301 "Large_High_Low" 31 55 "D" "Large patch" "High woodland" "Low ToW"
"1805" "Beetles" 301 "Small_High_High" 78 55 "E" "Small patch" "High woodland" "High ToW"
"1806" "Beetles" 301 "Large_High_High" 58 55 "F" "Large patch" "High woodland" "High ToW"
"1807" "Beetles" 302 "Small_Low_Low" 52 54 "A" "Small patch" "Low woodland" "Low ToW"
"1808" "Beetles" 302 "Large_Low_Low" 83 54 "B" "Large patch" "Low woodland" "Low ToW"
"1809" "Beetles" 302 "Small_High_Low" 54 54 "C" "Small patch" "High woodland" "Low ToW"
"1810" "Beetles" 302 "Large_High_Low" 25 54 "D" "Large patch" "High woodland" "Low ToW"
"1811" "Beetles" 302 "Small_High_High" 78 54 "E" "Small patch" "High woodland" "High ToW"
"1812" "Beetles" 302 "Large_High_High" 42 54 "F" "Large patch" "High woodland" "High ToW"
"1813" "Beetles" 303 "Small_Low_Low" 57 55 "A" "Small patch" "Low woodland" "Low ToW"
"1814" "Beetles" 303 "Large_Low_Low" 100 55 "B" "Large patch" "Low woodland" "Low ToW"
"1815" "Beetles" 303 "Small_High_Low" 53 55 "C" "Small patch" "High woodland" "Low ToW"
"1816" "Beetles" 303 "Large_High_Low" 26 55 "D" "Large patch" "High woodland" "Low ToW"
"1817" "Beetles" 303 "Small_High_High" 82 55 "E" "Small patch" "High woodland" "High ToW"
"1818" "Beetles" 303 "Large_High_High" 43 55 "F" "Large patch" "High woodland" "High ToW"
"1819" "Beetles" 304 "Small_Low_Low" 49 47 "A" "Small patch" "Low woodland" "Low ToW"
"1820" "Beetles" 304 "Large_Low_Low" 91 47 "B" "Large patch" "Low woodland" "Low ToW"
"1821" "Beetles" 304 "Small_High_Low" 52 47 "C" "Small patch" "High woodland" "Low ToW"
"1822" "Beetles" 304 "Large_High_Low" 32 47 "D" "Large patch" "High woodland" "Low ToW"
"1823" "Beetles" 304 "Small_High_High" 80 47 "E" "Small patch" "High woodland" "High ToW"
"1824" "Beetles" 304 "Large_High_High" 42 47 "F" "Large patch" "High woodland" "High ToW"
"1825" "Beetles" 305 "Small_Low_Low" 48 58 "A" "Small patch" "Low woodland" "Low ToW"
"1826" "Beetles" 305 "Large_Low_Low" 96 58 "B" "Large patch" "Low woodland" "Low ToW"
"1827" "Beetles" 305 "Small_High_Low" 62 58 "C" "Small patch" "High woodland" "Low ToW"
"1828" "Beetles" 305 "Large_High_Low" 17 58 "D" "Large patch" "High woodland" "Low ToW"
"1829" "Beetles" 305 "Small_High_High" 77 58 "E" "Small patch" "High woodland" "High ToW"
"1830" "Beetles" 305 "Large_High_High" 34 58 "F" "Large patch" "High woodland" "High ToW"
"1831" "Beetles" 306 "Small_Low_Low" 49 51 "A" "Small patch" "Low woodland" "Low ToW"
"1832" "Beetles" 306 "Large_Low_Low" 81 51 "B" "Large patch" "Low woodland" "Low ToW"
"1833" "Beetles" 306 "Small_High_Low" 53 51 "C" "Small patch" "High woodland" "Low ToW"
"1834" "Beetles" 306 "Large_High_Low" 19 51 "D" "Large patch" "High woodland" "Low ToW"
"1835" "Beetles" 306 "Small_High_High" 76 51 "E" "Small patch" "High woodland" "High ToW"
"1836" "Beetles" 306 "Large_High_High" 39 51 "F" "Large patch" "High woodland" "High ToW"
"1837" "Beetles" 307 "Small_Low_Low" 53 42 "A" "Small patch" "Low woodland" "Low ToW"
"1838" "Beetles" 307 "Large_Low_Low" 88 42 "B" "Large patch" "Low woodland" "Low ToW"
"1839" "Beetles" 307 "Small_High_Low" 47 42 "C" "Small patch" "High woodland" "Low ToW"
"1840" "Beetles" 307 "Large_High_Low" 23 42 "D" "Large patch" "High woodland" "Low ToW"
"1841" "Beetles" 307 "Small_High_High" 76 42 "E" "Small patch" "High woodland" "High ToW"
"1842" "Beetles" 307 "Large_High_High" 37 42 "F" "Large patch" "High woodland" "High ToW"
"1843" "Beetles" 308 "Small_Low_Low" 45 46 "A" "Small patch" "Low woodland" "Low ToW"
"1844" "Beetles" 308 "Large_Low_Low" 87 46 "B" "Large patch" "Low woodland" "Low ToW"
"1845" "Beetles" 308 "Small_High_Low" 41 46 "C" "Small patch" "High woodland" "Low ToW"
"1846" "Beetles" 308 "Large_High_Low" 18 46 "D" "Large patch" "High woodland" "Low ToW"
"1847" "Beetles" 308 "Small_High_High" 74 46 "E" "Small patch" "High woodland" "High ToW"
"1848" "Beetles" 308 "Large_High_High" 30 46 "F" "Large patch" "High woodland" "High ToW"
"1849" "Beetles" 309 "Small_Low_Low" 48 40 "A" "Small patch" "Low woodland" "Low ToW"
"1850" "Beetles" 309 "Large_Low_Low" 77 40 "B" "Large patch" "Low woodland" "Low ToW"
"1851" "Beetles" 309 "Small_High_Low" 48 40 "C" "Small patch" "High woodland" "Low ToW"
"1852" "Beetles" 309 "Large_High_Low" 12 40 "D" "Large patch" "High woodland" "Low ToW"
"1853" "Beetles" 309 "Small_High_High" 73 40 "E" "Small patch" "High woodland" "High ToW"
"1854" "Beetles" 309 "Large_High_High" 32 40 "F" "Large patch" "High woodland" "High ToW"
"1855" "Beetles" 310 "Small_Low_Low" 39 48 "A" "Small patch" "Low woodland" "Low ToW"
"1856" "Beetles" 310 "Large_Low_Low" 84 48 "B" "Large patch" "Low woodland" "Low ToW"
"1857" "Beetles" 310 "Small_High_Low" 44 48 "C" "Small patch" "High woodland" "Low ToW"
"1858" "Beetles" 310 "Large_High_Low" 9 48 "D" "Large patch" "High woodland" "Low ToW"
"1859" "Beetles" 310 "Small_High_High" 84 48 "E" "Small patch" "High woodland" "High ToW"
"1860" "Beetles" 310 "Large_High_High" 20 48 "F" "Large patch" "High woodland" "High ToW"
"1861" "Beetles" 311 "Small_Low_Low" 49 46 "A" "Small patch" "Low woodland" "Low ToW"
"1862" "Beetles" 311 "Large_Low_Low" 80 46 "B" "Large patch" "Low woodland" "Low ToW"
"1863" "Beetles" 311 "Small_High_Low" 51 46 "C" "Small patch" "High woodland" "Low ToW"
"1864" "Beetles" 311 "Large_High_Low" 7 46 "D" "Large patch" "High woodland" "Low ToW"
"1865" "Beetles" 311 "Small_High_High" 82 46 "E" "Small patch" "High woodland" "High ToW"
"1866" "Beetles" 311 "Large_High_High" 30 46 "F" "Large patch" "High woodland" "High ToW"
"1867" "Beetles" 312 "Small_Low_Low" 39 39 "A" "Small patch" "Low woodland" "Low ToW"
"1868" "Beetles" 312 "Large_Low_Low" 77 39 "B" "Large patch" "Low woodland" "Low ToW"
"1869" "Beetles" 312 "Small_High_Low" 39 39 "C" "Small patch" "High woodland" "Low ToW"
"1870" "Beetles" 312 "Large_High_Low" 5 39 "D" "Large patch" "High woodland" "Low ToW"
"1871" "Beetles" 312 "Small_High_High" 77 39 "E" "Small patch" "High woodland" "High ToW"
"1872" "Beetles" 312 "Large_High_High" 20 39 "F" "Large patch" "High woodland" "High ToW"
"1873" "Beetles" 313 "Small_Low_Low" 38 45 "A" "Small patch" "Low woodland" "Low ToW"
"1874" "Beetles" 313 "Large_Low_Low" 75 45 "B" "Large patch" "Low woodland" "Low ToW"
"1875" "Beetles" 313 "Small_High_Low" 44 45 "C" "Small patch" "High woodland" "Low ToW"
"1876" "Beetles" 313 "Large_High_Low" 11 45 "D" "Large patch" "High woodland" "Low ToW"
"1877" "Beetles" 313 "Small_High_High" 71 45 "E" "Small patch" "High woodland" "High ToW"
"1878" "Beetles" 313 "Large_High_High" 18 45 "F" "Large patch" "High woodland" "High ToW"
"1879" "Beetles" 314 "Small_Low_Low" 34 40 "A" "Small patch" "Low woodland" "Low ToW"
"1880" "Beetles" 314 "Large_Low_Low" 78 40 "B" "Large patch" "Low woodland" "Low ToW"
"1881" "Beetles" 314 "Small_High_Low" 52 40 "C" "Small patch" "High woodland" "Low ToW"
"1882" "Beetles" 314 "Large_High_Low" 10 40 "D" "Large patch" "High woodland" "Low ToW"
"1883" "Beetles" 314 "Small_High_High" 72 40 "E" "Small patch" "High woodland" "High ToW"
"1884" "Beetles" 314 "Large_High_High" 24 40 "F" "Large patch" "High woodland" "High ToW"
"1885" "Beetles" 315 "Small_Low_Low" 42 33 "A" "Small patch" "Low woodland" "Low ToW"
"1886" "Beetles" 315 "Large_Low_Low" 70 33 "B" "Large patch" "Low woodland" "Low ToW"
"1887" "Beetles" 315 "Small_High_Low" 41 33 "C" "Small patch" "High woodland" "Low ToW"
"1888" "Beetles" 315 "Large_High_Low" 12 33 "D" "Large patch" "High woodland" "Low ToW"
"1889" "Beetles" 315 "Small_High_High" 67 33 "E" "Small patch" "High woodland" "High ToW"
"1890" "Beetles" 315 "Large_High_High" 36 33 "F" "Large patch" "High woodland" "High ToW"
"1891" "Beetles" 316 "Small_Low_Low" 50 45 "A" "Small patch" "Low woodland" "Low ToW"
"1892" "Beetles" 316 "Large_Low_Low" 79 45 "B" "Large patch" "Low woodland" "Low ToW"
"1893" "Beetles" 316 "Small_High_Low" 49 45 "C" "Small patch" "High woodland" "Low ToW"
"1894" "Beetles" 316 "Large_High_Low" 23 45 "D" "Large patch" "High woodland" "Low ToW"
"1895" "Beetles" 316 "Small_High_High" 69 45 "E" "Small patch" "High woodland" "High ToW"
"1896" "Beetles" 316 "Large_High_High" 34 45 "F" "Large patch" "High woodland" "High ToW"
"1897" "Beetles" 317 "Small_Low_Low" 54 49 "A" "Small patch" "Low woodland" "Low ToW"
"1898" "Beetles" 317 "Large_Low_Low" 80 49 "B" "Large patch" "Low woodland" "Low ToW"
"1899" "Beetles" 317 "Small_High_Low" 50 49 "C" "Small patch" "High woodland" "Low ToW"
"1900" "Beetles" 317 "Large_High_Low" 29 49 "D" "Large patch" "High woodland" "Low ToW"
"1901" "Beetles" 317 "Small_High_High" 58 49 "E" "Small patch" "High woodland" "High ToW"
"1902" "Beetles" 317 "Large_High_High" 33 49 "F" "Large patch" "High woodland" "High ToW"
"1903" "Beetles" 318 "Small_Low_Low" 56 44 "A" "Small patch" "Low woodland" "Low ToW"
"1904" "Beetles" 318 "Large_Low_Low" 72 44 "B" "Large patch" "Low woodland" "Low ToW"
"1905" "Beetles" 318 "Small_High_Low" 38 44 "C" "Small patch" "High woodland" "Low ToW"
"1906" "Beetles" 318 "Large_High_Low" 26 44 "D" "Large patch" "High woodland" "Low ToW"
"1907" "Beetles" 318 "Small_High_High" 63 44 "E" "Small patch" "High woodland" "High ToW"
"1908" "Beetles" 318 "Large_High_High" 44 44 "F" "Large patch" "High woodland" "High ToW"
"1909" "Beetles" 319 "Small_Low_Low" 57 45 "A" "Small patch" "Low woodland" "Low ToW"
"1910" "Beetles" 319 "Large_Low_Low" 82 45 "B" "Large patch" "Low woodland" "Low ToW"
"1911" "Beetles" 319 "Small_High_Low" 39 45 "C" "Small patch" "High woodland" "Low ToW"
"1912" "Beetles" 319 "Large_High_Low" 17 45 "D" "Large patch" "High woodland" "Low ToW"
"1913" "Beetles" 319 "Small_High_High" 67 45 "E" "Small patch" "High woodland" "High ToW"
"1914" "Beetles" 319 "Large_High_High" 43 45 "F" "Large patch" "High woodland" "High ToW"
"1915" "Beetles" 320 "Small_Low_Low" 53 46 "A" "Small patch" "Low woodland" "Low ToW"
"1916" "Beetles" 320 "Large_Low_Low" 72 46 "B" "Large patch" "Low woodland" "Low ToW"
"1917" "Beetles" 320 "Small_High_Low" 42 46 "C" "Small patch" "High woodland" "Low ToW"
"1918" "Beetles" 320 "Large_High_Low" 19 46 "D" "Large patch" "High woodland" "Low ToW"
"1919" "Beetles" 320 "Small_High_High" 75 46 "E" "Small patch" "High woodland" "High ToW"
"1920" "Beetles" 320 "Large_High_High" 43 46 "F" "Large patch" "High woodland" "High ToW"
"1921" "Beetles" 321 "Small_Low_Low" 49 48 "A" "Small patch" "Low woodland" "Low ToW"
"1922" "Beetles" 321 "Large_Low_Low" 62 48 "B" "Large patch" "Low woodland" "Low ToW"
"1923" "Beetles" 321 "Small_High_Low" 39 48 "C" "Small patch" "High woodland" "Low ToW"
"1924" "Beetles" 321 "Large_High_Low" 22 48 "D" "Large patch" "High woodland" "Low ToW"
"1925" "Beetles" 321 "Small_High_High" 77 48 "E" "Small patch" "High woodland" "High ToW"
"1926" "Beetles" 321 "Large_High_High" 58 48 "F" "Large patch" "High woodland" "High ToW"
"1927" "Beetles" 322 "Small_Low_Low" 46 42 "A" "Small patch" "Low woodland" "Low ToW"
"1928" "Beetles" 322 "Large_Low_Low" 68 42 "B" "Large patch" "Low woodland" "Low ToW"
"1929" "Beetles" 322 "Small_High_Low" 38 42 "C" "Small patch" "High woodland" "Low ToW"
"1930" "Beetles" 322 "Large_High_Low" 21 42 "D" "Large patch" "High woodland" "Low ToW"
"1931" "Beetles" 322 "Small_High_High" 63 42 "E" "Small patch" "High woodland" "High ToW"
"1932" "Beetles" 322 "Large_High_High" 37 42 "F" "Large patch" "High woodland" "High ToW"
"1933" "Beetles" 323 "Small_Low_Low" 52 50 "A" "Small patch" "Low woodland" "Low ToW"
"1934" "Beetles" 323 "Large_Low_Low" 76 50 "B" "Large patch" "Low woodland" "Low ToW"
"1935" "Beetles" 323 "Small_High_Low" 42 50 "C" "Small patch" "High woodland" "Low ToW"
"1936" "Beetles" 323 "Large_High_Low" 21 50 "D" "Large patch" "High woodland" "Low ToW"
"1937" "Beetles" 323 "Small_High_High" 70 50 "E" "Small patch" "High woodland" "High ToW"
"1938" "Beetles" 323 "Large_High_High" 41 50 "F" "Large patch" "High woodland" "High ToW"
"1939" "Beetles" 324 "Small_Low_Low" 59 45 "A" "Small patch" "Low woodland" "Low ToW"
"1940" "Beetles" 324 "Large_Low_Low" 82 45 "B" "Large patch" "Low woodland" "Low ToW"
"1941" "Beetles" 324 "Small_High_Low" 32 45 "C" "Small patch" "High woodland" "Low ToW"
"1942" "Beetles" 324 "Large_High_Low" 17 45 "D" "Large patch" "High woodland" "Low ToW"
"1943" "Beetles" 324 "Small_High_High" 80 45 "E" "Small patch" "High woodland" "High ToW"
"1944" "Beetles" 324 "Large_High_High" 52 45 "F" "Large patch" "High woodland" "High ToW"
"1945" "Beetles" 325 "Small_Low_Low" 59 43 "A" "Small patch" "Low woodland" "Low ToW"
"1946" "Beetles" 325 "Large_Low_Low" 81 43 "B" "Large patch" "Low woodland" "Low ToW"
"1947" "Beetles" 325 "Small_High_Low" 43 43 "C" "Small patch" "High woodland" "Low ToW"
"1948" "Beetles" 325 "Large_High_Low" 22 43 "D" "Large patch" "High woodland" "Low ToW"
"1949" "Beetles" 325 "Small_High_High" 68 43 "E" "Small patch" "High woodland" "High ToW"
"1950" "Beetles" 325 "Large_High_High" 40 43 "F" "Large patch" "High woodland" "High ToW"
"1951" "Beetles" 326 "Small_Low_Low" 54 46 "A" "Small patch" "Low woodland" "Low ToW"
"1952" "Beetles" 326 "Large_Low_Low" 88 46 "B" "Large patch" "Low woodland" "Low ToW"
"1953" "Beetles" 326 "Small_High_Low" 46 46 "C" "Small patch" "High woodland" "Low ToW"
"1954" "Beetles" 326 "Large_High_Low" 25 46 "D" "Large patch" "High woodland" "Low ToW"
"1955" "Beetles" 326 "Small_High_High" 76 46 "E" "Small patch" "High woodland" "High ToW"
"1956" "Beetles" 326 "Large_High_High" 38 46 "F" "Large patch" "High woodland" "High ToW"
"1957" "Beetles" 327 "Small_Low_Low" 57 59 "A" "Small patch" "Low woodland" "Low ToW"
"1958" "Beetles" 327 "Large_Low_Low" 92 59 "B" "Large patch" "Low woodland" "Low ToW"
"1959" "Beetles" 327 "Small_High_Low" 56 59 "C" "Small patch" "High woodland" "Low ToW"
"1960" "Beetles" 327 "Large_High_Low" 19 59 "D" "Large patch" "High woodland" "Low ToW"
"1961" "Beetles" 327 "Small_High_High" 81 59 "E" "Small patch" "High woodland" "High ToW"
"1962" "Beetles" 327 "Large_High_High" 37 59 "F" "Large patch" "High woodland" "High ToW"
"1963" "Beetles" 328 "Small_Low_Low" 61 58 "A" "Small patch" "Low woodland" "Low ToW"
"1964" "Beetles" 328 "Large_Low_Low" 89 58 "B" "Large patch" "Low woodland" "Low ToW"
"1965" "Beetles" 328 "Small_High_Low" 62 58 "C" "Small patch" "High woodland" "Low ToW"
"1966" "Beetles" 328 "Large_High_Low" 24 58 "D" "Large patch" "High woodland" "Low ToW"
"1967" "Beetles" 328 "Small_High_High" 67 58 "E" "Small patch" "High woodland" "High ToW"
"1968" "Beetles" 328 "Large_High_High" 28 58 "F" "Large patch" "High woodland" "High ToW"
"1969" "Beetles" 329 "Small_Low_Low" 54 52 "A" "Small patch" "Low woodland" "Low ToW"
"1970" "Beetles" 329 "Large_Low_Low" 89 52 "B" "Large patch" "Low woodland" "Low ToW"
"1971" "Beetles" 329 "Small_High_Low" 57 52 "C" "Small patch" "High woodland" "Low ToW"
"1972" "Beetles" 329 "Large_High_Low" 16 52 "D" "Large patch" "High woodland" "Low ToW"
"1973" "Beetles" 329 "Small_High_High" 64 52 "E" "Small patch" "High woodland" "High ToW"
"1974" "Beetles" 329 "Large_High_High" 22 52 "F" "Large patch" "High woodland" "High ToW"
"1975" "Beetles" 330 "Small_Low_Low" 38 40 "A" "Small patch" "Low woodland" "Low ToW"
"1976" "Beetles" 330 "Large_Low_Low" 93 40 "B" "Large patch" "Low woodland" "Low ToW"
"1977" "Beetles" 330 "Small_High_Low" 55 40 "C" "Small patch" "High woodland" "Low ToW"
"1978" "Beetles" 330 "Large_High_Low" 13 40 "D" "Large patch" "High woodland" "Low ToW"
"1979" "Beetles" 330 "Small_High_High" 65 40 "E" "Small patch" "High woodland" "High ToW"
"1980" "Beetles" 330 "Large_High_High" 24 40 "F" "Large patch" "High woodland" "High ToW"
"1981" "Beetles" 331 "Small_Low_Low" 45 52 "A" "Small patch" "Low woodland" "Low ToW"
"1982" "Beetles" 331 "Large_Low_Low" 103 52 "B" "Large patch" "Low woodland" "Low ToW"
"1983" "Beetles" 331 "Small_High_Low" 56 52 "C" "Small patch" "High woodland" "Low ToW"
"1984" "Beetles" 331 "Large_High_Low" 19 52 "D" "Large patch" "High woodland" "Low ToW"
"1985" "Beetles" 331 "Small_High_High" 64 52 "E" "Small patch" "High woodland" "High ToW"
"1986" "Beetles" 331 "Large_High_High" 17 52 "F" "Large patch" "High woodland" "High ToW"
"1987" "Beetles" 332 "Small_Low_Low" 45 54 "A" "Small patch" "Low woodland" "Low ToW"
"1988" "Beetles" 332 "Large_Low_Low" 104 54 "B" "Large patch" "Low woodland" "Low ToW"
"1989" "Beetles" 332 "Small_High_Low" 55 54 "C" "Small patch" "High woodland" "Low ToW"
"1990" "Beetles" 332 "Large_High_Low" 14 54 "D" "Large patch" "High woodland" "Low ToW"
"1991" "Beetles" 332 "Small_High_High" 75 54 "E" "Small patch" "High woodland" "High ToW"
"1992" "Beetles" 332 "Large_High_High" 18 54 "F" "Large patch" "High woodland" "High ToW"
"1993" "Beetles" 333 "Small_Low_Low" 52 50 "A" "Small patch" "Low woodland" "Low ToW"
"1994" "Beetles" 333 "Large_Low_Low" 104 50 "B" "Large patch" "Low woodland" "Low ToW"
"1995" "Beetles" 333 "Small_High_Low" 53 50 "C" "Small patch" "High woodland" "Low ToW"
"1996" "Beetles" 333 "Large_High_Low" 13 50 "D" "Large patch" "High woodland" "Low ToW"
"1997" "Beetles" 333 "Small_High_High" 73 50 "E" "Small patch" "High woodland" "High ToW"
"1998" "Beetles" 333 "Large_High_High" 33 50 "F" "Large patch" "High woodland" "High ToW"
"1999" "Beetles" 334 "Small_Low_Low" 53 54 "A" "Small patch" "Low woodland" "Low ToW"
"2000" "Beetles" 334 "Large_Low_Low" 92 54 "B" "Large patch" "Low woodland" "Low ToW"
"2001" "Beetles" 334 "Small_High_Low" 57 54 "C" "Small patch" "High woodland" "Low ToW"
"2002" "Beetles" 334 "Large_High_Low" 28 54 "D" "Large patch" "High woodland" "Low ToW"
"2003" "Beetles" 334 "Small_High_High" 69 54 "E" "Small patch" "High woodland" "High ToW"
"2004" "Beetles" 334 "Large_High_High" 22 54 "F" "Large patch" "High woodland" "High ToW"
"2005" "Beetles" 335 "Small_Low_Low" 46 50 "A" "Small patch" "Low woodland" "Low ToW"
"2006" "Beetles" 335 "Large_Low_Low" 80 50 "B" "Large patch" "Low woodland" "Low ToW"
"2007" "Beetles" 335 "Small_High_Low" 55 50 "C" "Small patch" "High woodland" "Low ToW"
"2008" "Beetles" 335 "Large_High_Low" 22 50 "D" "Large patch" "High woodland" "Low ToW"
"2009" "Beetles" 335 "Small_High_High" 73 50 "E" "Small patch" "High woodland" "High ToW"
"2010" "Beetles" 335 "Large_High_High" 38 50 "F" "Large patch" "High woodland" "High ToW"
"2011" "Beetles" 336 "Small_Low_Low" 50 52 "A" "Small patch" "Low woodland" "Low ToW"
"2012" "Beetles" 336 "Large_Low_Low" 94 52 "B" "Large patch" "Low woodland" "Low ToW"
"2013" "Beetles" 336 "Small_High_Low" 64 52 "C" "Small patch" "High woodland" "Low ToW"
"2014" "Beetles" 336 "Large_High_Low" 23 52 "D" "Large patch" "High woodland" "Low ToW"
"2015" "Beetles" 336 "Small_High_High" 88 52 "E" "Small patch" "High woodland" "High ToW"
"2016" "Beetles" 336 "Large_High_High" 40 52 "F" "Large patch" "High woodland" "High ToW"
"2017" "Beetles" 337 "Small_Low_Low" 49 53 "A" "Small patch" "Low woodland" "Low ToW"
"2018" "Beetles" 337 "Large_Low_Low" 96 53 "B" "Large patch" "Low woodland" "Low ToW"
"2019" "Beetles" 337 "Small_High_Low" 57 53 "C" "Small patch" "High woodland" "Low ToW"
"2020" "Beetles" 337 "Large_High_Low" 21 53 "D" "Large patch" "High woodland" "Low ToW"
"2021" "Beetles" 337 "Small_High_High" 77 53 "E" "Small patch" "High woodland" "High ToW"
"2022" "Beetles" 337 "Large_High_High" 27 53 "F" "Large patch" "High woodland" "High ToW"
"2023" "Beetles" 338 "Small_Low_Low" 56 56 "A" "Small patch" "Low woodland" "Low ToW"
"2024" "Beetles" 338 "Large_Low_Low" 100 56 "B" "Large patch" "Low woodland" "Low ToW"
"2025" "Beetles" 338 "Small_High_Low" 69 56 "C" "Small patch" "High woodland" "Low ToW"
"2026" "Beetles" 338 "Large_High_Low" 24 56 "D" "Large patch" "High woodland" "Low ToW"
"2027" "Beetles" 338 "Small_High_High" 70 56 "E" "Small patch" "High woodland" "High ToW"
"2028" "Beetles" 338 "Large_High_High" 21 56 "F" "Large patch" "High woodland" "High ToW"
"2029" "Beetles" 339 "Small_Low_Low" 50 47 "A" "Small patch" "Low woodland" "Low ToW"
"2030" "Beetles" 339 "Large_Low_Low" 98 47 "B" "Large patch" "Low woodland" "Low ToW"
"2031" "Beetles" 339 "Small_High_Low" 47 47 "C" "Small patch" "High woodland" "Low ToW"
"2032" "Beetles" 339 "Large_High_Low" 10 47 "D" "Large patch" "High woodland" "Low ToW"
"2033" "Beetles" 339 "Small_High_High" 79 47 "E" "Small patch" "High woodland" "High ToW"
"2034" "Beetles" 339 "Large_High_High" 26 47 "F" "Large patch" "High woodland" "High ToW"
"2035" "Beetles" 340 "Small_Low_Low" 54 57 "A" "Small patch" "Low woodland" "Low ToW"
"2036" "Beetles" 340 "Large_Low_Low" 95 57 "B" "Large patch" "Low woodland" "Low ToW"
"2037" "Beetles" 340 "Small_High_Low" 46 57 "C" "Small patch" "High woodland" "Low ToW"
"2038" "Beetles" 340 "Large_High_Low" 17 57 "D" "Large patch" "High woodland" "Low ToW"
"2039" "Beetles" 340 "Small_High_High" 93 57 "E" "Small patch" "High woodland" "High ToW"
"2040" "Beetles" 340 "Large_High_High" 34 57 "F" "Large patch" "High woodland" "High ToW"
"2041" "Beetles" 341 "Small_Low_Low" 50 44 "A" "Small patch" "Low woodland" "Low ToW"
"2042" "Beetles" 341 "Large_Low_Low" 89 44 "B" "Large patch" "Low woodland" "Low ToW"
"2043" "Beetles" 341 "Small_High_Low" 51 44 "C" "Small patch" "High woodland" "Low ToW"
"2044" "Beetles" 341 "Large_High_Low" 17 44 "D" "Large patch" "High woodland" "Low ToW"
"2045" "Beetles" 341 "Small_High_High" 72 44 "E" "Small patch" "High woodland" "High ToW"
"2046" "Beetles" 341 "Large_High_High" 25 44 "F" "Large patch" "High woodland" "High ToW"
"2047" "Beetles" 342 "Small_Low_Low" 38 41 "A" "Small patch" "Low woodland" "Low ToW"
"2048" "Beetles" 342 "Large_Low_Low" 76 41 "B" "Large patch" "Low woodland" "Low ToW"
"2049" "Beetles" 342 "Small_High_Low" 51 41 "C" "Small patch" "High woodland" "Low ToW"
"2050" "Beetles" 342 "Large_High_Low" 19 41 "D" "Large patch" "High woodland" "Low ToW"
"2051" "Beetles" 342 "Small_High_High" 58 41 "E" "Small patch" "High woodland" "High ToW"
"2052" "Beetles" 342 "Large_High_High" 17 41 "F" "Large patch" "High woodland" "High ToW"
"2053" "Beetles" 343 "Small_Low_Low" 42 46 "A" "Small patch" "Low woodland" "Low ToW"
"2054" "Beetles" 343 "Large_Low_Low" 83 46 "B" "Large patch" "Low woodland" "Low ToW"
"2055" "Beetles" 343 "Small_High_Low" 52 46 "C" "Small patch" "High woodland" "Low ToW"
"2056" "Beetles" 343 "Large_High_Low" 17 46 "D" "Large patch" "High woodland" "Low ToW"
"2057" "Beetles" 343 "Small_High_High" 67 46 "E" "Small patch" "High woodland" "High ToW"
"2058" "Beetles" 343 "Large_High_High" 34 46 "F" "Large patch" "High woodland" "High ToW"
"2059" "Beetles" 344 "Small_Low_Low" 42 45 "A" "Small patch" "Low woodland" "Low ToW"
"2060" "Beetles" 344 "Large_Low_Low" 71 45 "B" "Large patch" "Low woodland" "Low ToW"
"2061" "Beetles" 344 "Small_High_Low" 61 45 "C" "Small patch" "High woodland" "Low ToW"
"2062" "Beetles" 344 "Large_High_Low" 29 45 "D" "Large patch" "High woodland" "Low ToW"
"2063" "Beetles" 344 "Small_High_High" 64 45 "E" "Small patch" "High woodland" "High ToW"
"2064" "Beetles" 344 "Large_High_High" 32 45 "F" "Large patch" "High woodland" "High ToW"
"2065" "Beetles" 345 "Small_Low_Low" 51 47 "A" "Small patch" "Low woodland" "Low ToW"
"2066" "Beetles" 345 "Large_Low_Low" 75 47 "B" "Large patch" "Low woodland" "Low ToW"
"2067" "Beetles" 345 "Small_High_Low" 58 47 "C" "Small patch" "High woodland" "Low ToW"
"2068" "Beetles" 345 "Large_High_Low" 33 47 "D" "Large patch" "High woodland" "Low ToW"
"2069" "Beetles" 345 "Small_High_High" 53 47 "E" "Small patch" "High woodland" "High ToW"
"2070" "Beetles" 345 "Large_High_High" 31 47 "F" "Large patch" "High woodland" "High ToW"
"2071" "Beetles" 346 "Small_Low_Low" 59 52 "A" "Small patch" "Low woodland" "Low ToW"
"2072" "Beetles" 346 "Large_Low_Low" 85 52 "B" "Large patch" "Low woodland" "Low ToW"
"2073" "Beetles" 346 "Small_High_Low" 53 52 "C" "Small patch" "High woodland" "Low ToW"
"2074" "Beetles" 346 "Large_High_Low" 35 52 "D" "Large patch" "High woodland" "Low ToW"
"2075" "Beetles" 346 "Small_High_High" 66 52 "E" "Small patch" "High woodland" "High ToW"
"2076" "Beetles" 346 "Large_High_High" 42 52 "F" "Large patch" "High woodland" "High ToW"
"2077" "Beetles" 347 "Small_Low_Low" 67 56 "A" "Small patch" "Low woodland" "Low ToW"
"2078" "Beetles" 347 "Large_Low_Low" 93 56 "B" "Large patch" "Low woodland" "Low ToW"
"2079" "Beetles" 347 "Small_High_Low" 62 56 "C" "Small patch" "High woodland" "Low ToW"
"2080" "Beetles" 347 "Large_High_Low" 37 56 "D" "Large patch" "High woodland" "Low ToW"
"2081" "Beetles" 347 "Small_High_High" 77 56 "E" "Small patch" "High woodland" "High ToW"
"2082" "Beetles" 347 "Large_High_High" 41 56 "F" "Large patch" "High woodland" "High ToW"
"2083" "Beetles" 348 "Small_Low_Low" 74 56 "A" "Small patch" "Low woodland" "Low ToW"
"2084" "Beetles" 348 "Large_Low_Low" 84 56 "B" "Large patch" "Low woodland" "Low ToW"
"2085" "Beetles" 348 "Small_High_Low" 57 56 "C" "Small patch" "High woodland" "Low ToW"
"2086" "Beetles" 348 "Large_High_Low" 26 56 "D" "Large patch" "High woodland" "Low ToW"
"2087" "Beetles" 348 "Small_High_High" 85 56 "E" "Small patch" "High woodland" "High ToW"
"2088" "Beetles" 348 "Large_High_High" 43 56 "F" "Large patch" "High woodland" "High ToW"
"2089" "Beetles" 349 "Small_Low_Low" 78 71 "A" "Small patch" "Low woodland" "Low ToW"
"2090" "Beetles" 349 "Large_Low_Low" 97 71 "B" "Large patch" "Low woodland" "Low ToW"
"2091" "Beetles" 349 "Small_High_Low" 71 71 "C" "Small patch" "High woodland" "Low ToW"
"2092" "Beetles" 349 "Large_High_Low" 38 71 "D" "Large patch" "High woodland" "Low ToW"
"2093" "Beetles" 349 "Small_High_High" 87 71 "E" "Small patch" "High woodland" "High ToW"
"2094" "Beetles" 349 "Large_High_High" 45 71 "F" "Large patch" "High woodland" "High ToW"
"2095" "Beetles" 350 "Small_Low_Low" 71 57 "A" "Small patch" "Low woodland" "Low ToW"
"2096" "Beetles" 350 "Large_Low_Low" 93 57 "B" "Large patch" "Low woodland" "Low ToW"
"2097" "Beetles" 350 "Small_High_Low" 59 57 "C" "Small patch" "High woodland" "Low ToW"
"2098" "Beetles" 350 "Large_High_Low" 30 57 "D" "Large patch" "High woodland" "Low ToW"
"2099" "Beetles" 350 "Small_High_High" 90 57 "E" "Small patch" "High woodland" "High ToW"
"2100" "Beetles" 350 "Large_High_High" 51 57 "F" "Large patch" "High woodland" "High ToW"
"2101" "Beetles" 351 "Small_Low_Low" 63 53 "A" "Small patch" "Low woodland" "Low ToW"
"2102" "Beetles" 351 "Large_Low_Low" 82 53 "B" "Large patch" "Low woodland" "Low ToW"
"2103" "Beetles" 351 "Small_High_Low" 49 53 "C" "Small patch" "High woodland" "Low ToW"
"2104" "Beetles" 351 "Large_High_Low" 23 53 "D" "Large patch" "High woodland" "Low ToW"
"2105" "Beetles" 351 "Small_High_High" 84 53 "E" "Small patch" "High woodland" "High ToW"
"2106" "Beetles" 351 "Large_High_High" 53 53 "F" "Large patch" "High woodland" "High ToW"
"2107" "Beetles" 352 "Small_Low_Low" 63 54 "A" "Small patch" "Low woodland" "Low ToW"
"2108" "Beetles" 352 "Large_Low_Low" 89 54 "B" "Large patch" "Low woodland" "Low ToW"
"2109" "Beetles" 352 "Small_High_Low" 44 54 "C" "Small patch" "High woodland" "Low ToW"
"2110" "Beetles" 352 "Large_High_Low" 19 54 "D" "Large patch" "High woodland" "Low ToW"
"2111" "Beetles" 352 "Small_High_High" 84 54 "E" "Small patch" "High woodland" "High ToW"
"2112" "Beetles" 352 "Large_High_High" 44 54 "F" "Large patch" "High woodland" "High ToW"
"2113" "Beetles" 353 "Small_Low_Low" 49 52 "A" "Small patch" "Low woodland" "Low ToW"
"2114" "Beetles" 353 "Large_Low_Low" 97 52 "B" "Large patch" "Low woodland" "Low ToW"
"2115" "Beetles" 353 "Small_High_Low" 52 52 "C" "Small patch" "High woodland" "Low ToW"
"2116" "Beetles" 353 "Large_High_Low" 15 52 "D" "Large patch" "High woodland" "Low ToW"
"2117" "Beetles" 353 "Small_High_High" 87 52 "E" "Small patch" "High woodland" "High ToW"
"2118" "Beetles" 353 "Large_High_High" 38 52 "F" "Large patch" "High woodland" "High ToW"
"2119" "Beetles" 354 "Small_Low_Low" 69 57 "A" "Small patch" "Low woodland" "Low ToW"
"2120" "Beetles" 354 "Large_Low_Low" 101 57 "B" "Large patch" "Low woodland" "Low ToW"
"2121" "Beetles" 354 "Small_High_Low" 62 57 "C" "Small patch" "High woodland" "Low ToW"
"2122" "Beetles" 354 "Large_High_Low" 20 57 "D" "Large patch" "High woodland" "Low ToW"
"2123" "Beetles" 354 "Small_High_High" 88 57 "E" "Small patch" "High woodland" "High ToW"
"2124" "Beetles" 354 "Large_High_High" 43 57 "F" "Large patch" "High woodland" "High ToW"
"2125" "Beetles" 355 "Small_Low_Low" 54 59 "A" "Small patch" "Low woodland" "Low ToW"
"2126" "Beetles" 355 "Large_Low_Low" 94 59 "B" "Large patch" "Low woodland" "Low ToW"
"2127" "Beetles" 355 "Small_High_Low" 66 59 "C" "Small patch" "High woodland" "Low ToW"
"2128" "Beetles" 355 "Large_High_Low" 15 59 "D" "Large patch" "High woodland" "Low ToW"
"2129" "Beetles" 355 "Small_High_High" 88 59 "E" "Small patch" "High woodland" "High ToW"
"2130" "Beetles" 355 "Large_High_High" 40 59 "F" "Large patch" "High woodland" "High ToW"
"2131" "Beetles" 356 "Small_Low_Low" 45 41 "A" "Small patch" "Low woodland" "Low ToW"
"2132" "Beetles" 356 "Large_Low_Low" 98 41 "B" "Large patch" "Low woodland" "Low ToW"
"2133" "Beetles" 356 "Small_High_Low" 62 41 "C" "Small patch" "High woodland" "Low ToW"
"2134" "Beetles" 356 "Large_High_Low" 6 41 "D" "Large patch" "High woodland" "Low ToW"
"2135" "Beetles" 356 "Small_High_High" 80 41 "E" "Small patch" "High woodland" "High ToW"
"2136" "Beetles" 356 "Large_High_High" 24 41 "F" "Large patch" "High woodland" "High ToW"
"2137" "Beetles" 357 "Small_Low_Low" 49 52 "A" "Small patch" "Low woodland" "Low ToW"
"2138" "Beetles" 357 "Large_Low_Low" 101 52 "B" "Large patch" "Low woodland" "Low ToW"
"2139" "Beetles" 357 "Small_High_Low" 60 52 "C" "Small patch" "High woodland" "Low ToW"
"2140" "Beetles" 357 "Large_High_Low" 13 52 "D" "Large patch" "High woodland" "Low ToW"
"2141" "Beetles" 357 "Small_High_High" 88 52 "E" "Small patch" "High woodland" "High ToW"
"2142" "Beetles" 357 "Large_High_High" 30 52 "F" "Large patch" "High woodland" "High ToW"
"2143" "Beetles" 358 "Small_Low_Low" 52 51 "A" "Small patch" "Low woodland" "Low ToW"
"2144" "Beetles" 358 "Large_Low_Low" 101 51 "B" "Large patch" "Low woodland" "Low ToW"
"2145" "Beetles" 358 "Small_High_Low" 66 51 "C" "Small patch" "High woodland" "Low ToW"
"2146" "Beetles" 358 "Large_High_Low" 12 51 "D" "Large patch" "High woodland" "Low ToW"
"2147" "Beetles" 358 "Small_High_High" 98 51 "E" "Small patch" "High woodland" "High ToW"
"2148" "Beetles" 358 "Large_High_High" 32 51 "F" "Large patch" "High woodland" "High ToW"
"2149" "Beetles" 359 "Small_Low_Low" 64 56 "A" "Small patch" "Low woodland" "Low ToW"
"2150" "Beetles" 359 "Large_Low_Low" 108 56 "B" "Large patch" "Low woodland" "Low ToW"
"2151" "Beetles" 359 "Small_High_Low" 50 56 "C" "Small patch" "High woodland" "Low ToW"
"2152" "Beetles" 359 "Large_High_Low" 8 56 "D" "Large patch" "High woodland" "Low ToW"
"2153" "Beetles" 359 "Small_High_High" 92 56 "E" "Small patch" "High woodland" "High ToW"
"2154" "Beetles" 359 "Large_High_High" 28 56 "F" "Large patch" "High woodland" "High ToW"
"2155" "Beetles" 360 "Small_Low_Low" 53 51 "A" "Small patch" "Low woodland" "Low ToW"
"2156" "Beetles" 360 "Large_Low_Low" 110 51 "B" "Large patch" "Low woodland" "Low ToW"
"2157" "Beetles" 360 "Small_High_Low" 54 51 "C" "Small patch" "High woodland" "Low ToW"
"2158" "Beetles" 360 "Large_High_Low" 2 51 "D" "Large patch" "High woodland" "Low ToW"
"2159" "Beetles" 360 "Small_High_High" 83 51 "E" "Small patch" "High woodland" "High ToW"
"2160" "Beetles" 360 "Large_High_High" 12 51 "F" "Large patch" "High woodland" "High ToW"
"2161" "Beetles" 361 "Small_Low_Low" 37 40 "A" "Small patch" "Low woodland" "Low ToW"
"2162" "Beetles" 361 "Large_Low_Low" 96 40 "B" "Large patch" "Low woodland" "Low ToW"
"2163" "Beetles" 361 "Small_High_Low" 58 40 "C" "Small patch" "High woodland" "Low ToW"
"2164" "Beetles" 361 "Large_High_Low" 4 40 "D" "Large patch" "High woodland" "Low ToW"
"2165" "Beetles" 361 "Small_High_High" 49 40 "E" "Small patch" "High woodland" "High ToW"
"2166" "Beetles" 361 "Large_High_High" 3 40 "F" "Large patch" "High woodland" "High ToW"
"2167" "Beetles" 362 "Small_Low_Low" 45 44 "A" "Small patch" "Low woodland" "Low ToW"
"2168" "Beetles" 362 "Large_Low_Low" 112 44 "B" "Large patch" "Low woodland" "Low ToW"
"2169" "Beetles" 362 "Small_High_Low" 61 44 "C" "Small patch" "High woodland" "Low ToW"
"2170" "Beetles" 362 "Large_High_Low" 11 44 "D" "Large patch" "High woodland" "Low ToW"
"2171" "Beetles" 362 "Small_High_High" 52 44 "E" "Small patch" "High woodland" "High ToW"
"2172" "Beetles" 362 "Large_High_High" 6 44 "F" "Large patch" "High woodland" "High ToW"
"2173" "Beetles" 363 "Small_Low_Low" 53 53 "A" "Small patch" "Low woodland" "Low ToW"
"2174" "Beetles" 363 "Large_Low_Low" 107 53 "B" "Large patch" "Low woodland" "Low ToW"
"2175" "Beetles" 363 "Small_High_Low" 66 53 "C" "Small patch" "High woodland" "Low ToW"
"2176" "Beetles" 363 "Large_High_Low" 12 53 "D" "Large patch" "High woodland" "Low ToW"
"2177" "Beetles" 363 "Small_High_High" 53 53 "E" "Small patch" "High woodland" "High ToW"
"2178" "Beetles" 363 "Large_High_High" 5 53 "F" "Large patch" "High woodland" "High ToW"
"2179" "Beetles" 364 "Small_Low_Low" 48 51 "A" "Small patch" "Low woodland" "Low ToW"
"2180" "Beetles" 364 "Large_Low_Low" 102 51 "B" "Large patch" "Low woodland" "Low ToW"
"2181" "Beetles" 364 "Small_High_Low" 58 51 "C" "Small patch" "High woodland" "Low ToW"
"2182" "Beetles" 364 "Large_High_Low" 4 51 "D" "Large patch" "High woodland" "Low ToW"
"2183" "Beetles" 364 "Small_High_High" 59 51 "E" "Small patch" "High woodland" "High ToW"
"2184" "Beetles" 364 "Large_High_High" 4 51 "F" "Large patch" "High woodland" "High ToW"
"2185" "Beetles" 365 "Small_Low_Low" 50 43 "A" "Small patch" "Low woodland" "Low ToW"
"2186" "Beetles" 365 "Large_Low_Low" 106 43 "B" "Large patch" "Low woodland" "Low ToW"
"2187" "Beetles" 365 "Small_High_Low" 48 43 "C" "Small patch" "High woodland" "Low ToW"
"2188" "Beetles" 365 "Large_High_Low" 5 43 "D" "Large patch" "High woodland" "Low ToW"
"2189" "Beetles" 365 "Small_High_High" 46 43 "E" "Small patch" "High woodland" "High ToW"
"2190" "Beetles" 365 "Large_High_High" 6 43 "F" "Large patch" "High woodland" "High ToW"
"2191" "Beetles" 366 "Small_Low_Low" 31 38 "A" "Small patch" "Low woodland" "Low ToW"
"2192" "Beetles" 366 "Large_Low_Low" 101 38 "B" "Large patch" "Low woodland" "Low ToW"
"2193" "Beetles" 366 "Small_High_Low" 56 38 "C" "Small patch" "High woodland" "Low ToW"
"2194" "Beetles" 366 "Large_High_Low" 7 38 "D" "Large patch" "High woodland" "Low ToW"
"2195" "Beetles" 366 "Small_High_High" 51 38 "E" "Small patch" "High woodland" "High ToW"
"2196" "Beetles" 366 "Large_High_High" 7 38 "F" "Large patch" "High woodland" "High ToW"
"2197" "Beetles" 367 "Small_Low_Low" 39 47 "A" "Small patch" "Low woodland" "Low ToW"
"2198" "Beetles" 367 "Large_Low_Low" 106 47 "B" "Large patch" "Low woodland" "Low ToW"
"2199" "Beetles" 367 "Small_High_Low" 48 47 "C" "Small patch" "High woodland" "Low ToW"
"2200" "Beetles" 367 "Large_High_Low" 9 47 "D" "Large patch" "High woodland" "Low ToW"
"2201" "Beetles" 367 "Small_High_High" 63 47 "E" "Small patch" "High woodland" "High ToW"
"2202" "Beetles" 367 "Large_High_High" 6 47 "F" "Large patch" "High woodland" "High ToW"
"2203" "Beetles" 368 "Small_Low_Low" 40 46 "A" "Small patch" "Low woodland" "Low ToW"
"2204" "Beetles" 368 "Large_Low_Low" 107 46 "B" "Large patch" "Low woodland" "Low ToW"
"2205" "Beetles" 368 "Small_High_Low" 52 46 "C" "Small patch" "High woodland" "Low ToW"
"2206" "Beetles" 368 "Large_High_Low" 6 46 "D" "Large patch" "High woodland" "Low ToW"
"2207" "Beetles" 368 "Small_High_High" 66 46 "E" "Small patch" "High woodland" "High ToW"
"2208" "Beetles" 368 "Large_High_High" 12 46 "F" "Large patch" "High woodland" "High ToW"
"2209" "Beetles" 369 "Small_Low_Low" 34 42 "A" "Small patch" "Low woodland" "Low ToW"
"2210" "Beetles" 369 "Large_Low_Low" 100 42 "B" "Large patch" "Low woodland" "Low ToW"
"2211" "Beetles" 369 "Small_High_Low" 47 42 "C" "Small patch" "High woodland" "Low ToW"
"2212" "Beetles" 369 "Large_High_Low" 3 42 "D" "Large patch" "High woodland" "Low ToW"
"2213" "Beetles" 369 "Small_High_High" 66 42 "E" "Small patch" "High woodland" "High ToW"
"2214" "Beetles" 369 "Large_High_High" 7 42 "F" "Large patch" "High woodland" "High ToW"
"2215" "Beetles" 370 "Small_Low_Low" 39 43 "A" "Small patch" "Low woodland" "Low ToW"
"2216" "Beetles" 370 "Large_Low_Low" 104 43 "B" "Large patch" "Low woodland" "Low ToW"
"2217" "Beetles" 370 "Small_High_Low" 44 43 "C" "Small patch" "High woodland" "Low ToW"
"2218" "Beetles" 370 "Large_High_Low" 4 43 "D" "Large patch" "High woodland" "Low ToW"
"2219" "Beetles" 370 "Small_High_High" 70 43 "E" "Small patch" "High woodland" "High ToW"
"2220" "Beetles" 370 "Large_High_High" 11 43 "F" "Large patch" "High woodland" "High ToW"
"2221" "Beetles" 371 "Small_Low_Low" 48 55 "A" "Small patch" "Low woodland" "Low ToW"
"2222" "Beetles" 371 "Large_Low_Low" 107 55 "B" "Large patch" "Low woodland" "Low ToW"
"2223" "Beetles" 371 "Small_High_Low" 50 55 "C" "Small patch" "High woodland" "Low ToW"
"2224" "Beetles" 371 "Large_High_Low" 5 55 "D" "Large patch" "High woodland" "Low ToW"
"2225" "Beetles" 371 "Small_High_High" 79 55 "E" "Small patch" "High woodland" "High ToW"
"2226" "Beetles" 371 "Large_High_High" 16 55 "F" "Large patch" "High woodland" "High ToW"
"2227" "Beetles" 372 "Small_Low_Low" 43 47 "A" "Small patch" "Low woodland" "Low ToW"
"2228" "Beetles" 372 "Large_Low_Low" 105 47 "B" "Large patch" "Low woodland" "Low ToW"
"2229" "Beetles" 372 "Small_High_Low" 52 47 "C" "Small patch" "High woodland" "Low ToW"
"2230" "Beetles" 372 "Large_High_Low" 4 47 "D" "Large patch" "High woodland" "Low ToW"
"2231" "Beetles" 372 "Small_High_High" 72 47 "E" "Small patch" "High woodland" "High ToW"
"2232" "Beetles" 372 "Large_High_High" 13 47 "F" "Large patch" "High woodland" "High ToW"
"2233" "Beetles" 373 "Small_Low_Low" 40 47 "A" "Small patch" "Low woodland" "Low ToW"
"2234" "Beetles" 373 "Large_Low_Low" 109 47 "B" "Large patch" "Low woodland" "Low ToW"
"2235" "Beetles" 373 "Small_High_Low" 51 47 "C" "Small patch" "High woodland" "Low ToW"
"2236" "Beetles" 373 "Large_High_Low" 5 47 "D" "Large patch" "High woodland" "Low ToW"
"2237" "Beetles" 373 "Small_High_High" 71 47 "E" "Small patch" "High woodland" "High ToW"
"2238" "Beetles" 373 "Large_High_High" 20 47 "F" "Large patch" "High woodland" "High ToW"
"2239" "Beetles" 374 "Small_Low_Low" 52 52 "A" "Small patch" "Low woodland" "Low ToW"
"2240" "Beetles" 374 "Large_Low_Low" 102 52 "B" "Large patch" "Low woodland" "Low ToW"
"2241" "Beetles" 374 "Small_High_Low" 44 52 "C" "Small patch" "High woodland" "Low ToW"
"2242" "Beetles" 374 "Large_High_Low" 6 52 "D" "Large patch" "High woodland" "Low ToW"
"2243" "Beetles" 374 "Small_High_High" 77 52 "E" "Small patch" "High woodland" "High ToW"
"2244" "Beetles" 374 "Large_High_High" 25 52 "F" "Large patch" "High woodland" "High ToW"
"2245" "Beetles" 375 "Small_Low_Low" 51 51 "A" "Small patch" "Low woodland" "Low ToW"
"2246" "Beetles" 375 "Large_Low_Low" 98 51 "B" "Large patch" "Low woodland" "Low ToW"
"2247" "Beetles" 375 "Small_High_Low" 62 51 "C" "Small patch" "High woodland" "Low ToW"
"2248" "Beetles" 375 "Large_High_Low" 12 51 "D" "Large patch" "High woodland" "Low ToW"
"2249" "Beetles" 375 "Small_High_High" 67 51 "E" "Small patch" "High woodland" "High ToW"
"2250" "Beetles" 375 "Large_High_High" 23 51 "F" "Large patch" "High woodland" "High ToW"
"2251" "Beetles" 376 "Small_Low_Low" 54 53 "A" "Small patch" "Low woodland" "Low ToW"
"2252" "Beetles" 376 "Large_Low_Low" 98 53 "B" "Large patch" "Low woodland" "Low ToW"
"2253" "Beetles" 376 "Small_High_Low" 60 53 "C" "Small patch" "High woodland" "Low ToW"
"2254" "Beetles" 376 "Large_High_Low" 22 53 "D" "Large patch" "High woodland" "Low ToW"
"2255" "Beetles" 376 "Small_High_High" 76 53 "E" "Small patch" "High woodland" "High ToW"
"2256" "Beetles" 376 "Large_High_High" 33 53 "F" "Large patch" "High woodland" "High ToW"
"2257" "Beetles" 377 "Small_Low_Low" 43 59 "A" "Small patch" "Low woodland" "Low ToW"
"2258" "Beetles" 377 "Large_Low_Low" 103 59 "B" "Large patch" "Low woodland" "Low ToW"
"2259" "Beetles" 377 "Small_High_Low" 66 59 "C" "Small patch" "High woodland" "Low ToW"
"2260" "Beetles" 377 "Large_High_Low" 24 59 "D" "Large patch" "High woodland" "Low ToW"
"2261" "Beetles" 377 "Small_High_High" 82 59 "E" "Small patch" "High woodland" "High ToW"
"2262" "Beetles" 377 "Large_High_High" 24 59 "F" "Large patch" "High woodland" "High ToW"
"2263" "Beetles" 378 "Small_Low_Low" 46 57 "A" "Small patch" "Low woodland" "Low ToW"
"2264" "Beetles" 378 "Large_Low_Low" 98 57 "B" "Large patch" "Low woodland" "Low ToW"
"2265" "Beetles" 378 "Small_High_Low" 59 57 "C" "Small patch" "High woodland" "Low ToW"
"2266" "Beetles" 378 "Large_High_Low" 19 57 "D" "Large patch" "High woodland" "Low ToW"
"2267" "Beetles" 378 "Small_High_High" 73 57 "E" "Small patch" "High woodland" "High ToW"
"2268" "Beetles" 378 "Large_High_High" 23 57 "F" "Large patch" "High woodland" "High ToW"
"2269" "Beetles" 379 "Small_Low_Low" 57 60 "A" "Small patch" "Low woodland" "Low ToW"
"2270" "Beetles" 379 "Large_Low_Low" 94 60 "B" "Large patch" "Low woodland" "Low ToW"
"2271" "Beetles" 379 "Small_High_Low" 49 60 "C" "Small patch" "High woodland" "Low ToW"
"2272" "Beetles" 379 "Large_High_Low" 27 60 "D" "Large patch" "High woodland" "Low ToW"
"2273" "Beetles" 379 "Small_High_High" 77 60 "E" "Small patch" "High woodland" "High ToW"
"2274" "Beetles" 379 "Large_High_High" 49 60 "F" "Large patch" "High woodland" "High ToW"
"2275" "Beetles" 380 "Small_Low_Low" 55 54 "A" "Small patch" "Low woodland" "Low ToW"
"2276" "Beetles" 380 "Large_Low_Low" 103 54 "B" "Large patch" "Low woodland" "Low ToW"
"2277" "Beetles" 380 "Small_High_Low" 50 54 "C" "Small patch" "High woodland" "Low ToW"
"2278" "Beetles" 380 "Large_High_Low" 18 54 "D" "Large patch" "High woodland" "Low ToW"
"2279" "Beetles" 380 "Small_High_High" 94 54 "E" "Small patch" "High woodland" "High ToW"
"2280" "Beetles" 380 "Large_High_High" 46 54 "F" "Large patch" "High woodland" "High ToW"
"2281" "Beetles" 381 "Small_Low_Low" 49 52 "A" "Small patch" "Low woodland" "Low ToW"
"2282" "Beetles" 381 "Large_Low_Low" 94 52 "B" "Large patch" "Low woodland" "Low ToW"
"2283" "Beetles" 381 "Small_High_Low" 47 52 "C" "Small patch" "High woodland" "Low ToW"
"2284" "Beetles" 381 "Large_High_Low" 16 52 "D" "Large patch" "High woodland" "Low ToW"
"2285" "Beetles" 381 "Small_High_High" 78 52 "E" "Small patch" "High woodland" "High ToW"
"2286" "Beetles" 381 "Large_High_High" 40 52 "F" "Large patch" "High woodland" "High ToW"
"2287" "Beetles" 382 "Small_Low_Low" 60 53 "A" "Small patch" "Low woodland" "Low ToW"
"2288" "Beetles" 382 "Large_Low_Low" 103 53 "B" "Large patch" "Low woodland" "Low ToW"
"2289" "Beetles" 382 "Small_High_Low" 63 53 "C" "Small patch" "High woodland" "Low ToW"
"2290" "Beetles" 382 "Large_High_Low" 7 53 "D" "Large patch" "High woodland" "Low ToW"
"2291" "Beetles" 382 "Small_High_High" 96 53 "E" "Small patch" "High woodland" "High ToW"
"2292" "Beetles" 382 "Large_High_High" 29 53 "F" "Large patch" "High woodland" "High ToW"
"2293" "Beetles" 383 "Small_Low_Low" 49 44 "A" "Small patch" "Low woodland" "Low ToW"
"2294" "Beetles" 383 "Large_Low_Low" 95 44 "B" "Large patch" "Low woodland" "Low ToW"
"2295" "Beetles" 383 "Small_High_Low" 51 44 "C" "Small patch" "High woodland" "Low ToW"
"2296" "Beetles" 383 "Large_High_Low" 13 44 "D" "Large patch" "High woodland" "Low ToW"
"2297" "Beetles" 383 "Small_High_High" 80 44 "E" "Small patch" "High woodland" "High ToW"
"2298" "Beetles" 383 "Large_High_High" 27 44 "F" "Large patch" "High woodland" "High ToW"
"2299" "Beetles" 384 "Small_Low_Low" 62 50 "A" "Small patch" "Low woodland" "Low ToW"
"2300" "Beetles" 384 "Large_Low_Low" 96 50 "B" "Large patch" "Low woodland" "Low ToW"
"2301" "Beetles" 384 "Small_High_Low" 52 50 "C" "Small patch" "High woodland" "Low ToW"
"2302" "Beetles" 384 "Large_High_Low" 21 50 "D" "Large patch" "High woodland" "Low ToW"
"2303" "Beetles" 384 "Small_High_High" 76 50 "E" "Small patch" "High woodland" "High ToW"
"2304" "Beetles" 384 "Large_High_High" 27 50 "F" "Large patch" "High woodland" "High ToW"
"2305" "Beetles" 385 "Small_Low_Low" 64 64 "A" "Small patch" "Low woodland" "Low ToW"
"2306" "Beetles" 385 "Large_Low_Low" 108 64 "B" "Large patch" "Low woodland" "Low ToW"
"2307" "Beetles" 385 "Small_High_Low" 65 64 "C" "Small patch" "High woodland" "Low ToW"
"2308" "Beetles" 385 "Large_High_Low" 18 64 "D" "Large patch" "High woodland" "Low ToW"
"2309" "Beetles" 385 "Small_High_High" 85 64 "E" "Small patch" "High woodland" "High ToW"
"2310" "Beetles" 385 "Large_High_High" 25 64 "F" "Large patch" "High woodland" "High ToW"
"2311" "Beetles" 386 "Small_Low_Low" 69 54 "A" "Small patch" "Low woodland" "Low ToW"
"2312" "Beetles" 386 "Large_Low_Low" 99 54 "B" "Large patch" "Low woodland" "Low ToW"
"2313" "Beetles" 386 "Small_High_Low" 65 54 "C" "Small patch" "High woodland" "Low ToW"
"2314" "Beetles" 386 "Large_High_Low" 25 54 "D" "Large patch" "High woodland" "Low ToW"
"2315" "Beetles" 386 "Small_High_High" 61 54 "E" "Small patch" "High woodland" "High ToW"
"2316" "Beetles" 386 "Large_High_High" 25 54 "F" "Large patch" "High woodland" "High ToW"
"2317" "Beetles" 387 "Small_Low_Low" 45 46 "A" "Small patch" "Low woodland" "Low ToW"
"2318" "Beetles" 387 "Large_Low_Low" 102 46 "B" "Large patch" "Low woodland" "Low ToW"
"2319" "Beetles" 387 "Small_High_Low" 62 46 "C" "Small patch" "High woodland" "Low ToW"
"2320" "Beetles" 387 "Large_High_Low" 18 46 "D" "Large patch" "High woodland" "Low ToW"
"2321" "Beetles" 387 "Small_High_High" 64 46 "E" "Small patch" "High woodland" "High ToW"
"2322" "Beetles" 387 "Large_High_High" 24 46 "F" "Large patch" "High woodland" "High ToW"
"2323" "Beetles" 388 "Small_Low_Low" 59 51 "A" "Small patch" "Low woodland" "Low ToW"
"2324" "Beetles" 388 "Large_Low_Low" 95 51 "B" "Large patch" "Low woodland" "Low ToW"
"2325" "Beetles" 388 "Small_High_Low" 54 51 "C" "Small patch" "High woodland" "Low ToW"
"2326" "Beetles" 388 "Large_High_Low" 17 51 "D" "Large patch" "High woodland" "Low ToW"
"2327" "Beetles" 388 "Small_High_High" 72 51 "E" "Small patch" "High woodland" "High ToW"
"2328" "Beetles" 388 "Large_High_High" 22 51 "F" "Large patch" "High woodland" "High ToW"
"2329" "Beetles" 389 "Small_Low_Low" 61 55 "A" "Small patch" "Low woodland" "Low ToW"
"2330" "Beetles" 389 "Large_Low_Low" 94 55 "B" "Large patch" "Low woodland" "Low ToW"
"2331" "Beetles" 389 "Small_High_Low" 63 55 "C" "Small patch" "High woodland" "Low ToW"
"2332" "Beetles" 389 "Large_High_Low" 19 55 "D" "Large patch" "High woodland" "Low ToW"
"2333" "Beetles" 389 "Small_High_High" 66 55 "E" "Small patch" "High woodland" "High ToW"
"2334" "Beetles" 389 "Large_High_High" 18 55 "F" "Large patch" "High woodland" "High ToW"
"2335" "Beetles" 390 "Small_Low_Low" 62 53 "A" "Small patch" "Low woodland" "Low ToW"
"2336" "Beetles" 390 "Large_Low_Low" 85 53 "B" "Large patch" "Low woodland" "Low ToW"
"2337" "Beetles" 390 "Small_High_Low" 63 53 "C" "Small patch" "High woodland" "Low ToW"
"2338" "Beetles" 390 "Large_High_Low" 21 53 "D" "Large patch" "High woodland" "Low ToW"
"2339" "Beetles" 390 "Small_High_High" 68 53 "E" "Small patch" "High woodland" "High ToW"
"2340" "Beetles" 390 "Large_High_High" 30 53 "F" "Large patch" "High woodland" "High ToW"
"2341" "Beetles" 391 "Small_Low_Low" 45 43 "A" "Small patch" "Low woodland" "Low ToW"
"2342" "Beetles" 391 "Large_Low_Low" 89 43 "B" "Large patch" "Low woodland" "Low ToW"
"2343" "Beetles" 391 "Small_High_Low" 48 43 "C" "Small patch" "High woodland" "Low ToW"
"2344" "Beetles" 391 "Large_High_Low" 18 43 "D" "Large patch" "High woodland" "Low ToW"
"2345" "Beetles" 391 "Small_High_High" 77 43 "E" "Small patch" "High woodland" "High ToW"
"2346" "Beetles" 391 "Large_High_High" 29 43 "F" "Large patch" "High woodland" "High ToW"
"2347" "Beetles" 392 "Small_Low_Low" 46 48 "A" "Small patch" "Low woodland" "Low ToW"
"2348" "Beetles" 392 "Large_Low_Low" 87 48 "B" "Large patch" "Low woodland" "Low ToW"
"2349" "Beetles" 392 "Small_High_Low" 55 48 "C" "Small patch" "High woodland" "Low ToW"
"2350" "Beetles" 392 "Large_High_Low" 13 48 "D" "Large patch" "High woodland" "Low ToW"
"2351" "Beetles" 392 "Small_High_High" 87 48 "E" "Small patch" "High woodland" "High ToW"
"2352" "Beetles" 392 "Large_High_High" 41 48 "F" "Large patch" "High woodland" "High ToW"
"2353" "Beetles" 393 "Small_Low_Low" 40 44 "A" "Small patch" "Low woodland" "Low ToW"
"2354" "Beetles" 393 "Large_Low_Low" 88 44 "B" "Large patch" "Low woodland" "Low ToW"
"2355" "Beetles" 393 "Small_High_Low" 61 44 "C" "Small patch" "High woodland" "Low ToW"
"2356" "Beetles" 393 "Large_High_Low" 15 44 "D" "Large patch" "High woodland" "Low ToW"
"2357" "Beetles" 393 "Small_High_High" 80 44 "E" "Small patch" "High woodland" "High ToW"
"2358" "Beetles" 393 "Large_High_High" 35 44 "F" "Large patch" "High woodland" "High ToW"
"2359" "Beetles" 394 "Small_Low_Low" 33 43 "A" "Small patch" "Low woodland" "Low ToW"
"2360" "Beetles" 394 "Large_Low_Low" 87 43 "B" "Large patch" "Low woodland" "Low ToW"
"2361" "Beetles" 394 "Small_High_Low" 47 43 "C" "Small patch" "High woodland" "Low ToW"
"2362" "Beetles" 394 "Large_High_Low" 17 43 "D" "Large patch" "High woodland" "Low ToW"
"2363" "Beetles" 394 "Small_High_High" 70 43 "E" "Small patch" "High woodland" "High ToW"
"2364" "Beetles" 394 "Large_High_High" 29 43 "F" "Large patch" "High woodland" "High ToW"
"2365" "Beetles" 395 "Small_Low_Low" 46 51 "A" "Small patch" "Low woodland" "Low ToW"
"2366" "Beetles" 395 "Large_Low_Low" 88 51 "B" "Large patch" "Low woodland" "Low ToW"
"2367" "Beetles" 395 "Small_High_Low" 58 51 "C" "Small patch" "High woodland" "Low ToW"
"2368" "Beetles" 395 "Large_High_Low" 16 51 "D" "Large patch" "High woodland" "Low ToW"
"2369" "Beetles" 395 "Small_High_High" 69 51 "E" "Small patch" "High woodland" "High ToW"
"2370" "Beetles" 395 "Large_High_High" 28 51 "F" "Large patch" "High woodland" "High ToW"
"2371" "Beetles" 396 "Small_Low_Low" 54 46 "A" "Small patch" "Low woodland" "Low ToW"
"2372" "Beetles" 396 "Large_Low_Low" 100 46 "B" "Large patch" "Low woodland" "Low ToW"
"2373" "Beetles" 396 "Small_High_Low" 45 46 "C" "Small patch" "High woodland" "Low ToW"
"2374" "Beetles" 396 "Large_High_Low" 12 46 "D" "Large patch" "High woodland" "Low ToW"
"2375" "Beetles" 396 "Small_High_High" 77 46 "E" "Small patch" "High woodland" "High ToW"
"2376" "Beetles" 396 "Large_High_High" 27 46 "F" "Large patch" "High woodland" "High ToW"
"2377" "Beetles" 397 "Small_Low_Low" 39 47 "A" "Small patch" "Low woodland" "Low ToW"
"2378" "Beetles" 397 "Large_Low_Low" 89 47 "B" "Large patch" "Low woodland" "Low ToW"
"2379" "Beetles" 397 "Small_High_Low" 61 47 "C" "Small patch" "High woodland" "Low ToW"
"2380" "Beetles" 397 "Large_High_Low" 25 47 "D" "Large patch" "High woodland" "Low ToW"
"2381" "Beetles" 397 "Small_High_High" 71 47 "E" "Small patch" "High woodland" "High ToW"
"2382" "Beetles" 397 "Large_High_High" 24 47 "F" "Large patch" "High woodland" "High ToW"
"2383" "Beetles" 398 "Small_Low_Low" 57 55 "A" "Small patch" "Low woodland" "Low ToW"
"2384" "Beetles" 398 "Large_Low_Low" 99 55 "B" "Large patch" "Low woodland" "Low ToW"
"2385" "Beetles" 398 "Small_High_Low" 60 55 "C" "Small patch" "High woodland" "Low ToW"
"2386" "Beetles" 398 "Large_High_Low" 16 55 "D" "Large patch" "High woodland" "Low ToW"
"2387" "Beetles" 398 "Small_High_High" 75 55 "E" "Small patch" "High woodland" "High ToW"
"2388" "Beetles" 398 "Large_High_High" 26 55 "F" "Large patch" "High woodland" "High ToW"
"2389" "Beetles" 399 "Small_Low_Low" 64 63 "A" "Small patch" "Low woodland" "Low ToW"
"2390" "Beetles" 399 "Large_Low_Low" 101 63 "B" "Large patch" "Low woodland" "Low ToW"
"2391" "Beetles" 399 "Small_High_Low" 55 63 "C" "Small patch" "High woodland" "Low ToW"
"2392" "Beetles" 399 "Large_High_Low" 23 63 "D" "Large patch" "High woodland" "Low ToW"
"2393" "Beetles" 399 "Small_High_High" 89 63 "E" "Small patch" "High woodland" "High ToW"
"2394" "Beetles" 399 "Large_High_High" 44 63 "F" "Large patch" "High woodland" "High ToW"
"2395" "Beetles" 400 "Small_Low_Low" 67 61 "A" "Small patch" "Low woodland" "Low ToW"
"2396" "Beetles" 400 "Large_Low_Low" 99 61 "B" "Large patch" "Low woodland" "Low ToW"
"2397" "Beetles" 400 "Small_High_Low" 53 61 "C" "Small patch" "High woodland" "Low ToW"
"2398" "Beetles" 400 "Large_High_Low" 16 61 "D" "Large patch" "High woodland" "Low ToW"
"2399" "Beetles" 400 "Small_High_High" 81 61 "E" "Small patch" "High woodland" "High ToW"
"2400" "Beetles" 400 "Large_High_High" 44 61 "F" "Large patch" "High woodland" "High ToW"
"2401" "Beetles" 401 "Small_Low_Low" 73 61 "A" "Small patch" "Low woodland" "Low ToW"
"2402" "Beetles" 401 "Large_Low_Low" 102 61 "B" "Large patch" "Low woodland" "Low ToW"
"2403" "Beetles" 401 "Small_High_Low" 54 61 "C" "Small patch" "High woodland" "Low ToW"
"2404" "Beetles" 401 "Large_High_Low" 23 61 "D" "Large patch" "High woodland" "Low ToW"
"2405" "Beetles" 401 "Small_High_High" 86 61 "E" "Small patch" "High woodland" "High ToW"
"2406" "Beetles" 401 "Large_High_High" 49 61 "F" "Large patch" "High woodland" "High ToW"
"2407" "Beetles" 402 "Small_Low_Low" 50 62 "A" "Small patch" "Low woodland" "Low ToW"
"2408" "Beetles" 402 "Large_Low_Low" 96 62 "B" "Large patch" "Low woodland" "Low ToW"
"2409" "Beetles" 402 "Small_High_Low" 56 62 "C" "Small patch" "High woodland" "Low ToW"
"2410" "Beetles" 402 "Large_High_Low" 17 62 "D" "Large patch" "High woodland" "Low ToW"
"2411" "Beetles" 402 "Small_High_High" 85 62 "E" "Small patch" "High woodland" "High ToW"
"2412" "Beetles" 402 "Large_High_High" 45 62 "F" "Large patch" "High woodland" "High ToW"
"2413" "Beetles" 403 "Small_Low_Low" 67 62 "A" "Small patch" "Low woodland" "Low ToW"
"2414" "Beetles" 403 "Large_Low_Low" 99 62 "B" "Large patch" "Low woodland" "Low ToW"
"2415" "Beetles" 403 "Small_High_Low" 47 62 "C" "Small patch" "High woodland" "Low ToW"
"2416" "Beetles" 403 "Large_High_Low" 18 62 "D" "Large patch" "High woodland" "Low ToW"
"2417" "Beetles" 403 "Small_High_High" 84 62 "E" "Small patch" "High woodland" "High ToW"
"2418" "Beetles" 403 "Large_High_High" 37 62 "F" "Large patch" "High woodland" "High ToW"
"2419" "Beetles" 404 "Small_Low_Low" 50 57 "A" "Small patch" "Low woodland" "Low ToW"
"2420" "Beetles" 404 "Large_Low_Low" 98 57 "B" "Large patch" "Low woodland" "Low ToW"
"2421" "Beetles" 404 "Small_High_Low" 63 57 "C" "Small patch" "High woodland" "Low ToW"
"2422" "Beetles" 404 "Large_High_Low" 23 57 "D" "Large patch" "High woodland" "Low ToW"
"2423" "Beetles" 404 "Small_High_High" 68 57 "E" "Small patch" "High woodland" "High ToW"
"2424" "Beetles" 404 "Large_High_High" 27 57 "F" "Large patch" "High woodland" "High ToW"
"2425" "Beetles" 405 "Small_Low_Low" 51 59 "A" "Small patch" "Low woodland" "Low ToW"
"2426" "Beetles" 405 "Large_Low_Low" 104 59 "B" "Large patch" "Low woodland" "Low ToW"
"2427" "Beetles" 405 "Small_High_Low" 78 59 "C" "Small patch" "High woodland" "Low ToW"
"2428" "Beetles" 405 "Large_High_Low" 18 59 "D" "Large patch" "High woodland" "Low ToW"
"2429" "Beetles" 405 "Small_High_High" 65 59 "E" "Small patch" "High woodland" "High ToW"
"2430" "Beetles" 405 "Large_High_High" 19 59 "F" "Large patch" "High woodland" "High ToW"
"2431" "Beetles" 406 "Small_Low_Low" 49 58 "A" "Small patch" "Low woodland" "Low ToW"
"2432" "Beetles" 406 "Large_Low_Low" 97 58 "B" "Large patch" "Low woodland" "Low ToW"
"2433" "Beetles" 406 "Small_High_Low" 59 58 "C" "Small patch" "High woodland" "Low ToW"
"2434" "Beetles" 406 "Large_High_Low" 10 58 "D" "Large patch" "High woodland" "Low ToW"
"2435" "Beetles" 406 "Small_High_High" 73 58 "E" "Small patch" "High woodland" "High ToW"
"2436" "Beetles" 406 "Large_High_High" 22 58 "F" "Large patch" "High woodland" "High ToW"
"2437" "Beetles" 407 "Small_Low_Low" 50 54 "A" "Small patch" "Low woodland" "Low ToW"
"2438" "Beetles" 407 "Large_Low_Low" 99 54 "B" "Large patch" "Low woodland" "Low ToW"
"2439" "Beetles" 407 "Small_High_Low" 49 54 "C" "Small patch" "High woodland" "Low ToW"
"2440" "Beetles" 407 "Large_High_Low" 14 54 "D" "Large patch" "High woodland" "Low ToW"
"2441" "Beetles" 407 "Small_High_High" 75 54 "E" "Small patch" "High woodland" "High ToW"
"2442" "Beetles" 407 "Large_High_High" 29 54 "F" "Large patch" "High woodland" "High ToW"
"2443" "Beetles" 408 "Small_Low_Low" 51 50 "A" "Small patch" "Low woodland" "Low ToW"
"2444" "Beetles" 408 "Large_Low_Low" 88 50 "B" "Large patch" "Low woodland" "Low ToW"
"2445" "Beetles" 408 "Small_High_Low" 56 50 "C" "Small patch" "High woodland" "Low ToW"
"2446" "Beetles" 408 "Large_High_Low" 22 50 "D" "Large patch" "High woodland" "Low ToW"
"2447" "Beetles" 408 "Small_High_High" 65 50 "E" "Small patch" "High woodland" "High ToW"
"2448" "Beetles" 408 "Large_High_High" 29 50 "F" "Large patch" "High woodland" "High ToW"
"2449" "Beetles" 409 "Small_Low_Low" 55 54 "A" "Small patch" "Low woodland" "Low ToW"
"2450" "Beetles" 409 "Large_Low_Low" 95 54 "B" "Large patch" "Low woodland" "Low ToW"
"2451" "Beetles" 409 "Small_High_Low" 58 54 "C" "Small patch" "High woodland" "Low ToW"
"2452" "Beetles" 409 "Large_High_Low" 28 54 "D" "Large patch" "High woodland" "Low ToW"
"2453" "Beetles" 409 "Small_High_High" 58 54 "E" "Small patch" "High woodland" "High ToW"
"2454" "Beetles" 409 "Large_High_High" 24 54 "F" "Large patch" "High woodland" "High ToW"
"2455" "Beetles" 410 "Small_Low_Low" 51 48 "A" "Small patch" "Low woodland" "Low ToW"
"2456" "Beetles" 410 "Large_Low_Low" 75 48 "B" "Large patch" "Low woodland" "Low ToW"
"2457" "Beetles" 410 "Small_High_Low" 61 48 "C" "Small patch" "High woodland" "Low ToW"
"2458" "Beetles" 410 "Large_High_Low" 26 48 "D" "Large patch" "High woodland" "Low ToW"
"2459" "Beetles" 410 "Small_High_High" 51 48 "E" "Small patch" "High woodland" "High ToW"
"2460" "Beetles" 410 "Large_High_High" 19 48 "F" "Large patch" "High woodland" "High ToW"
"2461" "Beetles" 411 "Small_Low_Low" 62 59 "A" "Small patch" "Low woodland" "Low ToW"
"2462" "Beetles" 411 "Large_Low_Low" 84 59 "B" "Large patch" "Low woodland" "Low ToW"
"2463" "Beetles" 411 "Small_High_Low" 46 59 "C" "Small patch" "High woodland" "Low ToW"
"2464" "Beetles" 411 "Large_High_Low" 26 59 "D" "Large patch" "High woodland" "Low ToW"
"2465" "Beetles" 411 "Small_High_High" 62 59 "E" "Small patch" "High woodland" "High ToW"
"2466" "Beetles" 411 "Large_High_High" 32 59 "F" "Large patch" "High woodland" "High ToW"
"2467" "Beetles" 412 "Small_Low_Low" 72 59 "A" "Small patch" "Low woodland" "Low ToW"
"2468" "Beetles" 412 "Large_Low_Low" 87 59 "B" "Large patch" "Low woodland" "Low ToW"
"2469" "Beetles" 412 "Small_High_Low" 48 59 "C" "Small patch" "High woodland" "Low ToW"
"2470" "Beetles" 412 "Large_High_Low" 28 59 "D" "Large patch" "High woodland" "Low ToW"
"2471" "Beetles" 412 "Small_High_High" 56 59 "E" "Small patch" "High woodland" "High ToW"
"2472" "Beetles" 412 "Large_High_High" 32 59 "F" "Large patch" "High woodland" "High ToW"
"2473" "Beetles" 413 "Small_Low_Low" 78 62 "A" "Small patch" "Low woodland" "Low ToW"
"2474" "Beetles" 413 "Large_Low_Low" 101 62 "B" "Large patch" "Low woodland" "Low ToW"
"2475" "Beetles" 413 "Small_High_Low" 52 62 "C" "Small patch" "High woodland" "Low ToW"
"2476" "Beetles" 413 "Large_High_Low" 22 62 "D" "Large patch" "High woodland" "Low ToW"
"2477" "Beetles" 413 "Small_High_High" 72 62 "E" "Small patch" "High woodland" "High ToW"
"2478" "Beetles" 413 "Large_High_High" 34 62 "F" "Large patch" "High woodland" "High ToW"
"2479" "Beetles" 414 "Small_Low_Low" 60 48 "A" "Small patch" "Low woodland" "Low ToW"
"2480" "Beetles" 414 "Large_Low_Low" 86 48 "B" "Large patch" "Low woodland" "Low ToW"
"2481" "Beetles" 414 "Small_High_Low" 47 48 "C" "Small patch" "High woodland" "Low ToW"
"2482" "Beetles" 414 "Large_High_Low" 24 48 "D" "Large patch" "High woodland" "Low ToW"
"2483" "Beetles" 414 "Small_High_High" 70 48 "E" "Small patch" "High woodland" "High ToW"
"2484" "Beetles" 414 "Large_High_High" 42 48 "F" "Large patch" "High woodland" "High ToW"
"2485" "Beetles" 415 "Small_Low_Low" 63 50 "A" "Small patch" "Low woodland" "Low ToW"
"2486" "Beetles" 415 "Large_Low_Low" 94 50 "B" "Large patch" "Low woodland" "Low ToW"
"2487" "Beetles" 415 "Small_High_Low" 50 50 "C" "Small patch" "High woodland" "Low ToW"
"2488" "Beetles" 415 "Large_High_Low" 25 50 "D" "Large patch" "High woodland" "Low ToW"
"2489" "Beetles" 415 "Small_High_High" 73 50 "E" "Small patch" "High woodland" "High ToW"
"2490" "Beetles" 415 "Large_High_High" 38 50 "F" "Large patch" "High woodland" "High ToW"
"2491" "Beetles" 416 "Small_Low_Low" 61 51 "A" "Small patch" "Low woodland" "Low ToW"
"2492" "Beetles" 416 "Large_Low_Low" 89 51 "B" "Large patch" "Low woodland" "Low ToW"
"2493" "Beetles" 416 "Small_High_Low" 48 51 "C" "Small patch" "High woodland" "Low ToW"
"2494" "Beetles" 416 "Large_High_Low" 18 51 "D" "Large patch" "High woodland" "Low ToW"
"2495" "Beetles" 416 "Small_High_High" 64 51 "E" "Small patch" "High woodland" "High ToW"
"2496" "Beetles" 416 "Large_High_High" 34 51 "F" "Large patch" "High woodland" "High ToW"
"2497" "Beetles" 417 "Small_Low_Low" 50 42 "A" "Small patch" "Low woodland" "Low ToW"
"2498" "Beetles" 417 "Large_Low_Low" 85 42 "B" "Large patch" "Low woodland" "Low ToW"
"2499" "Beetles" 417 "Small_High_Low" 42 42 "C" "Small patch" "High woodland" "Low ToW"
"2500" "Beetles" 417 "Large_High_Low" 22 42 "D" "Large patch" "High woodland" "Low ToW"
"2501" "Beetles" 417 "Small_High_High" 64 42 "E" "Small patch" "High woodland" "High ToW"
"2502" "Beetles" 417 "Large_High_High" 43 42 "F" "Large patch" "High woodland" "High ToW"
"2503" "Beetles" 418 "Small_Low_Low" 53 56 "A" "Small patch" "Low woodland" "Low ToW"
"2504" "Beetles" 418 "Large_Low_Low" 95 56 "B" "Large patch" "Low woodland" "Low ToW"
"2505" "Beetles" 418 "Small_High_Low" 48 56 "C" "Small patch" "High woodland" "Low ToW"
"2506" "Beetles" 418 "Large_High_Low" 17 56 "D" "Large patch" "High woodland" "Low ToW"
"2507" "Beetles" 418 "Small_High_High" 85 56 "E" "Small patch" "High woodland" "High ToW"
"2508" "Beetles" 418 "Large_High_High" 35 56 "F" "Large patch" "High woodland" "High ToW"
"2509" "Beetles" 419 "Small_Low_Low" 48 52 "A" "Small patch" "Low woodland" "Low ToW"
"2510" "Beetles" 419 "Large_Low_Low" 98 52 "B" "Large patch" "Low woodland" "Low ToW"
"2511" "Beetles" 419 "Small_High_Low" 44 52 "C" "Small patch" "High woodland" "Low ToW"
"2512" "Beetles" 419 "Large_High_Low" 10 52 "D" "Large patch" "High woodland" "Low ToW"
"2513" "Beetles" 419 "Small_High_High" 77 52 "E" "Small patch" "High woodland" "High ToW"
"2514" "Beetles" 419 "Large_High_High" 30 52 "F" "Large patch" "High woodland" "High ToW"
"2515" "Beetles" 420 "Small_Low_Low" 56 44 "A" "Small patch" "Low woodland" "Low ToW"
"2516" "Beetles" 420 "Large_Low_Low" 93 44 "B" "Large patch" "Low woodland" "Low ToW"
"2517" "Beetles" 420 "Small_High_Low" 39 44 "C" "Small patch" "High woodland" "Low ToW"
"2518" "Beetles" 420 "Large_High_Low" 22 44 "D" "Large patch" "High woodland" "Low ToW"
"2519" "Beetles" 420 "Small_High_High" 86 44 "E" "Small patch" "High woodland" "High ToW"
"2520" "Beetles" 420 "Large_High_High" 52 44 "F" "Large patch" "High woodland" "High ToW"
"2521" "Beetles" 421 "Small_Low_Low" 55 53 "A" "Small patch" "Low woodland" "Low ToW"
"2522" "Beetles" 421 "Large_Low_Low" 97 53 "B" "Large patch" "Low woodland" "Low ToW"
"2523" "Beetles" 421 "Small_High_Low" 48 53 "C" "Small patch" "High woodland" "Low ToW"
"2524" "Beetles" 421 "Large_High_Low" 13 53 "D" "Large patch" "High woodland" "Low ToW"
"2525" "Beetles" 421 "Small_High_High" 85 53 "E" "Small patch" "High woodland" "High ToW"
"2526" "Beetles" 421 "Large_High_High" 40 53 "F" "Large patch" "High woodland" "High ToW"
"2527" "Beetles" 422 "Small_Low_Low" 46 42 "A" "Small patch" "Low woodland" "Low ToW"
"2528" "Beetles" 422 "Large_Low_Low" 98 42 "B" "Large patch" "Low woodland" "Low ToW"
"2529" "Beetles" 422 "Small_High_Low" 47 42 "C" "Small patch" "High woodland" "Low ToW"
"2530" "Beetles" 422 "Large_High_Low" 5 42 "D" "Large patch" "High woodland" "Low ToW"
"2531" "Beetles" 422 "Small_High_High" 79 42 "E" "Small patch" "High woodland" "High ToW"
"2532" "Beetles" 422 "Large_High_High" 32 42 "F" "Large patch" "High woodland" "High ToW"
"2533" "Beetles" 423 "Small_Low_Low" 48 42 "A" "Small patch" "Low woodland" "Low ToW"
"2534" "Beetles" 423 "Large_Low_Low" 94 42 "B" "Large patch" "Low woodland" "Low ToW"
"2535" "Beetles" 423 "Small_High_Low" 53 42 "C" "Small patch" "High woodland" "Low ToW"
"2536" "Beetles" 423 "Large_High_Low" 11 42 "D" "Large patch" "High woodland" "Low ToW"
"2537" "Beetles" 423 "Small_High_High" 72 42 "E" "Small patch" "High woodland" "High ToW"
"2538" "Beetles" 423 "Large_High_High" 29 42 "F" "Large patch" "High woodland" "High ToW"
"2539" "Beetles" 424 "Small_Low_Low" 53 42 "A" "Small patch" "Low woodland" "Low ToW"
"2540" "Beetles" 424 "Large_Low_Low" 82 42 "B" "Large patch" "Low woodland" "Low ToW"
"2541" "Beetles" 424 "Small_High_Low" 41 42 "C" "Small patch" "High woodland" "Low ToW"
"2542" "Beetles" 424 "Large_High_Low" 17 42 "D" "Large patch" "High woodland" "Low ToW"
"2543" "Beetles" 424 "Small_High_High" 87 42 "E" "Small patch" "High woodland" "High ToW"
"2544" "Beetles" 424 "Large_High_High" 56 42 "F" "Large patch" "High woodland" "High ToW"
"2545" "Beetles" 425 "Small_Low_Low" 59 56 "A" "Small patch" "Low woodland" "Low ToW"
"2546" "Beetles" 425 "Large_Low_Low" 98 56 "B" "Large patch" "Low woodland" "Low ToW"
"2547" "Beetles" 425 "Small_High_Low" 48 56 "C" "Small patch" "High woodland" "Low ToW"
"2548" "Beetles" 425 "Large_High_Low" 21 56 "D" "Large patch" "High woodland" "Low ToW"
"2549" "Beetles" 425 "Small_High_High" 85 56 "E" "Small patch" "High woodland" "High ToW"
"2550" "Beetles" 425 "Large_High_High" 51 56 "F" "Large patch" "High woodland" "High ToW"
"2551" "Beetles" 426 "Small_Low_Low" 63 52 "A" "Small patch" "Low woodland" "Low ToW"
"2552" "Beetles" 426 "Large_Low_Low" 100 52 "B" "Large patch" "Low woodland" "Low ToW"
"2553" "Beetles" 426 "Small_High_Low" 49 52 "C" "Small patch" "High woodland" "Low ToW"
"2554" "Beetles" 426 "Large_High_Low" 22 52 "D" "Large patch" "High woodland" "Low ToW"
"2555" "Beetles" 426 "Small_High_High" 90 52 "E" "Small patch" "High woodland" "High ToW"
"2556" "Beetles" 426 "Large_High_High" 43 52 "F" "Large patch" "High woodland" "High ToW"
"2557" "Beetles" 427 "Small_Low_Low" 65 63 "A" "Small patch" "Low woodland" "Low ToW"
"2558" "Beetles" 427 "Large_Low_Low" 99 63 "B" "Large patch" "Low woodland" "Low ToW"
"2559" "Beetles" 427 "Small_High_Low" 43 63 "C" "Small patch" "High woodland" "Low ToW"
"2560" "Beetles" 427 "Large_High_Low" 21 63 "D" "Large patch" "High woodland" "Low ToW"
"2561" "Beetles" 427 "Small_High_High" 93 63 "E" "Small patch" "High woodland" "High ToW"
"2562" "Beetles" 427 "Large_High_High" 56 63 "F" "Large patch" "High woodland" "High ToW"
"2563" "Beetles" 428 "Small_Low_Low" 39 51 "A" "Small patch" "Low woodland" "Low ToW"
"2564" "Beetles" 428 "Large_Low_Low" 71 51 "B" "Large patch" "Low woodland" "Low ToW"
"2565" "Beetles" 428 "Small_High_Low" 43 51 "C" "Small patch" "High woodland" "Low ToW"
"2566" "Beetles" 428 "Large_High_Low" 23 51 "D" "Large patch" "High woodland" "Low ToW"
"2567" "Beetles" 428 "Small_High_High" 83 51 "E" "Small patch" "High woodland" "High ToW"
"2568" "Beetles" 428 "Large_High_High" 46 51 "F" "Large patch" "High woodland" "High ToW"
"2569" "Beetles" 429 "Small_Low_Low" 54 53 "A" "Small patch" "Low woodland" "Low ToW"
"2570" "Beetles" 429 "Large_Low_Low" 80 53 "B" "Large patch" "Low woodland" "Low ToW"
"2571" "Beetles" 429 "Small_High_Low" 48 53 "C" "Small patch" "High woodland" "Low ToW"
"2572" "Beetles" 429 "Large_High_Low" 20 53 "D" "Large patch" "High woodland" "Low ToW"
"2573" "Beetles" 429 "Small_High_High" 89 53 "E" "Small patch" "High woodland" "High ToW"
"2574" "Beetles" 429 "Large_High_High" 51 53 "F" "Large patch" "High woodland" "High ToW"
"2575" "Beetles" 430 "Small_Low_Low" 38 44 "A" "Small patch" "Low woodland" "Low ToW"
"2576" "Beetles" 430 "Large_Low_Low" 85 44 "B" "Large patch" "Low woodland" "Low ToW"
"2577" "Beetles" 430 "Small_High_Low" 42 44 "C" "Small patch" "High woodland" "Low ToW"
"2578" "Beetles" 430 "Large_High_Low" 14 44 "D" "Large patch" "High woodland" "Low ToW"
"2579" "Beetles" 430 "Small_High_High" 84 44 "E" "Small patch" "High woodland" "High ToW"
"2580" "Beetles" 430 "Large_High_High" 41 44 "F" "Large patch" "High woodland" "High ToW"
"2581" "Beetles" 431 "Small_Low_Low" 39 40 "A" "Small patch" "Low woodland" "Low ToW"
"2582" "Beetles" 431 "Large_Low_Low" 78 40 "B" "Large patch" "Low woodland" "Low ToW"
"2583" "Beetles" 431 "Small_High_Low" 45 40 "C" "Small patch" "High woodland" "Low ToW"
"2584" "Beetles" 431 "Large_High_Low" 11 40 "D" "Large patch" "High woodland" "Low ToW"
"2585" "Beetles" 431 "Small_High_High" 83 40 "E" "Small patch" "High woodland" "High ToW"
"2586" "Beetles" 431 "Large_High_High" 34 40 "F" "Large patch" "High woodland" "High ToW"
"2587" "Beetles" 432 "Small_Low_Low" 35 46 "A" "Small patch" "Low woodland" "Low ToW"
"2588" "Beetles" 432 "Large_Low_Low" 77 46 "B" "Large patch" "Low woodland" "Low ToW"
"2589" "Beetles" 432 "Small_High_Low" 50 46 "C" "Small patch" "High woodland" "Low ToW"
"2590" "Beetles" 432 "Large_High_Low" 11 46 "D" "Large patch" "High woodland" "Low ToW"
"2591" "Beetles" 432 "Small_High_High" 75 46 "E" "Small patch" "High woodland" "High ToW"
"2592" "Beetles" 432 "Large_High_High" 37 46 "F" "Large patch" "High woodland" "High ToW"
"2593" "Beetles" 433 "Small_Low_Low" 47 39 "A" "Small patch" "Low woodland" "Low ToW"
"2594" "Beetles" 433 "Large_Low_Low" 82 39 "B" "Large patch" "Low woodland" "Low ToW"
"2595" "Beetles" 433 "Small_High_Low" 37 39 "C" "Small patch" "High woodland" "Low ToW"
"2596" "Beetles" 433 "Large_High_Low" 8 39 "D" "Large patch" "High woodland" "Low ToW"
"2597" "Beetles" 433 "Small_High_High" 84 39 "E" "Small patch" "High woodland" "High ToW"
"2598" "Beetles" 433 "Large_High_High" 38 39 "F" "Large patch" "High woodland" "High ToW"
"2599" "Beetles" 434 "Small_Low_Low" 38 44 "A" "Small patch" "Low woodland" "Low ToW"
"2600" "Beetles" 434 "Large_Low_Low" 84 44 "B" "Large patch" "Low woodland" "Low ToW"
"2601" "Beetles" 434 "Small_High_Low" 37 44 "C" "Small patch" "High woodland" "Low ToW"
"2602" "Beetles" 434 "Large_High_Low" 8 44 "D" "Large patch" "High woodland" "Low ToW"
"2603" "Beetles" 434 "Small_High_High" 77 44 "E" "Small patch" "High woodland" "High ToW"
"2604" "Beetles" 434 "Large_High_High" 27 44 "F" "Large patch" "High woodland" "High ToW"
"2605" "Beetles" 435 "Small_Low_Low" 35 36 "A" "Small patch" "Low woodland" "Low ToW"
"2606" "Beetles" 435 "Large_Low_Low" 83 36 "B" "Large patch" "Low woodland" "Low ToW"
"2607" "Beetles" 435 "Small_High_Low" 40 36 "C" "Small patch" "High woodland" "Low ToW"
"2608" "Beetles" 435 "Large_High_Low" 9 36 "D" "Large patch" "High woodland" "Low ToW"
"2609" "Beetles" 435 "Small_High_High" 79 36 "E" "Small patch" "High woodland" "High ToW"
"2610" "Beetles" 435 "Large_High_High" 26 36 "F" "Large patch" "High woodland" "High ToW"
"2611" "Beetles" 436 "Small_Low_Low" 35 42 "A" "Small patch" "Low woodland" "Low ToW"
"2612" "Beetles" 436 "Large_Low_Low" 92 42 "B" "Large patch" "Low woodland" "Low ToW"
"2613" "Beetles" 436 "Small_High_Low" 52 42 "C" "Small patch" "High woodland" "Low ToW"
"2614" "Beetles" 436 "Large_High_Low" 7 42 "D" "Large patch" "High woodland" "Low ToW"
"2615" "Beetles" 436 "Small_High_High" 91 42 "E" "Small patch" "High woodland" "High ToW"
"2616" "Beetles" 436 "Large_High_High" 22 42 "F" "Large patch" "High woodland" "High ToW"
"2617" "Beetles" 437 "Small_Low_Low" 42 50 "A" "Small patch" "Low woodland" "Low ToW"
"2618" "Beetles" 437 "Large_Low_Low" 99 50 "B" "Large patch" "Low woodland" "Low ToW"
"2619" "Beetles" 437 "Small_High_Low" 66 50 "C" "Small patch" "High woodland" "Low ToW"
"2620" "Beetles" 437 "Large_High_Low" 12 50 "D" "Large patch" "High woodland" "Low ToW"
"2621" "Beetles" 437 "Small_High_High" 80 50 "E" "Small patch" "High woodland" "High ToW"
"2622" "Beetles" 437 "Large_High_High" 21 50 "F" "Large patch" "High woodland" "High ToW"
"2623" "Beetles" 438 "Small_Low_Low" 44 44 "A" "Small patch" "Low woodland" "Low ToW"
"2624" "Beetles" 438 "Large_Low_Low" 98 44 "B" "Large patch" "Low woodland" "Low ToW"
"2625" "Beetles" 438 "Small_High_Low" 47 44 "C" "Small patch" "High woodland" "Low ToW"
"2626" "Beetles" 438 "Large_High_Low" 6 44 "D" "Large patch" "High woodland" "Low ToW"
"2627" "Beetles" 438 "Small_High_High" 90 44 "E" "Small patch" "High woodland" "High ToW"
"2628" "Beetles" 438 "Large_High_High" 31 44 "F" "Large patch" "High woodland" "High ToW"
"2629" "Beetles" 439 "Small_Low_Low" 50 40 "A" "Small patch" "Low woodland" "Low ToW"
"2630" "Beetles" 439 "Large_Low_Low" 90 40 "B" "Large patch" "Low woodland" "Low ToW"
"2631" "Beetles" 439 "Small_High_Low" 50 40 "C" "Small patch" "High woodland" "Low ToW"
"2632" "Beetles" 439 "Large_High_Low" 18 40 "D" "Large patch" "High woodland" "Low ToW"
"2633" "Beetles" 439 "Small_High_High" 87 40 "E" "Small patch" "High woodland" "High ToW"
"2634" "Beetles" 439 "Large_High_High" 32 40 "F" "Large patch" "High woodland" "High ToW"
"2635" "Beetles" 440 "Small_Low_Low" 45 42 "A" "Small patch" "Low woodland" "Low ToW"
"2636" "Beetles" 440 "Large_Low_Low" 86 42 "B" "Large patch" "Low woodland" "Low ToW"
"2637" "Beetles" 440 "Small_High_Low" 44 42 "C" "Small patch" "High woodland" "Low ToW"
"2638" "Beetles" 440 "Large_High_Low" 17 42 "D" "Large patch" "High woodland" "Low ToW"
"2639" "Beetles" 440 "Small_High_High" 73 42 "E" "Small patch" "High woodland" "High ToW"
"2640" "Beetles" 440 "Large_High_High" 30 42 "F" "Large patch" "High woodland" "High ToW"
"2641" "Beetles" 441 "Small_Low_Low" 37 39 "A" "Small patch" "Low woodland" "Low ToW"
"2642" "Beetles" 441 "Large_Low_Low" 87 39 "B" "Large patch" "Low woodland" "Low ToW"
"2643" "Beetles" 441 "Small_High_Low" 64 39 "C" "Small patch" "High woodland" "Low ToW"
"2644" "Beetles" 441 "Large_High_Low" 17 39 "D" "Large patch" "High woodland" "Low ToW"
"2645" "Beetles" 441 "Small_High_High" 66 39 "E" "Small patch" "High woodland" "High ToW"
"2646" "Beetles" 441 "Large_High_High" 12 39 "F" "Large patch" "High woodland" "High ToW"
"2647" "Beetles" 442 "Small_Low_Low" 41 44 "A" "Small patch" "Low woodland" "Low ToW"
"2648" "Beetles" 442 "Large_Low_Low" 92 44 "B" "Large patch" "Low woodland" "Low ToW"
"2649" "Beetles" 442 "Small_High_Low" 53 44 "C" "Small patch" "High woodland" "Low ToW"
"2650" "Beetles" 442 "Large_High_Low" 18 44 "D" "Large patch" "High woodland" "Low ToW"
"2651" "Beetles" 442 "Small_High_High" 63 44 "E" "Small patch" "High woodland" "High ToW"
"2652" "Beetles" 442 "Large_High_High" 29 44 "F" "Large patch" "High woodland" "High ToW"
"2653" "Beetles" 443 "Small_Low_Low" 53 46 "A" "Small patch" "Low woodland" "Low ToW"
"2654" "Beetles" 443 "Large_Low_Low" 101 46 "B" "Large patch" "Low woodland" "Low ToW"
"2655" "Beetles" 443 "Small_High_Low" 53 46 "C" "Small patch" "High woodland" "Low ToW"
"2656" "Beetles" 443 "Large_High_Low" 22 46 "D" "Large patch" "High woodland" "Low ToW"
"2657" "Beetles" 443 "Small_High_High" 69 46 "E" "Small patch" "High woodland" "High ToW"
"2658" "Beetles" 443 "Large_High_High" 27 46 "F" "Large patch" "High woodland" "High ToW"
"2659" "Beetles" 444 "Small_Low_Low" 56 54 "A" "Small patch" "Low woodland" "Low ToW"
"2660" "Beetles" 444 "Large_Low_Low" 104 54 "B" "Large patch" "Low woodland" "Low ToW"
"2661" "Beetles" 444 "Small_High_Low" 59 54 "C" "Small patch" "High woodland" "Low ToW"
"2662" "Beetles" 444 "Large_High_Low" 23 54 "D" "Large patch" "High woodland" "Low ToW"
"2663" "Beetles" 444 "Small_High_High" 84 54 "E" "Small patch" "High woodland" "High ToW"
"2664" "Beetles" 444 "Large_High_High" 39 54 "F" "Large patch" "High woodland" "High ToW"
"2665" "Beetles" 445 "Small_Low_Low" 53 35 "A" "Small patch" "Low woodland" "Low ToW"
"2666" "Beetles" 445 "Large_Low_Low" 94 35 "B" "Large patch" "Low woodland" "Low ToW"
"2667" "Beetles" 445 "Small_High_Low" 49 35 "C" "Small patch" "High woodland" "Low ToW"
"2668" "Beetles" 445 "Large_High_Low" 27 35 "D" "Large patch" "High woodland" "Low ToW"
"2669" "Beetles" 445 "Small_High_High" 61 35 "E" "Small patch" "High woodland" "High ToW"
"2670" "Beetles" 445 "Large_High_High" 36 35 "F" "Large patch" "High woodland" "High ToW"
"2671" "Beetles" 446 "Small_Low_Low" 59 54 "A" "Small patch" "Low woodland" "Low ToW"
"2672" "Beetles" 446 "Large_Low_Low" 90 54 "B" "Large patch" "Low woodland" "Low ToW"
"2673" "Beetles" 446 "Small_High_Low" 49 54 "C" "Small patch" "High woodland" "Low ToW"
"2674" "Beetles" 446 "Large_High_Low" 34 54 "D" "Large patch" "High woodland" "Low ToW"
"2675" "Beetles" 446 "Small_High_High" 65 54 "E" "Small patch" "High woodland" "High ToW"
"2676" "Beetles" 446 "Large_High_High" 41 54 "F" "Large patch" "High woodland" "High ToW"
"2677" "Beetles" 447 "Small_Low_Low" 49 46 "A" "Small patch" "Low woodland" "Low ToW"
"2678" "Beetles" 447 "Large_Low_Low" 98 46 "B" "Large patch" "Low woodland" "Low ToW"
"2679" "Beetles" 447 "Small_High_Low" 49 46 "C" "Small patch" "High woodland" "Low ToW"
"2680" "Beetles" 447 "Large_High_Low" 24 46 "D" "Large patch" "High woodland" "Low ToW"
"2681" "Beetles" 447 "Small_High_High" 65 46 "E" "Small patch" "High woodland" "High ToW"
"2682" "Beetles" 447 "Large_High_High" 42 46 "F" "Large patch" "High woodland" "High ToW"
"2683" "Beetles" 448 "Small_Low_Low" 58 47 "A" "Small patch" "Low woodland" "Low ToW"
"2684" "Beetles" 448 "Large_Low_Low" 98 47 "B" "Large patch" "Low woodland" "Low ToW"
"2685" "Beetles" 448 "Small_High_Low" 48 47 "C" "Small patch" "High woodland" "Low ToW"
"2686" "Beetles" 448 "Large_High_Low" 22 47 "D" "Large patch" "High woodland" "Low ToW"
"2687" "Beetles" 448 "Small_High_High" 72 47 "E" "Small patch" "High woodland" "High ToW"
"2688" "Beetles" 448 "Large_High_High" 40 47 "F" "Large patch" "High woodland" "High ToW"
"2689" "Beetles" 449 "Small_Low_Low" 58 48 "A" "Small patch" "Low woodland" "Low ToW"
"2690" "Beetles" 449 "Large_Low_Low" 99 48 "B" "Large patch" "Low woodland" "Low ToW"
"2691" "Beetles" 449 "Small_High_Low" 47 48 "C" "Small patch" "High woodland" "Low ToW"
"2692" "Beetles" 449 "Large_High_Low" 32 48 "D" "Large patch" "High woodland" "Low ToW"
"2693" "Beetles" 449 "Small_High_High" 73 48 "E" "Small patch" "High woodland" "High ToW"
"2694" "Beetles" 449 "Large_High_High" 40 48 "F" "Large patch" "High woodland" "High ToW"
"2695" "Beetles" 450 "Small_Low_Low" 59 47 "A" "Small patch" "Low woodland" "Low ToW"
"2696" "Beetles" 450 "Large_Low_Low" 101 47 "B" "Large patch" "Low woodland" "Low ToW"
"2697" "Beetles" 450 "Small_High_Low" 61 47 "C" "Small patch" "High woodland" "Low ToW"
"2698" "Beetles" 450 "Large_High_Low" 27 47 "D" "Large patch" "High woodland" "Low ToW"
"2699" "Beetles" 450 "Small_High_High" 60 47 "E" "Small patch" "High woodland" "High ToW"
"2700" "Beetles" 450 "Large_High_High" 23 47 "F" "Large patch" "High woodland" "High ToW"
"2701" "Beetles" 451 "Small_Low_Low" 55 49 "A" "Small patch" "Low woodland" "Low ToW"
"2702" "Beetles" 451 "Large_Low_Low" 98 49 "B" "Large patch" "Low woodland" "Low ToW"
"2703" "Beetles" 451 "Small_High_Low" 59 49 "C" "Small patch" "High woodland" "Low ToW"
"2704" "Beetles" 451 "Large_High_Low" 17 49 "D" "Large patch" "High woodland" "Low ToW"
"2705" "Beetles" 451 "Small_High_High" 69 49 "E" "Small patch" "High woodland" "High ToW"
"2706" "Beetles" 451 "Large_High_High" 22 49 "F" "Large patch" "High woodland" "High ToW"
"2707" "Beetles" 452 "Small_Low_Low" 45 44 "A" "Small patch" "Low woodland" "Low ToW"
"2708" "Beetles" 452 "Large_Low_Low" 102 44 "B" "Large patch" "Low woodland" "Low ToW"
"2709" "Beetles" 452 "Small_High_Low" 58 44 "C" "Small patch" "High woodland" "Low ToW"
"2710" "Beetles" 452 "Large_High_Low" 16 44 "D" "Large patch" "High woodland" "Low ToW"
"2711" "Beetles" 452 "Small_High_High" 53 44 "E" "Small patch" "High woodland" "High ToW"
"2712" "Beetles" 452 "Large_High_High" 13 44 "F" "Large patch" "High woodland" "High ToW"
"2713" "Beetles" 453 "Small_Low_Low" 41 44 "A" "Small patch" "Low woodland" "Low ToW"
"2714" "Beetles" 453 "Large_Low_Low" 88 44 "B" "Large patch" "Low woodland" "Low ToW"
"2715" "Beetles" 453 "Small_High_Low" 52 44 "C" "Small patch" "High woodland" "Low ToW"
"2716" "Beetles" 453 "Large_High_Low" 30 44 "D" "Large patch" "High woodland" "Low ToW"
"2717" "Beetles" 453 "Small_High_High" 62 44 "E" "Small patch" "High woodland" "High ToW"
"2718" "Beetles" 453 "Large_High_High" 25 44 "F" "Large patch" "High woodland" "High ToW"
"2719" "Beetles" 454 "Small_Low_Low" 52 46 "A" "Small patch" "Low woodland" "Low ToW"
"2720" "Beetles" 454 "Large_Low_Low" 90 46 "B" "Large patch" "Low woodland" "Low ToW"
"2721" "Beetles" 454 "Small_High_Low" 50 46 "C" "Small patch" "High woodland" "Low ToW"
"2722" "Beetles" 454 "Large_High_Low" 17 46 "D" "Large patch" "High woodland" "Low ToW"
"2723" "Beetles" 454 "Small_High_High" 60 46 "E" "Small patch" "High woodland" "High ToW"
"2724" "Beetles" 454 "Large_High_High" 23 46 "F" "Large patch" "High woodland" "High ToW"
"2725" "Beetles" 455 "Small_Low_Low" 41 39 "A" "Small patch" "Low woodland" "Low ToW"
"2726" "Beetles" 455 "Large_Low_Low" 80 39 "B" "Large patch" "Low woodland" "Low ToW"
"2727" "Beetles" 455 "Small_High_Low" 61 39 "C" "Small patch" "High woodland" "Low ToW"
"2728" "Beetles" 455 "Large_High_Low" 27 39 "D" "Large patch" "High woodland" "Low ToW"
"2729" "Beetles" 455 "Small_High_High" 50 39 "E" "Small patch" "High woodland" "High ToW"
"2730" "Beetles" 455 "Large_High_High" 20 39 "F" "Large patch" "High woodland" "High ToW"
"2731" "Beetles" 456 "Small_Low_Low" 45 44 "A" "Small patch" "Low woodland" "Low ToW"
"2732" "Beetles" 456 "Large_Low_Low" 90 44 "B" "Large patch" "Low woodland" "Low ToW"
"2733" "Beetles" 456 "Small_High_Low" 60 44 "C" "Small patch" "High woodland" "Low ToW"
"2734" "Beetles" 456 "Large_High_Low" 26 44 "D" "Large patch" "High woodland" "Low ToW"
"2735" "Beetles" 456 "Small_High_High" 65 44 "E" "Small patch" "High woodland" "High ToW"
"2736" "Beetles" 456 "Large_High_High" 24 44 "F" "Large patch" "High woodland" "High ToW"
"2737" "Beetles" 457 "Small_Low_Low" 47 48 "A" "Small patch" "Low woodland" "Low ToW"
"2738" "Beetles" 457 "Large_Low_Low" 86 48 "B" "Large patch" "Low woodland" "Low ToW"
"2739" "Beetles" 457 "Small_High_Low" 47 48 "C" "Small patch" "High woodland" "Low ToW"
"2740" "Beetles" 457 "Large_High_Low" 26 48 "D" "Large patch" "High woodland" "Low ToW"
"2741" "Beetles" 457 "Small_High_High" 73 48 "E" "Small patch" "High woodland" "High ToW"
"2742" "Beetles" 457 "Large_High_High" 34 48 "F" "Large patch" "High woodland" "High ToW"
"2743" "Beetles" 458 "Small_Low_Low" 45 41 "A" "Small patch" "Low woodland" "Low ToW"
"2744" "Beetles" 458 "Large_Low_Low" 93 41 "B" "Large patch" "Low woodland" "Low ToW"
"2745" "Beetles" 458 "Small_High_Low" 51 41 "C" "Small patch" "High woodland" "Low ToW"
"2746" "Beetles" 458 "Large_High_Low" 15 41 "D" "Large patch" "High woodland" "Low ToW"
"2747" "Beetles" 458 "Small_High_High" 74 41 "E" "Small patch" "High woodland" "High ToW"
"2748" "Beetles" 458 "Large_High_High" 25 41 "F" "Large patch" "High woodland" "High ToW"
"2749" "Beetles" 459 "Small_Low_Low" 39 39 "A" "Small patch" "Low woodland" "Low ToW"
"2750" "Beetles" 459 "Large_Low_Low" 80 39 "B" "Large patch" "Low woodland" "Low ToW"
"2751" "Beetles" 459 "Small_High_Low" 46 39 "C" "Small patch" "High woodland" "Low ToW"
"2752" "Beetles" 459 "Large_High_Low" 13 39 "D" "Large patch" "High woodland" "Low ToW"
"2753" "Beetles" 459 "Small_High_High" 60 39 "E" "Small patch" "High woodland" "High ToW"
"2754" "Beetles" 459 "Large_High_High" 27 39 "F" "Large patch" "High woodland" "High ToW"
"2755" "Beetles" 460 "Small_Low_Low" 62 54 "A" "Small patch" "Low woodland" "Low ToW"
"2756" "Beetles" 460 "Large_Low_Low" 90 54 "B" "Large patch" "Low woodland" "Low ToW"
"2757" "Beetles" 460 "Small_High_Low" 50 54 "C" "Small patch" "High woodland" "Low ToW"
"2758" "Beetles" 460 "Large_High_Low" 21 54 "D" "Large patch" "High woodland" "Low ToW"
"2759" "Beetles" 460 "Small_High_High" 70 54 "E" "Small patch" "High woodland" "High ToW"
"2760" "Beetles" 460 "Large_High_High" 41 54 "F" "Large patch" "High woodland" "High ToW"
"2761" "Beetles" 461 "Small_Low_Low" 69 57 "A" "Small patch" "Low woodland" "Low ToW"
"2762" "Beetles" 461 "Large_Low_Low" 101 57 "B" "Large patch" "Low woodland" "Low ToW"
"2763" "Beetles" 461 "Small_High_Low" 44 57 "C" "Small patch" "High woodland" "Low ToW"
"2764" "Beetles" 461 "Large_High_Low" 25 57 "D" "Large patch" "High woodland" "Low ToW"
"2765" "Beetles" 461 "Small_High_High" 70 57 "E" "Small patch" "High woodland" "High ToW"
"2766" "Beetles" 461 "Large_High_High" 41 57 "F" "Large patch" "High woodland" "High ToW"
"2767" "Beetles" 462 "Small_Low_Low" 68 49 "A" "Small patch" "Low woodland" "Low ToW"
"2768" "Beetles" 462 "Large_Low_Low" 98 49 "B" "Large patch" "Low woodland" "Low ToW"
"2769" "Beetles" 462 "Small_High_Low" 54 49 "C" "Small patch" "High woodland" "Low ToW"
"2770" "Beetles" 462 "Large_High_Low" 27 49 "D" "Large patch" "High woodland" "Low ToW"
"2771" "Beetles" 462 "Small_High_High" 71 49 "E" "Small patch" "High woodland" "High ToW"
"2772" "Beetles" 462 "Large_High_High" 45 49 "F" "Large patch" "High woodland" "High ToW"
"2773" "Beetles" 463 "Small_Low_Low" 74 61 "A" "Small patch" "Low woodland" "Low ToW"
"2774" "Beetles" 463 "Large_Low_Low" 92 61 "B" "Large patch" "Low woodland" "Low ToW"
"2775" "Beetles" 463 "Small_High_Low" 51 61 "C" "Small patch" "High woodland" "Low ToW"
"2776" "Beetles" 463 "Large_High_Low" 31 61 "D" "Large patch" "High woodland" "Low ToW"
"2777" "Beetles" 463 "Small_High_High" 66 61 "E" "Small patch" "High woodland" "High ToW"
"2778" "Beetles" 463 "Large_High_High" 34 61 "F" "Large patch" "High woodland" "High ToW"
"2779" "Beetles" 464 "Small_Low_Low" 60 60 "A" "Small patch" "Low woodland" "Low ToW"
"2780" "Beetles" 464 "Large_Low_Low" 96 60 "B" "Large patch" "Low woodland" "Low ToW"
"2781" "Beetles" 464 "Small_High_Low" 52 60 "C" "Small patch" "High woodland" "Low ToW"
"2782" "Beetles" 464 "Large_High_Low" 27 60 "D" "Large patch" "High woodland" "Low ToW"
"2783" "Beetles" 464 "Small_High_High" 66 60 "E" "Small patch" "High woodland" "High ToW"
"2784" "Beetles" 464 "Large_High_High" 45 60 "F" "Large patch" "High woodland" "High ToW"
"2785" "Beetles" 465 "Small_Low_Low" 62 59 "A" "Small patch" "Low woodland" "Low ToW"
"2786" "Beetles" 465 "Large_Low_Low" 94 59 "B" "Large patch" "Low woodland" "Low ToW"
"2787" "Beetles" 465 "Small_High_Low" 51 59 "C" "Small patch" "High woodland" "Low ToW"
"2788" "Beetles" 465 "Large_High_Low" 37 59 "D" "Large patch" "High woodland" "Low ToW"
"2789" "Beetles" 465 "Small_High_High" 83 59 "E" "Small patch" "High woodland" "High ToW"
"2790" "Beetles" 465 "Large_High_High" 57 59 "F" "Large patch" "High woodland" "High ToW"
"2791" "Beetles" 466 "Small_Low_Low" 73 61 "A" "Small patch" "Low woodland" "Low ToW"
"2792" "Beetles" 466 "Large_Low_Low" 88 61 "B" "Large patch" "Low woodland" "Low ToW"
"2793" "Beetles" 466 "Small_High_Low" 56 61 "C" "Small patch" "High woodland" "Low ToW"
"2794" "Beetles" 466 "Large_High_Low" 39 61 "D" "Large patch" "High woodland" "Low ToW"
"2795" "Beetles" 466 "Small_High_High" 86 61 "E" "Small patch" "High woodland" "High ToW"
"2796" "Beetles" 466 "Large_High_High" 69 61 "F" "Large patch" "High woodland" "High ToW"
"2797" "Beetles" 467 "Small_Low_Low" 68 64 "A" "Small patch" "Low woodland" "Low ToW"
"2798" "Beetles" 467 "Large_Low_Low" 90 64 "B" "Large patch" "Low woodland" "Low ToW"
"2799" "Beetles" 467 "Small_High_Low" 64 64 "C" "Small patch" "High woodland" "Low ToW"
"2800" "Beetles" 467 "Large_High_Low" 48 64 "D" "Large patch" "High woodland" "Low ToW"
"2801" "Beetles" 467 "Small_High_High" 68 64 "E" "Small patch" "High woodland" "High ToW"
"2802" "Beetles" 467 "Large_High_High" 61 64 "F" "Large patch" "High woodland" "High ToW"
"2803" "Beetles" 468 "Small_Low_Low" 62 60 "A" "Small patch" "Low woodland" "Low ToW"
"2804" "Beetles" 468 "Large_Low_Low" 79 60 "B" "Large patch" "Low woodland" "Low ToW"
"2805" "Beetles" 468 "Small_High_Low" 53 60 "C" "Small patch" "High woodland" "Low ToW"
"2806" "Beetles" 468 "Large_High_Low" 40 60 "D" "Large patch" "High woodland" "Low ToW"
"2807" "Beetles" 468 "Small_High_High" 77 60 "E" "Small patch" "High woodland" "High ToW"
"2808" "Beetles" 468 "Large_High_High" 67 60 "F" "Large patch" "High woodland" "High ToW"
"2809" "Beetles" 469 "Small_Low_Low" 78 68 "A" "Small patch" "Low woodland" "Low ToW"
"2810" "Beetles" 469 "Large_Low_Low" 99 68 "B" "Large patch" "Low woodland" "Low ToW"
"2811" "Beetles" 469 "Small_High_Low" 64 68 "C" "Small patch" "High woodland" "Low ToW"
"2812" "Beetles" 469 "Large_High_Low" 46 68 "D" "Large patch" "High woodland" "Low ToW"
"2813" "Beetles" 469 "Small_High_High" 71 68 "E" "Small patch" "High woodland" "High ToW"
"2814" "Beetles" 469 "Large_High_High" 54 68 "F" "Large patch" "High woodland" "High ToW"
"2815" "Beetles" 470 "Small_Low_Low" 75 66 "A" "Small patch" "Low woodland" "Low ToW"
"2816" "Beetles" 470 "Large_Low_Low" 91 66 "B" "Large patch" "Low woodland" "Low ToW"
"2817" "Beetles" 470 "Small_High_Low" 65 66 "C" "Small patch" "High woodland" "Low ToW"
"2818" "Beetles" 470 "Large_High_Low" 44 66 "D" "Large patch" "High woodland" "Low ToW"
"2819" "Beetles" 470 "Small_High_High" 71 66 "E" "Small patch" "High woodland" "High ToW"
"2820" "Beetles" 470 "Large_High_High" 54 66 "F" "Large patch" "High woodland" "High ToW"
"2821" "Beetles" 471 "Small_Low_Low" 70 49 "A" "Small patch" "Low woodland" "Low ToW"
"2822" "Beetles" 471 "Large_Low_Low" 87 49 "B" "Large patch" "Low woodland" "Low ToW"
"2823" "Beetles" 471 "Small_High_Low" 59 49 "C" "Small patch" "High woodland" "Low ToW"
"2824" "Beetles" 471 "Large_High_Low" 36 49 "D" "Large patch" "High woodland" "Low ToW"
"2825" "Beetles" 471 "Small_High_High" 75 49 "E" "Small patch" "High woodland" "High ToW"
"2826" "Beetles" 471 "Large_High_High" 49 49 "F" "Large patch" "High woodland" "High ToW"
"2827" "Beetles" 472 "Small_Low_Low" 66 59 "A" "Small patch" "Low woodland" "Low ToW"
"2828" "Beetles" 472 "Large_Low_Low" 82 59 "B" "Large patch" "Low woodland" "Low ToW"
"2829" "Beetles" 472 "Small_High_Low" 56 59 "C" "Small patch" "High woodland" "Low ToW"
"2830" "Beetles" 472 "Large_High_Low" 43 59 "D" "Large patch" "High woodland" "Low ToW"
"2831" "Beetles" 472 "Small_High_High" 73 59 "E" "Small patch" "High woodland" "High ToW"
"2832" "Beetles" 472 "Large_High_High" 45 59 "F" "Large patch" "High woodland" "High ToW"
"2833" "Beetles" 473 "Small_Low_Low" 53 58 "A" "Small patch" "Low woodland" "Low ToW"
"2834" "Beetles" 473 "Large_Low_Low" 68 58 "B" "Large patch" "Low woodland" "Low ToW"
"2835" "Beetles" 473 "Small_High_Low" 43 58 "C" "Small patch" "High woodland" "Low ToW"
"2836" "Beetles" 473 "Large_High_Low" 33 58 "D" "Large patch" "High woodland" "Low ToW"
"2837" "Beetles" 473 "Small_High_High" 79 58 "E" "Small patch" "High woodland" "High ToW"
"2838" "Beetles" 473 "Large_High_High" 48 58 "F" "Large patch" "High woodland" "High ToW"
"2839" "Beetles" 474 "Small_Low_Low" 63 58 "A" "Small patch" "Low woodland" "Low ToW"
"2840" "Beetles" 474 "Large_Low_Low" 85 58 "B" "Large patch" "Low woodland" "Low ToW"
"2841" "Beetles" 474 "Small_High_Low" 51 58 "C" "Small patch" "High woodland" "Low ToW"
"2842" "Beetles" 474 "Large_High_Low" 24 58 "D" "Large patch" "High woodland" "Low ToW"
"2843" "Beetles" 474 "Small_High_High" 82 58 "E" "Small patch" "High woodland" "High ToW"
"2844" "Beetles" 474 "Large_High_High" 55 58 "F" "Large patch" "High woodland" "High ToW"
"2845" "Beetles" 475 "Small_Low_Low" 69 59 "A" "Small patch" "Low woodland" "Low ToW"
"2846" "Beetles" 475 "Large_Low_Low" 76 59 "B" "Large patch" "Low woodland" "Low ToW"
"2847" "Beetles" 475 "Small_High_Low" 39 59 "C" "Small patch" "High woodland" "Low ToW"
"2848" "Beetles" 475 "Large_High_Low" 40 59 "D" "Large patch" "High woodland" "Low ToW"
"2849" "Beetles" 475 "Small_High_High" 81 59 "E" "Small patch" "High woodland" "High ToW"
"2850" "Beetles" 475 "Large_High_High" 65 59 "F" "Large patch" "High woodland" "High ToW"
"2851" "Beetles" 476 "Small_Low_Low" 57 49 "A" "Small patch" "Low woodland" "Low ToW"
"2852" "Beetles" 476 "Large_Low_Low" 72 49 "B" "Large patch" "Low woodland" "Low ToW"
"2853" "Beetles" 476 "Small_High_Low" 47 49 "C" "Small patch" "High woodland" "Low ToW"
"2854" "Beetles" 476 "Large_High_Low" 37 49 "D" "Large patch" "High woodland" "Low ToW"
"2855" "Beetles" 476 "Small_High_High" 76 49 "E" "Small patch" "High woodland" "High ToW"
"2856" "Beetles" 476 "Large_High_High" 61 49 "F" "Large patch" "High woodland" "High ToW"
"2857" "Beetles" 477 "Small_Low_Low" 55 53 "A" "Small patch" "Low woodland" "Low ToW"
"2858" "Beetles" 477 "Large_Low_Low" 83 53 "B" "Large patch" "Low woodland" "Low ToW"
"2859" "Beetles" 477 "Small_High_Low" 45 53 "C" "Small patch" "High woodland" "Low ToW"
"2860" "Beetles" 477 "Large_High_Low" 28 53 "D" "Large patch" "High woodland" "Low ToW"
"2861" "Beetles" 477 "Small_High_High" 72 53 "E" "Small patch" "High woodland" "High ToW"
"2862" "Beetles" 477 "Large_High_High" 48 53 "F" "Large patch" "High woodland" "High ToW"
"2863" "Beetles" 478 "Small_Low_Low" 55 51 "A" "Small patch" "Low woodland" "Low ToW"
"2864" "Beetles" 478 "Large_Low_Low" 78 51 "B" "Large patch" "Low woodland" "Low ToW"
"2865" "Beetles" 478 "Small_High_Low" 55 51 "C" "Small patch" "High woodland" "Low ToW"
"2866" "Beetles" 478 "Large_High_Low" 28 51 "D" "Large patch" "High woodland" "Low ToW"
"2867" "Beetles" 478 "Small_High_High" 62 51 "E" "Small patch" "High woodland" "High ToW"
"2868" "Beetles" 478 "Large_High_High" 22 51 "F" "Large patch" "High woodland" "High ToW"
"2869" "Beetles" 479 "Small_Low_Low" 53 49 "A" "Small patch" "Low woodland" "Low ToW"
"2870" "Beetles" 479 "Large_Low_Low" 97 49 "B" "Large patch" "Low woodland" "Low ToW"
"2871" "Beetles" 479 "Small_High_Low" 44 49 "C" "Small patch" "High woodland" "Low ToW"
"2872" "Beetles" 479 "Large_High_Low" 25 49 "D" "Large patch" "High woodland" "Low ToW"
"2873" "Beetles" 479 "Small_High_High" 68 49 "E" "Small patch" "High woodland" "High ToW"
"2874" "Beetles" 479 "Large_High_High" 35 49 "F" "Large patch" "High woodland" "High ToW"
"2875" "Beetles" 480 "Small_Low_Low" 55 58 "A" "Small patch" "Low woodland" "Low ToW"
"2876" "Beetles" 480 "Large_Low_Low" 89 58 "B" "Large patch" "Low woodland" "Low ToW"
"2877" "Beetles" 480 "Small_High_Low" 54 58 "C" "Small patch" "High woodland" "Low ToW"
"2878" "Beetles" 480 "Large_High_Low" 20 58 "D" "Large patch" "High woodland" "Low ToW"
"2879" "Beetles" 480 "Small_High_High" 66 58 "E" "Small patch" "High woodland" "High ToW"
"2880" "Beetles" 480 "Large_High_High" 33 58 "F" "Large patch" "High woodland" "High ToW"
"2881" "Beetles" 481 "Small_Low_Low" 54 55 "A" "Small patch" "Low woodland" "Low ToW"
"2882" "Beetles" 481 "Large_Low_Low" 92 55 "B" "Large patch" "Low woodland" "Low ToW"
"2883" "Beetles" 481 "Small_High_Low" 49 55 "C" "Small patch" "High woodland" "Low ToW"
"2884" "Beetles" 481 "Large_High_Low" 18 55 "D" "Large patch" "High woodland" "Low ToW"
"2885" "Beetles" 481 "Small_High_High" 80 55 "E" "Small patch" "High woodland" "High ToW"
"2886" "Beetles" 481 "Large_High_High" 36 55 "F" "Large patch" "High woodland" "High ToW"
"2887" "Beetles" 482 "Small_Low_Low" 61 50 "A" "Small patch" "Low woodland" "Low ToW"
"2888" "Beetles" 482 "Large_Low_Low" 88 50 "B" "Large patch" "Low woodland" "Low ToW"
"2889" "Beetles" 482 "Small_High_Low" 41 50 "C" "Small patch" "High woodland" "Low ToW"
"2890" "Beetles" 482 "Large_High_Low" 18 50 "D" "Large patch" "High woodland" "Low ToW"
"2891" "Beetles" 482 "Small_High_High" 93 50 "E" "Small patch" "High woodland" "High ToW"
"2892" "Beetles" 482 "Large_High_High" 57 50 "F" "Large patch" "High woodland" "High ToW"
"2893" "Beetles" 483 "Small_Low_Low" 43 39 "A" "Small patch" "Low woodland" "Low ToW"
"2894" "Beetles" 483 "Large_Low_Low" 78 39 "B" "Large patch" "Low woodland" "Low ToW"
"2895" "Beetles" 483 "Small_High_Low" 48 39 "C" "Small patch" "High woodland" "Low ToW"
"2896" "Beetles" 483 "Large_High_Low" 18 39 "D" "Large patch" "High woodland" "Low ToW"
"2897" "Beetles" 483 "Small_High_High" 72 39 "E" "Small patch" "High woodland" "High ToW"
"2898" "Beetles" 483 "Large_High_High" 35 39 "F" "Large patch" "High woodland" "High ToW"
"2899" "Beetles" 484 "Small_Low_Low" 52 39 "A" "Small patch" "Low woodland" "Low ToW"
"2900" "Beetles" 484 "Large_Low_Low" 77 39 "B" "Large patch" "Low woodland" "Low ToW"
"2901" "Beetles" 484 "Small_High_Low" 43 39 "C" "Small patch" "High woodland" "Low ToW"
"2902" "Beetles" 484 "Large_High_Low" 18 39 "D" "Large patch" "High woodland" "Low ToW"
"2903" "Beetles" 484 "Small_High_High" 77 39 "E" "Small patch" "High woodland" "High ToW"
"2904" "Beetles" 484 "Large_High_High" 48 39 "F" "Large patch" "High woodland" "High ToW"
"2905" "Beetles" 485 "Small_Low_Low" 57 46 "A" "Small patch" "Low woodland" "Low ToW"
"2906" "Beetles" 485 "Large_Low_Low" 74 46 "B" "Large patch" "Low woodland" "Low ToW"
"2907" "Beetles" 485 "Small_High_Low" 38 46 "C" "Small patch" "High woodland" "Low ToW"
"2908" "Beetles" 485 "Large_High_Low" 17 46 "D" "Large patch" "High woodland" "Low ToW"
"2909" "Beetles" 485 "Small_High_High" 85 46 "E" "Small patch" "High woodland" "High ToW"
"2910" "Beetles" 485 "Large_High_High" 50 46 "F" "Large patch" "High woodland" "High ToW"
"2911" "Beetles" 486 "Small_Low_Low" 46 44 "A" "Small patch" "Low woodland" "Low ToW"
"2912" "Beetles" 486 "Large_Low_Low" 70 44 "B" "Large patch" "Low woodland" "Low ToW"
"2913" "Beetles" 486 "Small_High_Low" 41 44 "C" "Small patch" "High woodland" "Low ToW"
"2914" "Beetles" 486 "Large_High_Low" 23 44 "D" "Large patch" "High woodland" "Low ToW"
"2915" "Beetles" 486 "Small_High_High" 80 44 "E" "Small patch" "High woodland" "High ToW"
"2916" "Beetles" 486 "Large_High_High" 51 44 "F" "Large patch" "High woodland" "High ToW"
"2917" "Beetles" 487 "Small_Low_Low" 48 45 "A" "Small patch" "Low woodland" "Low ToW"
"2918" "Beetles" 487 "Large_Low_Low" 61 45 "B" "Large patch" "Low woodland" "Low ToW"
"2919" "Beetles" 487 "Small_High_Low" 38 45 "C" "Small patch" "High woodland" "Low ToW"
"2920" "Beetles" 487 "Large_High_Low" 27 45 "D" "Large patch" "High woodland" "Low ToW"
"2921" "Beetles" 487 "Small_High_High" 88 45 "E" "Small patch" "High woodland" "High ToW"
"2922" "Beetles" 487 "Large_High_High" 60 45 "F" "Large patch" "High woodland" "High ToW"
"2923" "Beetles" 488 "Small_Low_Low" 45 51 "A" "Small patch" "Low woodland" "Low ToW"
"2924" "Beetles" 488 "Large_Low_Low" 65 51 "B" "Large patch" "Low woodland" "Low ToW"
"2925" "Beetles" 488 "Small_High_Low" 43 51 "C" "Small patch" "High woodland" "Low ToW"
"2926" "Beetles" 488 "Large_High_Low" 22 51 "D" "Large patch" "High woodland" "Low ToW"
"2927" "Beetles" 488 "Small_High_High" 99 51 "E" "Small patch" "High woodland" "High ToW"
"2928" "Beetles" 488 "Large_High_High" 52 51 "F" "Large patch" "High woodland" "High ToW"
"2929" "Beetles" 489 "Small_Low_Low" 42 42 "A" "Small patch" "Low woodland" "Low ToW"
"2930" "Beetles" 489 "Large_Low_Low" 61 42 "B" "Large patch" "Low woodland" "Low ToW"
"2931" "Beetles" 489 "Small_High_Low" 46 42 "C" "Small patch" "High woodland" "Low ToW"
"2932" "Beetles" 489 "Large_High_Low" 13 42 "D" "Large patch" "High woodland" "Low ToW"
"2933" "Beetles" 489 "Small_High_High" 85 42 "E" "Small patch" "High woodland" "High ToW"
"2934" "Beetles" 489 "Large_High_High" 38 42 "F" "Large patch" "High woodland" "High ToW"
"2935" "Beetles" 490 "Small_Low_Low" 50 47 "A" "Small patch" "Low woodland" "Low ToW"
"2936" "Beetles" 490 "Large_Low_Low" 63 47 "B" "Large patch" "Low woodland" "Low ToW"
"2937" "Beetles" 490 "Small_High_Low" 53 47 "C" "Small patch" "High woodland" "Low ToW"
"2938" "Beetles" 490 "Large_High_Low" 23 47 "D" "Large patch" "High woodland" "Low ToW"
"2939" "Beetles" 490 "Small_High_High" 88 47 "E" "Small patch" "High woodland" "High ToW"
"2940" "Beetles" 490 "Large_High_High" 39 47 "F" "Large patch" "High woodland" "High ToW"
"2941" "Beetles" 491 "Small_Low_Low" 54 43 "A" "Small patch" "Low woodland" "Low ToW"
"2942" "Beetles" 491 "Large_Low_Low" 71 43 "B" "Large patch" "Low woodland" "Low ToW"
"2943" "Beetles" 491 "Small_High_Low" 36 43 "C" "Small patch" "High woodland" "Low ToW"
"2944" "Beetles" 491 "Large_High_Low" 27 43 "D" "Large patch" "High woodland" "Low ToW"
"2945" "Beetles" 491 "Small_High_High" 84 43 "E" "Small patch" "High woodland" "High ToW"
"2946" "Beetles" 491 "Large_High_High" 57 43 "F" "Large patch" "High woodland" "High ToW"
"2947" "Beetles" 492 "Small_Low_Low" 58 57 "A" "Small patch" "Low woodland" "Low ToW"
"2948" "Beetles" 492 "Large_Low_Low" 67 57 "B" "Large patch" "Low woodland" "Low ToW"
"2949" "Beetles" 492 "Small_High_Low" 55 57 "C" "Small patch" "High woodland" "Low ToW"
"2950" "Beetles" 492 "Large_High_Low" 32 57 "D" "Large patch" "High woodland" "Low ToW"
"2951" "Beetles" 492 "Small_High_High" 80 57 "E" "Small patch" "High woodland" "High ToW"
"2952" "Beetles" 492 "Large_High_High" 39 57 "F" "Large patch" "High woodland" "High ToW"
"2953" "Beetles" 493 "Small_Low_Low" 61 49 "A" "Small patch" "Low woodland" "Low ToW"
"2954" "Beetles" 493 "Large_Low_Low" 61 49 "B" "Large patch" "Low woodland" "Low ToW"
"2955" "Beetles" 493 "Small_High_Low" 48 49 "C" "Small patch" "High woodland" "Low ToW"
"2956" "Beetles" 493 "Large_High_Low" 36 49 "D" "Large patch" "High woodland" "Low ToW"
"2957" "Beetles" 493 "Small_High_High" 78 49 "E" "Small patch" "High woodland" "High ToW"
"2958" "Beetles" 493 "Large_High_High" 56 49 "F" "Large patch" "High woodland" "High ToW"
"2959" "Beetles" 494 "Small_Low_Low" 50 51 "A" "Small patch" "Low woodland" "Low ToW"
"2960" "Beetles" 494 "Large_Low_Low" 63 51 "B" "Large patch" "Low woodland" "Low ToW"
"2961" "Beetles" 494 "Small_High_Low" 50 51 "C" "Small patch" "High woodland" "Low ToW"
"2962" "Beetles" 494 "Large_High_Low" 40 51 "D" "Large patch" "High woodland" "Low ToW"
"2963" "Beetles" 494 "Small_High_High" 81 51 "E" "Small patch" "High woodland" "High ToW"
"2964" "Beetles" 494 "Large_High_High" 56 51 "F" "Large patch" "High woodland" "High ToW"
"2965" "Beetles" 495 "Small_Low_Low" 71 55 "A" "Small patch" "Low woodland" "Low ToW"
"2966" "Beetles" 495 "Large_Low_Low" 48 55 "B" "Large patch" "Low woodland" "Low ToW"
"2967" "Beetles" 495 "Small_High_Low" 37 55 "C" "Small patch" "High woodland" "Low ToW"
"2968" "Beetles" 495 "Large_High_Low" 37 55 "D" "Large patch" "High woodland" "Low ToW"
"2969" "Beetles" 495 "Small_High_High" 73 55 "E" "Small patch" "High woodland" "High ToW"
"2970" "Beetles" 495 "Large_High_High" 60 55 "F" "Large patch" "High woodland" "High ToW"
"2971" "Beetles" 496 "Small_Low_Low" 64 51 "A" "Small patch" "Low woodland" "Low ToW"
"2972" "Beetles" 496 "Large_Low_Low" 50 51 "B" "Large patch" "Low woodland" "Low ToW"
"2973" "Beetles" 496 "Small_High_Low" 43 51 "C" "Small patch" "High woodland" "Low ToW"
"2974" "Beetles" 496 "Large_High_Low" 39 51 "D" "Large patch" "High woodland" "Low ToW"
"2975" "Beetles" 496 "Small_High_High" 77 51 "E" "Small patch" "High woodland" "High ToW"
"2976" "Beetles" 496 "Large_High_High" 67 51 "F" "Large patch" "High woodland" "High ToW"
"2977" "Beetles" 497 "Small_Low_Low" 64 48 "A" "Small patch" "Low woodland" "Low ToW"
"2978" "Beetles" 497 "Large_Low_Low" 60 48 "B" "Large patch" "Low woodland" "Low ToW"
"2979" "Beetles" 497 "Small_High_Low" 43 48 "C" "Small patch" "High woodland" "Low ToW"
"2980" "Beetles" 497 "Large_High_Low" 35 48 "D" "Large patch" "High woodland" "Low ToW"
"2981" "Beetles" 497 "Small_High_High" 72 48 "E" "Small patch" "High woodland" "High ToW"
"2982" "Beetles" 497 "Large_High_High" 51 48 "F" "Large patch" "High woodland" "High ToW"
"2983" "Beetles" 498 "Small_Low_Low" 63 42 "A" "Small patch" "Low woodland" "Low ToW"
"2984" "Beetles" 498 "Large_Low_Low" 57 42 "B" "Large patch" "Low woodland" "Low ToW"
"2985" "Beetles" 498 "Small_High_Low" 41 42 "C" "Small patch" "High woodland" "Low ToW"
"2986" "Beetles" 498 "Large_High_Low" 29 42 "D" "Large patch" "High woodland" "Low ToW"
"2987" "Beetles" 498 "Small_High_High" 73 42 "E" "Small patch" "High woodland" "High ToW"
"2988" "Beetles" 498 "Large_High_High" 50 42 "F" "Large patch" "High woodland" "High ToW"
"2989" "Beetles" 499 "Small_Low_Low" 71 57 "A" "Small patch" "Low woodland" "Low ToW"
"2990" "Beetles" 499 "Large_Low_Low" 73 57 "B" "Large patch" "Low woodland" "Low ToW"
"2991" "Beetles" 499 "Small_High_Low" 51 57 "C" "Small patch" "High woodland" "Low ToW"
"2992" "Beetles" 499 "Large_High_Low" 40 57 "D" "Large patch" "High woodland" "Low ToW"
"2993" "Beetles" 499 "Small_High_High" 76 57 "E" "Small patch" "High woodland" "High ToW"
"2994" "Beetles" 499 "Large_High_High" 56 57 "F" "Large patch" "High woodland" "High ToW"
"2995" "Beetles" 500 "Small_Low_Low" 67 50 "A" "Small patch" "Low woodland" "Low ToW"
"2996" "Beetles" 500 "Large_Low_Low" 54 50 "B" "Large patch" "Low woodland" "Low ToW"
"2997" "Beetles" 500 "Small_High_Low" 44 50 "C" "Small patch" "High woodland" "Low ToW"
"2998" "Beetles" 500 "Large_High_Low" 30 50 "D" "Large patch" "High woodland" "Low ToW"
"2999" "Beetles" 500 "Small_High_High" 72 50 "E" "Small patch" "High woodland" "High ToW"
"3000" "Beetles" 500 "Large_High_High" 43 50 "F" "Large patch" "High woodland" "High ToW"
"3001" "Beetles" 501 "Small_Low_Low" 53 50 "A" "Small patch" "Low woodland" "Low ToW"
"3002" "Beetles" 501 "Large_Low_Low" 56 50 "B" "Large patch" "Low woodland" "Low ToW"
"3003" "Beetles" 501 "Small_High_Low" 48 50 "C" "Small patch" "High woodland" "Low ToW"
"3004" "Beetles" 501 "Large_High_Low" 22 50 "D" "Large patch" "High woodland" "Low ToW"
"3005" "Beetles" 501 "Small_High_High" 77 50 "E" "Small patch" "High woodland" "High ToW"
"3006" "Beetles" 501 "Large_High_High" 51 50 "F" "Large patch" "High woodland" "High ToW"
"3007" "Beetles" 502 "Small_Low_Low" 55 49 "A" "Small patch" "Low woodland" "Low ToW"
"3008" "Beetles" 502 "Large_Low_Low" 54 49 "B" "Large patch" "Low woodland" "Low ToW"
"3009" "Beetles" 502 "Small_High_Low" 49 49 "C" "Small patch" "High woodland" "Low ToW"
"3010" "Beetles" 502 "Large_High_Low" 25 49 "D" "Large patch" "High woodland" "Low ToW"
"3011" "Beetles" 502 "Small_High_High" 87 49 "E" "Small patch" "High woodland" "High ToW"
"3012" "Beetles" 502 "Large_High_High" 59 49 "F" "Large patch" "High woodland" "High ToW"
"3013" "Beetles" 503 "Small_Low_Low" 63 55 "A" "Small patch" "Low woodland" "Low ToW"
"3014" "Beetles" 503 "Large_Low_Low" 68 55 "B" "Large patch" "Low woodland" "Low ToW"
"3015" "Beetles" 503 "Small_High_Low" 57 55 "C" "Small patch" "High woodland" "Low ToW"
"3016" "Beetles" 503 "Large_High_Low" 18 55 "D" "Large patch" "High woodland" "Low ToW"
"3017" "Beetles" 503 "Small_High_High" 93 55 "E" "Small patch" "High woodland" "High ToW"
"3018" "Beetles" 503 "Large_High_High" 55 55 "F" "Large patch" "High woodland" "High ToW"
"3019" "Beetles" 504 "Small_Low_Low" 68 57 "A" "Small patch" "Low woodland" "Low ToW"
"3020" "Beetles" 504 "Large_Low_Low" 71 57 "B" "Large patch" "Low woodland" "Low ToW"
"3021" "Beetles" 504 "Small_High_Low" 53 57 "C" "Small patch" "High woodland" "Low ToW"
"3022" "Beetles" 504 "Large_High_Low" 31 57 "D" "Large patch" "High woodland" "Low ToW"
"3023" "Beetles" 504 "Small_High_High" 87 57 "E" "Small patch" "High woodland" "High ToW"
"3024" "Beetles" 504 "Large_High_High" 58 57 "F" "Large patch" "High woodland" "High ToW"
"3025" "Beetles" 505 "Small_Low_Low" 63 47 "A" "Small patch" "Low woodland" "Low ToW"
"3026" "Beetles" 505 "Large_Low_Low" 61 47 "B" "Large patch" "Low woodland" "Low ToW"
"3027" "Beetles" 505 "Small_High_Low" 44 47 "C" "Small patch" "High woodland" "Low ToW"
"3028" "Beetles" 505 "Large_High_Low" 34 47 "D" "Large patch" "High woodland" "Low ToW"
"3029" "Beetles" 505 "Small_High_High" 63 47 "E" "Small patch" "High woodland" "High ToW"
"3030" "Beetles" 505 "Large_High_High" 47 47 "F" "Large patch" "High woodland" "High ToW"
"3031" "Beetles" 506 "Small_Low_Low" 48 40 "A" "Small patch" "Low woodland" "Low ToW"
"3032" "Beetles" 506 "Large_Low_Low" 71 40 "B" "Large patch" "Low woodland" "Low ToW"
"3033" "Beetles" 506 "Small_High_Low" 40 40 "C" "Small patch" "High woodland" "Low ToW"
"3034" "Beetles" 506 "Large_High_Low" 23 40 "D" "Large patch" "High woodland" "Low ToW"
"3035" "Beetles" 506 "Small_High_High" 75 40 "E" "Small patch" "High woodland" "High ToW"
"3036" "Beetles" 506 "Large_High_High" 39 40 "F" "Large patch" "High woodland" "High ToW"
"3037" "Beetles" 507 "Small_Low_Low" 60 58 "A" "Small patch" "Low woodland" "Low ToW"
"3038" "Beetles" 507 "Large_Low_Low" 77 58 "B" "Large patch" "Low woodland" "Low ToW"
"3039" "Beetles" 507 "Small_High_Low" 56 58 "C" "Small patch" "High woodland" "Low ToW"
"3040" "Beetles" 507 "Large_High_Low" 25 58 "D" "Large patch" "High woodland" "Low ToW"
"3041" "Beetles" 507 "Small_High_High" 80 58 "E" "Small patch" "High woodland" "High ToW"
"3042" "Beetles" 507 "Large_High_High" 44 58 "F" "Large patch" "High woodland" "High ToW"
"3043" "Beetles" 508 "Small_Low_Low" 75 62 "A" "Small patch" "Low woodland" "Low ToW"
"3044" "Beetles" 508 "Large_Low_Low" 75 62 "B" "Large patch" "Low woodland" "Low ToW"
"3045" "Beetles" 508 "Small_High_Low" 52 62 "C" "Small patch" "High woodland" "Low ToW"
"3046" "Beetles" 508 "Large_High_Low" 27 62 "D" "Large patch" "High woodland" "Low ToW"
"3047" "Beetles" 508 "Small_High_High" 91 62 "E" "Small patch" "High woodland" "High ToW"
"3048" "Beetles" 508 "Large_High_High" 53 62 "F" "Large patch" "High woodland" "High ToW"
"3049" "Beetles" 509 "Small_Low_Low" 61 57 "A" "Small patch" "Low woodland" "Low ToW"
"3050" "Beetles" 509 "Large_Low_Low" 62 57 "B" "Large patch" "Low woodland" "Low ToW"
"3051" "Beetles" 509 "Small_High_Low" 52 57 "C" "Small patch" "High woodland" "Low ToW"
"3052" "Beetles" 509 "Large_High_Low" 46 57 "D" "Large patch" "High woodland" "Low ToW"
"3053" "Beetles" 509 "Small_High_High" 78 57 "E" "Small patch" "High woodland" "High ToW"
"3054" "Beetles" 509 "Large_High_High" 55 57 "F" "Large patch" "High woodland" "High ToW"
"3055" "Beetles" 510 "Small_Low_Low" 58 62 "A" "Small patch" "Low woodland" "Low ToW"
"3056" "Beetles" 510 "Large_Low_Low" 70 62 "B" "Large patch" "Low woodland" "Low ToW"
"3057" "Beetles" 510 "Small_High_Low" 70 62 "C" "Small patch" "High woodland" "Low ToW"
"3058" "Beetles" 510 "Large_High_Low" 36 62 "D" "Large patch" "High woodland" "Low ToW"
"3059" "Beetles" 510 "Small_High_High" 77 62 "E" "Small patch" "High woodland" "High ToW"
"3060" "Beetles" 510 "Large_High_High" 43 62 "F" "Large patch" "High woodland" "High ToW"
"3061" "Beetles" 511 "Small_Low_Low" 71 68 "A" "Small patch" "Low woodland" "Low ToW"
"3062" "Beetles" 511 "Large_Low_Low" 72 68 "B" "Large patch" "Low woodland" "Low ToW"
"3063" "Beetles" 511 "Small_High_Low" 65 68 "C" "Small patch" "High woodland" "Low ToW"
"3064" "Beetles" 511 "Large_High_Low" 39 68 "D" "Large patch" "High woodland" "Low ToW"
"3065" "Beetles" 511 "Small_High_High" 79 68 "E" "Small patch" "High woodland" "High ToW"
"3066" "Beetles" 511 "Large_High_High" 62 68 "F" "Large patch" "High woodland" "High ToW"
"3067" "Beetles" 512 "Small_Low_Low" 62 60 "A" "Small patch" "Low woodland" "Low ToW"
"3068" "Beetles" 512 "Large_Low_Low" 82 60 "B" "Large patch" "Low woodland" "Low ToW"
"3069" "Beetles" 512 "Small_High_Low" 71 60 "C" "Small patch" "High woodland" "Low ToW"
"3070" "Beetles" 512 "Large_High_Low" 43 60 "D" "Large patch" "High woodland" "Low ToW"
"3071" "Beetles" 512 "Small_High_High" 82 60 "E" "Small patch" "High woodland" "High ToW"
"3072" "Beetles" 512 "Large_High_High" 38 60 "F" "Large patch" "High woodland" "High ToW"
"3073" "Beetles" 513 "Small_Low_Low" 50 58 "A" "Small patch" "Low woodland" "Low ToW"
"3074" "Beetles" 513 "Large_Low_Low" 81 58 "B" "Large patch" "Low woodland" "Low ToW"
"3075" "Beetles" 513 "Small_High_Low" 64 58 "C" "Small patch" "High woodland" "Low ToW"
"3076" "Beetles" 513 "Large_High_Low" 38 58 "D" "Large patch" "High woodland" "Low ToW"
"3077" "Beetles" 513 "Small_High_High" 74 58 "E" "Small patch" "High woodland" "High ToW"
"3078" "Beetles" 513 "Large_High_High" 41 58 "F" "Large patch" "High woodland" "High ToW"
"3079" "Beetles" 514 "Small_Low_Low" 59 60 "A" "Small patch" "Low woodland" "Low ToW"
"3080" "Beetles" 514 "Large_Low_Low" 85 60 "B" "Large patch" "Low woodland" "Low ToW"
"3081" "Beetles" 514 "Small_High_Low" 74 60 "C" "Small patch" "High woodland" "Low ToW"
"3082" "Beetles" 514 "Large_High_Low" 38 60 "D" "Large patch" "High woodland" "Low ToW"
"3083" "Beetles" 514 "Small_High_High" 68 60 "E" "Small patch" "High woodland" "High ToW"
"3084" "Beetles" 514 "Large_High_High" 40 60 "F" "Large patch" "High woodland" "High ToW"
"3085" "Beetles" 515 "Small_Low_Low" 62 60 "A" "Small patch" "Low woodland" "Low ToW"
"3086" "Beetles" 515 "Large_Low_Low" 97 60 "B" "Large patch" "Low woodland" "Low ToW"
"3087" "Beetles" 515 "Small_High_Low" 61 60 "C" "Small patch" "High woodland" "Low ToW"
"3088" "Beetles" 515 "Large_High_Low" 39 60 "D" "Large patch" "High woodland" "Low ToW"
"3089" "Beetles" 515 "Small_High_High" 82 60 "E" "Small patch" "High woodland" "High ToW"
"3090" "Beetles" 515 "Large_High_High" 61 60 "F" "Large patch" "High woodland" "High ToW"
"3091" "Beetles" 516 "Small_Low_Low" 66 49 "A" "Small patch" "Low woodland" "Low ToW"
"3092" "Beetles" 516 "Large_Low_Low" 104 49 "B" "Large patch" "Low woodland" "Low ToW"
"3093" "Beetles" 516 "Small_High_Low" 52 49 "C" "Small patch" "High woodland" "Low ToW"
"3094" "Beetles" 516 "Large_High_Low" 31 49 "D" "Large patch" "High woodland" "Low ToW"
"3095" "Beetles" 516 "Small_High_High" 92 49 "E" "Small patch" "High woodland" "High ToW"
"3096" "Beetles" 516 "Large_High_High" 68 49 "F" "Large patch" "High woodland" "High ToW"
"3097" "Beetles" 517 "Small_Low_Low" 62 57 "A" "Small patch" "Low woodland" "Low ToW"
"3098" "Beetles" 517 "Large_Low_Low" 98 57 "B" "Large patch" "Low woodland" "Low ToW"
"3099" "Beetles" 517 "Small_High_Low" 55 57 "C" "Small patch" "High woodland" "Low ToW"
"3100" "Beetles" 517 "Large_High_Low" 39 57 "D" "Large patch" "High woodland" "Low ToW"
"3101" "Beetles" 517 "Small_High_High" 69 57 "E" "Small patch" "High woodland" "High ToW"
"3102" "Beetles" 517 "Large_High_High" 49 57 "F" "Large patch" "High woodland" "High ToW"
"3103" "Beetles" 518 "Small_Low_Low" 63 46 "A" "Small patch" "Low woodland" "Low ToW"
"3104" "Beetles" 518 "Large_Low_Low" 102 46 "B" "Large patch" "Low woodland" "Low ToW"
"3105" "Beetles" 518 "Small_High_Low" 52 46 "C" "Small patch" "High woodland" "Low ToW"
"3106" "Beetles" 518 "Large_High_Low" 39 46 "D" "Large patch" "High woodland" "Low ToW"
"3107" "Beetles" 518 "Small_High_High" 69 46 "E" "Small patch" "High woodland" "High ToW"
"3108" "Beetles" 518 "Large_High_High" 53 46 "F" "Large patch" "High woodland" "High ToW"
"3109" "Beetles" 519 "Small_Low_Low" 60 53 "A" "Small patch" "Low woodland" "Low ToW"
"3110" "Beetles" 519 "Large_Low_Low" 99 53 "B" "Large patch" "Low woodland" "Low ToW"
"3111" "Beetles" 519 "Small_High_Low" 60 53 "C" "Small patch" "High woodland" "Low ToW"
"3112" "Beetles" 519 "Large_High_Low" 37 53 "D" "Large patch" "High woodland" "Low ToW"
"3113" "Beetles" 519 "Small_High_High" 61 53 "E" "Small patch" "High woodland" "High ToW"
"3114" "Beetles" 519 "Large_High_High" 46 53 "F" "Large patch" "High woodland" "High ToW"
"3115" "Beetles" 520 "Small_Low_Low" 52 48 "A" "Small patch" "Low woodland" "Low ToW"
"3116" "Beetles" 520 "Large_Low_Low" 90 48 "B" "Large patch" "Low woodland" "Low ToW"
"3117" "Beetles" 520 "Small_High_Low" 43 48 "C" "Small patch" "High woodland" "Low ToW"
"3118" "Beetles" 520 "Large_High_Low" 30 48 "D" "Large patch" "High woodland" "Low ToW"
"3119" "Beetles" 520 "Small_High_High" 60 48 "E" "Small patch" "High woodland" "High ToW"
"3120" "Beetles" 520 "Large_High_High" 44 48 "F" "Large patch" "High woodland" "High ToW"
"3121" "Beetles" 521 "Small_Low_Low" 68 50 "A" "Small patch" "Low woodland" "Low ToW"
"3122" "Beetles" 521 "Large_Low_Low" 97 50 "B" "Large patch" "Low woodland" "Low ToW"
"3123" "Beetles" 521 "Small_High_Low" 51 50 "C" "Small patch" "High woodland" "Low ToW"
"3124" "Beetles" 521 "Large_High_Low" 30 50 "D" "Large patch" "High woodland" "Low ToW"
"3125" "Beetles" 521 "Small_High_High" 65 50 "E" "Small patch" "High woodland" "High ToW"
"3126" "Beetles" 521 "Large_High_High" 45 50 "F" "Large patch" "High woodland" "High ToW"
"3127" "Beetles" 522 "Small_Low_Low" 56 55 "A" "Small patch" "Low woodland" "Low ToW"
"3128" "Beetles" 522 "Large_Low_Low" 101 55 "B" "Large patch" "Low woodland" "Low ToW"
"3129" "Beetles" 522 "Small_High_Low" 48 55 "C" "Small patch" "High woodland" "Low ToW"
"3130" "Beetles" 522 "Large_High_Low" 32 55 "D" "Large patch" "High woodland" "Low ToW"
"3131" "Beetles" 522 "Small_High_High" 65 55 "E" "Small patch" "High woodland" "High ToW"
"3132" "Beetles" 522 "Large_High_High" 46 55 "F" "Large patch" "High woodland" "High ToW"
"3133" "Beetles" 523 "Small_Low_Low" 65 58 "A" "Small patch" "Low woodland" "Low ToW"
"3134" "Beetles" 523 "Large_Low_Low" 102 58 "B" "Large patch" "Low woodland" "Low ToW"
"3135" "Beetles" 523 "Small_High_Low" 54 58 "C" "Small patch" "High woodland" "Low ToW"
"3136" "Beetles" 523 "Large_High_Low" 31 58 "D" "Large patch" "High woodland" "Low ToW"
"3137" "Beetles" 523 "Small_High_High" 70 58 "E" "Small patch" "High woodland" "High ToW"
"3138" "Beetles" 523 "Large_High_High" 55 58 "F" "Large patch" "High woodland" "High ToW"
"3139" "Beetles" 524 "Small_Low_Low" 59 45 "A" "Small patch" "Low woodland" "Low ToW"
"3140" "Beetles" 524 "Large_Low_Low" 99 45 "B" "Large patch" "Low woodland" "Low ToW"
"3141" "Beetles" 524 "Small_High_Low" 45 45 "C" "Small patch" "High woodland" "Low ToW"
"3142" "Beetles" 524 "Large_High_Low" 24 45 "D" "Large patch" "High woodland" "Low ToW"
"3143" "Beetles" 524 "Small_High_High" 71 45 "E" "Small patch" "High woodland" "High ToW"
"3144" "Beetles" 524 "Large_High_High" 40 45 "F" "Large patch" "High woodland" "High ToW"
"3145" "Beetles" 525 "Small_Low_Low" 56 56 "A" "Small patch" "Low woodland" "Low ToW"
"3146" "Beetles" 525 "Large_Low_Low" 103 56 "B" "Large patch" "Low woodland" "Low ToW"
"3147" "Beetles" 525 "Small_High_Low" 57 56 "C" "Small patch" "High woodland" "Low ToW"
"3148" "Beetles" 525 "Large_High_Low" 17 56 "D" "Large patch" "High woodland" "Low ToW"
"3149" "Beetles" 525 "Small_High_High" 75 56 "E" "Small patch" "High woodland" "High ToW"
"3150" "Beetles" 525 "Large_High_High" 32 56 "F" "Large patch" "High woodland" "High ToW"
"3151" "Beetles" 526 "Small_Low_Low" 68 61 "A" "Small patch" "Low woodland" "Low ToW"
"3152" "Beetles" 526 "Large_Low_Low" 103 61 "B" "Large patch" "Low woodland" "Low ToW"
"3153" "Beetles" 526 "Small_High_Low" 51 61 "C" "Small patch" "High woodland" "Low ToW"
"3154" "Beetles" 526 "Large_High_Low" 14 61 "D" "Large patch" "High woodland" "Low ToW"
"3155" "Beetles" 526 "Small_High_High" 80 61 "E" "Small patch" "High woodland" "High ToW"
"3156" "Beetles" 526 "Large_High_High" 38 61 "F" "Large patch" "High woodland" "High ToW"
"3157" "Beetles" 527 "Small_Low_Low" 70 68 "A" "Small patch" "Low woodland" "Low ToW"
"3158" "Beetles" 527 "Large_Low_Low" 96 68 "B" "Large patch" "Low woodland" "Low ToW"
"3159" "Beetles" 527 "Small_High_Low" 44 68 "C" "Small patch" "High woodland" "Low ToW"
"3160" "Beetles" 527 "Large_High_Low" 23 68 "D" "Large patch" "High woodland" "Low ToW"
"3161" "Beetles" 527 "Small_High_High" 73 68 "E" "Small patch" "High woodland" "High ToW"
"3162" "Beetles" 527 "Large_High_High" 53 68 "F" "Large patch" "High woodland" "High ToW"
"3163" "Beetles" 528 "Small_Low_Low" 60 50 "A" "Small patch" "Low woodland" "Low ToW"
"3164" "Beetles" 528 "Large_Low_Low" 92 50 "B" "Large patch" "Low woodland" "Low ToW"
"3165" "Beetles" 528 "Small_High_Low" 56 50 "C" "Small patch" "High woodland" "Low ToW"
"3166" "Beetles" 528 "Large_High_Low" 39 50 "D" "Large patch" "High woodland" "Low ToW"
"3167" "Beetles" 528 "Small_High_High" 72 50 "E" "Small patch" "High woodland" "High ToW"
"3168" "Beetles" 528 "Large_High_High" 58 50 "F" "Large patch" "High woodland" "High ToW"
"3169" "Beetles" 529 "Small_Low_Low" 56 51 "A" "Small patch" "Low woodland" "Low ToW"
"3170" "Beetles" 529 "Large_Low_Low" 85 51 "B" "Large patch" "Low woodland" "Low ToW"
"3171" "Beetles" 529 "Small_High_Low" 38 51 "C" "Small patch" "High woodland" "Low ToW"
"3172" "Beetles" 529 "Large_High_Low" 34 51 "D" "Large patch" "High woodland" "Low ToW"
"3173" "Beetles" 529 "Small_High_High" 78 51 "E" "Small patch" "High woodland" "High ToW"
"3174" "Beetles" 529 "Large_High_High" 62 51 "F" "Large patch" "High woodland" "High ToW"
"3175" "Beetles" 530 "Small_Low_Low" 67 61 "A" "Small patch" "Low woodland" "Low ToW"
"3176" "Beetles" 530 "Large_Low_Low" 90 61 "B" "Large patch" "Low woodland" "Low ToW"
"3177" "Beetles" 530 "Small_High_Low" 48 61 "C" "Small patch" "High woodland" "Low ToW"
"3178" "Beetles" 530 "Large_High_Low" 45 61 "D" "Large patch" "High woodland" "Low ToW"
"3179" "Beetles" 530 "Small_High_High" 76 61 "E" "Small patch" "High woodland" "High ToW"
"3180" "Beetles" 530 "Large_High_High" 65 61 "F" "Large patch" "High woodland" "High ToW"
"3181" "Beetles" 531 "Small_Low_Low" 53 51 "A" "Small patch" "Low woodland" "Low ToW"
"3182" "Beetles" 531 "Large_Low_Low" 84 51 "B" "Large patch" "Low woodland" "Low ToW"
"3183" "Beetles" 531 "Small_High_Low" 46 51 "C" "Small patch" "High woodland" "Low ToW"
"3184" "Beetles" 531 "Large_High_Low" 29 51 "D" "Large patch" "High woodland" "Low ToW"
"3185" "Beetles" 531 "Small_High_High" 61 51 "E" "Small patch" "High woodland" "High ToW"
"3186" "Beetles" 531 "Large_High_High" 43 51 "F" "Large patch" "High woodland" "High ToW"
"3187" "Beetles" 532 "Small_Low_Low" 61 54 "A" "Small patch" "Low woodland" "Low ToW"
"3188" "Beetles" 532 "Large_Low_Low" 85 54 "B" "Large patch" "Low woodland" "Low ToW"
"3189" "Beetles" 532 "Small_High_Low" 45 54 "C" "Small patch" "High woodland" "Low ToW"
"3190" "Beetles" 532 "Large_High_Low" 33 54 "D" "Large patch" "High woodland" "Low ToW"
"3191" "Beetles" 532 "Small_High_High" 63 54 "E" "Small patch" "High woodland" "High ToW"
"3192" "Beetles" 532 "Large_High_High" 56 54 "F" "Large patch" "High woodland" "High ToW"
"3193" "Beetles" 533 "Small_Low_Low" 66 52 "A" "Small patch" "Low woodland" "Low ToW"
"3194" "Beetles" 533 "Large_Low_Low" 88 52 "B" "Large patch" "Low woodland" "Low ToW"
"3195" "Beetles" 533 "Small_High_Low" 43 52 "C" "Small patch" "High woodland" "Low ToW"
"3196" "Beetles" 533 "Large_High_Low" 19 52 "D" "Large patch" "High woodland" "Low ToW"
"3197" "Beetles" 533 "Small_High_High" 73 52 "E" "Small patch" "High woodland" "High ToW"
"3198" "Beetles" 533 "Large_High_High" 49 52 "F" "Large patch" "High woodland" "High ToW"
"3199" "Beetles" 534 "Small_Low_Low" 69 47 "A" "Small patch" "Low woodland" "Low ToW"
"3200" "Beetles" 534 "Large_Low_Low" 90 47 "B" "Large patch" "Low woodland" "Low ToW"
"3201" "Beetles" 534 "Small_High_Low" 42 47 "C" "Small patch" "High woodland" "Low ToW"
"3202" "Beetles" 534 "Large_High_Low" 18 47 "D" "Large patch" "High woodland" "Low ToW"
"3203" "Beetles" 534 "Small_High_High" 77 47 "E" "Small patch" "High woodland" "High ToW"
"3204" "Beetles" 534 "Large_High_High" 41 47 "F" "Large patch" "High woodland" "High ToW"
"3205" "Beetles" 535 "Small_Low_Low" 65 56 "A" "Small patch" "Low woodland" "Low ToW"
"3206" "Beetles" 535 "Large_Low_Low" 74 56 "B" "Large patch" "Low woodland" "Low ToW"
"3207" "Beetles" 535 "Small_High_Low" 56 56 "C" "Small patch" "High woodland" "Low ToW"
"3208" "Beetles" 535 "Large_High_Low" 28 56 "D" "Large patch" "High woodland" "Low ToW"
"3209" "Beetles" 535 "Small_High_High" 75 56 "E" "Small patch" "High woodland" "High ToW"
"3210" "Beetles" 535 "Large_High_High" 54 56 "F" "Large patch" "High woodland" "High ToW"
"3211" "Beetles" 536 "Small_Low_Low" 71 47 "A" "Small patch" "Low woodland" "Low ToW"
"3212" "Beetles" 536 "Large_Low_Low" 82 47 "B" "Large patch" "Low woodland" "Low ToW"
"3213" "Beetles" 536 "Small_High_Low" 42 47 "C" "Small patch" "High woodland" "Low ToW"
"3214" "Beetles" 536 "Large_High_Low" 31 47 "D" "Large patch" "High woodland" "Low ToW"
"3215" "Beetles" 536 "Small_High_High" 74 47 "E" "Small patch" "High woodland" "High ToW"
"3216" "Beetles" 536 "Large_High_High" 55 47 "F" "Large patch" "High woodland" "High ToW"
"3217" "Beetles" 537 "Small_Low_Low" 66 47 "A" "Small patch" "Low woodland" "Low ToW"
"3218" "Beetles" 537 "Large_Low_Low" 90 47 "B" "Large patch" "Low woodland" "Low ToW"
"3219" "Beetles" 537 "Small_High_Low" 34 47 "C" "Small patch" "High woodland" "Low ToW"
"3220" "Beetles" 537 "Large_High_Low" 20 47 "D" "Large patch" "High woodland" "Low ToW"
"3221" "Beetles" 537 "Small_High_High" 76 47 "E" "Small patch" "High woodland" "High ToW"
"3222" "Beetles" 537 "Large_High_High" 51 47 "F" "Large patch" "High woodland" "High ToW"
"3223" "Beetles" 538 "Small_Low_Low" 51 45 "A" "Small patch" "Low woodland" "Low ToW"
"3224" "Beetles" 538 "Large_Low_Low" 88 45 "B" "Large patch" "Low woodland" "Low ToW"
"3225" "Beetles" 538 "Small_High_Low" 42 45 "C" "Small patch" "High woodland" "Low ToW"
"3226" "Beetles" 538 "Large_High_Low" 16 45 "D" "Large patch" "High woodland" "Low ToW"
"3227" "Beetles" 538 "Small_High_High" 81 45 "E" "Small patch" "High woodland" "High ToW"
"3228" "Beetles" 538 "Large_High_High" 50 45 "F" "Large patch" "High woodland" "High ToW"
"3229" "Beetles" 539 "Small_Low_Low" 47 44 "A" "Small patch" "Low woodland" "Low ToW"
"3230" "Beetles" 539 "Large_Low_Low" 83 44 "B" "Large patch" "Low woodland" "Low ToW"
"3231" "Beetles" 539 "Small_High_Low" 36 44 "C" "Small patch" "High woodland" "Low ToW"
"3232" "Beetles" 539 "Large_High_Low" 17 44 "D" "Large patch" "High woodland" "Low ToW"
"3233" "Beetles" 539 "Small_High_High" 81 44 "E" "Small patch" "High woodland" "High ToW"
"3234" "Beetles" 539 "Large_High_High" 60 44 "F" "Large patch" "High woodland" "High ToW"
"3235" "Beetles" 540 "Small_Low_Low" 49 43 "A" "Small patch" "Low woodland" "Low ToW"
"3236" "Beetles" 540 "Large_Low_Low" 82 43 "B" "Large patch" "Low woodland" "Low ToW"
"3237" "Beetles" 540 "Small_High_Low" 45 43 "C" "Small patch" "High woodland" "Low ToW"
"3238" "Beetles" 540 "Large_High_Low" 21 43 "D" "Large patch" "High woodland" "Low ToW"
"3239" "Beetles" 540 "Small_High_High" 84 43 "E" "Small patch" "High woodland" "High ToW"
"3240" "Beetles" 540 "Large_High_High" 51 43 "F" "Large patch" "High woodland" "High ToW"
"3241" "Beetles" 541 "Small_Low_Low" 52 52 "A" "Small patch" "Low woodland" "Low ToW"
"3242" "Beetles" 541 "Large_Low_Low" 88 52 "B" "Large patch" "Low woodland" "Low ToW"
"3243" "Beetles" 541 "Small_High_Low" 50 52 "C" "Small patch" "High woodland" "Low ToW"
"3244" "Beetles" 541 "Large_High_Low" 39 52 "D" "Large patch" "High woodland" "Low ToW"
"3245" "Beetles" 541 "Small_High_High" 87 52 "E" "Small patch" "High woodland" "High ToW"
"3246" "Beetles" 541 "Large_High_High" 70 52 "F" "Large patch" "High woodland" "High ToW"
"3247" "Beetles" 542 "Small_Low_Low" 51 41 "A" "Small patch" "Low woodland" "Low ToW"
"3248" "Beetles" 542 "Large_Low_Low" 85 41 "B" "Large patch" "Low woodland" "Low ToW"
"3249" "Beetles" 542 "Small_High_Low" 45 41 "C" "Small patch" "High woodland" "Low ToW"
"3250" "Beetles" 542 "Large_High_Low" 19 41 "D" "Large patch" "High woodland" "Low ToW"
"3251" "Beetles" 542 "Small_High_High" 81 41 "E" "Small patch" "High woodland" "High ToW"
"3252" "Beetles" 542 "Large_High_High" 51 41 "F" "Large patch" "High woodland" "High ToW"
"3253" "Beetles" 543 "Small_Low_Low" 40 40 "A" "Small patch" "Low woodland" "Low ToW"
"3254" "Beetles" 543 "Large_Low_Low" 88 40 "B" "Large patch" "Low woodland" "Low ToW"
"3255" "Beetles" 543 "Small_High_Low" 52 40 "C" "Small patch" "High woodland" "Low ToW"
"3256" "Beetles" 543 "Large_High_Low" 25 40 "D" "Large patch" "High woodland" "Low ToW"
"3257" "Beetles" 543 "Small_High_High" 64 40 "E" "Small patch" "High woodland" "High ToW"
"3258" "Beetles" 543 "Large_High_High" 36 40 "F" "Large patch" "High woodland" "High ToW"
"3259" "Beetles" 544 "Small_Low_Low" 46 46 "A" "Small patch" "Low woodland" "Low ToW"
"3260" "Beetles" 544 "Large_Low_Low" 84 46 "B" "Large patch" "Low woodland" "Low ToW"
"3261" "Beetles" 544 "Small_High_Low" 59 46 "C" "Small patch" "High woodland" "Low ToW"
"3262" "Beetles" 544 "Large_High_Low" 24 46 "D" "Large patch" "High woodland" "Low ToW"
"3263" "Beetles" 544 "Small_High_High" 73 46 "E" "Small patch" "High woodland" "High ToW"
"3264" "Beetles" 544 "Large_High_High" 36 46 "F" "Large patch" "High woodland" "High ToW"
"3265" "Beetles" 545 "Small_Low_Low" 46 53 "A" "Small patch" "Low woodland" "Low ToW"
"3266" "Beetles" 545 "Large_Low_Low" 92 53 "B" "Large patch" "Low woodland" "Low ToW"
"3267" "Beetles" 545 "Small_High_Low" 58 53 "C" "Small patch" "High woodland" "Low ToW"
"3268" "Beetles" 545 "Large_High_Low" 23 53 "D" "Large patch" "High woodland" "Low ToW"
"3269" "Beetles" 545 "Small_High_High" 67 53 "E" "Small patch" "High woodland" "High ToW"
"3270" "Beetles" 545 "Large_High_High" 18 53 "F" "Large patch" "High woodland" "High ToW"
"3271" "Beetles" 546 "Small_Low_Low" 44 42 "A" "Small patch" "Low woodland" "Low ToW"
"3272" "Beetles" 546 "Large_Low_Low" 100 42 "B" "Large patch" "Low woodland" "Low ToW"
"3273" "Beetles" 546 "Small_High_Low" 53 42 "C" "Small patch" "High woodland" "Low ToW"
"3274" "Beetles" 546 "Large_High_Low" 10 42 "D" "Large patch" "High woodland" "Low ToW"
"3275" "Beetles" 546 "Small_High_High" 55 42 "E" "Small patch" "High woodland" "High ToW"
"3276" "Beetles" 546 "Large_High_High" 13 42 "F" "Large patch" "High woodland" "High ToW"
"3277" "Beetles" 547 "Small_Low_Low" 58 56 "A" "Small patch" "Low woodland" "Low ToW"
"3278" "Beetles" 547 "Large_Low_Low" 88 56 "B" "Large patch" "Low woodland" "Low ToW"
"3279" "Beetles" 547 "Small_High_Low" 55 56 "C" "Small patch" "High woodland" "Low ToW"
"3280" "Beetles" 547 "Large_High_Low" 22 56 "D" "Large patch" "High woodland" "Low ToW"
"3281" "Beetles" 547 "Small_High_High" 64 56 "E" "Small patch" "High woodland" "High ToW"
"3282" "Beetles" 547 "Large_High_High" 32 56 "F" "Large patch" "High woodland" "High ToW"
"3283" "Beetles" 548 "Small_Low_Low" 60 60 "A" "Small patch" "Low woodland" "Low ToW"
"3284" "Beetles" 548 "Large_Low_Low" 99 60 "B" "Large patch" "Low woodland" "Low ToW"
"3285" "Beetles" 548 "Small_High_Low" 52 60 "C" "Small patch" "High woodland" "Low ToW"
"3286" "Beetles" 548 "Large_High_Low" 26 60 "D" "Large patch" "High woodland" "Low ToW"
"3287" "Beetles" 548 "Small_High_High" 72 60 "E" "Small patch" "High woodland" "High ToW"
"3288" "Beetles" 548 "Large_High_High" 48 60 "F" "Large patch" "High woodland" "High ToW"
"3289" "Beetles" 549 "Small_Low_Low" 54 43 "A" "Small patch" "Low woodland" "Low ToW"
"3290" "Beetles" 549 "Large_Low_Low" 89 43 "B" "Large patch" "Low woodland" "Low ToW"
"3291" "Beetles" 549 "Small_High_Low" 50 43 "C" "Small patch" "High woodland" "Low ToW"
"3292" "Beetles" 549 "Large_High_Low" 25 43 "D" "Large patch" "High woodland" "Low ToW"
"3293" "Beetles" 549 "Small_High_High" 60 43 "E" "Small patch" "High woodland" "High ToW"
"3294" "Beetles" 549 "Large_High_High" 31 43 "F" "Large patch" "High woodland" "High ToW"
"3295" "Beetles" 550 "Small_Low_Low" 45 47 "A" "Small patch" "Low woodland" "Low ToW"
"3296" "Beetles" 550 "Large_Low_Low" 93 47 "B" "Large patch" "Low woodland" "Low ToW"
"3297" "Beetles" 550 "Small_High_Low" 56 47 "C" "Small patch" "High woodland" "Low ToW"
"3298" "Beetles" 550 "Large_High_Low" 21 47 "D" "Large patch" "High woodland" "Low ToW"
"3299" "Beetles" 550 "Small_High_High" 71 47 "E" "Small patch" "High woodland" "High ToW"
"3300" "Beetles" 550 "Large_High_High" 27 47 "F" "Large patch" "High woodland" "High ToW"
"3301" "Beetles" 551 "Small_Low_Low" 45 47 "A" "Small patch" "Low woodland" "Low ToW"
"3302" "Beetles" 551 "Large_Low_Low" 92 47 "B" "Large patch" "Low woodland" "Low ToW"
"3303" "Beetles" 551 "Small_High_Low" 51 47 "C" "Small patch" "High woodland" "Low ToW"
"3304" "Beetles" 551 "Large_High_Low" 21 47 "D" "Large patch" "High woodland" "Low ToW"
"3305" "Beetles" 551 "Small_High_High" 68 47 "E" "Small patch" "High woodland" "High ToW"
"3306" "Beetles" 551 "Large_High_High" 34 47 "F" "Large patch" "High woodland" "High ToW"
"3307" "Beetles" 552 "Small_Low_Low" 51 53 "A" "Small patch" "Low woodland" "Low ToW"
"3308" "Beetles" 552 "Large_Low_Low" 86 53 "B" "Large patch" "Low woodland" "Low ToW"
"3309" "Beetles" 552 "Small_High_Low" 54 53 "C" "Small patch" "High woodland" "Low ToW"
"3310" "Beetles" 552 "Large_High_Low" 32 53 "D" "Large patch" "High woodland" "Low ToW"
"3311" "Beetles" 552 "Small_High_High" 68 53 "E" "Small patch" "High woodland" "High ToW"
"3312" "Beetles" 552 "Large_High_High" 41 53 "F" "Large patch" "High woodland" "High ToW"
"3313" "Beetles" 553 "Small_Low_Low" 50 51 "A" "Small patch" "Low woodland" "Low ToW"
"3314" "Beetles" 553 "Large_Low_Low" 91 51 "B" "Large patch" "Low woodland" "Low ToW"
"3315" "Beetles" 553 "Small_High_Low" 56 51 "C" "Small patch" "High woodland" "Low ToW"
"3316" "Beetles" 553 "Large_High_Low" 25 51 "D" "Large patch" "High woodland" "Low ToW"
"3317" "Beetles" 553 "Small_High_High" 73 51 "E" "Small patch" "High woodland" "High ToW"
"3318" "Beetles" 553 "Large_High_High" 30 51 "F" "Large patch" "High woodland" "High ToW"
"3319" "Beetles" 554 "Small_Low_Low" 52 53 "A" "Small patch" "Low woodland" "Low ToW"
"3320" "Beetles" 554 "Large_Low_Low" 91 53 "B" "Large patch" "Low woodland" "Low ToW"
"3321" "Beetles" 554 "Small_High_Low" 54 53 "C" "Small patch" "High woodland" "Low ToW"
"3322" "Beetles" 554 "Large_High_Low" 19 53 "D" "Large patch" "High woodland" "Low ToW"
"3323" "Beetles" 554 "Small_High_High" 60 53 "E" "Small patch" "High woodland" "High ToW"
"3324" "Beetles" 554 "Large_High_High" 21 53 "F" "Large patch" "High woodland" "High ToW"
"3325" "Beetles" 555 "Small_Low_Low" 59 60 "A" "Small patch" "Low woodland" "Low ToW"
"3326" "Beetles" 555 "Large_Low_Low" 80 60 "B" "Large patch" "Low woodland" "Low ToW"
"3327" "Beetles" 555 "Small_High_Low" 57 60 "C" "Small patch" "High woodland" "Low ToW"
"3328" "Beetles" 555 "Large_High_Low" 29 60 "D" "Large patch" "High woodland" "Low ToW"
"3329" "Beetles" 555 "Small_High_High" 66 60 "E" "Small patch" "High woodland" "High ToW"
"3330" "Beetles" 555 "Large_High_High" 36 60 "F" "Large patch" "High woodland" "High ToW"
"3331" "Beetles" 556 "Small_Low_Low" 44 47 "A" "Small patch" "Low woodland" "Low ToW"
"3332" "Beetles" 556 "Large_Low_Low" 88 47 "B" "Large patch" "Low woodland" "Low ToW"
"3333" "Beetles" 556 "Small_High_Low" 47 47 "C" "Small patch" "High woodland" "Low ToW"
"3334" "Beetles" 556 "Large_High_Low" 26 47 "D" "Large patch" "High woodland" "Low ToW"
"3335" "Beetles" 556 "Small_High_High" 72 47 "E" "Small patch" "High woodland" "High ToW"
"3336" "Beetles" 556 "Large_High_High" 39 47 "F" "Large patch" "High woodland" "High ToW"
"3337" "Beetles" 557 "Small_Low_Low" 47 51 "A" "Small patch" "Low woodland" "Low ToW"
"3338" "Beetles" 557 "Large_Low_Low" 75 51 "B" "Large patch" "Low woodland" "Low ToW"
"3339" "Beetles" 557 "Small_High_Low" 54 51 "C" "Small patch" "High woodland" "Low ToW"
"3340" "Beetles" 557 "Large_High_Low" 28 51 "D" "Large patch" "High woodland" "Low ToW"
"3341" "Beetles" 557 "Small_High_High" 74 51 "E" "Small patch" "High woodland" "High ToW"
"3342" "Beetles" 557 "Large_High_High" 48 51 "F" "Large patch" "High woodland" "High ToW"
"3343" "Beetles" 558 "Small_Low_Low" 49 52 "A" "Small patch" "Low woodland" "Low ToW"
"3344" "Beetles" 558 "Large_Low_Low" 78 52 "B" "Large patch" "Low woodland" "Low ToW"
"3345" "Beetles" 558 "Small_High_Low" 60 52 "C" "Small patch" "High woodland" "Low ToW"
"3346" "Beetles" 558 "Large_High_Low" 29 52 "D" "Large patch" "High woodland" "Low ToW"
"3347" "Beetles" 558 "Small_High_High" 66 52 "E" "Small patch" "High woodland" "High ToW"
"3348" "Beetles" 558 "Large_High_High" 32 52 "F" "Large patch" "High woodland" "High ToW"
"3349" "Beetles" 559 "Small_Low_Low" 48 51 "A" "Small patch" "Low woodland" "Low ToW"
"3350" "Beetles" 559 "Large_Low_Low" 69 51 "B" "Large patch" "Low woodland" "Low ToW"
"3351" "Beetles" 559 "Small_High_Low" 51 51 "C" "Small patch" "High woodland" "Low ToW"
"3352" "Beetles" 559 "Large_High_Low" 43 51 "D" "Large patch" "High woodland" "Low ToW"
"3353" "Beetles" 559 "Small_High_High" 69 51 "E" "Small patch" "High woodland" "High ToW"
"3354" "Beetles" 559 "Large_High_High" 57 51 "F" "Large patch" "High woodland" "High ToW"
"3355" "Beetles" 560 "Small_Low_Low" 50 47 "A" "Small patch" "Low woodland" "Low ToW"
"3356" "Beetles" 560 "Large_Low_Low" 61 47 "B" "Large patch" "Low woodland" "Low ToW"
"3357" "Beetles" 560 "Small_High_Low" 52 47 "C" "Small patch" "High woodland" "Low ToW"
"3358" "Beetles" 560 "Large_High_Low" 33 47 "D" "Large patch" "High woodland" "Low ToW"
"3359" "Beetles" 560 "Small_High_High" 67 47 "E" "Small patch" "High woodland" "High ToW"
"3360" "Beetles" 560 "Large_High_High" 41 47 "F" "Large patch" "High woodland" "High ToW"
"3361" "Beetles" 561 "Small_Low_Low" 43 45 "A" "Small patch" "Low woodland" "Low ToW"
"3362" "Beetles" 561 "Large_Low_Low" 63 45 "B" "Large patch" "Low woodland" "Low ToW"
"3363" "Beetles" 561 "Small_High_Low" 41 45 "C" "Small patch" "High woodland" "Low ToW"
"3364" "Beetles" 561 "Large_High_Low" 38 45 "D" "Large patch" "High woodland" "Low ToW"
"3365" "Beetles" 561 "Small_High_High" 64 45 "E" "Small patch" "High woodland" "High ToW"
"3366" "Beetles" 561 "Large_High_High" 52 45 "F" "Large patch" "High woodland" "High ToW"
"3367" "Beetles" 562 "Small_Low_Low" 45 43 "A" "Small patch" "Low woodland" "Low ToW"
"3368" "Beetles" 562 "Large_Low_Low" 65 43 "B" "Large patch" "Low woodland" "Low ToW"
"3369" "Beetles" 562 "Small_High_Low" 48 43 "C" "Small patch" "High woodland" "Low ToW"
"3370" "Beetles" 562 "Large_High_Low" 37 43 "D" "Large patch" "High woodland" "Low ToW"
"3371" "Beetles" 562 "Small_High_High" 65 43 "E" "Small patch" "High woodland" "High ToW"
"3372" "Beetles" 562 "Large_High_High" 49 43 "F" "Large patch" "High woodland" "High ToW"
"3373" "Beetles" 563 "Small_Low_Low" 39 46 "A" "Small patch" "Low woodland" "Low ToW"
"3374" "Beetles" 563 "Large_Low_Low" 58 46 "B" "Large patch" "Low woodland" "Low ToW"
"3375" "Beetles" 563 "Small_High_Low" 56 46 "C" "Small patch" "High woodland" "Low ToW"
"3376" "Beetles" 563 "Large_High_Low" 41 46 "D" "Large patch" "High woodland" "Low ToW"
"3377" "Beetles" 563 "Small_High_High" 68 46 "E" "Small patch" "High woodland" "High ToW"
"3378" "Beetles" 563 "Large_High_High" 52 46 "F" "Large patch" "High woodland" "High ToW"
"3379" "Beetles" 564 "Small_Low_Low" 48 51 "A" "Small patch" "Low woodland" "Low ToW"
"3380" "Beetles" 564 "Large_Low_Low" 64 51 "B" "Large patch" "Low woodland" "Low ToW"
"3381" "Beetles" 564 "Small_High_Low" 50 51 "C" "Small patch" "High woodland" "Low ToW"
"3382" "Beetles" 564 "Large_High_Low" 31 51 "D" "Large patch" "High woodland" "Low ToW"
"3383" "Beetles" 564 "Small_High_High" 64 51 "E" "Small patch" "High woodland" "High ToW"
"3384" "Beetles" 564 "Large_High_High" 46 51 "F" "Large patch" "High woodland" "High ToW"
"3385" "Beetles" 565 "Small_Low_Low" 45 44 "A" "Small patch" "Low woodland" "Low ToW"
"3386" "Beetles" 565 "Large_Low_Low" 64 44 "B" "Large patch" "Low woodland" "Low ToW"
"3387" "Beetles" 565 "Small_High_Low" 52 44 "C" "Small patch" "High woodland" "Low ToW"
"3388" "Beetles" 565 "Large_High_Low" 29 44 "D" "Large patch" "High woodland" "Low ToW"
"3389" "Beetles" 565 "Small_High_High" 60 44 "E" "Small patch" "High woodland" "High ToW"
"3390" "Beetles" 565 "Large_High_High" 40 44 "F" "Large patch" "High woodland" "High ToW"
"3391" "Beetles" 566 "Small_Low_Low" 50 47 "A" "Small patch" "Low woodland" "Low ToW"
"3392" "Beetles" 566 "Large_Low_Low" 69 47 "B" "Large patch" "Low woodland" "Low ToW"
"3393" "Beetles" 566 "Small_High_Low" 45 47 "C" "Small patch" "High woodland" "Low ToW"
"3394" "Beetles" 566 "Large_High_Low" 33 47 "D" "Large patch" "High woodland" "Low ToW"
"3395" "Beetles" 566 "Small_High_High" 58 47 "E" "Small patch" "High woodland" "High ToW"
"3396" "Beetles" 566 "Large_High_High" 43 47 "F" "Large patch" "High woodland" "High ToW"
"3397" "Beetles" 567 "Small_Low_Low" 40 44 "A" "Small patch" "Low woodland" "Low ToW"
"3398" "Beetles" 567 "Large_Low_Low" 56 44 "B" "Large patch" "Low woodland" "Low ToW"
"3399" "Beetles" 567 "Small_High_Low" 44 44 "C" "Small patch" "High woodland" "Low ToW"
"3400" "Beetles" 567 "Large_High_Low" 28 44 "D" "Large patch" "High woodland" "Low ToW"
"3401" "Beetles" 567 "Small_High_High" 55 44 "E" "Small patch" "High woodland" "High ToW"
"3402" "Beetles" 567 "Large_High_High" 33 44 "F" "Large patch" "High woodland" "High ToW"
"3403" "Beetles" 568 "Small_Low_Low" 35 37 "A" "Small patch" "Low woodland" "Low ToW"
"3404" "Beetles" 568 "Large_Low_Low" 54 37 "B" "Large patch" "Low woodland" "Low ToW"
"3405" "Beetles" 568 "Small_High_Low" 40 37 "C" "Small patch" "High woodland" "Low ToW"
"3406" "Beetles" 568 "Large_High_Low" 18 37 "D" "Large patch" "High woodland" "Low ToW"
"3407" "Beetles" 568 "Small_High_High" 51 37 "E" "Small patch" "High woodland" "High ToW"
"3408" "Beetles" 568 "Large_High_High" 26 37 "F" "Large patch" "High woodland" "High ToW"
"3409" "Beetles" 569 "Small_Low_Low" 39 46 "A" "Small patch" "Low woodland" "Low ToW"
"3410" "Beetles" 569 "Large_Low_Low" 64 46 "B" "Large patch" "Low woodland" "Low ToW"
"3411" "Beetles" 569 "Small_High_Low" 37 46 "C" "Small patch" "High woodland" "Low ToW"
"3412" "Beetles" 569 "Large_High_Low" 11 46 "D" "Large patch" "High woodland" "Low ToW"
"3413" "Beetles" 569 "Small_High_High" 74 46 "E" "Small patch" "High woodland" "High ToW"
"3414" "Beetles" 569 "Large_High_High" 28 46 "F" "Large patch" "High woodland" "High ToW"
"3415" "Beetles" 570 "Small_Low_Low" 38 35 "A" "Small patch" "Low woodland" "Low ToW"
"3416" "Beetles" 570 "Large_Low_Low" 70 35 "B" "Large patch" "Low woodland" "Low ToW"
"3417" "Beetles" 570 "Small_High_Low" 31 35 "C" "Small patch" "High woodland" "Low ToW"
"3418" "Beetles" 570 "Large_High_Low" 13 35 "D" "Large patch" "High woodland" "Low ToW"
"3419" "Beetles" 570 "Small_High_High" 67 35 "E" "Small patch" "High woodland" "High ToW"
"3420" "Beetles" 570 "Large_High_High" 28 35 "F" "Large patch" "High woodland" "High ToW"
"3421" "Beetles" 571 "Small_Low_Low" 43 44 "A" "Small patch" "Low woodland" "Low ToW"
"3422" "Beetles" 571 "Large_Low_Low" 69 44 "B" "Large patch" "Low woodland" "Low ToW"
"3423" "Beetles" 571 "Small_High_Low" 44 44 "C" "Small patch" "High woodland" "Low ToW"
"3424" "Beetles" 571 "Large_High_Low" 8 44 "D" "Large patch" "High woodland" "Low ToW"
"3425" "Beetles" 571 "Small_High_High" 62 44 "E" "Small patch" "High woodland" "High ToW"
"3426" "Beetles" 571 "Large_High_High" 22 44 "F" "Large patch" "High woodland" "High ToW"
"3427" "Beetles" 572 "Small_Low_Low" 40 39 "A" "Small patch" "Low woodland" "Low ToW"
"3428" "Beetles" 572 "Large_Low_Low" 68 39 "B" "Large patch" "Low woodland" "Low ToW"
"3429" "Beetles" 572 "Small_High_Low" 47 39 "C" "Small patch" "High woodland" "Low ToW"
"3430" "Beetles" 572 "Large_High_Low" 9 39 "D" "Large patch" "High woodland" "Low ToW"
"3431" "Beetles" 572 "Small_High_High" 73 39 "E" "Small patch" "High woodland" "High ToW"
"3432" "Beetles" 572 "Large_High_High" 17 39 "F" "Large patch" "High woodland" "High ToW"
"3433" "Beetles" 573 "Small_Low_Low" 41 42 "A" "Small patch" "Low woodland" "Low ToW"
"3434" "Beetles" 573 "Large_Low_Low" 68 42 "B" "Large patch" "Low woodland" "Low ToW"
"3435" "Beetles" 573 "Small_High_Low" 41 42 "C" "Small patch" "High woodland" "Low ToW"
"3436" "Beetles" 573 "Large_High_Low" 13 42 "D" "Large patch" "High woodland" "Low ToW"
"3437" "Beetles" 573 "Small_High_High" 73 42 "E" "Small patch" "High woodland" "High ToW"
"3438" "Beetles" 573 "Large_High_High" 29 42 "F" "Large patch" "High woodland" "High ToW"
"3439" "Beetles" 574 "Small_Low_Low" 38 42 "A" "Small patch" "Low woodland" "Low ToW"
"3440" "Beetles" 574 "Large_Low_Low" 65 42 "B" "Large patch" "Low woodland" "Low ToW"
"3441" "Beetles" 574 "Small_High_Low" 55 42 "C" "Small patch" "High woodland" "Low ToW"
"3442" "Beetles" 574 "Large_High_Low" 14 42 "D" "Large patch" "High woodland" "Low ToW"
"3443" "Beetles" 574 "Small_High_High" 66 42 "E" "Small patch" "High woodland" "High ToW"
"3444" "Beetles" 574 "Large_High_High" 21 42 "F" "Large patch" "High woodland" "High ToW"
"3445" "Beetles" 575 "Small_Low_Low" 41 46 "A" "Small patch" "Low woodland" "Low ToW"
"3446" "Beetles" 575 "Large_Low_Low" 63 46 "B" "Large patch" "Low woodland" "Low ToW"
"3447" "Beetles" 575 "Small_High_Low" 56 46 "C" "Small patch" "High woodland" "Low ToW"
"3448" "Beetles" 575 "Large_High_Low" 24 46 "D" "Large patch" "High woodland" "Low ToW"
"3449" "Beetles" 575 "Small_High_High" 71 46 "E" "Small patch" "High woodland" "High ToW"
"3450" "Beetles" 575 "Large_High_High" 26 46 "F" "Large patch" "High woodland" "High ToW"
"3451" "Beetles" 576 "Small_Low_Low" 49 52 "A" "Small patch" "Low woodland" "Low ToW"
"3452" "Beetles" 576 "Large_Low_Low" 75 52 "B" "Large patch" "Low woodland" "Low ToW"
"3453" "Beetles" 576 "Small_High_Low" 62 52 "C" "Small patch" "High woodland" "Low ToW"
"3454" "Beetles" 576 "Large_High_Low" 21 52 "D" "Large patch" "High woodland" "Low ToW"
"3455" "Beetles" 576 "Small_High_High" 78 52 "E" "Small patch" "High woodland" "High ToW"
"3456" "Beetles" 576 "Large_High_High" 36 52 "F" "Large patch" "High woodland" "High ToW"
"3457" "Beetles" 577 "Small_Low_Low" 54 54 "A" "Small patch" "Low woodland" "Low ToW"
"3458" "Beetles" 577 "Large_Low_Low" 75 54 "B" "Large patch" "Low woodland" "Low ToW"
"3459" "Beetles" 577 "Small_High_Low" 53 54 "C" "Small patch" "High woodland" "Low ToW"
"3460" "Beetles" 577 "Large_High_Low" 24 54 "D" "Large patch" "High woodland" "Low ToW"
"3461" "Beetles" 577 "Small_High_High" 89 54 "E" "Small patch" "High woodland" "High ToW"
"3462" "Beetles" 577 "Large_High_High" 46 54 "F" "Large patch" "High woodland" "High ToW"
"3463" "Beetles" 578 "Small_Low_Low" 54 51 "A" "Small patch" "Low woodland" "Low ToW"
"3464" "Beetles" 578 "Large_Low_Low" 68 51 "B" "Large patch" "Low woodland" "Low ToW"
"3465" "Beetles" 578 "Small_High_Low" 56 51 "C" "Small patch" "High woodland" "Low ToW"
"3466" "Beetles" 578 "Large_High_Low" 21 51 "D" "Large patch" "High woodland" "Low ToW"
"3467" "Beetles" 578 "Small_High_High" 78 51 "E" "Small patch" "High woodland" "High ToW"
"3468" "Beetles" 578 "Large_High_High" 41 51 "F" "Large patch" "High woodland" "High ToW"
"3469" "Beetles" 579 "Small_Low_Low" 50 47 "A" "Small patch" "Low woodland" "Low ToW"
"3470" "Beetles" 579 "Large_Low_Low" 65 47 "B" "Large patch" "Low woodland" "Low ToW"
"3471" "Beetles" 579 "Small_High_Low" 46 47 "C" "Small patch" "High woodland" "Low ToW"
"3472" "Beetles" 579 "Large_High_Low" 31 47 "D" "Large patch" "High woodland" "Low ToW"
"3473" "Beetles" 579 "Small_High_High" 63 47 "E" "Small patch" "High woodland" "High ToW"
"3474" "Beetles" 579 "Large_High_High" 45 47 "F" "Large patch" "High woodland" "High ToW"
"3475" "Beetles" 580 "Small_Low_Low" 50 48 "A" "Small patch" "Low woodland" "Low ToW"
"3476" "Beetles" 580 "Large_Low_Low" 57 48 "B" "Large patch" "Low woodland" "Low ToW"
"3477" "Beetles" 580 "Small_High_Low" 41 48 "C" "Small patch" "High woodland" "Low ToW"
"3478" "Beetles" 580 "Large_High_Low" 22 48 "D" "Large patch" "High woodland" "Low ToW"
"3479" "Beetles" 580 "Small_High_High" 63 48 "E" "Small patch" "High woodland" "High ToW"
"3480" "Beetles" 580 "Large_High_High" 30 48 "F" "Large patch" "High woodland" "High ToW"
"3481" "Beetles" 581 "Small_Low_Low" 48 44 "A" "Small patch" "Low woodland" "Low ToW"
"3482" "Beetles" 581 "Large_Low_Low" 69 44 "B" "Large patch" "Low woodland" "Low ToW"
"3483" "Beetles" 581 "Small_High_Low" 59 44 "C" "Small patch" "High woodland" "Low ToW"
"3484" "Beetles" 581 "Large_High_Low" 14 44 "D" "Large patch" "High woodland" "Low ToW"
"3485" "Beetles" 581 "Small_High_High" 59 44 "E" "Small patch" "High woodland" "High ToW"
"3486" "Beetles" 581 "Large_High_High" 14 44 "F" "Large patch" "High woodland" "High ToW"
"3487" "Beetles" 582 "Small_Low_Low" 45 49 "A" "Small patch" "Low woodland" "Low ToW"
"3488" "Beetles" 582 "Large_Low_Low" 67 49 "B" "Large patch" "Low woodland" "Low ToW"
"3489" "Beetles" 582 "Small_High_Low" 46 49 "C" "Small patch" "High woodland" "Low ToW"
"3490" "Beetles" 582 "Large_High_Low" 18 49 "D" "Large patch" "High woodland" "Low ToW"
"3491" "Beetles" 582 "Small_High_High" 60 49 "E" "Small patch" "High woodland" "High ToW"
"3492" "Beetles" 582 "Large_High_High" 28 49 "F" "Large patch" "High woodland" "High ToW"
"3493" "Beetles" 583 "Small_Low_Low" 52 54 "A" "Small patch" "Low woodland" "Low ToW"
"3494" "Beetles" 583 "Large_Low_Low" 63 54 "B" "Large patch" "Low woodland" "Low ToW"
"3495" "Beetles" 583 "Small_High_Low" 57 54 "C" "Small patch" "High woodland" "Low ToW"
"3496" "Beetles" 583 "Large_High_Low" 20 54 "D" "Large patch" "High woodland" "Low ToW"
"3497" "Beetles" 583 "Small_High_High" 57 54 "E" "Small patch" "High woodland" "High ToW"
"3498" "Beetles" 583 "Large_High_High" 26 54 "F" "Large patch" "High woodland" "High ToW"
"3499" "Beetles" 584 "Small_Low_Low" 65 58 "A" "Small patch" "Low woodland" "Low ToW"
"3500" "Beetles" 584 "Large_Low_Low" 81 58 "B" "Large patch" "Low woodland" "Low ToW"
"3501" "Beetles" 584 "Small_High_Low" 50 58 "C" "Small patch" "High woodland" "Low ToW"
"3502" "Beetles" 584 "Large_High_Low" 29 58 "D" "Large patch" "High woodland" "Low ToW"
"3503" "Beetles" 584 "Small_High_High" 71 58 "E" "Small patch" "High woodland" "High ToW"
"3504" "Beetles" 584 "Large_High_High" 44 58 "F" "Large patch" "High woodland" "High ToW"
"3505" "Beetles" 585 "Small_Low_Low" 65 57 "A" "Small patch" "Low woodland" "Low ToW"
"3506" "Beetles" 585 "Large_Low_Low" 68 57 "B" "Large patch" "Low woodland" "Low ToW"
"3507" "Beetles" 585 "Small_High_Low" 51 57 "C" "Small patch" "High woodland" "Low ToW"
"3508" "Beetles" 585 "Large_High_Low" 29 57 "D" "Large patch" "High woodland" "Low ToW"
"3509" "Beetles" 585 "Small_High_High" 72 57 "E" "Small patch" "High woodland" "High ToW"
"3510" "Beetles" 585 "Large_High_High" 48 57 "F" "Large patch" "High woodland" "High ToW"
"3511" "Beetles" 586 "Small_Low_Low" 46 41 "A" "Small patch" "Low woodland" "Low ToW"
"3512" "Beetles" 586 "Large_Low_Low" 67 41 "B" "Large patch" "Low woodland" "Low ToW"
"3513" "Beetles" 586 "Small_High_Low" 50 41 "C" "Small patch" "High woodland" "Low ToW"
"3514" "Beetles" 586 "Large_High_Low" 27 41 "D" "Large patch" "High woodland" "Low ToW"
"3515" "Beetles" 586 "Small_High_High" 61 41 "E" "Small patch" "High woodland" "High ToW"
"3516" "Beetles" 586 "Large_High_High" 35 41 "F" "Large patch" "High woodland" "High ToW"
"3517" "Beetles" 587 "Small_Low_Low" 39 39 "A" "Small patch" "Low woodland" "Low ToW"
"3518" "Beetles" 587 "Large_Low_Low" 59 39 "B" "Large patch" "Low woodland" "Low ToW"
"3519" "Beetles" 587 "Small_High_Low" 57 39 "C" "Small patch" "High woodland" "Low ToW"
"3520" "Beetles" 587 "Large_High_Low" 23 39 "D" "Large patch" "High woodland" "Low ToW"
"3521" "Beetles" 587 "Small_High_High" 71 39 "E" "Small patch" "High woodland" "High ToW"
"3522" "Beetles" 587 "Large_High_High" 33 39 "F" "Large patch" "High woodland" "High ToW"
"3523" "Beetles" 588 "Small_Low_Low" 44 43 "A" "Small patch" "Low woodland" "Low ToW"
"3524" "Beetles" 588 "Large_Low_Low" 61 43 "B" "Large patch" "Low woodland" "Low ToW"
"3525" "Beetles" 588 "Small_High_Low" 44 43 "C" "Small patch" "High woodland" "Low ToW"
"3526" "Beetles" 588 "Large_High_Low" 27 43 "D" "Large patch" "High woodland" "Low ToW"
"3527" "Beetles" 588 "Small_High_High" 68 43 "E" "Small patch" "High woodland" "High ToW"
"3528" "Beetles" 588 "Large_High_High" 41 43 "F" "Large patch" "High woodland" "High ToW"
"3529" "Beetles" 589 "Small_Low_Low" 57 54 "A" "Small patch" "Low woodland" "Low ToW"
"3530" "Beetles" 589 "Large_Low_Low" 63 54 "B" "Large patch" "Low woodland" "Low ToW"
"3531" "Beetles" 589 "Small_High_Low" 45 54 "C" "Small patch" "High woodland" "Low ToW"
"3532" "Beetles" 589 "Large_High_Low" 37 54 "D" "Large patch" "High woodland" "Low ToW"
"3533" "Beetles" 589 "Small_High_High" 73 54 "E" "Small patch" "High woodland" "High ToW"
"3534" "Beetles" 589 "Large_High_High" 59 54 "F" "Large patch" "High woodland" "High ToW"
"3535" "Beetles" 590 "Small_Low_Low" 58 54 "A" "Small patch" "Low woodland" "Low ToW"
"3536" "Beetles" 590 "Large_Low_Low" 61 54 "B" "Large patch" "Low woodland" "Low ToW"
"3537" "Beetles" 590 "Small_High_Low" 46 54 "C" "Small patch" "High woodland" "Low ToW"
"3538" "Beetles" 590 "Large_High_Low" 40 54 "D" "Large patch" "High woodland" "Low ToW"
"3539" "Beetles" 590 "Small_High_High" 68 54 "E" "Small patch" "High woodland" "High ToW"
"3540" "Beetles" 590 "Large_High_High" 60 54 "F" "Large patch" "High woodland" "High ToW"
"3541" "Beetles" 591 "Small_Low_Low" 63 51 "A" "Small patch" "Low woodland" "Low ToW"
"3542" "Beetles" 591 "Large_Low_Low" 74 51 "B" "Large patch" "Low woodland" "Low ToW"
"3543" "Beetles" 591 "Small_High_Low" 44 51 "C" "Small patch" "High woodland" "Low ToW"
"3544" "Beetles" 591 "Large_High_Low" 35 51 "D" "Large patch" "High woodland" "Low ToW"
"3545" "Beetles" 591 "Small_High_High" 64 51 "E" "Small patch" "High woodland" "High ToW"
"3546" "Beetles" 591 "Large_High_High" 60 51 "F" "Large patch" "High woodland" "High ToW"
"3547" "Beetles" 592 "Small_Low_Low" 63 60 "A" "Small patch" "Low woodland" "Low ToW"
"3548" "Beetles" 592 "Large_Low_Low" 78 60 "B" "Large patch" "Low woodland" "Low ToW"
"3549" "Beetles" 592 "Small_High_Low" 43 60 "C" "Small patch" "High woodland" "Low ToW"
"3550" "Beetles" 592 "Large_High_Low" 33 60 "D" "Large patch" "High woodland" "Low ToW"
"3551" "Beetles" 592 "Small_High_High" 72 60 "E" "Small patch" "High woodland" "High ToW"
"3552" "Beetles" 592 "Large_High_High" 60 60 "F" "Large patch" "High woodland" "High ToW"
"3553" "Beetles" 593 "Small_Low_Low" 68 59 "A" "Small patch" "Low woodland" "Low ToW"
"3554" "Beetles" 593 "Large_Low_Low" 79 59 "B" "Large patch" "Low woodland" "Low ToW"
"3555" "Beetles" 593 "Small_High_Low" 54 59 "C" "Small patch" "High woodland" "Low ToW"
"3556" "Beetles" 593 "Large_High_Low" 45 59 "D" "Large patch" "High woodland" "Low ToW"
"3557" "Beetles" 593 "Small_High_High" 69 59 "E" "Small patch" "High woodland" "High ToW"
"3558" "Beetles" 593 "Large_High_High" 50 59 "F" "Large patch" "High woodland" "High ToW"
"3559" "Beetles" 594 "Small_Low_Low" 65 55 "A" "Small patch" "Low woodland" "Low ToW"
"3560" "Beetles" 594 "Large_Low_Low" 76 55 "B" "Large patch" "Low woodland" "Low ToW"
"3561" "Beetles" 594 "Small_High_Low" 46 55 "C" "Small patch" "High woodland" "Low ToW"
"3562" "Beetles" 594 "Large_High_Low" 30 55 "D" "Large patch" "High woodland" "Low ToW"
"3563" "Beetles" 594 "Small_High_High" 74 55 "E" "Small patch" "High woodland" "High ToW"
"3564" "Beetles" 594 "Large_High_High" 51 55 "F" "Large patch" "High woodland" "High ToW"
"3565" "Beetles" 595 "Small_Low_Low" 67 61 "A" "Small patch" "Low woodland" "Low ToW"
"3566" "Beetles" 595 "Large_Low_Low" 70 61 "B" "Large patch" "Low woodland" "Low ToW"
"3567" "Beetles" 595 "Small_High_Low" 43 61 "C" "Small patch" "High woodland" "Low ToW"
"3568" "Beetles" 595 "Large_High_Low" 35 61 "D" "Large patch" "High woodland" "Low ToW"
"3569" "Beetles" 595 "Small_High_High" 71 61 "E" "Small patch" "High woodland" "High ToW"
"3570" "Beetles" 595 "Large_High_High" 61 61 "F" "Large patch" "High woodland" "High ToW"
"3571" "Beetles" 596 "Small_Low_Low" 61 59 "A" "Small patch" "Low woodland" "Low ToW"
"3572" "Beetles" 596 "Large_Low_Low" 86 59 "B" "Large patch" "Low woodland" "Low ToW"
"3573" "Beetles" 596 "Small_High_Low" 54 59 "C" "Small patch" "High woodland" "Low ToW"
"3574" "Beetles" 596 "Large_High_Low" 25 59 "D" "Large patch" "High woodland" "Low ToW"
"3575" "Beetles" 596 "Small_High_High" 73 59 "E" "Small patch" "High woodland" "High ToW"
"3576" "Beetles" 596 "Large_High_High" 40 59 "F" "Large patch" "High woodland" "High ToW"
"3577" "Beetles" 597 "Small_Low_Low" 64 58 "A" "Small patch" "Low woodland" "Low ToW"
"3578" "Beetles" 597 "Large_Low_Low" 88 58 "B" "Large patch" "Low woodland" "Low ToW"
"3579" "Beetles" 597 "Small_High_Low" 61 58 "C" "Small patch" "High woodland" "Low ToW"
"3580" "Beetles" 597 "Large_High_Low" 16 58 "D" "Large patch" "High woodland" "Low ToW"
"3581" "Beetles" 597 "Small_High_High" 75 58 "E" "Small patch" "High woodland" "High ToW"
"3582" "Beetles" 597 "Large_High_High" 37 58 "F" "Large patch" "High woodland" "High ToW"
"3583" "Beetles" 598 "Small_Low_Low" 77 63 "A" "Small patch" "Low woodland" "Low ToW"
"3584" "Beetles" 598 "Large_Low_Low" 94 63 "B" "Large patch" "Low woodland" "Low ToW"
"3585" "Beetles" 598 "Small_High_Low" 55 63 "C" "Small patch" "High woodland" "Low ToW"
"3586" "Beetles" 598 "Large_High_Low" 28 63 "D" "Large patch" "High woodland" "Low ToW"
"3587" "Beetles" 598 "Small_High_High" 84 63 "E" "Small patch" "High woodland" "High ToW"
"3588" "Beetles" 598 "Large_High_High" 49 63 "F" "Large patch" "High woodland" "High ToW"
"3589" "Beetles" 599 "Small_Low_Low" 75 67 "A" "Small patch" "Low woodland" "Low ToW"
"3590" "Beetles" 599 "Large_Low_Low" 81 67 "B" "Large patch" "Low woodland" "Low ToW"
"3591" "Beetles" 599 "Small_High_Low" 54 67 "C" "Small patch" "High woodland" "Low ToW"
"3592" "Beetles" 599 "Large_High_Low" 30 67 "D" "Large patch" "High woodland" "Low ToW"
"3593" "Beetles" 599 "Small_High_High" 80 67 "E" "Small patch" "High woodland" "High ToW"
"3594" "Beetles" 599 "Large_High_High" 51 67 "F" "Large patch" "High woodland" "High ToW"
"3595" "Beetles" 600 "Small_Low_Low" 67 65 "A" "Small patch" "Low woodland" "Low ToW"
"3596" "Beetles" 600 "Large_Low_Low" 85 65 "B" "Large patch" "Low woodland" "Low ToW"
"3597" "Beetles" 600 "Small_High_Low" 66 65 "C" "Small patch" "High woodland" "Low ToW"
"3598" "Beetles" 600 "Large_High_Low" 49 65 "D" "Large patch" "High woodland" "Low ToW"
"3599" "Beetles" 600 "Small_High_High" 78 65 "E" "Small patch" "High woodland" "High ToW"
"3600" "Beetles" 600 "Large_High_High" 60 65 "F" "Large patch" "High woodland" "High ToW"
"3601" "Beetles" 601 "Small_Low_Low" 64 60 "A" "Small patch" "Low woodland" "Low ToW"
"3602" "Beetles" 601 "Large_Low_Low" 76 60 "B" "Large patch" "Low woodland" "Low ToW"
"3603" "Beetles" 601 "Small_High_Low" 71 60 "C" "Small patch" "High woodland" "Low ToW"
"3604" "Beetles" 601 "Large_High_Low" 45 60 "D" "Large patch" "High woodland" "Low ToW"
"3605" "Beetles" 601 "Small_High_High" 76 60 "E" "Small patch" "High woodland" "High ToW"
"3606" "Beetles" 601 "Large_High_High" 56 60 "F" "Large patch" "High woodland" "High ToW"
"3607" "Beetles" 602 "Small_Low_Low" 60 65 "A" "Small patch" "Low woodland" "Low ToW"
"3608" "Beetles" 602 "Large_Low_Low" 64 65 "B" "Large patch" "Low woodland" "Low ToW"
"3609" "Beetles" 602 "Small_High_Low" 68 65 "C" "Small patch" "High woodland" "Low ToW"
"3610" "Beetles" 602 "Large_High_Low" 37 65 "D" "Large patch" "High woodland" "Low ToW"
"3611" "Beetles" 602 "Small_High_High" 73 65 "E" "Small patch" "High woodland" "High ToW"
"3612" "Beetles" 602 "Large_High_High" 45 65 "F" "Large patch" "High woodland" "High ToW"
"3613" "Beetles" 603 "Small_Low_Low" 57 61 "A" "Small patch" "Low woodland" "Low ToW"
"3614" "Beetles" 603 "Large_Low_Low" 69 61 "B" "Large patch" "Low woodland" "Low ToW"
"3615" "Beetles" 603 "Small_High_Low" 67 61 "C" "Small patch" "High woodland" "Low ToW"
"3616" "Beetles" 603 "Large_High_Low" 30 61 "D" "Large patch" "High woodland" "Low ToW"
"3617" "Beetles" 603 "Small_High_High" 71 61 "E" "Small patch" "High woodland" "High ToW"
"3618" "Beetles" 603 "Large_High_High" 44 61 "F" "Large patch" "High woodland" "High ToW"
"3619" "Beetles" 604 "Small_Low_Low" 64 60 "A" "Small patch" "Low woodland" "Low ToW"
"3620" "Beetles" 604 "Large_Low_Low" 74 60 "B" "Large patch" "Low woodland" "Low ToW"
"3621" "Beetles" 604 "Small_High_Low" 69 60 "C" "Small patch" "High woodland" "Low ToW"
"3622" "Beetles" 604 "Large_High_Low" 23 60 "D" "Large patch" "High woodland" "Low ToW"
"3623" "Beetles" 604 "Small_High_High" 86 60 "E" "Small patch" "High woodland" "High ToW"
"3624" "Beetles" 604 "Large_High_High" 39 60 "F" "Large patch" "High woodland" "High ToW"
"3625" "Beetles" 605 "Small_Low_Low" 58 61 "A" "Small patch" "Low woodland" "Low ToW"
"3626" "Beetles" 605 "Large_Low_Low" 75 61 "B" "Large patch" "Low woodland" "Low ToW"
"3627" "Beetles" 605 "Small_High_Low" 58 61 "C" "Small patch" "High woodland" "Low ToW"
"3628" "Beetles" 605 "Large_High_Low" 31 61 "D" "Large patch" "High woodland" "Low ToW"
"3629" "Beetles" 605 "Small_High_High" 69 61 "E" "Small patch" "High woodland" "High ToW"
"3630" "Beetles" 605 "Large_High_High" 41 61 "F" "Large patch" "High woodland" "High ToW"
"3631" "Beetles" 606 "Small_Low_Low" 72 56 "A" "Small patch" "Low woodland" "Low ToW"
"3632" "Beetles" 606 "Large_Low_Low" 93 56 "B" "Large patch" "Low woodland" "Low ToW"
"3633" "Beetles" 606 "Small_High_Low" 55 56 "C" "Small patch" "High woodland" "Low ToW"
"3634" "Beetles" 606 "Large_High_Low" 23 56 "D" "Large patch" "High woodland" "Low ToW"
"3635" "Beetles" 606 "Small_High_High" 86 56 "E" "Small patch" "High woodland" "High ToW"
"3636" "Beetles" 606 "Large_High_High" 53 56 "F" "Large patch" "High woodland" "High ToW"
"3637" "Beetles" 607 "Small_Low_Low" 67 60 "A" "Small patch" "Low woodland" "Low ToW"
"3638" "Beetles" 607 "Large_Low_Low" 95 60 "B" "Large patch" "Low woodland" "Low ToW"
"3639" "Beetles" 607 "Small_High_Low" 57 60 "C" "Small patch" "High woodland" "Low ToW"
"3640" "Beetles" 607 "Large_High_Low" 29 60 "D" "Large patch" "High woodland" "Low ToW"
"3641" "Beetles" 607 "Small_High_High" 92 60 "E" "Small patch" "High woodland" "High ToW"
"3642" "Beetles" 607 "Large_High_High" 58 60 "F" "Large patch" "High woodland" "High ToW"
"3643" "Beetles" 608 "Small_Low_Low" 62 65 "A" "Small patch" "Low woodland" "Low ToW"
"3644" "Beetles" 608 "Large_Low_Low" 96 65 "B" "Large patch" "Low woodland" "Low ToW"
"3645" "Beetles" 608 "Small_High_Low" 60 65 "C" "Small patch" "High woodland" "Low ToW"
"3646" "Beetles" 608 "Large_High_Low" 30 65 "D" "Large patch" "High woodland" "Low ToW"
"3647" "Beetles" 608 "Small_High_High" 91 65 "E" "Small patch" "High woodland" "High ToW"
"3648" "Beetles" 608 "Large_High_High" 57 65 "F" "Large patch" "High woodland" "High ToW"
"3649" "Beetles" 609 "Small_Low_Low" 63 57 "A" "Small patch" "Low woodland" "Low ToW"
"3650" "Beetles" 609 "Large_Low_Low" 74 57 "B" "Large patch" "Low woodland" "Low ToW"
"3651" "Beetles" 609 "Small_High_Low" 56 57 "C" "Small patch" "High woodland" "Low ToW"
"3652" "Beetles" 609 "Large_High_Low" 38 57 "D" "Large patch" "High woodland" "Low ToW"
"3653" "Beetles" 609 "Small_High_High" 82 57 "E" "Small patch" "High woodland" "High ToW"
"3654" "Beetles" 609 "Large_High_High" 64 57 "F" "Large patch" "High woodland" "High ToW"
"3655" "Beetles" 610 "Small_Low_Low" 58 50 "A" "Small patch" "Low woodland" "Low ToW"
"3656" "Beetles" 610 "Large_Low_Low" 64 50 "B" "Large patch" "Low woodland" "Low ToW"
"3657" "Beetles" 610 "Small_High_Low" 51 50 "C" "Small patch" "High woodland" "Low ToW"
"3658" "Beetles" 610 "Large_High_Low" 36 50 "D" "Large patch" "High woodland" "Low ToW"
"3659" "Beetles" 610 "Small_High_High" 78 50 "E" "Small patch" "High woodland" "High ToW"
"3660" "Beetles" 610 "Large_High_High" 56 50 "F" "Large patch" "High woodland" "High ToW"
"3661" "Beetles" 611 "Small_Low_Low" 61 57 "A" "Small patch" "Low woodland" "Low ToW"
"3662" "Beetles" 611 "Large_Low_Low" 82 57 "B" "Large patch" "Low woodland" "Low ToW"
"3663" "Beetles" 611 "Small_High_Low" 58 57 "C" "Small patch" "High woodland" "Low ToW"
"3664" "Beetles" 611 "Large_High_Low" 40 57 "D" "Large patch" "High woodland" "Low ToW"
"3665" "Beetles" 611 "Small_High_High" 85 57 "E" "Small patch" "High woodland" "High ToW"
"3666" "Beetles" 611 "Large_High_High" 53 57 "F" "Large patch" "High woodland" "High ToW"
"3667" "Beetles" 612 "Small_Low_Low" 66 58 "A" "Small patch" "Low woodland" "Low ToW"
"3668" "Beetles" 612 "Large_Low_Low" 87 58 "B" "Large patch" "Low woodland" "Low ToW"
"3669" "Beetles" 612 "Small_High_Low" 52 58 "C" "Small patch" "High woodland" "Low ToW"
"3670" "Beetles" 612 "Large_High_Low" 32 58 "D" "Large patch" "High woodland" "Low ToW"
"3671" "Beetles" 612 "Small_High_High" 82 58 "E" "Small patch" "High woodland" "High ToW"
"3672" "Beetles" 612 "Large_High_High" 60 58 "F" "Large patch" "High woodland" "High ToW"
"3673" "Beetles" 613 "Small_Low_Low" 55 59 "A" "Small patch" "Low woodland" "Low ToW"
"3674" "Beetles" 613 "Large_Low_Low" 78 59 "B" "Large patch" "Low woodland" "Low ToW"
"3675" "Beetles" 613 "Small_High_Low" 60 59 "C" "Small patch" "High woodland" "Low ToW"
"3676" "Beetles" 613 "Large_High_Low" 36 59 "D" "Large patch" "High woodland" "Low ToW"
"3677" "Beetles" 613 "Small_High_High" 89 59 "E" "Small patch" "High woodland" "High ToW"
"3678" "Beetles" 613 "Large_High_High" 62 59 "F" "Large patch" "High woodland" "High ToW"
"3679" "Beetles" 614 "Small_Low_Low" 52 48 "A" "Small patch" "Low woodland" "Low ToW"
"3680" "Beetles" 614 "Large_Low_Low" 81 48 "B" "Large patch" "Low woodland" "Low ToW"
"3681" "Beetles" 614 "Small_High_Low" 54 48 "C" "Small patch" "High woodland" "Low ToW"
"3682" "Beetles" 614 "Large_High_Low" 29 48 "D" "Large patch" "High woodland" "Low ToW"
"3683" "Beetles" 614 "Small_High_High" 86 48 "E" "Small patch" "High woodland" "High ToW"
"3684" "Beetles" 614 "Large_High_High" 59 48 "F" "Large patch" "High woodland" "High ToW"
"3685" "Beetles" 615 "Small_Low_Low" 47 52 "A" "Small patch" "Low woodland" "Low ToW"
"3686" "Beetles" 615 "Large_Low_Low" 74 52 "B" "Large patch" "Low woodland" "Low ToW"
"3687" "Beetles" 615 "Small_High_Low" 44 52 "C" "Small patch" "High woodland" "Low ToW"
"3688" "Beetles" 615 "Large_High_Low" 38 52 "D" "Large patch" "High woodland" "Low ToW"
"3689" "Beetles" 615 "Small_High_High" 90 52 "E" "Small patch" "High woodland" "High ToW"
"3690" "Beetles" 615 "Large_High_High" 61 52 "F" "Large patch" "High woodland" "High ToW"
"3691" "Beetles" 616 "Small_Low_Low" 58 58 "A" "Small patch" "Low woodland" "Low ToW"
"3692" "Beetles" 616 "Large_Low_Low" 84 58 "B" "Large patch" "Low woodland" "Low ToW"
"3693" "Beetles" 616 "Small_High_Low" 50 58 "C" "Small patch" "High woodland" "Low ToW"
"3694" "Beetles" 616 "Large_High_Low" 26 58 "D" "Large patch" "High woodland" "Low ToW"
"3695" "Beetles" 616 "Small_High_High" 91 58 "E" "Small patch" "High woodland" "High ToW"
"3696" "Beetles" 616 "Large_High_High" 53 58 "F" "Large patch" "High woodland" "High ToW"
"3697" "Beetles" 617 "Small_Low_Low" 51 52 "A" "Small patch" "Low woodland" "Low ToW"
"3698" "Beetles" 617 "Large_Low_Low" 77 52 "B" "Large patch" "Low woodland" "Low ToW"
"3699" "Beetles" 617 "Small_High_Low" 63 52 "C" "Small patch" "High woodland" "Low ToW"
"3700" "Beetles" 617 "Large_High_Low" 31 52 "D" "Large patch" "High woodland" "Low ToW"
"3701" "Beetles" 617 "Small_High_High" 84 52 "E" "Small patch" "High woodland" "High ToW"
"3702" "Beetles" 617 "Large_High_High" 41 52 "F" "Large patch" "High woodland" "High ToW"
"3703" "Beetles" 618 "Small_Low_Low" 58 61 "A" "Small patch" "Low woodland" "Low ToW"
"3704" "Beetles" 618 "Large_Low_Low" 74 61 "B" "Large patch" "Low woodland" "Low ToW"
"3705" "Beetles" 618 "Small_High_Low" 63 61 "C" "Small patch" "High woodland" "Low ToW"
"3706" "Beetles" 618 "Large_High_Low" 28 61 "D" "Large patch" "High woodland" "Low ToW"
"3707" "Beetles" 618 "Small_High_High" 76 61 "E" "Small patch" "High woodland" "High ToW"
"3708" "Beetles" 618 "Large_High_High" 34 61 "F" "Large patch" "High woodland" "High ToW"
"3709" "Beetles" 619 "Small_Low_Low" 56 51 "A" "Small patch" "Low woodland" "Low ToW"
"3710" "Beetles" 619 "Large_Low_Low" 65 51 "B" "Large patch" "Low woodland" "Low ToW"
"3711" "Beetles" 619 "Small_High_Low" 44 51 "C" "Small patch" "High woodland" "Low ToW"
"3712" "Beetles" 619 "Large_High_Low" 29 51 "D" "Large patch" "High woodland" "Low ToW"
"3713" "Beetles" 619 "Small_High_High" 78 51 "E" "Small patch" "High woodland" "High ToW"
"3714" "Beetles" 619 "Large_High_High" 44 51 "F" "Large patch" "High woodland" "High ToW"
"3715" "Beetles" 620 "Small_Low_Low" 68 60 "A" "Small patch" "Low woodland" "Low ToW"
"3716" "Beetles" 620 "Large_Low_Low" 93 60 "B" "Large patch" "Low woodland" "Low ToW"
"3717" "Beetles" 620 "Small_High_Low" 60 60 "C" "Small patch" "High woodland" "Low ToW"
"3718" "Beetles" 620 "Large_High_Low" 22 60 "D" "Large patch" "High woodland" "Low ToW"
"3719" "Beetles" 620 "Small_High_High" 85 60 "E" "Small patch" "High woodland" "High ToW"
"3720" "Beetles" 620 "Large_High_High" 34 60 "F" "Large patch" "High woodland" "High ToW"
"3721" "Beetles" 621 "Small_Low_Low" 69 50 "A" "Small patch" "Low woodland" "Low ToW"
"3722" "Beetles" 621 "Large_Low_Low" 81 50 "B" "Large patch" "Low woodland" "Low ToW"
"3723" "Beetles" 621 "Small_High_Low" 45 50 "C" "Small patch" "High woodland" "Low ToW"
"3724" "Beetles" 621 "Large_High_Low" 25 50 "D" "Large patch" "High woodland" "Low ToW"
"3725" "Beetles" 621 "Small_High_High" 82 50 "E" "Small patch" "High woodland" "High ToW"
"3726" "Beetles" 621 "Large_High_High" 60 50 "F" "Large patch" "High woodland" "High ToW"
"3727" "Beetles" 622 "Small_Low_Low" 72 57 "A" "Small patch" "Low woodland" "Low ToW"
"3728" "Beetles" 622 "Large_Low_Low" 73 57 "B" "Large patch" "Low woodland" "Low ToW"
"3729" "Beetles" 622 "Small_High_Low" 47 57 "C" "Small patch" "High woodland" "Low ToW"
"3730" "Beetles" 622 "Large_High_Low" 39 57 "D" "Large patch" "High woodland" "Low ToW"
"3731" "Beetles" 622 "Small_High_High" 74 57 "E" "Small patch" "High woodland" "High ToW"
"3732" "Beetles" 622 "Large_High_High" 65 57 "F" "Large patch" "High woodland" "High ToW"
"3733" "Beetles" 623 "Small_Low_Low" 75 61 "A" "Small patch" "Low woodland" "Low ToW"
"3734" "Beetles" 623 "Large_Low_Low" 81 61 "B" "Large patch" "Low woodland" "Low ToW"
"3735" "Beetles" 623 "Small_High_Low" 47 61 "C" "Small patch" "High woodland" "Low ToW"
"3736" "Beetles" 623 "Large_High_Low" 28 61 "D" "Large patch" "High woodland" "Low ToW"
"3737" "Beetles" 623 "Small_High_High" 90 61 "E" "Small patch" "High woodland" "High ToW"
"3738" "Beetles" 623 "Large_High_High" 66 61 "F" "Large patch" "High woodland" "High ToW"
"3739" "Beetles" 624 "Small_Low_Low" 66 62 "A" "Small patch" "Low woodland" "Low ToW"
"3740" "Beetles" 624 "Large_Low_Low" 77 62 "B" "Large patch" "Low woodland" "Low ToW"
"3741" "Beetles" 624 "Small_High_Low" 54 62 "C" "Small patch" "High woodland" "Low ToW"
"3742" "Beetles" 624 "Large_High_Low" 32 62 "D" "Large patch" "High woodland" "Low ToW"
"3743" "Beetles" 624 "Small_High_High" 78 62 "E" "Small patch" "High woodland" "High ToW"
"3744" "Beetles" 624 "Large_High_High" 54 62 "F" "Large patch" "High woodland" "High ToW"
"3745" "Beetles" 625 "Small_Low_Low" 48 47 "A" "Small patch" "Low woodland" "Low ToW"
"3746" "Beetles" 625 "Large_Low_Low" 73 47 "B" "Large patch" "Low woodland" "Low ToW"
"3747" "Beetles" 625 "Small_High_Low" 50 47 "C" "Small patch" "High woodland" "Low ToW"
"3748" "Beetles" 625 "Large_High_Low" 22 47 "D" "Large patch" "High woodland" "Low ToW"
"3749" "Beetles" 625 "Small_High_High" 64 47 "E" "Small patch" "High woodland" "High ToW"
"3750" "Beetles" 625 "Large_High_High" 30 47 "F" "Large patch" "High woodland" "High ToW"
"3751" "Beetles" 626 "Small_Low_Low" 56 57 "A" "Small patch" "Low woodland" "Low ToW"
"3752" "Beetles" 626 "Large_Low_Low" 79 57 "B" "Large patch" "Low woodland" "Low ToW"
"3753" "Beetles" 626 "Small_High_Low" 48 57 "C" "Small patch" "High woodland" "Low ToW"
"3754" "Beetles" 626 "Large_High_Low" 21 57 "D" "Large patch" "High woodland" "Low ToW"
"3755" "Beetles" 626 "Small_High_High" 68 57 "E" "Small patch" "High woodland" "High ToW"
"3756" "Beetles" 626 "Large_High_High" 31 57 "F" "Large patch" "High woodland" "High ToW"
"3757" "Beetles" 627 "Small_Low_Low" 74 62 "A" "Small patch" "Low woodland" "Low ToW"
"3758" "Beetles" 627 "Large_Low_Low" 83 62 "B" "Large patch" "Low woodland" "Low ToW"
"3759" "Beetles" 627 "Small_High_Low" 44 62 "C" "Small patch" "High woodland" "Low ToW"
"3760" "Beetles" 627 "Large_High_Low" 25 62 "D" "Large patch" "High woodland" "Low ToW"
"3761" "Beetles" 627 "Small_High_High" 76 62 "E" "Small patch" "High woodland" "High ToW"
"3762" "Beetles" 627 "Large_High_High" 45 62 "F" "Large patch" "High woodland" "High ToW"
"3763" "Beetles" 628 "Small_Low_Low" 56 48 "A" "Small patch" "Low woodland" "Low ToW"
"3764" "Beetles" 628 "Large_Low_Low" 69 48 "B" "Large patch" "Low woodland" "Low ToW"
"3765" "Beetles" 628 "Small_High_Low" 35 48 "C" "Small patch" "High woodland" "Low ToW"
"3766" "Beetles" 628 "Large_High_Low" 20 48 "D" "Large patch" "High woodland" "Low ToW"
"3767" "Beetles" 628 "Small_High_High" 72 48 "E" "Small patch" "High woodland" "High ToW"
"3768" "Beetles" 628 "Large_High_High" 43 48 "F" "Large patch" "High woodland" "High ToW"
"3769" "Beetles" 629 "Small_Low_Low" 56 56 "A" "Small patch" "Low woodland" "Low ToW"
"3770" "Beetles" 629 "Large_Low_Low" 64 56 "B" "Large patch" "Low woodland" "Low ToW"
"3771" "Beetles" 629 "Small_High_Low" 40 56 "C" "Small patch" "High woodland" "Low ToW"
"3772" "Beetles" 629 "Large_High_Low" 33 56 "D" "Large patch" "High woodland" "Low ToW"
"3773" "Beetles" 629 "Small_High_High" 71 56 "E" "Small patch" "High woodland" "High ToW"
"3774" "Beetles" 629 "Large_High_High" 63 56 "F" "Large patch" "High woodland" "High ToW"
"3775" "Beetles" 630 "Small_Low_Low" 44 42 "A" "Small patch" "Low woodland" "Low ToW"
"3776" "Beetles" 630 "Large_Low_Low" 55 42 "B" "Large patch" "Low woodland" "Low ToW"
"3777" "Beetles" 630 "Small_High_Low" 40 42 "C" "Small patch" "High woodland" "Low ToW"
"3778" "Beetles" 630 "Large_High_Low" 31 42 "D" "Large patch" "High woodland" "Low ToW"
"3779" "Beetles" 630 "Small_High_High" 51 42 "E" "Small patch" "High woodland" "High ToW"
"3780" "Beetles" 630 "Large_High_High" 36 42 "F" "Large patch" "High woodland" "High ToW"
"3781" "Beetles" 631 "Small_Low_Low" 47 40 "A" "Small patch" "Low woodland" "Low ToW"
"3782" "Beetles" 631 "Large_Low_Low" 65 40 "B" "Large patch" "Low woodland" "Low ToW"
"3783" "Beetles" 631 "Small_High_Low" 46 40 "C" "Small patch" "High woodland" "Low ToW"
"3784" "Beetles" 631 "Large_High_Low" 34 40 "D" "Large patch" "High woodland" "Low ToW"
"3785" "Beetles" 631 "Small_High_High" 58 40 "E" "Small patch" "High woodland" "High ToW"
"3786" "Beetles" 631 "Large_High_High" 45 40 "F" "Large patch" "High woodland" "High ToW"
"3787" "Beetles" 632 "Small_Low_Low" 52 51 "A" "Small patch" "Low woodland" "Low ToW"
"3788" "Beetles" 632 "Large_Low_Low" 72 51 "B" "Large patch" "Low woodland" "Low ToW"
"3789" "Beetles" 632 "Small_High_Low" 38 51 "C" "Small patch" "High woodland" "Low ToW"
"3790" "Beetles" 632 "Large_High_Low" 35 51 "D" "Large patch" "High woodland" "Low ToW"
"3791" "Beetles" 632 "Small_High_High" 70 51 "E" "Small patch" "High woodland" "High ToW"
"3792" "Beetles" 632 "Large_High_High" 43 51 "F" "Large patch" "High woodland" "High ToW"
"3793" "Beetles" 633 "Small_Low_Low" 44 51 "A" "Small patch" "Low woodland" "Low ToW"
"3794" "Beetles" 633 "Large_Low_Low" 69 51 "B" "Large patch" "Low woodland" "Low ToW"
"3795" "Beetles" 633 "Small_High_Low" 41 51 "C" "Small patch" "High woodland" "Low ToW"
"3796" "Beetles" 633 "Large_High_Low" 18 51 "D" "Large patch" "High woodland" "Low ToW"
"3797" "Beetles" 633 "Small_High_High" 70 51 "E" "Small patch" "High woodland" "High ToW"
"3798" "Beetles" 633 "Large_High_High" 31 51 "F" "Large patch" "High woodland" "High ToW"
"3799" "Beetles" 634 "Small_Low_Low" 44 41 "A" "Small patch" "Low woodland" "Low ToW"
"3800" "Beetles" 634 "Large_Low_Low" 69 41 "B" "Large patch" "Low woodland" "Low ToW"
"3801" "Beetles" 634 "Small_High_Low" 34 41 "C" "Small patch" "High woodland" "Low ToW"
"3802" "Beetles" 634 "Large_High_Low" 19 41 "D" "Large patch" "High woodland" "Low ToW"
"3803" "Beetles" 634 "Small_High_High" 63 41 "E" "Small patch" "High woodland" "High ToW"
"3804" "Beetles" 634 "Large_High_High" 42 41 "F" "Large patch" "High woodland" "High ToW"
"3805" "Beetles" 635 "Small_Low_Low" 40 37 "A" "Small patch" "Low woodland" "Low ToW"
"3806" "Beetles" 635 "Large_Low_Low" 66 37 "B" "Large patch" "Low woodland" "Low ToW"
"3807" "Beetles" 635 "Small_High_Low" 30 37 "C" "Small patch" "High woodland" "Low ToW"
"3808" "Beetles" 635 "Large_High_Low" 17 37 "D" "Large patch" "High woodland" "Low ToW"
"3809" "Beetles" 635 "Small_High_High" 64 37 "E" "Small patch" "High woodland" "High ToW"
"3810" "Beetles" 635 "Large_High_High" 34 37 "F" "Large patch" "High woodland" "High ToW"
"3811" "Beetles" 636 "Small_Low_Low" 38 39 "A" "Small patch" "Low woodland" "Low ToW"
"3812" "Beetles" 636 "Large_Low_Low" 81 39 "B" "Large patch" "Low woodland" "Low ToW"
"3813" "Beetles" 636 "Small_High_Low" 42 39 "C" "Small patch" "High woodland" "Low ToW"
"3814" "Beetles" 636 "Large_High_Low" 14 39 "D" "Large patch" "High woodland" "Low ToW"
"3815" "Beetles" 636 "Small_High_High" 66 39 "E" "Small patch" "High woodland" "High ToW"
"3816" "Beetles" 636 "Large_High_High" 22 39 "F" "Large patch" "High woodland" "High ToW"
"3817" "Beetles" 637 "Small_Low_Low" 42 46 "A" "Small patch" "Low woodland" "Low ToW"
"3818" "Beetles" 637 "Large_Low_Low" 82 46 "B" "Large patch" "Low woodland" "Low ToW"
"3819" "Beetles" 637 "Small_High_Low" 37 46 "C" "Small patch" "High woodland" "Low ToW"
"3820" "Beetles" 637 "Large_High_Low" 8 46 "D" "Large patch" "High woodland" "Low ToW"
"3821" "Beetles" 637 "Small_High_High" 72 46 "E" "Small patch" "High woodland" "High ToW"
"3822" "Beetles" 637 "Large_High_High" 23 46 "F" "Large patch" "High woodland" "High ToW"
"3823" "Beetles" 638 "Small_Low_Low" 44 44 "A" "Small patch" "Low woodland" "Low ToW"
"3824" "Beetles" 638 "Large_Low_Low" 83 44 "B" "Large patch" "Low woodland" "Low ToW"
"3825" "Beetles" 638 "Small_High_Low" 40 44 "C" "Small patch" "High woodland" "Low ToW"
"3826" "Beetles" 638 "Large_High_Low" 11 44 "D" "Large patch" "High woodland" "Low ToW"
"3827" "Beetles" 638 "Small_High_High" 78 44 "E" "Small patch" "High woodland" "High ToW"
"3828" "Beetles" 638 "Large_High_High" 34 44 "F" "Large patch" "High woodland" "High ToW"
"3829" "Beetles" 639 "Small_Low_Low" 43 45 "A" "Small patch" "Low woodland" "Low ToW"
"3830" "Beetles" 639 "Large_Low_Low" 88 45 "B" "Large patch" "Low woodland" "Low ToW"
"3831" "Beetles" 639 "Small_High_Low" 42 45 "C" "Small patch" "High woodland" "Low ToW"
"3832" "Beetles" 639 "Large_High_Low" 15 45 "D" "Large patch" "High woodland" "Low ToW"
"3833" "Beetles" 639 "Small_High_High" 88 45 "E" "Small patch" "High woodland" "High ToW"
"3834" "Beetles" 639 "Large_High_High" 33 45 "F" "Large patch" "High woodland" "High ToW"
"3835" "Beetles" 640 "Small_Low_Low" 54 46 "A" "Small patch" "Low woodland" "Low ToW"
"3836" "Beetles" 640 "Large_Low_Low" 83 46 "B" "Large patch" "Low woodland" "Low ToW"
"3837" "Beetles" 640 "Small_High_Low" 38 46 "C" "Small patch" "High woodland" "Low ToW"
"3838" "Beetles" 640 "Large_High_Low" 22 46 "D" "Large patch" "High woodland" "Low ToW"
"3839" "Beetles" 640 "Small_High_High" 86 46 "E" "Small patch" "High woodland" "High ToW"
"3840" "Beetles" 640 "Large_High_High" 50 46 "F" "Large patch" "High woodland" "High ToW"
"3841" "Beetles" 641 "Small_Low_Low" 48 43 "A" "Small patch" "Low woodland" "Low ToW"
"3842" "Beetles" 641 "Large_Low_Low" 74 43 "B" "Large patch" "Low woodland" "Low ToW"
"3843" "Beetles" 641 "Small_High_Low" 40 43 "C" "Small patch" "High woodland" "Low ToW"
"3844" "Beetles" 641 "Large_High_Low" 26 43 "D" "Large patch" "High woodland" "Low ToW"
"3845" "Beetles" 641 "Small_High_High" 73 43 "E" "Small patch" "High woodland" "High ToW"
"3846" "Beetles" 641 "Large_High_High" 50 43 "F" "Large patch" "High woodland" "High ToW"
"3847" "Beetles" 642 "Small_Low_Low" 65 60 "A" "Small patch" "Low woodland" "Low ToW"
"3848" "Beetles" 642 "Large_Low_Low" 90 60 "B" "Large patch" "Low woodland" "Low ToW"
"3849" "Beetles" 642 "Small_High_Low" 46 60 "C" "Small patch" "High woodland" "Low ToW"
"3850" "Beetles" 642 "Large_High_Low" 27 60 "D" "Large patch" "High woodland" "Low ToW"
"3851" "Beetles" 642 "Small_High_High" 87 60 "E" "Small patch" "High woodland" "High ToW"
"3852" "Beetles" 642 "Large_High_High" 60 60 "F" "Large patch" "High woodland" "High ToW"
"3853" "Beetles" 643 "Small_Low_Low" 63 58 "A" "Small patch" "Low woodland" "Low ToW"
"3854" "Beetles" 643 "Large_Low_Low" 92 58 "B" "Large patch" "Low woodland" "Low ToW"
"3855" "Beetles" 643 "Small_High_Low" 41 58 "C" "Small patch" "High woodland" "Low ToW"
"3856" "Beetles" 643 "Large_High_Low" 20 58 "D" "Large patch" "High woodland" "Low ToW"
"3857" "Beetles" 643 "Small_High_High" 96 58 "E" "Small patch" "High woodland" "High ToW"
"3858" "Beetles" 643 "Large_High_High" 59 58 "F" "Large patch" "High woodland" "High ToW"
"3859" "Beetles" 644 "Small_Low_Low" 62 54 "A" "Small patch" "Low woodland" "Low ToW"
"3860" "Beetles" 644 "Large_Low_Low" 88 54 "B" "Large patch" "Low woodland" "Low ToW"
"3861" "Beetles" 644 "Small_High_Low" 50 54 "C" "Small patch" "High woodland" "Low ToW"
"3862" "Beetles" 644 "Large_High_Low" 17 54 "D" "Large patch" "High woodland" "Low ToW"
"3863" "Beetles" 644 "Small_High_High" 85 54 "E" "Small patch" "High woodland" "High ToW"
"3864" "Beetles" 644 "Large_High_High" 46 54 "F" "Large patch" "High woodland" "High ToW"
"3865" "Beetles" 645 "Small_Low_Low" 69 51 "A" "Small patch" "Low woodland" "Low ToW"
"3866" "Beetles" 645 "Large_Low_Low" 85 51 "B" "Large patch" "Low woodland" "Low ToW"
"3867" "Beetles" 645 "Small_High_Low" 48 51 "C" "Small patch" "High woodland" "Low ToW"
"3868" "Beetles" 645 "Large_High_Low" 29 51 "D" "Large patch" "High woodland" "Low ToW"
"3869" "Beetles" 645 "Small_High_High" 75 51 "E" "Small patch" "High woodland" "High ToW"
"3870" "Beetles" 645 "Large_High_High" 47 51 "F" "Large patch" "High woodland" "High ToW"
"3871" "Beetles" 646 "Small_Low_Low" 71 63 "A" "Small patch" "Low woodland" "Low ToW"
"3872" "Beetles" 646 "Large_Low_Low" 85 63 "B" "Large patch" "Low woodland" "Low ToW"
"3873" "Beetles" 646 "Small_High_Low" 52 63 "C" "Small patch" "High woodland" "Low ToW"
"3874" "Beetles" 646 "Large_High_Low" 28 63 "D" "Large patch" "High woodland" "Low ToW"
"3875" "Beetles" 646 "Small_High_High" 79 63 "E" "Small patch" "High woodland" "High ToW"
"3876" "Beetles" 646 "Large_High_High" 51 63 "F" "Large patch" "High woodland" "High ToW"
"3877" "Beetles" 647 "Small_Low_Low" 59 52 "A" "Small patch" "Low woodland" "Low ToW"
"3878" "Beetles" 647 "Large_Low_Low" 91 52 "B" "Large patch" "Low woodland" "Low ToW"
"3879" "Beetles" 647 "Small_High_Low" 42 52 "C" "Small patch" "High woodland" "Low ToW"
"3880" "Beetles" 647 "Large_High_Low" 17 52 "D" "Large patch" "High woodland" "Low ToW"
"3881" "Beetles" 647 "Small_High_High" 89 52 "E" "Small patch" "High woodland" "High ToW"
"3882" "Beetles" 647 "Large_High_High" 43 52 "F" "Large patch" "High woodland" "High ToW"
"3883" "Beetles" 648 "Small_Low_Low" 61 53 "A" "Small patch" "Low woodland" "Low ToW"
"3884" "Beetles" 648 "Large_Low_Low" 95 53 "B" "Large patch" "Low woodland" "Low ToW"
"3885" "Beetles" 648 "Small_High_Low" 44 53 "C" "Small patch" "High woodland" "Low ToW"
"3886" "Beetles" 648 "Large_High_Low" 15 53 "D" "Large patch" "High woodland" "Low ToW"
"3887" "Beetles" 648 "Small_High_High" 81 53 "E" "Small patch" "High woodland" "High ToW"
"3888" "Beetles" 648 "Large_High_High" 40 53 "F" "Large patch" "High woodland" "High ToW"
"3889" "Beetles" 649 "Small_Low_Low" 52 49 "A" "Small patch" "Low woodland" "Low ToW"
"3890" "Beetles" 649 "Large_Low_Low" 90 49 "B" "Large patch" "Low woodland" "Low ToW"
"3891" "Beetles" 649 "Small_High_Low" 50 49 "C" "Small patch" "High woodland" "Low ToW"
"3892" "Beetles" 649 "Large_High_Low" 21 49 "D" "Large patch" "High woodland" "Low ToW"
"3893" "Beetles" 649 "Small_High_High" 66 49 "E" "Small patch" "High woodland" "High ToW"
"3894" "Beetles" 649 "Large_High_High" 29 49 "F" "Large patch" "High woodland" "High ToW"
"3895" "Beetles" 650 "Small_Low_Low" 42 49 "A" "Small patch" "Low woodland" "Low ToW"
"3896" "Beetles" 650 "Large_Low_Low" 79 49 "B" "Large patch" "Low woodland" "Low ToW"
"3897" "Beetles" 650 "Small_High_Low" 52 49 "C" "Small patch" "High woodland" "Low ToW"
"3898" "Beetles" 650 "Large_High_Low" 16 49 "D" "Large patch" "High woodland" "Low ToW"
"3899" "Beetles" 650 "Small_High_High" 70 49 "E" "Small patch" "High woodland" "High ToW"
"3900" "Beetles" 650 "Large_High_High" 27 49 "F" "Large patch" "High woodland" "High ToW"
"3901" "Beetles" 651 "Small_Low_Low" 46 50 "A" "Small patch" "Low woodland" "Low ToW"
"3902" "Beetles" 651 "Large_Low_Low" 89 50 "B" "Large patch" "Low woodland" "Low ToW"
"3903" "Beetles" 651 "Small_High_Low" 53 50 "C" "Small patch" "High woodland" "Low ToW"
"3904" "Beetles" 651 "Large_High_Low" 22 50 "D" "Large patch" "High woodland" "Low ToW"
"3905" "Beetles" 651 "Small_High_High" 71 50 "E" "Small patch" "High woodland" "High ToW"
"3906" "Beetles" 651 "Large_High_High" 34 50 "F" "Large patch" "High woodland" "High ToW"
"3907" "Beetles" 652 "Small_Low_Low" 60 57 "A" "Small patch" "Low woodland" "Low ToW"
"3908" "Beetles" 652 "Large_Low_Low" 90 57 "B" "Large patch" "Low woodland" "Low ToW"
"3909" "Beetles" 652 "Small_High_Low" 62 57 "C" "Small patch" "High woodland" "Low ToW"
"3910" "Beetles" 652 "Large_High_Low" 28 57 "D" "Large patch" "High woodland" "Low ToW"
"3911" "Beetles" 652 "Small_High_High" 85 57 "E" "Small patch" "High woodland" "High ToW"
"3912" "Beetles" 652 "Large_High_High" 44 57 "F" "Large patch" "High woodland" "High ToW"
"3913" "Beetles" 653 "Small_Low_Low" 49 55 "A" "Small patch" "Low woodland" "Low ToW"
"3914" "Beetles" 653 "Large_Low_Low" 85 55 "B" "Large patch" "Low woodland" "Low ToW"
"3915" "Beetles" 653 "Small_High_Low" 63 55 "C" "Small patch" "High woodland" "Low ToW"
"3916" "Beetles" 653 "Large_High_Low" 36 55 "D" "Large patch" "High woodland" "Low ToW"
"3917" "Beetles" 653 "Small_High_High" 80 55 "E" "Small patch" "High woodland" "High ToW"
"3918" "Beetles" 653 "Large_High_High" 53 55 "F" "Large patch" "High woodland" "High ToW"
"3919" "Beetles" 654 "Small_Low_Low" 46 45 "A" "Small patch" "Low woodland" "Low ToW"
"3920" "Beetles" 654 "Large_Low_Low" 69 45 "B" "Large patch" "Low woodland" "Low ToW"
"3921" "Beetles" 654 "Small_High_Low" 49 45 "C" "Small patch" "High woodland" "Low ToW"
"3922" "Beetles" 654 "Large_High_Low" 32 45 "D" "Large patch" "High woodland" "Low ToW"
"3923" "Beetles" 654 "Small_High_High" 61 45 "E" "Small patch" "High woodland" "High ToW"
"3924" "Beetles" 654 "Large_High_High" 42 45 "F" "Large patch" "High woodland" "High ToW"
"3925" "Beetles" 655 "Small_Low_Low" 48 53 "A" "Small patch" "Low woodland" "Low ToW"
"3926" "Beetles" 655 "Large_Low_Low" 71 53 "B" "Large patch" "Low woodland" "Low ToW"
"3927" "Beetles" 655 "Small_High_Low" 55 53 "C" "Small patch" "High woodland" "Low ToW"
"3928" "Beetles" 655 "Large_High_Low" 29 53 "D" "Large patch" "High woodland" "Low ToW"
"3929" "Beetles" 655 "Small_High_High" 74 53 "E" "Small patch" "High woodland" "High ToW"
"3930" "Beetles" 655 "Large_High_High" 44 53 "F" "Large patch" "High woodland" "High ToW"
"3931" "Beetles" 656 "Small_Low_Low" 40 53 "A" "Small patch" "Low woodland" "Low ToW"
"3932" "Beetles" 656 "Large_Low_Low" 69 53 "B" "Large patch" "Low woodland" "Low ToW"
"3933" "Beetles" 656 "Small_High_Low" 46 53 "C" "Small patch" "High woodland" "Low ToW"
"3934" "Beetles" 656 "Large_High_Low" 16 53 "D" "Large patch" "High woodland" "Low ToW"
"3935" "Beetles" 656 "Small_High_High" 70 53 "E" "Small patch" "High woodland" "High ToW"
"3936" "Beetles" 656 "Large_High_High" 35 53 "F" "Large patch" "High woodland" "High ToW"
"3937" "Beetles" 657 "Small_Low_Low" 44 46 "A" "Small patch" "Low woodland" "Low ToW"
"3938" "Beetles" 657 "Large_Low_Low" 58 46 "B" "Large patch" "Low woodland" "Low ToW"
"3939" "Beetles" 657 "Small_High_Low" 55 46 "C" "Small patch" "High woodland" "Low ToW"
"3940" "Beetles" 657 "Large_High_Low" 34 46 "D" "Large patch" "High woodland" "Low ToW"
"3941" "Beetles" 657 "Small_High_High" 69 46 "E" "Small patch" "High woodland" "High ToW"
"3942" "Beetles" 657 "Large_High_High" 39 46 "F" "Large patch" "High woodland" "High ToW"
"3943" "Beetles" 658 "Small_Low_Low" 43 49 "A" "Small patch" "Low woodland" "Low ToW"
"3944" "Beetles" 658 "Large_Low_Low" 72 49 "B" "Large patch" "Low woodland" "Low ToW"
"3945" "Beetles" 658 "Small_High_Low" 54 49 "C" "Small patch" "High woodland" "Low ToW"
"3946" "Beetles" 658 "Large_High_Low" 17 49 "D" "Large patch" "High woodland" "Low ToW"
"3947" "Beetles" 658 "Small_High_High" 74 49 "E" "Small patch" "High woodland" "High ToW"
"3948" "Beetles" 658 "Large_High_High" 36 49 "F" "Large patch" "High woodland" "High ToW"
"3949" "Beetles" 659 "Small_Low_Low" 46 47 "A" "Small patch" "Low woodland" "Low ToW"
"3950" "Beetles" 659 "Large_Low_Low" 62 47 "B" "Large patch" "Low woodland" "Low ToW"
"3951" "Beetles" 659 "Small_High_Low" 58 47 "C" "Small patch" "High woodland" "Low ToW"
"3952" "Beetles" 659 "Large_High_Low" 24 47 "D" "Large patch" "High woodland" "Low ToW"
"3953" "Beetles" 659 "Small_High_High" 75 47 "E" "Small patch" "High woodland" "High ToW"
"3954" "Beetles" 659 "Large_High_High" 34 47 "F" "Large patch" "High woodland" "High ToW"
"3955" "Beetles" 660 "Small_Low_Low" 36 34 "A" "Small patch" "Low woodland" "Low ToW"
"3956" "Beetles" 660 "Large_Low_Low" 74 34 "B" "Large patch" "Low woodland" "Low ToW"
"3957" "Beetles" 660 "Small_High_Low" 47 34 "C" "Small patch" "High woodland" "Low ToW"
"3958" "Beetles" 660 "Large_High_Low" 21 34 "D" "Large patch" "High woodland" "Low ToW"
"3959" "Beetles" 660 "Small_High_High" 69 34 "E" "Small patch" "High woodland" "High ToW"
"3960" "Beetles" 660 "Large_High_High" 29 34 "F" "Large patch" "High woodland" "High ToW"
"3961" "Beetles" 661 "Small_Low_Low" 36 40 "A" "Small patch" "Low woodland" "Low ToW"
"3962" "Beetles" 661 "Large_Low_Low" 80 40 "B" "Large patch" "Low woodland" "Low ToW"
"3963" "Beetles" 661 "Small_High_Low" 37 40 "C" "Small patch" "High woodland" "Low ToW"
"3964" "Beetles" 661 "Large_High_Low" 12 40 "D" "Large patch" "High woodland" "Low ToW"
"3965" "Beetles" 661 "Small_High_High" 82 40 "E" "Small patch" "High woodland" "High ToW"
"3966" "Beetles" 661 "Large_High_High" 28 40 "F" "Large patch" "High woodland" "High ToW"
"3967" "Beetles" 662 "Small_Low_Low" 43 33 "A" "Small patch" "Low woodland" "Low ToW"
"3968" "Beetles" 662 "Large_Low_Low" 67 33 "B" "Large patch" "Low woodland" "Low ToW"
"3969" "Beetles" 662 "Small_High_Low" 42 33 "C" "Small patch" "High woodland" "Low ToW"
"3970" "Beetles" 662 "Large_High_Low" 10 33 "D" "Large patch" "High woodland" "Low ToW"
"3971" "Beetles" 662 "Small_High_High" 67 33 "E" "Small patch" "High woodland" "High ToW"
"3972" "Beetles" 662 "Large_High_High" 25 33 "F" "Large patch" "High woodland" "High ToW"
"3973" "Beetles" 663 "Small_Low_Low" 42 38 "A" "Small patch" "Low woodland" "Low ToW"
"3974" "Beetles" 663 "Large_Low_Low" 65 38 "B" "Large patch" "Low woodland" "Low ToW"
"3975" "Beetles" 663 "Small_High_Low" 39 38 "C" "Small patch" "High woodland" "Low ToW"
"3976" "Beetles" 663 "Large_High_Low" 13 38 "D" "Large patch" "High woodland" "Low ToW"
"3977" "Beetles" 663 "Small_High_High" 65 38 "E" "Small patch" "High woodland" "High ToW"
"3978" "Beetles" 663 "Large_High_High" 30 38 "F" "Large patch" "High woodland" "High ToW"
"3979" "Beetles" 664 "Small_Low_Low" 37 45 "A" "Small patch" "Low woodland" "Low ToW"
"3980" "Beetles" 664 "Large_Low_Low" 68 45 "B" "Large patch" "Low woodland" "Low ToW"
"3981" "Beetles" 664 "Small_High_Low" 33 45 "C" "Small patch" "High woodland" "Low ToW"
"3982" "Beetles" 664 "Large_High_Low" 15 45 "D" "Large patch" "High woodland" "Low ToW"
"3983" "Beetles" 664 "Small_High_High" 58 45 "E" "Small patch" "High woodland" "High ToW"
"3984" "Beetles" 664 "Large_High_High" 26 45 "F" "Large patch" "High woodland" "High ToW"
"3985" "Beetles" 665 "Small_Low_Low" 59 60 "A" "Small patch" "Low woodland" "Low ToW"
"3986" "Beetles" 665 "Large_Low_Low" 76 60 "B" "Large patch" "Low woodland" "Low ToW"
"3987" "Beetles" 665 "Small_High_Low" 54 60 "C" "Small patch" "High woodland" "Low ToW"
"3988" "Beetles" 665 "Large_High_Low" 16 60 "D" "Large patch" "High woodland" "Low ToW"
"3989" "Beetles" 665 "Small_High_High" 66 60 "E" "Small patch" "High woodland" "High ToW"
"3990" "Beetles" 665 "Large_High_High" 28 60 "F" "Large patch" "High woodland" "High ToW"
"3991" "Beetles" 666 "Small_Low_Low" 51 53 "A" "Small patch" "Low woodland" "Low ToW"
"3992" "Beetles" 666 "Large_Low_Low" 80 53 "B" "Large patch" "Low woodland" "Low ToW"
"3993" "Beetles" 666 "Small_High_Low" 48 53 "C" "Small patch" "High woodland" "Low ToW"
"3994" "Beetles" 666 "Large_High_Low" 17 53 "D" "Large patch" "High woodland" "Low ToW"
"3995" "Beetles" 666 "Small_High_High" 71 53 "E" "Small patch" "High woodland" "High ToW"
"3996" "Beetles" 666 "Large_High_High" 30 53 "F" "Large patch" "High woodland" "High ToW"
"3997" "Beetles" 667 "Small_Low_Low" 49 48 "A" "Small patch" "Low woodland" "Low ToW"
"3998" "Beetles" 667 "Large_Low_Low" 72 48 "B" "Large patch" "Low woodland" "Low ToW"
"3999" "Beetles" 667 "Small_High_Low" 50 48 "C" "Small patch" "High woodland" "Low ToW"
"4000" "Beetles" 667 "Large_High_Low" 19 48 "D" "Large patch" "High woodland" "Low ToW"
"4001" "Beetles" 667 "Small_High_High" 69 48 "E" "Small patch" "High woodland" "High ToW"
"4002" "Beetles" 667 "Large_High_High" 30 48 "F" "Large patch" "High woodland" "High ToW"
"4003" "Beetles" 668 "Small_Low_Low" 46 41 "A" "Small patch" "Low woodland" "Low ToW"
"4004" "Beetles" 668 "Large_Low_Low" 70 41 "B" "Large patch" "Low woodland" "Low ToW"
"4005" "Beetles" 668 "Small_High_Low" 43 41 "C" "Small patch" "High woodland" "Low ToW"
"4006" "Beetles" 668 "Large_High_Low" 12 41 "D" "Large patch" "High woodland" "Low ToW"
"4007" "Beetles" 668 "Small_High_High" 68 41 "E" "Small patch" "High woodland" "High ToW"
"4008" "Beetles" 668 "Large_High_High" 37 41 "F" "Large patch" "High woodland" "High ToW"
"4009" "Beetles" 669 "Small_Low_Low" 50 44 "A" "Small patch" "Low woodland" "Low ToW"
"4010" "Beetles" 669 "Large_Low_Low" 67 44 "B" "Large patch" "Low woodland" "Low ToW"
"4011" "Beetles" 669 "Small_High_Low" 43 44 "C" "Small patch" "High woodland" "Low ToW"
"4012" "Beetles" 669 "Large_High_Low" 21 44 "D" "Large patch" "High woodland" "Low ToW"
"4013" "Beetles" 669 "Small_High_High" 73 44 "E" "Small patch" "High woodland" "High ToW"
"4014" "Beetles" 669 "Large_High_High" 39 44 "F" "Large patch" "High woodland" "High ToW"
"4015" "Beetles" 670 "Small_Low_Low" 64 51 "A" "Small patch" "Low woodland" "Low ToW"
"4016" "Beetles" 670 "Large_Low_Low" 76 51 "B" "Large patch" "Low woodland" "Low ToW"
"4017" "Beetles" 670 "Small_High_Low" 48 51 "C" "Small patch" "High woodland" "Low ToW"
"4018" "Beetles" 670 "Large_High_Low" 23 51 "D" "Large patch" "High woodland" "Low ToW"
"4019" "Beetles" 670 "Small_High_High" 70 51 "E" "Small patch" "High woodland" "High ToW"
"4020" "Beetles" 670 "Large_High_High" 37 51 "F" "Large patch" "High woodland" "High ToW"
"4021" "Beetles" 671 "Small_Low_Low" 60 42 "A" "Small patch" "Low woodland" "Low ToW"
"4022" "Beetles" 671 "Large_Low_Low" 88 42 "B" "Large patch" "Low woodland" "Low ToW"
"4023" "Beetles" 671 "Small_High_Low" 35 42 "C" "Small patch" "High woodland" "Low ToW"
"4024" "Beetles" 671 "Large_High_Low" 18 42 "D" "Large patch" "High woodland" "Low ToW"
"4025" "Beetles" 671 "Small_High_High" 66 42 "E" "Small patch" "High woodland" "High ToW"
"4026" "Beetles" 671 "Large_High_High" 40 42 "F" "Large patch" "High woodland" "High ToW"
"4027" "Beetles" 672 "Small_Low_Low" 73 62 "A" "Small patch" "Low woodland" "Low ToW"
"4028" "Beetles" 672 "Large_Low_Low" 94 62 "B" "Large patch" "Low woodland" "Low ToW"
"4029" "Beetles" 672 "Small_High_Low" 49 62 "C" "Small patch" "High woodland" "Low ToW"
"4030" "Beetles" 672 "Large_High_Low" 27 62 "D" "Large patch" "High woodland" "Low ToW"
"4031" "Beetles" 672 "Small_High_High" 74 62 "E" "Small patch" "High woodland" "High ToW"
"4032" "Beetles" 672 "Large_High_High" 43 62 "F" "Large patch" "High woodland" "High ToW"
"4033" "Beetles" 673 "Small_Low_Low" 65 54 "A" "Small patch" "Low woodland" "Low ToW"
"4034" "Beetles" 673 "Large_Low_Low" 97 54 "B" "Large patch" "Low woodland" "Low ToW"
"4035" "Beetles" 673 "Small_High_Low" 61 54 "C" "Small patch" "High woodland" "Low ToW"
"4036" "Beetles" 673 "Large_High_Low" 25 54 "D" "Large patch" "High woodland" "Low ToW"
"4037" "Beetles" 673 "Small_High_High" 85 54 "E" "Small patch" "High woodland" "High ToW"
"4038" "Beetles" 673 "Large_High_High" 55 54 "F" "Large patch" "High woodland" "High ToW"
"4039" "Beetles" 674 "Small_Low_Low" 61 53 "A" "Small patch" "Low woodland" "Low ToW"
"4040" "Beetles" 674 "Large_Low_Low" 85 53 "B" "Large patch" "Low woodland" "Low ToW"
"4041" "Beetles" 674 "Small_High_Low" 48 53 "C" "Small patch" "High woodland" "Low ToW"
"4042" "Beetles" 674 "Large_High_Low" 24 53 "D" "Large patch" "High woodland" "Low ToW"
"4043" "Beetles" 674 "Small_High_High" 78 53 "E" "Small patch" "High woodland" "High ToW"
"4044" "Beetles" 674 "Large_High_High" 52 53 "F" "Large patch" "High woodland" "High ToW"
"4045" "Beetles" 675 "Small_Low_Low" 56 46 "A" "Small patch" "Low woodland" "Low ToW"
"4046" "Beetles" 675 "Large_Low_Low" 75 46 "B" "Large patch" "Low woodland" "Low ToW"
"4047" "Beetles" 675 "Small_High_Low" 50 46 "C" "Small patch" "High woodland" "Low ToW"
"4048" "Beetles" 675 "Large_High_Low" 25 46 "D" "Large patch" "High woodland" "Low ToW"
"4049" "Beetles" 675 "Small_High_High" 71 46 "E" "Small patch" "High woodland" "High ToW"
"4050" "Beetles" 675 "Large_High_High" 48 46 "F" "Large patch" "High woodland" "High ToW"
"4051" "Beetles" 676 "Small_Low_Low" 60 46 "A" "Small patch" "Low woodland" "Low ToW"
"4052" "Beetles" 676 "Large_Low_Low" 81 46 "B" "Large patch" "Low woodland" "Low ToW"
"4053" "Beetles" 676 "Small_High_Low" 45 46 "C" "Small patch" "High woodland" "Low ToW"
"4054" "Beetles" 676 "Large_High_Low" 20 46 "D" "Large patch" "High woodland" "Low ToW"
"4055" "Beetles" 676 "Small_High_High" 77 46 "E" "Small patch" "High woodland" "High ToW"
"4056" "Beetles" 676 "Large_High_High" 54 46 "F" "Large patch" "High woodland" "High ToW"
"4057" "Beetles" 677 "Small_Low_Low" 50 50 "A" "Small patch" "Low woodland" "Low ToW"
"4058" "Beetles" 677 "Large_Low_Low" 70 50 "B" "Large patch" "Low woodland" "Low ToW"
"4059" "Beetles" 677 "Small_High_Low" 51 50 "C" "Small patch" "High woodland" "Low ToW"
"4060" "Beetles" 677 "Large_High_Low" 26 50 "D" "Large patch" "High woodland" "Low ToW"
"4061" "Beetles" 677 "Small_High_High" 58 50 "E" "Small patch" "High woodland" "High ToW"
"4062" "Beetles" 677 "Large_High_High" 33 50 "F" "Large patch" "High woodland" "High ToW"
"4063" "Beetles" 678 "Small_Low_Low" 57 57 "A" "Small patch" "Low woodland" "Low ToW"
"4064" "Beetles" 678 "Large_Low_Low" 83 57 "B" "Large patch" "Low woodland" "Low ToW"
"4065" "Beetles" 678 "Small_High_Low" 60 57 "C" "Small patch" "High woodland" "Low ToW"
"4066" "Beetles" 678 "Large_High_Low" 26 57 "D" "Large patch" "High woodland" "Low ToW"
"4067" "Beetles" 678 "Small_High_High" 83 57 "E" "Small patch" "High woodland" "High ToW"
"4068" "Beetles" 678 "Large_High_High" 34 57 "F" "Large patch" "High woodland" "High ToW"
"4069" "Beetles" 679 "Small_Low_Low" 49 48 "A" "Small patch" "Low woodland" "Low ToW"
"4070" "Beetles" 679 "Large_Low_Low" 69 48 "B" "Large patch" "Low woodland" "Low ToW"
"4071" "Beetles" 679 "Small_High_Low" 58 48 "C" "Small patch" "High woodland" "Low ToW"
"4072" "Beetles" 679 "Large_High_Low" 20 48 "D" "Large patch" "High woodland" "Low ToW"
"4073" "Beetles" 679 "Small_High_High" 70 48 "E" "Small patch" "High woodland" "High ToW"
"4074" "Beetles" 679 "Large_High_High" 26 48 "F" "Large patch" "High woodland" "High ToW"
"4075" "Beetles" 680 "Small_Low_Low" 48 51 "A" "Small patch" "Low woodland" "Low ToW"
"4076" "Beetles" 680 "Large_Low_Low" 64 51 "B" "Large patch" "Low woodland" "Low ToW"
"4077" "Beetles" 680 "Small_High_Low" 53 51 "C" "Small patch" "High woodland" "Low ToW"
"4078" "Beetles" 680 "Large_High_Low" 31 51 "D" "Large patch" "High woodland" "Low ToW"
"4079" "Beetles" 680 "Small_High_High" 59 51 "E" "Small patch" "High woodland" "High ToW"
"4080" "Beetles" 680 "Large_High_High" 29 51 "F" "Large patch" "High woodland" "High ToW"
"4081" "Beetles" 681 "Small_Low_Low" 41 39 "A" "Small patch" "Low woodland" "Low ToW"
"4082" "Beetles" 681 "Large_Low_Low" 54 39 "B" "Large patch" "Low woodland" "Low ToW"
"4083" "Beetles" 681 "Small_High_Low" 40 39 "C" "Small patch" "High woodland" "Low ToW"
"4084" "Beetles" 681 "Large_High_Low" 29 39 "D" "Large patch" "High woodland" "Low ToW"
"4085" "Beetles" 681 "Small_High_High" 69 39 "E" "Small patch" "High woodland" "High ToW"
"4086" "Beetles" 681 "Large_High_High" 44 39 "F" "Large patch" "High woodland" "High ToW"
"4087" "Beetles" 682 "Small_Low_Low" 53 50 "A" "Small patch" "Low woodland" "Low ToW"
"4088" "Beetles" 682 "Large_Low_Low" 62 50 "B" "Large patch" "Low woodland" "Low ToW"
"4089" "Beetles" 682 "Small_High_Low" 43 50 "C" "Small patch" "High woodland" "Low ToW"
"4090" "Beetles" 682 "Large_High_Low" 28 50 "D" "Large patch" "High woodland" "Low ToW"
"4091" "Beetles" 682 "Small_High_High" 73 50 "E" "Small patch" "High woodland" "High ToW"
"4092" "Beetles" 682 "Large_High_High" 45 50 "F" "Large patch" "High woodland" "High ToW"
"4093" "Beetles" 683 "Small_Low_Low" 50 41 "A" "Small patch" "Low woodland" "Low ToW"
"4094" "Beetles" 683 "Large_Low_Low" 65 41 "B" "Large patch" "Low woodland" "Low ToW"
"4095" "Beetles" 683 "Small_High_Low" 44 41 "C" "Small patch" "High woodland" "Low ToW"
"4096" "Beetles" 683 "Large_High_Low" 24 41 "D" "Large patch" "High woodland" "Low ToW"
"4097" "Beetles" 683 "Small_High_High" 82 41 "E" "Small patch" "High woodland" "High ToW"
"4098" "Beetles" 683 "Large_High_High" 34 41 "F" "Large patch" "High woodland" "High ToW"
"4099" "Beetles" 684 "Small_Low_Low" 60 48 "A" "Small patch" "Low woodland" "Low ToW"
"4100" "Beetles" 684 "Large_Low_Low" 74 48 "B" "Large patch" "Low woodland" "Low ToW"
"4101" "Beetles" 684 "Small_High_Low" 39 48 "C" "Small patch" "High woodland" "Low ToW"
"4102" "Beetles" 684 "Large_High_Low" 17 48 "D" "Large patch" "High woodland" "Low ToW"
"4103" "Beetles" 684 "Small_High_High" 88 48 "E" "Small patch" "High woodland" "High ToW"
"4104" "Beetles" 684 "Large_High_High" 45 48 "F" "Large patch" "High woodland" "High ToW"
"4105" "Beetles" 685 "Small_Low_Low" 54 49 "A" "Small patch" "Low woodland" "Low ToW"
"4106" "Beetles" 685 "Large_Low_Low" 77 49 "B" "Large patch" "Low woodland" "Low ToW"
"4107" "Beetles" 685 "Small_High_Low" 45 49 "C" "Small patch" "High woodland" "Low ToW"
"4108" "Beetles" 685 "Large_High_Low" 10 49 "D" "Large patch" "High woodland" "Low ToW"
"4109" "Beetles" 685 "Small_High_High" 84 49 "E" "Small patch" "High woodland" "High ToW"
"4110" "Beetles" 685 "Large_High_High" 22 49 "F" "Large patch" "High woodland" "High ToW"
"4111" "Beetles" 686 "Small_Low_Low" 55 54 "A" "Small patch" "Low woodland" "Low ToW"
"4112" "Beetles" 686 "Large_Low_Low" 86 54 "B" "Large patch" "Low woodland" "Low ToW"
"4113" "Beetles" 686 "Small_High_Low" 57 54 "C" "Small patch" "High woodland" "Low ToW"
"4114" "Beetles" 686 "Large_High_Low" 21 54 "D" "Large patch" "High woodland" "Low ToW"
"4115" "Beetles" 686 "Small_High_High" 77 54 "E" "Small patch" "High woodland" "High ToW"
"4116" "Beetles" 686 "Large_High_High" 29 54 "F" "Large patch" "High woodland" "High ToW"
"4117" "Beetles" 687 "Small_Low_Low" 55 50 "A" "Small patch" "Low woodland" "Low ToW"
"4118" "Beetles" 687 "Large_Low_Low" 83 50 "B" "Large patch" "Low woodland" "Low ToW"
"4119" "Beetles" 687 "Small_High_Low" 54 50 "C" "Small patch" "High woodland" "Low ToW"
"4120" "Beetles" 687 "Large_High_Low" 13 50 "D" "Large patch" "High woodland" "Low ToW"
"4121" "Beetles" 687 "Small_High_High" 77 50 "E" "Small patch" "High woodland" "High ToW"
"4122" "Beetles" 687 "Large_High_High" 36 50 "F" "Large patch" "High woodland" "High ToW"
"4123" "Beetles" 688 "Small_Low_Low" 58 56 "A" "Small patch" "Low woodland" "Low ToW"
"4124" "Beetles" 688 "Large_Low_Low" 81 56 "B" "Large patch" "Low woodland" "Low ToW"
"4125" "Beetles" 688 "Small_High_Low" 51 56 "C" "Small patch" "High woodland" "Low ToW"
"4126" "Beetles" 688 "Large_High_Low" 18 56 "D" "Large patch" "High woodland" "Low ToW"
"4127" "Beetles" 688 "Small_High_High" 79 56 "E" "Small patch" "High woodland" "High ToW"
"4128" "Beetles" 688 "Large_High_High" 45 56 "F" "Large patch" "High woodland" "High ToW"
"4129" "Beetles" 689 "Small_Low_Low" 50 54 "A" "Small patch" "Low woodland" "Low ToW"
"4130" "Beetles" 689 "Large_Low_Low" 75 54 "B" "Large patch" "Low woodland" "Low ToW"
"4131" "Beetles" 689 "Small_High_Low" 37 54 "C" "Small patch" "High woodland" "Low ToW"
"4132" "Beetles" 689 "Large_High_Low" 20 54 "D" "Large patch" "High woodland" "Low ToW"
"4133" "Beetles" 689 "Small_High_High" 88 54 "E" "Small patch" "High woodland" "High ToW"
"4134" "Beetles" 689 "Large_High_High" 44 54 "F" "Large patch" "High woodland" "High ToW"
"4135" "Beetles" 690 "Small_Low_Low" 43 34 "A" "Small patch" "Low woodland" "Low ToW"
"4136" "Beetles" 690 "Large_Low_Low" 59 34 "B" "Large patch" "Low woodland" "Low ToW"
"4137" "Beetles" 690 "Small_High_Low" 37 34 "C" "Small patch" "High woodland" "Low ToW"
"4138" "Beetles" 690 "Large_High_Low" 23 34 "D" "Large patch" "High woodland" "Low ToW"
"4139" "Beetles" 690 "Small_High_High" 72 34 "E" "Small patch" "High woodland" "High ToW"
"4140" "Beetles" 690 "Large_High_High" 46 34 "F" "Large patch" "High woodland" "High ToW"
"4141" "Beetles" 691 "Small_Low_Low" 49 52 "A" "Small patch" "Low woodland" "Low ToW"
"4142" "Beetles" 691 "Large_Low_Low" 66 52 "B" "Large patch" "Low woodland" "Low ToW"
"4143" "Beetles" 691 "Small_High_Low" 42 52 "C" "Small patch" "High woodland" "Low ToW"
"4144" "Beetles" 691 "Large_High_Low" 24 52 "D" "Large patch" "High woodland" "Low ToW"
"4145" "Beetles" 691 "Small_High_High" 71 52 "E" "Small patch" "High woodland" "High ToW"
"4146" "Beetles" 691 "Large_High_High" 49 52 "F" "Large patch" "High woodland" "High ToW"
"4147" "Beetles" 692 "Small_Low_Low" 50 42 "A" "Small patch" "Low woodland" "Low ToW"
"4148" "Beetles" 692 "Large_Low_Low" 58 42 "B" "Large patch" "Low woodland" "Low ToW"
"4149" "Beetles" 692 "Small_High_Low" 50 42 "C" "Small patch" "High woodland" "Low ToW"
"4150" "Beetles" 692 "Large_High_Low" 32 42 "D" "Large patch" "High woodland" "Low ToW"
"4151" "Beetles" 692 "Small_High_High" 74 42 "E" "Small patch" "High woodland" "High ToW"
"4152" "Beetles" 692 "Large_High_High" 46 42 "F" "Large patch" "High woodland" "High ToW"
"4153" "Beetles" 693 "Small_Low_Low" 62 46 "A" "Small patch" "Low woodland" "Low ToW"
"4154" "Beetles" 693 "Large_Low_Low" 78 46 "B" "Large patch" "Low woodland" "Low ToW"
"4155" "Beetles" 693 "Small_High_Low" 46 46 "C" "Small patch" "High woodland" "Low ToW"
"4156" "Beetles" 693 "Large_High_Low" 22 46 "D" "Large patch" "High woodland" "Low ToW"
"4157" "Beetles" 693 "Small_High_High" 66 46 "E" "Small patch" "High woodland" "High ToW"
"4158" "Beetles" 693 "Large_High_High" 41 46 "F" "Large patch" "High woodland" "High ToW"
"4159" "Beetles" 694 "Small_Low_Low" 65 52 "A" "Small patch" "Low woodland" "Low ToW"
"4160" "Beetles" 694 "Large_Low_Low" 82 52 "B" "Large patch" "Low woodland" "Low ToW"
"4161" "Beetles" 694 "Small_High_Low" 37 52 "C" "Small patch" "High woodland" "Low ToW"
"4162" "Beetles" 694 "Large_High_Low" 15 52 "D" "Large patch" "High woodland" "Low ToW"
"4163" "Beetles" 694 "Small_High_High" 67 52 "E" "Small patch" "High woodland" "High ToW"
"4164" "Beetles" 694 "Large_High_High" 45 52 "F" "Large patch" "High woodland" "High ToW"
"4165" "Beetles" 695 "Small_Low_Low" 69 56 "A" "Small patch" "Low woodland" "Low ToW"
"4166" "Beetles" 695 "Large_Low_Low" 79 56 "B" "Large patch" "Low woodland" "Low ToW"
"4167" "Beetles" 695 "Small_High_Low" 49 56 "C" "Small patch" "High woodland" "Low ToW"
"4168" "Beetles" 695 "Large_High_Low" 36 56 "D" "Large patch" "High woodland" "Low ToW"
"4169" "Beetles" 695 "Small_High_High" 84 56 "E" "Small patch" "High woodland" "High ToW"
"4170" "Beetles" 695 "Large_High_High" 68 56 "F" "Large patch" "High woodland" "High ToW"
"4171" "Beetles" 696 "Small_Low_Low" 76 63 "A" "Small patch" "Low woodland" "Low ToW"
"4172" "Beetles" 696 "Large_Low_Low" 83 63 "B" "Large patch" "Low woodland" "Low ToW"
"4173" "Beetles" 696 "Small_High_Low" 42 63 "C" "Small patch" "High woodland" "Low ToW"
"4174" "Beetles" 696 "Large_High_Low" 29 63 "D" "Large patch" "High woodland" "Low ToW"
"4175" "Beetles" 696 "Small_High_High" 81 63 "E" "Small patch" "High woodland" "High ToW"
"4176" "Beetles" 696 "Large_High_High" 61 63 "F" "Large patch" "High woodland" "High ToW"
"4177" "Beetles" 697 "Small_Low_Low" 67 58 "A" "Small patch" "Low woodland" "Low ToW"
"4178" "Beetles" 697 "Large_Low_Low" 84 58 "B" "Large patch" "Low woodland" "Low ToW"
"4179" "Beetles" 697 "Small_High_Low" 45 58 "C" "Small patch" "High woodland" "Low ToW"
"4180" "Beetles" 697 "Large_High_Low" 29 58 "D" "Large patch" "High woodland" "Low ToW"
"4181" "Beetles" 697 "Small_High_High" 74 58 "E" "Small patch" "High woodland" "High ToW"
"4182" "Beetles" 697 "Large_High_High" 53 58 "F" "Large patch" "High woodland" "High ToW"
"4183" "Beetles" 698 "Small_Low_Low" 74 53 "A" "Small patch" "Low woodland" "Low ToW"
"4184" "Beetles" 698 "Large_Low_Low" 91 53 "B" "Large patch" "Low woodland" "Low ToW"
"4185" "Beetles" 698 "Small_High_Low" 47 53 "C" "Small patch" "High woodland" "Low ToW"
"4186" "Beetles" 698 "Large_High_Low" 32 53 "D" "Large patch" "High woodland" "Low ToW"
"4187" "Beetles" 698 "Small_High_High" 71 53 "E" "Small patch" "High woodland" "High ToW"
"4188" "Beetles" 698 "Large_High_High" 43 53 "F" "Large patch" "High woodland" "High ToW"
"4189" "Beetles" 699 "Small_Low_Low" 59 48 "A" "Small patch" "Low woodland" "Low ToW"
"4190" "Beetles" 699 "Large_Low_Low" 88 48 "B" "Large patch" "Low woodland" "Low ToW"
"4191" "Beetles" 699 "Small_High_Low" 48 48 "C" "Small patch" "High woodland" "Low ToW"
"4192" "Beetles" 699 "Large_High_Low" 29 48 "D" "Large patch" "High woodland" "Low ToW"
"4193" "Beetles" 699 "Small_High_High" 75 48 "E" "Small patch" "High woodland" "High ToW"
"4194" "Beetles" 699 "Large_High_High" 44 48 "F" "Large patch" "High woodland" "High ToW"
"4195" "Beetles" 700 "Small_Low_Low" 57 55 "A" "Small patch" "Low woodland" "Low ToW"
"4196" "Beetles" 700 "Large_Low_Low" 77 55 "B" "Large patch" "Low woodland" "Low ToW"
"4197" "Beetles" 700 "Small_High_Low" 50 55 "C" "Small patch" "High woodland" "Low ToW"
"4198" "Beetles" 700 "Large_High_Low" 33 55 "D" "Large patch" "High woodland" "Low ToW"
"4199" "Beetles" 700 "Small_High_High" 61 55 "E" "Small patch" "High woodland" "High ToW"
"4200" "Beetles" 700 "Large_High_High" 34 55 "F" "Large patch" "High woodland" "High ToW"
"4201" "Beetles" 701 "Small_Low_Low" 55 43 "A" "Small patch" "Low woodland" "Low ToW"
"4202" "Beetles" 701 "Large_Low_Low" 71 43 "B" "Large patch" "Low woodland" "Low ToW"
"4203" "Beetles" 701 "Small_High_Low" 35 43 "C" "Small patch" "High woodland" "Low ToW"
"4204" "Beetles" 701 "Large_High_Low" 21 43 "D" "Large patch" "High woodland" "Low ToW"
"4205" "Beetles" 701 "Small_High_High" 69 43 "E" "Small patch" "High woodland" "High ToW"
"4206" "Beetles" 701 "Large_High_High" 48 43 "F" "Large patch" "High woodland" "High ToW"
"4207" "Beetles" 702 "Small_Low_Low" 54 56 "A" "Small patch" "Low woodland" "Low ToW"
"4208" "Beetles" 702 "Large_Low_Low" 80 56 "B" "Large patch" "Low woodland" "Low ToW"
"4209" "Beetles" 702 "Small_High_Low" 41 56 "C" "Small patch" "High woodland" "Low ToW"
"4210" "Beetles" 702 "Large_High_Low" 19 56 "D" "Large patch" "High woodland" "Low ToW"
"4211" "Beetles" 702 "Small_High_High" 79 56 "E" "Small patch" "High woodland" "High ToW"
"4212" "Beetles" 702 "Large_High_High" 46 56 "F" "Large patch" "High woodland" "High ToW"
"4213" "Beetles" 703 "Small_Low_Low" 56 53 "A" "Small patch" "Low woodland" "Low ToW"
"4214" "Beetles" 703 "Large_Low_Low" 80 53 "B" "Large patch" "Low woodland" "Low ToW"
"4215" "Beetles" 703 "Small_High_Low" 48 53 "C" "Small patch" "High woodland" "Low ToW"
"4216" "Beetles" 703 "Large_High_Low" 28 53 "D" "Large patch" "High woodland" "Low ToW"
"4217" "Beetles" 703 "Small_High_High" 75 53 "E" "Small patch" "High woodland" "High ToW"
"4218" "Beetles" 703 "Large_High_High" 45 53 "F" "Large patch" "High woodland" "High ToW"
"4219" "Beetles" 704 "Small_Low_Low" 64 45 "A" "Small patch" "Low woodland" "Low ToW"
"4220" "Beetles" 704 "Large_Low_Low" 80 45 "B" "Large patch" "Low woodland" "Low ToW"
"4221" "Beetles" 704 "Small_High_Low" 60 45 "C" "Small patch" "High woodland" "Low ToW"
"4222" "Beetles" 704 "Large_High_Low" 38 45 "D" "Large patch" "High woodland" "Low ToW"
"4223" "Beetles" 704 "Small_High_High" 74 45 "E" "Small patch" "High woodland" "High ToW"
"4224" "Beetles" 704 "Large_High_High" 52 45 "F" "Large patch" "High woodland" "High ToW"
"4225" "Beetles" 705 "Small_Low_Low" 64 50 "A" "Small patch" "Low woodland" "Low ToW"
"4226" "Beetles" 705 "Large_Low_Low" 84 50 "B" "Large patch" "Low woodland" "Low ToW"
"4227" "Beetles" 705 "Small_High_Low" 54 50 "C" "Small patch" "High woodland" "Low ToW"
"4228" "Beetles" 705 "Large_High_Low" 22 50 "D" "Large patch" "High woodland" "Low ToW"
"4229" "Beetles" 705 "Small_High_High" 74 50 "E" "Small patch" "High woodland" "High ToW"
"4230" "Beetles" 705 "Large_High_High" 44 50 "F" "Large patch" "High woodland" "High ToW"
"4231" "Beetles" 706 "Small_Low_Low" 58 56 "A" "Small patch" "Low woodland" "Low ToW"
"4232" "Beetles" 706 "Large_Low_Low" 83 56 "B" "Large patch" "Low woodland" "Low ToW"
"4233" "Beetles" 706 "Small_High_Low" 50 56 "C" "Small patch" "High woodland" "Low ToW"
"4234" "Beetles" 706 "Large_High_Low" 27 56 "D" "Large patch" "High woodland" "Low ToW"
"4235" "Beetles" 706 "Small_High_High" 80 56 "E" "Small patch" "High woodland" "High ToW"
"4236" "Beetles" 706 "Large_High_High" 49 56 "F" "Large patch" "High woodland" "High ToW"
"4237" "Beetles" 707 "Small_Low_Low" 52 46 "A" "Small patch" "Low woodland" "Low ToW"
"4238" "Beetles" 707 "Large_Low_Low" 75 46 "B" "Large patch" "Low woodland" "Low ToW"
"4239" "Beetles" 707 "Small_High_Low" 43 46 "C" "Small patch" "High woodland" "Low ToW"
"4240" "Beetles" 707 "Large_High_Low" 23 46 "D" "Large patch" "High woodland" "Low ToW"
"4241" "Beetles" 707 "Small_High_High" 76 46 "E" "Small patch" "High woodland" "High ToW"
"4242" "Beetles" 707 "Large_High_High" 43 46 "F" "Large patch" "High woodland" "High ToW"
"4243" "Beetles" 708 "Small_Low_Low" 54 42 "A" "Small patch" "Low woodland" "Low ToW"
"4244" "Beetles" 708 "Large_Low_Low" 79 42 "B" "Large patch" "Low woodland" "Low ToW"
"4245" "Beetles" 708 "Small_High_Low" 43 42 "C" "Small patch" "High woodland" "Low ToW"
"4246" "Beetles" 708 "Large_High_Low" 19 42 "D" "Large patch" "High woodland" "Low ToW"
"4247" "Beetles" 708 "Small_High_High" 81 42 "E" "Small patch" "High woodland" "High ToW"
"4248" "Beetles" 708 "Large_High_High" 47 42 "F" "Large patch" "High woodland" "High ToW"
"4249" "Beetles" 709 "Small_Low_Low" 61 43 "A" "Small patch" "Low woodland" "Low ToW"
"4250" "Beetles" 709 "Large_Low_Low" 100 43 "B" "Large patch" "Low woodland" "Low ToW"
"4251" "Beetles" 709 "Small_High_Low" 29 43 "C" "Small patch" "High woodland" "Low ToW"
"4252" "Beetles" 709 "Large_High_Low" 10 43 "D" "Large patch" "High woodland" "Low ToW"
"4253" "Beetles" 709 "Small_High_High" 95 43 "E" "Small patch" "High woodland" "High ToW"
"4254" "Beetles" 709 "Large_High_High" 51 43 "F" "Large patch" "High woodland" "High ToW"
"4255" "Beetles" 710 "Small_Low_Low" 43 37 "A" "Small patch" "Low woodland" "Low ToW"
"4256" "Beetles" 710 "Large_Low_Low" 92 37 "B" "Large patch" "Low woodland" "Low ToW"
"4257" "Beetles" 710 "Small_High_Low" 32 37 "C" "Small patch" "High woodland" "Low ToW"
"4258" "Beetles" 710 "Large_High_Low" 12 37 "D" "Large patch" "High woodland" "Low ToW"
"4259" "Beetles" 710 "Small_High_High" 82 37 "E" "Small patch" "High woodland" "High ToW"
"4260" "Beetles" 710 "Large_High_High" 35 37 "F" "Large patch" "High woodland" "High ToW"
"4261" "Beetles" 711 "Small_Low_Low" 58 45 "A" "Small patch" "Low woodland" "Low ToW"
"4262" "Beetles" 711 "Large_Low_Low" 97 45 "B" "Large patch" "Low woodland" "Low ToW"
"4263" "Beetles" 711 "Small_High_Low" 47 45 "C" "Small patch" "High woodland" "Low ToW"
"4264" "Beetles" 711 "Large_High_Low" 17 45 "D" "Large patch" "High woodland" "Low ToW"
"4265" "Beetles" 711 "Small_High_High" 85 45 "E" "Small patch" "High woodland" "High ToW"
"4266" "Beetles" 711 "Large_High_High" 39 45 "F" "Large patch" "High woodland" "High ToW"
"4267" "Beetles" 712 "Small_Low_Low" 57 51 "A" "Small patch" "Low woodland" "Low ToW"
"4268" "Beetles" 712 "Large_Low_Low" 97 51 "B" "Large patch" "Low woodland" "Low ToW"
"4269" "Beetles" 712 "Small_High_Low" 43 51 "C" "Small patch" "High woodland" "Low ToW"
"4270" "Beetles" 712 "Large_High_Low" 9 51 "D" "Large patch" "High woodland" "Low ToW"
"4271" "Beetles" 712 "Small_High_High" 79 51 "E" "Small patch" "High woodland" "High ToW"
"4272" "Beetles" 712 "Large_High_High" 31 51 "F" "Large patch" "High woodland" "High ToW"
"4273" "Beetles" 713 "Small_Low_Low" 60 50 "A" "Small patch" "Low woodland" "Low ToW"
"4274" "Beetles" 713 "Large_Low_Low" 94 50 "B" "Large patch" "Low woodland" "Low ToW"
"4275" "Beetles" 713 "Small_High_Low" 45 50 "C" "Small patch" "High woodland" "Low ToW"
"4276" "Beetles" 713 "Large_High_Low" 11 50 "D" "Large patch" "High woodland" "Low ToW"
"4277" "Beetles" 713 "Small_High_High" 70 50 "E" "Small patch" "High woodland" "High ToW"
"4278" "Beetles" 713 "Large_High_High" 35 50 "F" "Large patch" "High woodland" "High ToW"
"4279" "Beetles" 714 "Small_Low_Low" 53 37 "A" "Small patch" "Low woodland" "Low ToW"
"4280" "Beetles" 714 "Large_Low_Low" 83 37 "B" "Large patch" "Low woodland" "Low ToW"
"4281" "Beetles" 714 "Small_High_Low" 39 37 "C" "Small patch" "High woodland" "Low ToW"
"4282" "Beetles" 714 "Large_High_Low" 16 37 "D" "Large patch" "High woodland" "Low ToW"
"4283" "Beetles" 714 "Small_High_High" 71 37 "E" "Small patch" "High woodland" "High ToW"
"4284" "Beetles" 714 "Large_High_High" 36 37 "F" "Large patch" "High woodland" "High ToW"
"4285" "Beetles" 715 "Small_Low_Low" 53 49 "A" "Small patch" "Low woodland" "Low ToW"
"4286" "Beetles" 715 "Large_Low_Low" 81 49 "B" "Large patch" "Low woodland" "Low ToW"
"4287" "Beetles" 715 "Small_High_Low" 31 49 "C" "Small patch" "High woodland" "Low ToW"
"4288" "Beetles" 715 "Large_High_Low" 29 49 "D" "Large patch" "High woodland" "Low ToW"
"4289" "Beetles" 715 "Small_High_High" 68 49 "E" "Small patch" "High woodland" "High ToW"
"4290" "Beetles" 715 "Large_High_High" 42 49 "F" "Large patch" "High woodland" "High ToW"
"4291" "Beetles" 716 "Small_Low_Low" 59 42 "A" "Small patch" "Low woodland" "Low ToW"
"4292" "Beetles" 716 "Large_Low_Low" 78 42 "B" "Large patch" "Low woodland" "Low ToW"
"4293" "Beetles" 716 "Small_High_Low" 28 42 "C" "Small patch" "High woodland" "Low ToW"
"4294" "Beetles" 716 "Large_High_Low" 15 42 "D" "Large patch" "High woodland" "Low ToW"
"4295" "Beetles" 716 "Small_High_High" 53 42 "E" "Small patch" "High woodland" "High ToW"
"4296" "Beetles" 716 "Large_High_High" 40 42 "F" "Large patch" "High woodland" "High ToW"
"4297" "Beetles" 717 "Small_Low_Low" 52 40 "A" "Small patch" "Low woodland" "Low ToW"
"4298" "Beetles" 717 "Large_Low_Low" 86 40 "B" "Large patch" "Low woodland" "Low ToW"
"4299" "Beetles" 717 "Small_High_Low" 34 40 "C" "Small patch" "High woodland" "Low ToW"
"4300" "Beetles" 717 "Large_High_Low" 12 40 "D" "Large patch" "High woodland" "Low ToW"
"4301" "Beetles" 717 "Small_High_High" 58 40 "E" "Small patch" "High woodland" "High ToW"
"4302" "Beetles" 717 "Large_High_High" 35 40 "F" "Large patch" "High woodland" "High ToW"
"4303" "Beetles" 718 "Small_Low_Low" 46 38 "A" "Small patch" "Low woodland" "Low ToW"
"4304" "Beetles" 718 "Large_Low_Low" 81 38 "B" "Large patch" "Low woodland" "Low ToW"
"4305" "Beetles" 718 "Small_High_Low" 36 38 "C" "Small patch" "High woodland" "Low ToW"
"4306" "Beetles" 718 "Large_High_Low" 10 38 "D" "Large patch" "High woodland" "Low ToW"
"4307" "Beetles" 718 "Small_High_High" 64 38 "E" "Small patch" "High woodland" "High ToW"
"4308" "Beetles" 718 "Large_High_High" 29 38 "F" "Large patch" "High woodland" "High ToW"
"4309" "Beetles" 719 "Small_Low_Low" 47 40 "A" "Small patch" "Low woodland" "Low ToW"
"4310" "Beetles" 719 "Large_Low_Low" 77 40 "B" "Large patch" "Low woodland" "Low ToW"
"4311" "Beetles" 719 "Small_High_Low" 34 40 "C" "Small patch" "High woodland" "Low ToW"
"4312" "Beetles" 719 "Large_High_Low" 18 40 "D" "Large patch" "High woodland" "Low ToW"
"4313" "Beetles" 719 "Small_High_High" 61 40 "E" "Small patch" "High woodland" "High ToW"
"4314" "Beetles" 719 "Large_High_High" 31 40 "F" "Large patch" "High woodland" "High ToW"
"4315" "Beetles" 720 "Small_Low_Low" 39 38 "A" "Small patch" "Low woodland" "Low ToW"
"4316" "Beetles" 720 "Large_Low_Low" 68 38 "B" "Large patch" "Low woodland" "Low ToW"
"4317" "Beetles" 720 "Small_High_Low" 41 38 "C" "Small patch" "High woodland" "Low ToW"
"4318" "Beetles" 720 "Large_High_Low" 20 38 "D" "Large patch" "High woodland" "Low ToW"
"4319" "Beetles" 720 "Small_High_High" 60 38 "E" "Small patch" "High woodland" "High ToW"
"4320" "Beetles" 720 "Large_High_High" 39 38 "F" "Large patch" "High woodland" "High ToW"
"4321" "Beetles" 721 "Small_Low_Low" 44 38 "A" "Small patch" "Low woodland" "Low ToW"
"4322" "Beetles" 721 "Large_Low_Low" 73 38 "B" "Large patch" "Low woodland" "Low ToW"
"4323" "Beetles" 721 "Small_High_Low" 44 38 "C" "Small patch" "High woodland" "Low ToW"
"4324" "Beetles" 721 "Large_High_Low" 23 38 "D" "Large patch" "High woodland" "Low ToW"
"4325" "Beetles" 721 "Small_High_High" 65 38 "E" "Small patch" "High woodland" "High ToW"
"4326" "Beetles" 721 "Large_High_High" 41 38 "F" "Large patch" "High woodland" "High ToW"
"4327" "Beetles" 722 "Small_Low_Low" 46 46 "A" "Small patch" "Low woodland" "Low ToW"
"4328" "Beetles" 722 "Large_Low_Low" 70 46 "B" "Large patch" "Low woodland" "Low ToW"
"4329" "Beetles" 722 "Small_High_Low" 52 46 "C" "Small patch" "High woodland" "Low ToW"
"4330" "Beetles" 722 "Large_High_Low" 31 46 "D" "Large patch" "High woodland" "Low ToW"
"4331" "Beetles" 722 "Small_High_High" 59 46 "E" "Small patch" "High woodland" "High ToW"
"4332" "Beetles" 722 "Large_High_High" 38 46 "F" "Large patch" "High woodland" "High ToW"
"4333" "Beetles" 723 "Small_Low_Low" 41 39 "A" "Small patch" "Low woodland" "Low ToW"
"4334" "Beetles" 723 "Large_Low_Low" 76 39 "B" "Large patch" "Low woodland" "Low ToW"
"4335" "Beetles" 723 "Small_High_Low" 46 39 "C" "Small patch" "High woodland" "Low ToW"
"4336" "Beetles" 723 "Large_High_Low" 28 39 "D" "Large patch" "High woodland" "Low ToW"
"4337" "Beetles" 723 "Small_High_High" 62 39 "E" "Small patch" "High woodland" "High ToW"
"4338" "Beetles" 723 "Large_High_High" 43 39 "F" "Large patch" "High woodland" "High ToW"
"4339" "Beetles" 724 "Small_Low_Low" 29 38 "A" "Small patch" "Low woodland" "Low ToW"
"4340" "Beetles" 724 "Large_Low_Low" 71 38 "B" "Large patch" "Low woodland" "Low ToW"
"4341" "Beetles" 724 "Small_High_Low" 42 38 "C" "Small patch" "High woodland" "Low ToW"
"4342" "Beetles" 724 "Large_High_Low" 18 38 "D" "Large patch" "High woodland" "Low ToW"
"4343" "Beetles" 724 "Small_High_High" 63 38 "E" "Small patch" "High woodland" "High ToW"
"4344" "Beetles" 724 "Large_High_High" 28 38 "F" "Large patch" "High woodland" "High ToW"
"4345" "Beetles" 725 "Small_Low_Low" 40 53 "A" "Small patch" "Low woodland" "Low ToW"
"4346" "Beetles" 725 "Large_Low_Low" 93 53 "B" "Large patch" "Low woodland" "Low ToW"
"4347" "Beetles" 725 "Small_High_Low" 51 53 "C" "Small patch" "High woodland" "Low ToW"
"4348" "Beetles" 725 "Large_High_Low" 12 53 "D" "Large patch" "High woodland" "Low ToW"
"4349" "Beetles" 725 "Small_High_High" 73 53 "E" "Small patch" "High woodland" "High ToW"
"4350" "Beetles" 725 "Large_High_High" 30 53 "F" "Large patch" "High woodland" "High ToW"
"4351" "Beetles" 726 "Small_Low_Low" 50 51 "A" "Small patch" "Low woodland" "Low ToW"
"4352" "Beetles" 726 "Large_Low_Low" 100 51 "B" "Large patch" "Low woodland" "Low ToW"
"4353" "Beetles" 726 "Small_High_Low" 59 51 "C" "Small patch" "High woodland" "Low ToW"
"4354" "Beetles" 726 "Large_High_Low" 22 51 "D" "Large patch" "High woodland" "Low ToW"
"4355" "Beetles" 726 "Small_High_High" 80 51 "E" "Small patch" "High woodland" "High ToW"
"4356" "Beetles" 726 "Large_High_High" 43 51 "F" "Large patch" "High woodland" "High ToW"
"4357" "Beetles" 727 "Small_Low_Low" 43 50 "A" "Small patch" "Low woodland" "Low ToW"
"4358" "Beetles" 727 "Large_Low_Low" 101 50 "B" "Large patch" "Low woodland" "Low ToW"
"4359" "Beetles" 727 "Small_High_Low" 52 50 "C" "Small patch" "High woodland" "Low ToW"
"4360" "Beetles" 727 "Large_High_Low" 18 50 "D" "Large patch" "High woodland" "Low ToW"
"4361" "Beetles" 727 "Small_High_High" 88 50 "E" "Small patch" "High woodland" "High ToW"
"4362" "Beetles" 727 "Large_High_High" 28 50 "F" "Large patch" "High woodland" "High ToW"
"4363" "Beetles" 728 "Small_Low_Low" 57 64 "A" "Small patch" "Low woodland" "Low ToW"
"4364" "Beetles" 728 "Large_Low_Low" 103 64 "B" "Large patch" "Low woodland" "Low ToW"
"4365" "Beetles" 728 "Small_High_Low" 53 64 "C" "Small patch" "High woodland" "Low ToW"
"4366" "Beetles" 728 "Large_High_Low" 18 64 "D" "Large patch" "High woodland" "Low ToW"
"4367" "Beetles" 728 "Small_High_High" 99 64 "E" "Small patch" "High woodland" "High ToW"
"4368" "Beetles" 728 "Large_High_High" 53 64 "F" "Large patch" "High woodland" "High ToW"
"4369" "Beetles" 729 "Small_Low_Low" 60 57 "A" "Small patch" "Low woodland" "Low ToW"
"4370" "Beetles" 729 "Large_Low_Low" 99 57 "B" "Large patch" "Low woodland" "Low ToW"
"4371" "Beetles" 729 "Small_High_Low" 42 57 "C" "Small patch" "High woodland" "Low ToW"
"4372" "Beetles" 729 "Large_High_Low" 18 57 "D" "Large patch" "High woodland" "Low ToW"
"4373" "Beetles" 729 "Small_High_High" 92 57 "E" "Small patch" "High woodland" "High ToW"
"4374" "Beetles" 729 "Large_High_High" 41 57 "F" "Large patch" "High woodland" "High ToW"
"4375" "Beetles" 730 "Small_Low_Low" 69 61 "A" "Small patch" "Low woodland" "Low ToW"
"4376" "Beetles" 730 "Large_Low_Low" 102 61 "B" "Large patch" "Low woodland" "Low ToW"
"4377" "Beetles" 730 "Small_High_Low" 62 61 "C" "Small patch" "High woodland" "Low ToW"
"4378" "Beetles" 730 "Large_High_Low" 10 61 "D" "Large patch" "High woodland" "Low ToW"
"4379" "Beetles" 730 "Small_High_High" 92 61 "E" "Small patch" "High woodland" "High ToW"
"4380" "Beetles" 730 "Large_High_High" 35 61 "F" "Large patch" "High woodland" "High ToW"
"4381" "Beetles" 731 "Small_Low_Low" 66 57 "A" "Small patch" "Low woodland" "Low ToW"
"4382" "Beetles" 731 "Large_Low_Low" 91 57 "B" "Large patch" "Low woodland" "Low ToW"
"4383" "Beetles" 731 "Small_High_Low" 56 57 "C" "Small patch" "High woodland" "Low ToW"
"4384" "Beetles" 731 "Large_High_Low" 20 57 "D" "Large patch" "High woodland" "Low ToW"
"4385" "Beetles" 731 "Small_High_High" 83 57 "E" "Small patch" "High woodland" "High ToW"
"4386" "Beetles" 731 "Large_High_High" 45 57 "F" "Large patch" "High woodland" "High ToW"
"4387" "Beetles" 732 "Small_Low_Low" 59 52 "A" "Small patch" "Low woodland" "Low ToW"
"4388" "Beetles" 732 "Large_Low_Low" 101 52 "B" "Large patch" "Low woodland" "Low ToW"
"4389" "Beetles" 732 "Small_High_Low" 59 52 "C" "Small patch" "High woodland" "Low ToW"
"4390" "Beetles" 732 "Large_High_Low" 17 52 "D" "Large patch" "High woodland" "Low ToW"
"4391" "Beetles" 732 "Small_High_High" 90 52 "E" "Small patch" "High woodland" "High ToW"
"4392" "Beetles" 732 "Large_High_High" 30 52 "F" "Large patch" "High woodland" "High ToW"
"4393" "Beetles" 733 "Small_Low_Low" 41 43 "A" "Small patch" "Low woodland" "Low ToW"
"4394" "Beetles" 733 "Large_Low_Low" 91 43 "B" "Large patch" "Low woodland" "Low ToW"
"4395" "Beetles" 733 "Small_High_Low" 51 43 "C" "Small patch" "High woodland" "Low ToW"
"4396" "Beetles" 733 "Large_High_Low" 18 43 "D" "Large patch" "High woodland" "Low ToW"
"4397" "Beetles" 733 "Small_High_High" 76 43 "E" "Small patch" "High woodland" "High ToW"
"4398" "Beetles" 733 "Large_High_High" 27 43 "F" "Large patch" "High woodland" "High ToW"
"4399" "Beetles" 734 "Small_Low_Low" 53 43 "A" "Small patch" "Low woodland" "Low ToW"
"4400" "Beetles" 734 "Large_Low_Low" 99 43 "B" "Large patch" "Low woodland" "Low ToW"
"4401" "Beetles" 734 "Small_High_Low" 51 43 "C" "Small patch" "High woodland" "Low ToW"
"4402" "Beetles" 734 "Large_High_Low" 17 43 "D" "Large patch" "High woodland" "Low ToW"
"4403" "Beetles" 734 "Small_High_High" 86 43 "E" "Small patch" "High woodland" "High ToW"
"4404" "Beetles" 734 "Large_High_High" 39 43 "F" "Large patch" "High woodland" "High ToW"
"4405" "Beetles" 735 "Small_Low_Low" 48 40 "A" "Small patch" "Low woodland" "Low ToW"
"4406" "Beetles" 735 "Large_Low_Low" 97 40 "B" "Large patch" "Low woodland" "Low ToW"
"4407" "Beetles" 735 "Small_High_Low" 52 40 "C" "Small patch" "High woodland" "Low ToW"
"4408" "Beetles" 735 "Large_High_Low" 14 40 "D" "Large patch" "High woodland" "Low ToW"
"4409" "Beetles" 735 "Small_High_High" 83 40 "E" "Small patch" "High woodland" "High ToW"
"4410" "Beetles" 735 "Large_High_High" 38 40 "F" "Large patch" "High woodland" "High ToW"
"4411" "Beetles" 736 "Small_Low_Low" 54 48 "A" "Small patch" "Low woodland" "Low ToW"
"4412" "Beetles" 736 "Large_Low_Low" 91 48 "B" "Large patch" "Low woodland" "Low ToW"
"4413" "Beetles" 736 "Small_High_Low" 53 48 "C" "Small patch" "High woodland" "Low ToW"
"4414" "Beetles" 736 "Large_High_Low" 16 48 "D" "Large patch" "High woodland" "Low ToW"
"4415" "Beetles" 736 "Small_High_High" 78 48 "E" "Small patch" "High woodland" "High ToW"
"4416" "Beetles" 736 "Large_High_High" 39 48 "F" "Large patch" "High woodland" "High ToW"
"4417" "Beetles" 737 "Small_Low_Low" 43 51 "A" "Small patch" "Low woodland" "Low ToW"
"4418" "Beetles" 737 "Large_Low_Low" 91 51 "B" "Large patch" "Low woodland" "Low ToW"
"4419" "Beetles" 737 "Small_High_Low" 65 51 "C" "Small patch" "High woodland" "Low ToW"
"4420" "Beetles" 737 "Large_High_Low" 29 51 "D" "Large patch" "High woodland" "Low ToW"
"4421" "Beetles" 737 "Small_High_High" 76 51 "E" "Small patch" "High woodland" "High ToW"
"4422" "Beetles" 737 "Large_High_High" 34 51 "F" "Large patch" "High woodland" "High ToW"
"4423" "Beetles" 738 "Small_Low_Low" 56 58 "A" "Small patch" "Low woodland" "Low ToW"
"4424" "Beetles" 738 "Large_Low_Low" 96 58 "B" "Large patch" "Low woodland" "Low ToW"
"4425" "Beetles" 738 "Small_High_Low" 67 58 "C" "Small patch" "High woodland" "Low ToW"
"4426" "Beetles" 738 "Large_High_Low" 35 58 "D" "Large patch" "High woodland" "Low ToW"
"4427" "Beetles" 738 "Small_High_High" 84 58 "E" "Small patch" "High woodland" "High ToW"
"4428" "Beetles" 738 "Large_High_High" 53 58 "F" "Large patch" "High woodland" "High ToW"
"4429" "Beetles" 739 "Small_Low_Low" 42 46 "A" "Small patch" "Low woodland" "Low ToW"
"4430" "Beetles" 739 "Large_Low_Low" 80 46 "B" "Large patch" "Low woodland" "Low ToW"
"4431" "Beetles" 739 "Small_High_Low" 54 46 "C" "Small patch" "High woodland" "Low ToW"
"4432" "Beetles" 739 "Large_High_Low" 22 46 "D" "Large patch" "High woodland" "Low ToW"
"4433" "Beetles" 739 "Small_High_High" 92 46 "E" "Small patch" "High woodland" "High ToW"
"4434" "Beetles" 739 "Large_High_High" 51 46 "F" "Large patch" "High woodland" "High ToW"
"4435" "Beetles" 740 "Small_Low_Low" 47 54 "A" "Small patch" "Low woodland" "Low ToW"
"4436" "Beetles" 740 "Large_Low_Low" 100 54 "B" "Large patch" "Low woodland" "Low ToW"
"4437" "Beetles" 740 "Small_High_Low" 61 54 "C" "Small patch" "High woodland" "Low ToW"
"4438" "Beetles" 740 "Large_High_Low" 20 54 "D" "Large patch" "High woodland" "Low ToW"
"4439" "Beetles" 740 "Small_High_High" 95 54 "E" "Small patch" "High woodland" "High ToW"
"4440" "Beetles" 740 "Large_High_High" 43 54 "F" "Large patch" "High woodland" "High ToW"
"4441" "Beetles" 741 "Small_Low_Low" 54 60 "A" "Small patch" "Low woodland" "Low ToW"
"4442" "Beetles" 741 "Large_Low_Low" 96 60 "B" "Large patch" "Low woodland" "Low ToW"
"4443" "Beetles" 741 "Small_High_Low" 62 60 "C" "Small patch" "High woodland" "Low ToW"
"4444" "Beetles" 741 "Large_High_Low" 15 60 "D" "Large patch" "High woodland" "Low ToW"
"4445" "Beetles" 741 "Small_High_High" 101 60 "E" "Small patch" "High woodland" "High ToW"
"4446" "Beetles" 741 "Large_High_High" 50 60 "F" "Large patch" "High woodland" "High ToW"
"4447" "Beetles" 742 "Small_Low_Low" 40 52 "A" "Small patch" "Low woodland" "Low ToW"
"4448" "Beetles" 742 "Large_Low_Low" 81 52 "B" "Large patch" "Low woodland" "Low ToW"
"4449" "Beetles" 742 "Small_High_Low" 54 52 "C" "Small patch" "High woodland" "Low ToW"
"4450" "Beetles" 742 "Large_High_Low" 16 52 "D" "Large patch" "High woodland" "Low ToW"
"4451" "Beetles" 742 "Small_High_High" 84 52 "E" "Small patch" "High woodland" "High ToW"
"4452" "Beetles" 742 "Large_High_High" 39 52 "F" "Large patch" "High woodland" "High ToW"
"4453" "Beetles" 743 "Small_Low_Low" 46 47 "A" "Small patch" "Low woodland" "Low ToW"
"4454" "Beetles" 743 "Large_Low_Low" 84 47 "B" "Large patch" "Low woodland" "Low ToW"
"4455" "Beetles" 743 "Small_High_Low" 56 47 "C" "Small patch" "High woodland" "Low ToW"
"4456" "Beetles" 743 "Large_High_Low" 12 47 "D" "Large patch" "High woodland" "Low ToW"
"4457" "Beetles" 743 "Small_High_High" 87 47 "E" "Small patch" "High woodland" "High ToW"
"4458" "Beetles" 743 "Large_High_High" 27 47 "F" "Large patch" "High woodland" "High ToW"
"4459" "Beetles" 744 "Small_Low_Low" 46 50 "A" "Small patch" "Low woodland" "Low ToW"
"4460" "Beetles" 744 "Large_Low_Low" 86 50 "B" "Large patch" "Low woodland" "Low ToW"
"4461" "Beetles" 744 "Small_High_Low" 60 50 "C" "Small patch" "High woodland" "Low ToW"
"4462" "Beetles" 744 "Large_High_Low" 14 50 "D" "Large patch" "High woodland" "Low ToW"
"4463" "Beetles" 744 "Small_High_High" 84 50 "E" "Small patch" "High woodland" "High ToW"
"4464" "Beetles" 744 "Large_High_High" 25 50 "F" "Large patch" "High woodland" "High ToW"
"4465" "Beetles" 745 "Small_Low_Low" 44 52 "A" "Small patch" "Low woodland" "Low ToW"
"4466" "Beetles" 745 "Large_Low_Low" 96 52 "B" "Large patch" "Low woodland" "Low ToW"
"4467" "Beetles" 745 "Small_High_Low" 60 52 "C" "Small patch" "High woodland" "Low ToW"
"4468" "Beetles" 745 "Large_High_Low" 15 52 "D" "Large patch" "High woodland" "Low ToW"
"4469" "Beetles" 745 "Small_High_High" 85 52 "E" "Small patch" "High woodland" "High ToW"
"4470" "Beetles" 745 "Large_High_High" 29 52 "F" "Large patch" "High woodland" "High ToW"
"4471" "Beetles" 746 "Small_Low_Low" 61 54 "A" "Small patch" "Low woodland" "Low ToW"
"4472" "Beetles" 746 "Large_Low_Low" 88 54 "B" "Large patch" "Low woodland" "Low ToW"
"4473" "Beetles" 746 "Small_High_Low" 70 54 "C" "Small patch" "High woodland" "Low ToW"
"4474" "Beetles" 746 "Large_High_Low" 12 54 "D" "Large patch" "High woodland" "Low ToW"
"4475" "Beetles" 746 "Small_High_High" 84 54 "E" "Small patch" "High woodland" "High ToW"
"4476" "Beetles" 746 "Large_High_High" 27 54 "F" "Large patch" "High woodland" "High ToW"
"4477" "Beetles" 747 "Small_Low_Low" 66 58 "A" "Small patch" "Low woodland" "Low ToW"
"4478" "Beetles" 747 "Large_Low_Low" 93 58 "B" "Large patch" "Low woodland" "Low ToW"
"4479" "Beetles" 747 "Small_High_Low" 66 58 "C" "Small patch" "High woodland" "Low ToW"
"4480" "Beetles" 747 "Large_High_Low" 30 58 "D" "Large patch" "High woodland" "Low ToW"
"4481" "Beetles" 747 "Small_High_High" 91 58 "E" "Small patch" "High woodland" "High ToW"
"4482" "Beetles" 747 "Large_High_High" 45 58 "F" "Large patch" "High woodland" "High ToW"
"4483" "Beetles" 748 "Small_Low_Low" 49 55 "A" "Small patch" "Low woodland" "Low ToW"
"4484" "Beetles" 748 "Large_Low_Low" 73 55 "B" "Large patch" "Low woodland" "Low ToW"
"4485" "Beetles" 748 "Small_High_Low" 71 55 "C" "Small patch" "High woodland" "Low ToW"
"4486" "Beetles" 748 "Large_High_Low" 33 55 "D" "Large patch" "High woodland" "Low ToW"
"4487" "Beetles" 748 "Small_High_High" 81 55 "E" "Small patch" "High woodland" "High ToW"
"4488" "Beetles" 748 "Large_High_High" 30 55 "F" "Large patch" "High woodland" "High ToW"
"4489" "Beetles" 749 "Small_Low_Low" 60 59 "A" "Small patch" "Low woodland" "Low ToW"
"4490" "Beetles" 749 "Large_Low_Low" 85 59 "B" "Large patch" "Low woodland" "Low ToW"
"4491" "Beetles" 749 "Small_High_Low" 64 59 "C" "Small patch" "High woodland" "Low ToW"
"4492" "Beetles" 749 "Large_High_Low" 24 59 "D" "Large patch" "High woodland" "Low ToW"
"4493" "Beetles" 749 "Small_High_High" 82 59 "E" "Small patch" "High woodland" "High ToW"
"4494" "Beetles" 749 "Large_High_High" 42 59 "F" "Large patch" "High woodland" "High ToW"
"4495" "Beetles" 750 "Small_Low_Low" 52 50 "A" "Small patch" "Low woodland" "Low ToW"
"4496" "Beetles" 750 "Large_Low_Low" 67 50 "B" "Large patch" "Low woodland" "Low ToW"
"4497" "Beetles" 750 "Small_High_Low" 59 50 "C" "Small patch" "High woodland" "Low ToW"
"4498" "Beetles" 750 "Large_High_Low" 40 50 "D" "Large patch" "High woodland" "Low ToW"
"4499" "Beetles" 750 "Small_High_High" 65 50 "E" "Small patch" "High woodland" "High ToW"
"4500" "Beetles" 750 "Large_High_High" 42 50 "F" "Large patch" "High woodland" "High ToW"
"4501" "Beetles" 751 "Small_Low_Low" 50 52 "A" "Small patch" "Low woodland" "Low ToW"
"4502" "Beetles" 751 "Large_Low_Low" 68 52 "B" "Large patch" "Low woodland" "Low ToW"
"4503" "Beetles" 751 "Small_High_Low" 55 52 "C" "Small patch" "High woodland" "Low ToW"
"4504" "Beetles" 751 "Large_High_Low" 36 52 "D" "Large patch" "High woodland" "Low ToW"
"4505" "Beetles" 751 "Small_High_High" 64 52 "E" "Small patch" "High woodland" "High ToW"
"4506" "Beetles" 751 "Large_High_High" 42 52 "F" "Large patch" "High woodland" "High ToW"
"4507" "Beetles" 752 "Small_Low_Low" 62 64 "A" "Small patch" "Low woodland" "Low ToW"
"4508" "Beetles" 752 "Large_Low_Low" 82 64 "B" "Large patch" "Low woodland" "Low ToW"
"4509" "Beetles" 752 "Small_High_Low" 67 64 "C" "Small patch" "High woodland" "Low ToW"
"4510" "Beetles" 752 "Large_High_Low" 31 64 "D" "Large patch" "High woodland" "Low ToW"
"4511" "Beetles" 752 "Small_High_High" 78 64 "E" "Small patch" "High woodland" "High ToW"
"4512" "Beetles" 752 "Large_High_High" 34 64 "F" "Large patch" "High woodland" "High ToW"
"4513" "Beetles" 753 "Small_Low_Low" 53 54 "A" "Small patch" "Low woodland" "Low ToW"
"4514" "Beetles" 753 "Large_Low_Low" 87 54 "B" "Large patch" "Low woodland" "Low ToW"
"4515" "Beetles" 753 "Small_High_Low" 60 54 "C" "Small patch" "High woodland" "Low ToW"
"4516" "Beetles" 753 "Large_High_Low" 17 54 "D" "Large patch" "High woodland" "Low ToW"
"4517" "Beetles" 753 "Small_High_High" 82 54 "E" "Small patch" "High woodland" "High ToW"
"4518" "Beetles" 753 "Large_High_High" 30 54 "F" "Large patch" "High woodland" "High ToW"
"4519" "Beetles" 754 "Small_Low_Low" 49 56 "A" "Small patch" "Low woodland" "Low ToW"
"4520" "Beetles" 754 "Large_Low_Low" 75 56 "B" "Large patch" "Low woodland" "Low ToW"
"4521" "Beetles" 754 "Small_High_Low" 68 56 "C" "Small patch" "High woodland" "Low ToW"
"4522" "Beetles" 754 "Large_High_Low" 22 56 "D" "Large patch" "High woodland" "Low ToW"
"4523" "Beetles" 754 "Small_High_High" 93 56 "E" "Small patch" "High woodland" "High ToW"
"4524" "Beetles" 754 "Large_High_High" 45 56 "F" "Large patch" "High woodland" "High ToW"
"4525" "Beetles" 755 "Small_Low_Low" 53 45 "A" "Small patch" "Low woodland" "Low ToW"
"4526" "Beetles" 755 "Large_Low_Low" 63 45 "B" "Large patch" "Low woodland" "Low ToW"
"4527" "Beetles" 755 "Small_High_Low" 50 45 "C" "Small patch" "High woodland" "Low ToW"
"4528" "Beetles" 755 "Large_High_Low" 33 45 "D" "Large patch" "High woodland" "Low ToW"
"4529" "Beetles" 755 "Small_High_High" 81 45 "E" "Small patch" "High woodland" "High ToW"
"4530" "Beetles" 755 "Large_High_High" 56 45 "F" "Large patch" "High woodland" "High ToW"
"4531" "Beetles" 756 "Small_Low_Low" 48 53 "A" "Small patch" "Low woodland" "Low ToW"
"4532" "Beetles" 756 "Large_Low_Low" 61 53 "B" "Large patch" "Low woodland" "Low ToW"
"4533" "Beetles" 756 "Small_High_Low" 62 53 "C" "Small patch" "High woodland" "Low ToW"
"4534" "Beetles" 756 "Large_High_Low" 28 53 "D" "Large patch" "High woodland" "Low ToW"
"4535" "Beetles" 756 "Small_High_High" 83 53 "E" "Small patch" "High woodland" "High ToW"
"4536" "Beetles" 756 "Large_High_High" 52 53 "F" "Large patch" "High woodland" "High ToW"
"4537" "Beetles" 757 "Small_Low_Low" 50 53 "A" "Small patch" "Low woodland" "Low ToW"
"4538" "Beetles" 757 "Large_Low_Low" 57 53 "B" "Large patch" "Low woodland" "Low ToW"
"4539" "Beetles" 757 "Small_High_Low" 71 53 "C" "Small patch" "High woodland" "Low ToW"
"4540" "Beetles" 757 "Large_High_Low" 39 53 "D" "Large patch" "High woodland" "Low ToW"
"4541" "Beetles" 757 "Small_High_High" 73 53 "E" "Small patch" "High woodland" "High ToW"
"4542" "Beetles" 757 "Large_High_High" 52 53 "F" "Large patch" "High woodland" "High ToW"
"4543" "Beetles" 758 "Small_Low_Low" 51 55 "A" "Small patch" "Low woodland" "Low ToW"
"4544" "Beetles" 758 "Large_Low_Low" 61 55 "B" "Large patch" "Low woodland" "Low ToW"
"4545" "Beetles" 758 "Small_High_Low" 60 55 "C" "Small patch" "High woodland" "Low ToW"
"4546" "Beetles" 758 "Large_High_Low" 35 55 "D" "Large patch" "High woodland" "Low ToW"
"4547" "Beetles" 758 "Small_High_High" 84 55 "E" "Small patch" "High woodland" "High ToW"
"4548" "Beetles" 758 "Large_High_High" 39 55 "F" "Large patch" "High woodland" "High ToW"
"4549" "Beetles" 759 "Small_Low_Low" 57 62 "A" "Small patch" "Low woodland" "Low ToW"
"4550" "Beetles" 759 "Large_Low_Low" 68 62 "B" "Large patch" "Low woodland" "Low ToW"
"4551" "Beetles" 759 "Small_High_Low" 70 62 "C" "Small patch" "High woodland" "Low ToW"
"4552" "Beetles" 759 "Large_High_Low" 45 62 "D" "Large patch" "High woodland" "Low ToW"
"4553" "Beetles" 759 "Small_High_High" 86 62 "E" "Small patch" "High woodland" "High ToW"
"4554" "Beetles" 759 "Large_High_High" 56 62 "F" "Large patch" "High woodland" "High ToW"
"4555" "Beetles" 760 "Small_Low_Low" 57 59 "A" "Small patch" "Low woodland" "Low ToW"
"4556" "Beetles" 760 "Large_Low_Low" 64 59 "B" "Large patch" "Low woodland" "Low ToW"
"4557" "Beetles" 760 "Small_High_Low" 64 59 "C" "Small patch" "High woodland" "Low ToW"
"4558" "Beetles" 760 "Large_High_Low" 39 59 "D" "Large patch" "High woodland" "Low ToW"
"4559" "Beetles" 760 "Small_High_High" 88 59 "E" "Small patch" "High woodland" "High ToW"
"4560" "Beetles" 760 "Large_High_High" 51 59 "F" "Large patch" "High woodland" "High ToW"
"4561" "Beetles" 761 "Small_Low_Low" 54 56 "A" "Small patch" "Low woodland" "Low ToW"
"4562" "Beetles" 761 "Large_Low_Low" 76 56 "B" "Large patch" "Low woodland" "Low ToW"
"4563" "Beetles" 761 "Small_High_Low" 67 56 "C" "Small patch" "High woodland" "Low ToW"
[truncated: 42,782,938 more chars]
