# Supplementary material for: Spillovers and legacies of land management on temperate woodland biodiversity
Source: Nat Ecol Evol. 2025 Apr 23;9(6):1009–20. doi: 10.1038/s41559-025-02688-6 (PMC12148928; doi:10.1038/s41559-025-02688-6)
Supplement: Supplementary file 4 — Statistical source data. [file 41559_2025_2688_MOESM4_ESM.txt]

"Taxon" "Variable" "MDS1" "MDS2" "MDS3" "Category"
"1" "Beetles" "Within-habitat spillovers" -0.057212826252779 0.145050968810742 -0.0499403747826993 "Small_Low_Low"
"2" "Beetles" "Within-habitat spillovers" -0.10218332947701 -0.172270612406494 0.54256535286816 "Small_Low_Low"
"3" "Beetles" "Within-habitat spillovers" -0.39564156329286 0.367789186365824 0.0862338192410393 "Small_Low_Low"
"4" "Beetles" "Within-habitat spillovers" -0.165958915501117 -0.114285945265402 -0.199385516822364 "Small_Low_Low"
"5" "Beetles" "Within-habitat spillovers" 0.0125960278947748 0.280900019619897 0.199561928376562 "Small_Low_Low"
"6" "Beetles" "Within-habitat spillovers" -0.0496486319446905 0.225554710754765 -0.142089892602885 "Small_Low_Low"
"7" "Beetles" "Within-habitat spillovers" -0.365591108894589 -0.201469769122819 0.0573322750427607 "Small_Low_Low"
"8" "Beetles" "Within-habitat spillovers" 0.175398449571868 0.106562776217205 0.232131456070372 "Small_Low_Low"
"9" "Beetles" "Within-habitat spillovers" 0.108322512875093 0.024212208858551 -0.0320397273158765 "Small_Low_Low"
"10" "Beetles" "Within-habitat spillovers" 0.256470948444836 0.25751098291438 -0.0209355363881165 "Small_Low_Low"
"11" "Beetles" "Within-habitat spillovers" -0.203974450649186 -0.119685937897213 0.207020464072 "Small_Low_Low"
"12" "Beetles" "Within-habitat spillovers" -0.135036123859708 0.336023624739988 0.326760593559912 "Small_Low_Low"
"13" "Beetles" "Within-habitat spillovers" -0.140959077338056 0.0338275285788161 -0.0673934702030652 "Small_Low_Low"
"14" "Beetles" "Within-habitat spillovers" 0.0272969856910339 -0.0962195775530222 -0.292063232460911 "Small_Low_Low"
"15" "Beetles" "Within-habitat spillovers" -0.0544392728576381 0.191355670880602 -0.104484719004229 "Small_Low_Low"
"16" "Beetles" "Within-habitat spillovers" -0.149999853845635 -0.0419398807910344 0.0732474911806699 "Small_Low_Low"
"17" "Beetles" "Within-habitat spillovers" -0.263057997964962 -0.100367856251148 -0.20759367710203 "Small_Low_Low"
"18" "Beetles" "Within-habitat spillovers" -0.349482050451429 0.192828807157271 0.0983104692571195 "Small_Low_Low"
"19" "Beetles" "Within-habitat spillovers" -0.15076605131022 -0.00433616463522047 0.154592195572451 "Small_Low_Low"
"20" "Beetles" "Within-habitat spillovers" -0.204924261875854 -0.202642906476343 0.185101416607016 "Small_Low_Low"
"21" "Beetles" "Within-habitat spillovers" -0.121977516649218 0.0156261225450698 -0.00177828950196876 "Small_Low_Low"
"22" "Beetles" "Within-habitat spillovers" -0.122804643793797 -0.174326463049666 0.17129969450825 "Small_Low_Low"
"23" "Beetles" "Within-habitat spillovers" -0.0629891366495078 0.180661166111355 0.137800211935042 "Small_Low_Low"
"24" "Beetles" "Within-habitat spillovers" -0.107677400806926 0.178920999885773 0.0414046025178941 "Small_Low_Low"
"25" "Beetles" "Within-habitat spillovers" 0.0884746408077507 0.0120417778526098 0.263382856770065 "Small_Low_Low"
"26" "Beetles" "Within-habitat spillovers" -0.134481919513731 0.0973332210075314 0.228167757515997 "Small_Low_Low"
"27" "Beetles" "Within-habitat spillovers" -0.468199631524438 0.275859115397021 0.115722662323365 "Small_Low_Low"
"28" "Beetles" "Within-habitat spillovers" 0.0561999394660413 0.128098761883923 0.168904118686504 "Small_Low_Low"
"29" "Beetles" "Within-habitat spillovers" 0.0910130567809059 0.395273997565133 -0.00887576822103735 "Small_Low_Low"
"30" "Beetles" "Within-habitat spillovers" -0.196252715755099 -0.234037130009503 -0.223677928805866 "Small_Low_Low"
"31" "Beetles" "Within-habitat spillovers" -0.121797554987516 0.00441050833052881 -0.216553982935918 "Small_Low_Low"
"32" "Beetles" "Within-habitat spillovers" -0.0482061310668059 0.0746181019474318 -0.144498509991443 "Small_Low_Low"
"33" "Beetles" "Within-habitat spillovers" -0.340935886766512 0.103960420636079 -0.460948588295045 "Small_Low_Low"
"34" "Beetles" "Within-habitat spillovers" -0.0496881102700247 -0.0843293842965983 0.386228017865768 "Small_Low_Low"
"35" "Beetles" "Within-habitat spillovers" -0.0713777678891252 -0.138626292655558 -0.272998117511266 "Small_Low_Low"
"36" "Beetles" "Within-habitat spillovers" -0.212187505846632 -0.282005805290759 0.0974232690580526 "Small_Low_Low"
"37" "Beetles" "Within-habitat spillovers" -0.200472679109 0.17192948581826 0.208340905977371 "Small_Low_Low"
"38" "Beetles" "Within-habitat spillovers" -0.242213070210346 0.0658119640095744 0.405256030249176 "Small_Low_Low"
"39" "Beetles" "Within-habitat spillovers" 0.0446294584016707 0.173058443893075 0.152760769988187 "Small_Low_Low"
"40" "Beetles" "Within-habitat spillovers" -0.279610856768523 0.0206335346452079 -0.317349039402018 "Small_Low_Low"
"41" "Beetles" "Within-habitat spillovers" -0.106575080752265 0.140702197120242 -0.0823607601300708 "Small_Low_Low"
"42" "Beetles" "Within-habitat spillovers" -0.00851138212851741 0.0368800071062928 -0.180433414636797 "Small_Low_Low"
"43" "Beetles" "Within-habitat spillovers" -0.225034307152864 -0.11003363496513 -0.0557374652094003 "Small_Low_Low"
"44" "Beetles" "Within-habitat spillovers" -0.282341895083951 0.308798310910317 0.0266107443404328 "Small_Low_Low"
"45" "Beetles" "Within-habitat spillovers" -0.250964227845457 -0.0790632098302965 0.202283788230934 "Small_Low_Low"
"46" "Beetles" "Within-habitat spillovers" 0.0778870322474686 -0.240110734085409 0.161268536553963 "Small_Low_Low"
"47" "Beetles" "Within-habitat spillovers" -0.0830266082183816 0.169667687342298 0.117882297450429 "Small_Low_Low"
"48" "Beetles" "Within-habitat spillovers" 0.00889249377333863 0.0334668530569969 -0.043974521726877 "Small_Low_Low"
"49" "Beetles" "Within-habitat spillovers" 0.150392072615113 0.0955030692990892 0.240851084407246 "Small_Low_Low"
"50" "Beetles" "Within-habitat spillovers" -0.0718691978758028 0.00202597956927574 0.00332641216099629 "Small_Low_Low"
"51" "Beetles" "Within-habitat spillovers" -0.303299830880027 0.0893802000907134 -0.0794969766942722 "Small_Low_Low"
"52" "Beetles" "Within-habitat spillovers" -0.035947914067714 0.214764181315018 0.295320599611037 "Small_Low_Low"
"53" "Beetles" "Within-habitat spillovers" 0.060899486411237 0.127100870582747 0.205318399084032 "Small_Low_Low"
"54" "Beetles" "Within-habitat spillovers" -0.0725441235628043 -0.109728439980262 0.165196111978477 "Small_Low_Low"
"55" "Beetles" "Within-habitat spillovers" -0.213490158571783 -0.0975206553679821 0.0990842556095576 "Small_Low_Low"
"56" "Beetles" "Within-habitat spillovers" -0.0325161550097937 -0.15035909202836 0.0953700274452952 "Small_Low_Low"
"57" "Beetles" "Within-habitat spillovers" -0.151457870181798 0.142486717344093 -0.00915749687133017 "Small_Low_Low"
"58" "Beetles" "Within-habitat spillovers" -0.00889680705155816 0.135408596150991 -0.140708465783426 "Small_Low_Low"
"59" "Beetles" "Within-habitat spillovers" -0.126666897656305 -0.0568562043637622 -0.234120989973605 "Small_Low_Low"
"60" "Beetles" "Within-habitat spillovers" -0.0845662631600812 0.172243685813245 0.00406785833766392 "Small_Low_Low"
"61" "Beetles" "Within-habitat spillovers" -0.204661436933992 0.350716293292163 -0.112703133007021 "Small_Low_Low"
"62" "Beetles" "Within-habitat spillovers" -0.226028051461892 0.0815813194924059 -0.381195078191526 "Small_Low_Low"
"63" "Beetles" "Within-habitat spillovers" -0.128538176191859 0.0626127992952791 -0.117305408116011 "Small_Low_Low"
"64" "Beetles" "Within-habitat spillovers" 0.115513768383111 0.155489482385757 0.257379411458669 "Small_Low_Low"
"65" "Beetles" "Within-habitat spillovers" -0.245935075799115 -0.0936478931627589 0.263374790095974 "Small_Low_Low"
"66" "Beetles" "Within-habitat spillovers" -0.320988379465819 0.157976357942967 0.0171004894201791 "Small_Low_Low"
"67" "Beetles" "Within-habitat spillovers" 0.173793649844649 0.00995512668431485 -0.268959829016189 "Small_Low_Low"
"68" "Beetles" "Within-habitat spillovers" -0.0387294738181859 -0.149813752716602 -0.140025724815081 "Small_Low_Low"
"69" "Beetles" "Within-habitat spillovers" -0.219423381985611 0.118442036576085 0.184410762356564 "Small_Low_Low"
"70" "Beetles" "Within-habitat spillovers" 0.0233031098995418 0.0682498054142077 0.341247471745153 "Small_Low_Low"
"71" "Beetles" "Within-habitat spillovers" -0.228912613467564 -0.132247741176302 0.127491507074781 "Small_Low_Low"
"72" "Beetles" "Within-habitat spillovers" -0.187027251373135 -0.0694107135449398 -0.168502515474004 "Small_Low_Low"
"73" "Beetles" "Within-habitat spillovers" -0.174039366086609 -0.0338016684803597 0.325356917327868 "Small_Low_Low"
"74" "Beetles" "Within-habitat spillovers" -0.0847590358928913 0.282709181356828 -0.161034774399489 "Small_Low_Low"
"75" "Beetles" "Within-habitat spillovers" -0.100566862120802 0.0207365111334326 0.0311084222086763 "Small_Low_Low"
"76" "Beetles" "Within-habitat spillovers" 0.0635939271993424 0.137541306987783 0.0695744183714576 "Small_Low_Low"
"77" "Beetles" "Within-habitat spillovers" -0.0176215094510218 -0.0772262307184273 -0.0201041182524996 "Small_Low_Low"
"78" "Beetles" "Within-habitat spillovers" -0.338797225024424 -0.171086753009636 0.177421141897041 "Small_Low_Low"
"79" "Beetles" "Within-habitat spillovers" -0.0842454875669178 -0.214671842205606 0.298199264272038 "Small_Low_Low"
"80" "Beetles" "Within-habitat spillovers" -0.209327110259763 0.0617005613621733 -0.214578097134909 "Small_Low_Low"
"81" "Beetles" "Within-habitat spillovers" -0.237363902136099 0.0270571792406302 0.181030796693751 "Small_Low_Low"
"82" "Beetles" "Within-habitat spillovers" -0.0788097376492642 -0.0677740689059106 -0.202317725584399 "Small_Low_Low"
"83" "Beetles" "Within-habitat spillovers" -0.165113022497678 0.199968405559263 0.172003829019503 "Small_Low_Low"
"84" "Beetles" "Within-habitat spillovers" -0.0632870234981929 0.299894976906181 0.161861831537295 "Small_Low_Low"
"85" "Beetles" "Within-habitat spillovers" 0.0603689520008129 0.194700022093726 0.00937273834018577 "Small_Low_Low"
"86" "Beetles" "Within-habitat spillovers" -0.277857349950828 0.010683277713197 0.0977163409108188 "Small_Low_Low"
"87" "Beetles" "Within-habitat spillovers" -0.0821236653362157 -0.0523808166280114 0.095041611367266 "Small_Low_Low"
"88" "Beetles" "Within-habitat spillovers" -0.0558999222706706 0.0210966427985615 0.136759808227484 "Small_Low_Low"
"89" "Beetles" "Within-habitat spillovers" 0.172985122776534 -0.0901009893424241 -0.443025605940903 "Small_Low_Low"
"90" "Beetles" "Within-habitat spillovers" -0.274284234140568 0.106657783315494 -0.25793406021756 "Small_Low_Low"
"91" "Beetles" "Within-habitat spillovers" -0.118976290984277 0.237539299109944 -0.0346241615655601 "Small_Low_Low"
"92" "Beetles" "Within-habitat spillovers" -0.0521827769432172 0.136183885756888 -0.409168702451597 "Small_Low_Low"
"93" "Beetles" "Within-habitat spillovers" 0.140188629183158 -0.0198912150113034 0.320800422476566 "Small_Low_Low"
"94" "Beetles" "Within-habitat spillovers" 0.0574060765189166 -0.0096502863045235 0.0828623857040456 "Small_Low_Low"
"95" "Beetles" "Within-habitat spillovers" 0.207747618362219 0.174947280956328 0.074643966358644 "Small_Low_Low"
"96" "Beetles" "Within-habitat spillovers" -0.173334005286846 0.136819551018583 0.110580499263093 "Small_Low_Low"
"97" "Beetles" "Within-habitat spillovers" 0.0478527277317063 -0.151761917508574 0.321004240279513 "Small_Low_Low"
"98" "Beetles" "Within-habitat spillovers" 0.0951318257004863 -0.0116965890208244 -0.0556978008792551 "Small_Low_Low"
"99" "Beetles" "Within-habitat spillovers" -0.0403842698264493 -0.00344709182603277 0.195454407816968 "Small_Low_Low"
"100" "Beetles" "Within-habitat spillovers" -0.186666067257733 -0.273665493957854 0.349303140588871 "Small_Low_Low"
"101" "Beetles" "Within-habitat spillovers" -0.0969464573176655 0.0496499710251277 -0.100981329285594 "Small_Low_Low"
"102" "Beetles" "Within-habitat spillovers" 0.0420450683693261 -0.00109414630114435 0.0127311785100562 "Small_Low_Low"
"103" "Beetles" "Within-habitat spillovers" -0.275930724943673 -0.0810645056080591 0.11831214281246 "Small_Low_Low"
"104" "Beetles" "Within-habitat spillovers" 0.0826737929378767 0.237586158612799 0.121598930327759 "Small_Low_Low"
"105" "Beetles" "Within-habitat spillovers" -0.465968826771009 0.0649373778293343 -0.102501670756879 "Small_Low_Low"
"106" "Beetles" "Within-habitat spillovers" -0.00222587542755717 0.0818161191820292 -0.243019445070433 "Small_Low_Low"
"107" "Beetles" "Within-habitat spillovers" -0.238052973830421 -0.0450706552646143 0.269531655112922 "Small_Low_Low"
"108" "Beetles" "Within-habitat spillovers" 0.231554521613489 -0.0937068610857053 0.000806890027331834 "Small_Low_Low"
"109" "Beetles" "Within-habitat spillovers" -0.0385383437537098 -0.090415210983289 0.0528615226929335 "Small_Low_Low"
"110" "Beetles" "Within-habitat spillovers" 0.0124581726674603 0.0712078816785508 -0.10707968357921 "Small_Low_Low"
"111" "Beetles" "Within-habitat spillovers" 0.0664375745339049 0.0200868770905477 -0.0016035713674889 "Small_Low_Low"
"112" "Beetles" "Within-habitat spillovers" -0.196350970282555 0.0862107165065918 0.140754223340631 "Small_Low_Low"
"113" "Beetles" "Within-habitat spillovers" -0.207911408324174 0.157997437616572 0.257832498694145 "Small_Low_Low"
"114" "Beetles" "Within-habitat spillovers" -0.107546028852528 0.141135822496622 0.00525225003212353 "Small_Low_Low"
"115" "Beetles" "Within-habitat spillovers" 0.136951945505573 0.0639506014149063 -0.225311088624976 "Small_Low_Low"
"116" "Beetles" "Within-habitat spillovers" 0.0250017357664397 0.12688014444209 0.0934401119492615 "Small_Low_Low"
"117" "Beetles" "Within-habitat spillovers" -0.117337694121307 0.131488777869727 0.374596772299941 "Small_Low_Low"
"118" "Beetles" "Within-habitat spillovers" -0.0158118930959537 0.19646909296016 -0.0579205707404503 "Small_Low_Low"
"119" "Beetles" "Within-habitat spillovers" 0.0483653786528097 0.343545613802338 0.03057136541024 "Small_Low_Low"
"120" "Beetles" "Within-habitat spillovers" 0.127113657446432 0.0549122177140268 0.0587588059397815 "Small_Low_Low"
"121" "Beetles" "Within-habitat spillovers" -0.0540485059981943 -0.0216471293140285 0.0774047581372315 "Small_Low_Low"
"122" "Beetles" "Within-habitat spillovers" -0.219443006580248 0.0226284013045263 -0.132149060082951 "Small_Low_Low"
"123" "Beetles" "Within-habitat spillovers" -0.27181983190853 0.203351593269465 0.124791544901511 "Small_Low_Low"
"124" "Beetles" "Within-habitat spillovers" 0.43506197919042 -0.0227982996039518 0.34414622303108 "Small_Low_Low"
"125" "Beetles" "Within-habitat spillovers" -0.0472707073377534 0.130695451107248 -0.0409153135461257 "Small_Low_Low"
"126" "Beetles" "Within-habitat spillovers" -0.0856264169442656 -0.104572264967706 -0.0483971875451203 "Small_Low_Low"
"127" "Beetles" "Within-habitat spillovers" -0.0236336512440393 0.109952137858094 0.0481671554294757 "Small_Low_Low"
"128" "Beetles" "Within-habitat spillovers" 0.349445898177409 -0.13823437478133 -0.677168410854092 "Small_Low_Low"
"129" "Beetles" "Within-habitat spillovers" 0.00242751458494234 -0.0978711124853801 -0.140388180146976 "Small_Low_Low"
"130" "Beetles" "Within-habitat spillovers" -0.0322818873059278 0.206131754288838 0.105002473872796 "Small_Low_Low"
"131" "Beetles" "Within-habitat spillovers" 0.151883830013565 0.240825488509568 0.233475686220924 "Small_Low_Low"
"132" "Beetles" "Within-habitat spillovers" 0.376914364803249 0.462928149315417 0.154537304798762 "Small_Low_Low"
"133" "Beetles" "Within-habitat spillovers" -0.0170664403119979 0.139357987765485 0.183661855174093 "Small_Low_Low"
"134" "Beetles" "Within-habitat spillovers" 0.157489925701862 0.34240474734375 0.00177934176161797 "Small_Low_Low"
"135" "Beetles" "Within-habitat spillovers" -0.140148237433445 0.210695857064207 -0.133418379645691 "Small_Low_Low"
"136" "Beetles" "Within-habitat spillovers" -0.231107164613013 0.0209502608141765 0.0808992231519942 "Small_Low_Low"
"137" "Beetles" "Within-habitat spillovers" -0.112098470421273 0.237165803883314 0.0308267607410699 "Small_Low_Low"
"138" "Beetles" "Within-habitat spillovers" -0.27558965916247 0.375557650897713 -0.304504062935815 "Small_Low_Low"
"139" "Beetles" "Within-habitat spillovers" -0.0546208315617376 0.14570027108708 0.0272348946175726 "Small_Low_Low"
"140" "Beetles" "Within-habitat spillovers" -0.504244834694006 -0.100137823670502 -0.0948082446405357 "Small_Low_Low"
"141" "Beetles" "Within-habitat spillovers" 0.0864471604544066 -0.379982569267216 0.229031260944711 "Small_Low_Low"
"142" "Beetles" "Within-habitat spillovers" -0.0737715636356102 -0.20426187984537 -0.0503237804127216 "Small_Low_Low"
"143" "Beetles" "Within-habitat spillovers" -0.0562683497554758 0.356738082877088 -0.0224304711598306 "Small_Low_Low"
"144" "Beetles" "Within-habitat spillovers" 0.00584297364639164 0.374175742934972 0.161640421872073 "Small_Low_Low"
"145" "Beetles" "Within-habitat spillovers" 0.0657735025000106 -0.0174830820415562 -0.0828874922473574 "Small_Low_Low"
"146" "Beetles" "Within-habitat spillovers" -0.0954349337998972 -0.000730644302229841 -0.350361279926775 "Small_Low_Low"
"147" "Beetles" "Within-habitat spillovers" -0.169721546129773 0.00261123165495151 -0.0675028409011451 "Small_Low_Low"
"148" "Beetles" "Within-habitat spillovers" 0.116006685945186 0.123641426196009 -0.081180953361078 "Small_Low_Low"
"149" "Beetles" "Within-habitat spillovers" -0.333738217930489 0.185735785369626 -0.0629872914265792 "Small_Low_Low"
"150" "Beetles" "Within-habitat spillovers" -0.0987480688029958 -0.0900979731671171 0.191104938526012 "Small_Low_Low"
"151" "Beetles" "Within-habitat spillovers" -0.042381561987767 0.153843904101263 0.116517691762441 "Small_Low_Low"
"152" "Beetles" "Within-habitat spillovers" -0.124568658580531 0.0754785940290812 -0.338004389014916 "Small_Low_Low"
"153" "Beetles" "Within-habitat spillovers" -0.091071014015075 0.048595817371415 -0.160948740729891 "Small_Low_Low"
"154" "Beetles" "Within-habitat spillovers" -0.389374580704754 0.12788809781614 0.399721875548777 "Small_Low_Low"
"155" "Beetles" "Within-habitat spillovers" -0.262676675510243 0.0193101536542713 0.279277056698981 "Small_Low_Low"
"156" "Beetles" "Within-habitat spillovers" 0.0535286974461021 -0.0282811767029426 -0.000908978918984042 "Small_Low_Low"
"157" "Beetles" "Within-habitat spillovers" 0.0624172949899694 0.242054710272091 -0.103454614927819 "Small_Low_Low"
"158" "Beetles" "Within-habitat spillovers" -0.213185801330087 0.0586643382117827 0.430406346606679 "Small_Low_Low"
"159" "Beetles" "Within-habitat spillovers" -0.123801223144405 0.15552735645224 -0.222520244671467 "Small_Low_Low"
"160" "Beetles" "Within-habitat spillovers" -0.107944814857997 -0.160465722320211 0.257894239319638 "Small_Low_Low"
"161" "Beetles" "Within-habitat spillovers" 0.159352697943289 0.156732953928216 0.303767449764822 "Small_Low_Low"
"162" "Beetles" "Within-habitat spillovers" -0.111309370870835 -0.121635061885667 0.231611876528707 "Small_Low_Low"
"163" "Beetles" "Within-habitat spillovers" 0.0980188573418818 0.042333948400163 0.0165734009084614 "Small_Low_Low"
"164" "Beetles" "Within-habitat spillovers" 0.0892706752894483 0.265076560079205 -0.148329489766995 "Small_Low_Low"
"165" "Beetles" "Within-habitat spillovers" 0.0813176114295722 0.0403727783539167 -0.0426330862347128 "Small_Low_Low"
"166" "Beetles" "Within-habitat spillovers" -0.168209943817255 0.115176301978345 -0.0551438755362229 "Small_Low_Low"
"167" "Beetles" "Within-habitat spillovers" 0.0247099829296946 0.142121484021182 0.2402319712685 "Small_Low_Low"
"168" "Beetles" "Within-habitat spillovers" 0.030101738546502 0.312675814532312 0.0663138980918284 "Small_Low_Low"
"169" "Beetles" "Within-habitat spillovers" -0.115804447169542 -0.0227088016557638 0.424041270738482 "Small_Low_Low"
"170" "Beetles" "Within-habitat spillovers" 0.0770841188756745 0.300542699368984 0.18696341930977 "Small_Low_Low"
"171" "Beetles" "Within-habitat spillovers" -0.117105256803041 -0.092339980524743 0.113698519124112 "Small_Low_Low"
"172" "Beetles" "Within-habitat spillovers" -0.0256597130439225 0.0914925520228294 0.213801460986994 "Small_Low_Low"
"173" "Beetles" "Within-habitat spillovers" -0.193257555648365 -0.186379748229974 0.0533407088945622 "Small_Low_Low"
"174" "Beetles" "Within-habitat spillovers" 0.165839058012124 0.116834889305203 -0.388812219148672 "Small_Low_Low"
"175" "Beetles" "Within-habitat spillovers" -0.432019538230379 -0.0887409758355283 0.170779847134792 "Small_Low_Low"
"176" "Beetles" "Within-habitat spillovers" -0.220616035477538 0.0490083208875995 0.259709437494102 "Small_Low_Low"
"177" "Beetles" "Within-habitat spillovers" -0.17128891745743 -0.0955360431411724 0.202091556670169 "Small_Low_Low"
"178" "Beetles" "Within-habitat spillovers" 0.416374003785906 -0.143366916728929 -0.150768931502193 "Small_Low_Low"
"179" "Beetles" "Within-habitat spillovers" -0.226006203928621 0.206123456749009 -0.212115606859455 "Small_Low_Low"
"180" "Beetles" "Within-habitat spillovers" 0.103241775967432 0.129911443898364 -0.064135040766933 "Small_Low_Low"
"181" "Beetles" "Within-habitat spillovers" -0.276196845142346 -0.0955091413316002 -0.0924208924930923 "Small_Low_Low"
"182" "Beetles" "Within-habitat spillovers" 0.105568770800548 0.0299958477590084 -0.181525454996948 "Small_Low_Low"
"183" "Beetles" "Within-habitat spillovers" -0.104139946200533 0.157707456672396 0.0915277636414252 "Small_Low_Low"
"184" "Beetles" "Within-habitat spillovers" -0.139009519409884 0.184985271883795 0.0068390844963034 "Small_Low_Low"
"185" "Beetles" "Within-habitat spillovers" -0.030592545997675 -0.024835238558945 0.229475592848513 "Small_Low_Low"
"186" "Beetles" "Within-habitat spillovers" -0.119474135527972 -0.0550060803115828 0.243681077429943 "Small_Low_Low"
"187" "Beetles" "Within-habitat spillovers" -0.00470820324858748 0.0451812323795675 -0.471610076475177 "Small_Low_Low"
"188" "Beetles" "Within-habitat spillovers" -0.0275064500848357 0.393363899138859 -0.015151813589903 "Small_Low_Low"
"189" "Beetles" "Within-habitat spillovers" 0.0765708667610911 -0.00102570360562611 0.489730602137297 "Small_Low_Low"
"190" "Beetles" "Within-habitat spillovers" -0.323375260122712 0.0288294794571151 0.039351203217577 "Small_Low_Low"
"191" "Beetles" "Within-habitat spillovers" 0.253697381455209 0.35349573332089 0.314270298332 "Small_Low_Low"
"192" "Beetles" "Within-habitat spillovers" -0.398416780655589 -0.210910802446101 -0.243572127672082 "Small_Low_Low"
"193" "Beetles" "Within-habitat spillovers" -0.262158596519113 0.163711947434186 0.137997339530009 "Small_Low_Low"
"194" "Beetles" "Within-habitat spillovers" -0.136775961684746 -0.00678880055300896 0.154388175210398 "Small_Low_Low"
"195" "Beetles" "Within-habitat spillovers" -0.094214513845281 0.0312062278682957 0.0402212141912211 "Small_Low_Low"
"196" "Beetles" "Within-habitat spillovers" -0.29996385923658 -0.188502478528918 -0.205358626382772 "Small_Low_Low"
"197" "Beetles" "Within-habitat spillovers" -0.127659853825171 0.0863505875569879 -0.0168084447366416 "Small_Low_Low"
"198" "Beetles" "Within-habitat spillovers" -0.00941700232671021 -0.193773111397431 0.294450666406396 "Small_Low_Low"
"199" "Beetles" "Within-habitat spillovers" -0.30507968687355 -0.0862033793861159 0.0995239563263707 "Small_Low_Low"
"200" "Beetles" "Within-habitat spillovers" 0.00959965407651777 0.104901509182947 0.0256261900964307 "Small_Low_Low"
"201" "Beetles" "Within-habitat spillovers" 0.553161599005912 0.150160970193652 0.511659245321508 "Small_Low_Low"
"202" "Beetles" "Within-habitat spillovers" -0.182119661834327 0.123744389603149 0.0230865674647457 "Small_Low_Low"
"203" "Beetles" "Within-habitat spillovers" -0.136020896171021 0.19918276585511 0.130542058857836 "Small_Low_Low"
"204" "Beetles" "Within-habitat spillovers" -0.169222465170758 0.209157832931623 -0.113147600676728 "Small_Low_Low"
"205" "Beetles" "Within-habitat spillovers" -0.151229620951536 0.184705119635707 -0.147171860483391 "Small_Low_Low"
"206" "Beetles" "Within-habitat spillovers" -0.00203711502966584 -0.0996771641110704 0.177127430130916 "Small_Low_Low"
"207" "Beetles" "Within-habitat spillovers" 0.0486968530861729 0.111728124324533 -0.0783421957471159 "Small_Low_Low"
"208" "Beetles" "Within-habitat spillovers" 0.415111175130208 0.241927301657454 -0.487323401632402 "Small_Low_Low"
"209" "Beetles" "Within-habitat spillovers" -0.295851437327121 -0.143863540711765 0.273295081082413 "Small_Low_Low"
"210" "Beetles" "Within-habitat spillovers" -0.358473788123834 -0.12773964314207 0.0673213531385443 "Small_Low_Low"
"211" "Beetles" "Within-habitat spillovers" 0.0602693728717609 0.0289614563936805 -0.26152405708537 "Small_Low_Low"
"212" "Beetles" "Within-habitat spillovers" 0.141276971255889 0.15439080670401 0.115284253631743 "Small_Low_Low"
"213" "Beetles" "Within-habitat spillovers" -0.221390229378533 0.44926763282869 -0.426060991842771 "Small_Low_Low"
"214" "Beetles" "Within-habitat spillovers" 0.054936588783231 -0.106976037642183 0.0427027607800969 "Small_Low_Low"
"215" "Beetles" "Within-habitat spillovers" -0.173288482999871 -0.037901570418025 -0.300606557519624 "Small_Low_Low"
"216" "Beetles" "Within-habitat spillovers" -0.171493010031767 -0.120875963956161 -0.157866206508176 "Small_Low_Low"
"217" "Beetles" "Within-habitat spillovers" -0.143169851415012 -0.151653010698321 0.0654022188560948 "Small_Low_Low"
"218" "Beetles" "Within-habitat spillovers" 0.0386702502053235 0.192541194822986 0.473290140975292 "Small_Low_Low"
"219" "Beetles" "Within-habitat spillovers" 0.0659346453990104 0.0739493052818368 0.0457818563407924 "Small_Low_Low"
"220" "Beetles" "Within-habitat spillovers" 0.24966692773517 -0.0350206110017119 -0.171635969763731 "Small_Low_Low"
"221" "Beetles" "Within-habitat spillovers" -0.270921636713199 0.245338678712849 -0.101671266922238 "Small_Low_Low"
"222" "Beetles" "Within-habitat spillovers" -0.135977991124608 0.302208221283215 0.0640687597413927 "Small_Low_Low"
"223" "Beetles" "Within-habitat spillovers" -0.120322719878578 -0.122473718922571 -0.14214960794831 "Small_Low_Low"
"224" "Beetles" "Within-habitat spillovers" 0.00811171488580173 0.0570468916184359 0.17150261192984 "Small_Low_Low"
"225" "Beetles" "Within-habitat spillovers" -0.224918436773522 -0.237829150425534 0.0581715429210544 "Small_Low_Low"
"226" "Beetles" "Within-habitat spillovers" -0.207577831853077 -0.00755849497055612 0.278085642989824 "Small_Low_Low"
"227" "Beetles" "Within-habitat spillovers" 0.0283129333400412 0.0325581033284855 -0.0207853339567748 "Small_Low_Low"
"228" "Beetles" "Within-habitat spillovers" -0.0784347753490915 0.119917588929248 0.0290630632538821 "Small_Low_Low"
"229" "Beetles" "Within-habitat spillovers" -0.151354684801671 -0.0637288048133606 0.0019552046199322 "Small_Low_Low"
"230" "Beetles" "Within-habitat spillovers" -0.157376454339848 0.173666191553116 0.0663912521265724 "Small_Low_Low"
"231" "Beetles" "Within-habitat spillovers" -0.131022852759913 0.275538197816423 0.0977162612799442 "Small_Low_Low"
"232" "Beetles" "Within-habitat spillovers" 0.0198719390456548 0.141066246905358 0.00326396349753912 "Small_Low_Low"
"233" "Beetles" "Within-habitat spillovers" -0.0533547119288316 -0.06292711952194 0.289260976846456 "Small_Low_Low"
"234" "Beetles" "Within-habitat spillovers" -0.135886607504698 0.000630556276103947 0.333098203820225 "Small_Low_Low"
"235" "Beetles" "Within-habitat spillovers" -0.310603876453123 0.112347126377952 -0.0461322046027184 "Small_Low_Low"
"236" "Beetles" "Within-habitat spillovers" -0.251810789820378 0.0899195074204631 -0.389884982680976 "Small_Low_Low"
"237" "Beetles" "Within-habitat spillovers" -0.0381562213432022 -0.175650359373805 0.33347683068562 "Small_Low_Low"
"238" "Beetles" "Within-habitat spillovers" -0.243652210519192 0.0837514195603816 0.246720199629781 "Small_Low_Low"
"239" "Beetles" "Within-habitat spillovers" -0.0111491687198208 0.439661724903082 -0.306040402477339 "Small_Low_Low"
"240" "Beetles" "Within-habitat spillovers" -0.0196769563019508 0.26202684464073 -0.263725256200363 "Small_Low_Low"
"241" "Beetles" "Within-habitat spillovers" -0.13037377386827 0.0429027675622816 -0.0162916824872403 "Small_Low_Low"
"242" "Beetles" "Within-habitat spillovers" 0.24978041497187 0.0922730710695569 -0.308212513410472 "Small_Low_Low"
"243" "Beetles" "Within-habitat spillovers" -0.0827316234731327 0.0975696142044545 0.160277864854133 "Small_Low_Low"
"244" "Beetles" "Within-habitat spillovers" 0.0304667243889997 -0.0448311657722969 0.104878856915103 "Small_Low_Low"
"245" "Beetles" "Within-habitat spillovers" 0.0609266115919671 0.221979869033486 -0.114773713892491 "Small_Low_Low"
"246" "Beetles" "Within-habitat spillovers" -0.0370509983998454 -0.0904321972512049 -0.251406242272796 "Small_Low_Low"
"247" "Beetles" "Within-habitat spillovers" -0.227059331448403 -0.253316754382432 -0.0189554583217851 "Small_Low_Low"
"248" "Beetles" "Within-habitat spillovers" 0.114608074790316 0.0182537157760415 -0.13807287088333 "Small_Low_Low"
"249" "Beetles" "Within-habitat spillovers" -0.467297505330877 -0.0050515028340618 -0.190463472679529 "Small_Low_Low"
"250" "Beetles" "Within-habitat spillovers" -0.102313107027569 0.250232284360298 0.058919993303172 "Small_Low_Low"
"251" "Beetles" "Within-habitat spillovers" -0.168809980049682 -0.23799762470725 0.160174986476832 "Small_Low_Low"
"252" "Beetles" "Within-habitat spillovers" -0.218520114555806 -0.236539406486303 0.135964765905047 "Small_Low_Low"
"253" "Beetles" "Within-habitat spillovers" 0.111447648118572 0.272363913945707 -0.091303403948722 "Small_Low_Low"
"254" "Beetles" "Within-habitat spillovers" 0.135267490273162 -0.049174757466113 0.388364024333321 "Small_Low_Low"
"255" "Beetles" "Within-habitat spillovers" 0.0369125617473096 -0.0794825896156039 0.371998971268747 "Small_Low_Low"
"256" "Beetles" "Within-habitat spillovers" -0.156362269088169 0.0251948441624952 0.198025783319199 "Small_Low_Low"
"257" "Beetles" "Within-habitat spillovers" 0.0527237460288332 0.412202202180441 -0.226131353113557 "Small_Low_Low"
"258" "Beetles" "Within-habitat spillovers" 0.14623831032254 -0.107242418800506 0.190325182489176 "Small_Low_Low"
"259" "Beetles" "Within-habitat spillovers" -0.258388999553296 0.0915556889062951 0.170127192038702 "Small_Low_Low"
"260" "Beetles" "Within-habitat spillovers" -0.140815670342137 0.213027527985094 0.253972234868167 "Small_Low_Low"
"261" "Beetles" "Within-habitat spillovers" -0.309002634186487 0.302725122544448 0.0897633350194709 "Small_Low_Low"
"262" "Beetles" "Within-habitat spillovers" -0.0133612259127669 0.231147438022254 0.0418158879075364 "Small_Low_Low"
"263" "Beetles" "Within-habitat spillovers" -0.0333060833962088 0.0491102257903777 0.228725434414996 "Small_Low_Low"
"264" "Beetles" "Within-habitat spillovers" -0.383886672897449 -0.0999503057190873 0.0219728597014715 "Small_Low_Low"
"265" "Beetles" "Within-habitat spillovers" 0.135194507011407 -0.0277797098669723 -0.266668498141071 "Small_Low_Low"
"266" "Beetles" "Within-habitat spillovers" -0.108776319575032 0.116808488147189 -0.133879435581369 "Small_Low_Low"
"267" "Beetles" "Within-habitat spillovers" -0.0171164870421135 0.118371455344649 -0.0735718321402349 "Small_Low_Low"
"268" "Beetles" "Within-habitat spillovers" -0.146928570530801 -0.184337130116017 0.262812063376508 "Small_Low_Low"
"269" "Beetles" "Within-habitat spillovers" -0.186260497869344 0.132799388603857 -0.194390363733194 "Small_Low_Low"
"270" "Beetles" "Within-habitat spillovers" -0.121295409071353 -0.026894457853695 -0.152670975984667 "Small_Low_Low"
"271" "Beetles" "Within-habitat spillovers" -0.238545603967831 -0.201837373297541 0.333635876420994 "Small_Low_Low"
"272" "Beetles" "Within-habitat spillovers" -0.552982394991378 0.0472930067087937 0.18312314702125 "Small_Low_Low"
"273" "Beetles" "Within-habitat spillovers" -0.0504034402283166 0.136625569543499 0.158781172007277 "Small_Low_Low"
"274" "Beetles" "Within-habitat spillovers" -0.230783454401106 0.243672092175867 0.168316602633438 "Small_Low_Low"
"275" "Beetles" "Within-habitat spillovers" -0.119030621654984 0.202424409201743 0.110498252854671 "Small_Low_Low"
"276" "Beetles" "Within-habitat spillovers" -0.0178219787485174 0.0561322133567114 0.216196361665508 "Small_Low_Low"
"277" "Beetles" "Within-habitat spillovers" -0.184242212684068 -0.139266550136454 -0.088587353809153 "Small_Low_Low"
"278" "Beetles" "Within-habitat spillovers" 0.00534665093116851 0.0613485711087301 -0.134805174896411 "Small_Low_Low"
"279" "Beetles" "Within-habitat spillovers" -0.164795516951599 0.0965552273623829 0.201070071282708 "Small_Low_Low"
"280" "Beetles" "Within-habitat spillovers" 0.24273545255464 0.0234780344899711 0.184790969434095 "Small_Low_Low"
"281" "Beetles" "Within-habitat spillovers" -0.0768574173134101 0.076558969442268 -0.179519150140132 "Small_Low_Low"
"282" "Beetles" "Within-habitat spillovers" 0.0640696977309018 0.0957332151228001 -0.000780095957637521 "Small_Low_Low"
"283" "Beetles" "Within-habitat spillovers" 0.23542995687254 0.065947549917379 0.228063502467215 "Small_Low_Low"
"284" "Beetles" "Within-habitat spillovers" -0.135101287462742 0.144885697407658 0.141603292428366 "Small_Low_Low"
"285" "Beetles" "Within-habitat spillovers" -0.199996071312609 -0.1580487508093 -0.122860588321084 "Small_Low_Low"
"286" "Beetles" "Within-habitat spillovers" -0.168733604277436 -0.0286068591520673 -0.10773200892652 "Small_Low_Low"
"287" "Beetles" "Within-habitat spillovers" -0.231892742790992 -0.0710385379255837 0.223950414476937 "Small_Low_Low"
"288" "Beetles" "Within-habitat spillovers" 0.0144289510178615 0.24937287254909 0.119141346118471 "Small_Low_Low"
"289" "Beetles" "Within-habitat spillovers" -0.253108553534161 0.0877634702408624 0.139801759092582 "Small_Low_Low"
"290" "Beetles" "Within-habitat spillovers" -0.126474887269518 0.219118796394276 -0.42025369386394 "Small_Low_Low"
"291" "Beetles" "Within-habitat spillovers" -0.210692280586042 0.272030892674352 0.028337873392434 "Small_Low_Low"
"292" "Beetles" "Within-habitat spillovers" -0.15691248437281 0.209702364814249 -0.209770734408885 "Small_Low_Low"
"293" "Beetles" "Within-habitat spillovers" -0.368074717963544 0.0694655322352536 0.10189912201795 "Small_Low_Low"
"294" "Beetles" "Within-habitat spillovers" 0.0934706140993762 0.183832238525009 0.0107563189052713 "Small_Low_Low"
"295" "Beetles" "Within-habitat spillovers" -0.185495256158641 -0.101321315235 0.18116921677931 "Small_Low_Low"
"296" "Beetles" "Within-habitat spillovers" -0.0336611218456705 0.204978571363549 0.390980148888084 "Small_Low_Low"
"297" "Beetles" "Within-habitat spillovers" -0.158114147431258 0.0434613605844807 -0.105510244013008 "Small_Low_Low"
"298" "Beetles" "Within-habitat spillovers" -0.0381907191668752 0.0583848513857206 -0.0882360825840034 "Small_Low_Low"
"299" "Beetles" "Within-habitat spillovers" -0.149667417334708 -0.260985615098002 -0.174355340571791 "Small_Low_Low"
"300" "Beetles" "Within-habitat spillovers" -0.148217096185579 -0.0293776111523005 -0.0218418729701946 "Large_Low_Low"
"301" "Beetles" "Within-habitat spillovers" -0.142770252813966 -0.0277116335432069 0.00301322337960354 "Large_Low_Low"
"302" "Beetles" "Within-habitat spillovers" -0.204638999588698 -0.0578208149639326 -0.00156197860726627 "Large_Low_Low"
"303" "Beetles" "Within-habitat spillovers" -0.180306466970223 -0.0542253617519141 -0.0115720004448018 "Large_Low_Low"
"304" "Beetles" "Within-habitat spillovers" -0.11992844600282 -0.0557178305154849 -0.0105684566306431 "Large_Low_Low"
"305" "Beetles" "Within-habitat spillovers" -0.137183294868105 -0.0870033433696324 -0.0181380994957463 "Large_Low_Low"
"306" "Beetles" "Within-habitat spillovers" -0.1379189739196 -0.00768985249865119 -0.00767382703120227 "Large_Low_Low"
"307" "Beetles" "Within-habitat spillovers" -0.174847356833757 -0.0430924622396769 -0.000678910178690269 "Large_Low_Low"
"308" "Beetles" "Within-habitat spillovers" -0.113670236682233 -0.0327363250007476 -0.0183443697914743 "Large_Low_Low"
"309" "Beetles" "Within-habitat spillovers" -0.161588498318521 -0.0208828085254794 -0.00655938647808504 "Large_Low_Low"
"310" "Beetles" "Within-habitat spillovers" -0.218910147048416 -0.0276408669408274 0.0530226561892952 "Large_Low_Low"
"311" "Beetles" "Within-habitat spillovers" -0.185419726322917 -0.053580019576495 0.00955183570685552 "Large_Low_Low"
"312" "Beetles" "Within-habitat spillovers" -0.172793046929964 -0.0332252877290623 -0.020590076631272 "Large_Low_Low"
"313" "Beetles" "Within-habitat spillovers" -0.139456482229148 0.0679370829778653 -0.0521767020820217 "Large_Low_Low"
"314" "Beetles" "Within-habitat spillovers" -0.180902699908865 -0.0535604800755778 0.0410037347261231 "Large_Low_Low"
"315" "Beetles" "Within-habitat spillovers" -0.161542517552281 -0.0613024842489099 -0.00161222541831483 "Large_Low_Low"
"316" "Beetles" "Within-habitat spillovers" -0.113074227653161 -0.0321360116113639 -0.0203536615409214 "Large_Low_Low"
"317" "Beetles" "Within-habitat spillovers" -0.142751334544173 -0.0406559201923008 0.0128708595790215 "Large_Low_Low"
"318" "Beetles" "Within-habitat spillovers" 0.102222392003835 -0.081491809463254 -0.0857033377537863 "Large_Low_Low"
"319" "Beetles" "Within-habitat spillovers" -0.169666806038649 -0.0476331913140944 -0.0155469169138734 "Large_Low_Low"
"320" "Beetles" "Within-habitat spillovers" -0.184817411923948 -0.0152427622873494 -0.0102809976339613 "Large_Low_Low"
"321" "Beetles" "Within-habitat spillovers" -0.182507187945001 -0.0294090665615601 -0.00267644140611923 "Large_Low_Low"
"322" "Beetles" "Within-habitat spillovers" -0.142702598960811 -0.050148158346766 0.0243533989826009 "Large_Low_Low"
"323" "Beetles" "Within-habitat spillovers" -0.136097941761076 -0.0225556098546668 0.0504854599355801 "Large_Low_Low"
"324" "Beetles" "Within-habitat spillovers" -0.175036501924086 -0.0457989428741139 0.00444333547754476 "Large_Low_Low"
"325" "Beetles" "Within-habitat spillovers" -0.138814427960228 -0.0878921810571225 0.0362025873487534 "Large_Low_Low"
"326" "Beetles" "Within-habitat spillovers" -0.282942601928641 -0.133474551901441 -0.105367983490576 "Large_Low_Low"
"327" "Beetles" "Within-habitat spillovers" -0.154079040319942 -0.107861265296801 0.0396821931245509 "Large_Low_Low"
"328" "Beetles" "Within-habitat spillovers" -0.186997500994823 -0.03737785529133 -0.0457604614996929 "Large_Low_Low"
"329" "Beetles" "Within-habitat spillovers" -0.158475857938701 -0.0521332651122626 0.00279455712039119 "Large_Low_Low"
"330" "Beetles" "Within-habitat spillovers" -0.23477936792029 -0.0345703101621575 0.0281436379924648 "Large_Low_Low"
"331" "Beetles" "Within-habitat spillovers" -0.185778461392256 -0.0300042630225523 0.0437982908720888 "Large_Low_Low"
"332" "Beetles" "Within-habitat spillovers" -0.214362925788191 -0.0662788891871516 0.0729654015030543 "Large_Low_Low"
"333" "Beetles" "Within-habitat spillovers" -0.167794168152081 -0.0476385661805393 -0.00258942376030892 "Large_Low_Low"
"334" "Beetles" "Within-habitat spillovers" -0.0570013037118424 -0.0202281825341489 -0.0105577762190389 "Large_Low_Low"
"335" "Beetles" "Within-habitat spillovers" -0.0687869200687009 -0.0203715623073035 -0.0165403778240017 "Large_Low_Low"
"336" "Beetles" "Within-habitat spillovers" -0.128270713848289 -0.0198660891444439 -0.0998195430091922 "Large_Low_Low"
"337" "Beetles" "Within-habitat spillovers" -0.163230811544937 -0.0276267693799238 -0.00170245313029626 "Large_Low_Low"
"338" "Beetles" "Within-habitat spillovers" -0.109395308414102 -0.0287162617662805 0.0118747187330806 "Large_Low_Low"
"339" "Beetles" "Within-habitat spillovers" -0.103017454024779 -0.0685011254872649 -0.0216015700802474 "Large_Low_Low"
"340" "Beetles" "Within-habitat spillovers" -0.0324703218648847 0.0580714195337467 0.116853278107716 "Large_Low_Low"
"341" "Beetles" "Within-habitat spillovers" -0.111863622143363 -0.0609091254103908 -0.0368981873562055 "Large_Low_Low"
"342" "Beetles" "Within-habitat spillovers" -0.160117051056968 -0.27148057762492 -0.0296676520307204 "Large_Low_Low"
"343" "Beetles" "Within-habitat spillovers" -0.143912463393829 -0.0567607200738963 0.0717402572454117 "Large_Low_Low"
"344" "Beetles" "Within-habitat spillovers" -0.165300412711376 -0.0319227273205354 -0.00190686950694583 "Large_Low_Low"
"345" "Beetles" "Within-habitat spillovers" -0.143042081977939 0.00428067099100237 -0.0123639758753551 "Large_Low_Low"
"346" "Beetles" "Within-habitat spillovers" -0.115584559636005 -0.0335045537214911 -0.00760605662558433 "Large_Low_Low"
"347" "Beetles" "Within-habitat spillovers" -0.153956675176705 -0.034892391624529 0.0103917009014533 "Large_Low_Low"
"348" "Beetles" "Within-habitat spillovers" -0.146301244681962 -0.0407927057427931 -0.0121562829495514 "Large_Low_Low"
"349" "Beetles" "Within-habitat spillovers" -0.149027182678745 -0.0432660063714956 -0.0972727589510962 "Large_Low_Low"
"350" "Beetles" "Within-habitat spillovers" -0.118264422144695 -0.0274211525731653 0.00917005274374991 "Large_Low_Low"
"351" "Beetles" "Within-habitat spillovers" -0.156807675683521 -0.0279414530754847 -0.00392844917559016 "Large_Low_Low"
"352" "Beetles" "Within-habitat spillovers" -0.130302424401778 -0.0165794465411754 -0.00187102236924858 "Large_Low_Low"
"353" "Beetles" "Within-habitat spillovers" -0.103060689212211 -0.247838957621721 0.102997118714956 "Large_Low_Low"
"354" "Beetles" "Within-habitat spillovers" -0.14681032954657 -0.0845981415517255 -0.0469729069281419 "Large_Low_Low"
"355" "Beetles" "Within-habitat spillovers" -0.148401556696941 -0.0194291818705745 -0.0153776096526415 "Large_Low_Low"
"356" "Beetles" "Within-habitat spillovers" -0.154749566992299 -0.0284177243237277 -0.00581026695196952 "Large_Low_Low"
"357" "Beetles" "Within-habitat spillovers" -0.151249469706575 -0.0333625552025127 -0.0131799749037317 "Large_Low_Low"
"358" "Beetles" "Within-habitat spillovers" -0.181954143053145 -0.0478625300457429 0.00400314353970571 "Large_Low_Low"
"359" "Beetles" "Within-habitat spillovers" -0.196800744173253 -0.0604306860983176 0.000573241066403176 "Large_Low_Low"
"360" "Beetles" "Within-habitat spillovers" -0.171419348713406 -0.0331690490822115 -0.00975396892223009 "Large_Low_Low"
"361" "Beetles" "Within-habitat spillovers" -0.160004828075133 -0.0574329123562717 -0.0232097680570991 "Large_Low_Low"
"362" "Beetles" "Within-habitat spillovers" -0.16471779309007 -0.0739683181758422 -0.0572022329633006 "Large_Low_Low"
"363" "Beetles" "Within-habitat spillovers" -0.113978660559135 -0.0427831830740076 -0.00529857443112144 "Large_Low_Low"
"364" "Beetles" "Within-habitat spillovers" -0.132661221089474 -0.0105440642655326 0.00115983162817547 "Large_Low_Low"
"365" "Beetles" "Within-habitat spillovers" -0.123276679117385 -0.0826468964571215 0.0254817861480016 "Large_Low_Low"
"366" "Beetles" "Within-habitat spillovers" -0.154088336608466 -0.0685874239760741 -0.0349808235179213 "Large_Low_Low"
"367" "Beetles" "Within-habitat spillovers" -0.16040336139433 -0.0392168749544425 -0.0171759947404789 "Large_Low_Low"
"368" "Beetles" "Within-habitat spillovers" -0.157534736000471 -0.0361639577842436 -0.00843301874022247 "Large_Low_Low"
"369" "Beetles" "Within-habitat spillovers" -0.115239151141325 -0.00973578109775047 -0.0204040540296707 "Large_Low_Low"
"370" "Beetles" "Within-habitat spillovers" -0.175783129518095 -0.0353274147850455 0.000990233173418581 "Large_Low_Low"
"371" "Beetles" "Within-habitat spillovers" -0.224150850125913 -0.106312568777013 0.0706528320021905 "Large_Low_Low"
"372" "Beetles" "Within-habitat spillovers" -0.0160329503786594 -0.234912276679727 0.0656754229312649 "Large_Low_Low"
"373" "Beetles" "Within-habitat spillovers" -0.158468155930239 -0.0305026650853406 -0.0141163975599381 "Large_Low_Low"
"374" "Beetles" "Within-habitat spillovers" -0.219206466991007 -0.051630536618465 -0.0254528300121989 "Large_Low_Low"
"375" "Beetles" "Within-habitat spillovers" -0.17789224629202 -0.00754168618587681 -0.00705249129459236 "Large_Low_Low"
"376" "Beetles" "Within-habitat spillovers" -0.233757263240885 0.0615488009069927 -0.0166759288202799 "Large_Low_Low"
"377" "Beetles" "Within-habitat spillovers" -0.153855445718296 -0.0244248991193774 0.0388487588765327 "Large_Low_Low"
"378" "Beetles" "Within-habitat spillovers" -0.179202311734971 -0.0501345225463583 -0.0119799217875747 "Large_Low_Low"
"379" "Beetles" "Within-habitat spillovers" -0.0353059992253654 0.108867787864978 0.0607180609746333 "Large_Low_Low"
"380" "Beetles" "Within-habitat spillovers" -0.115029013434774 -0.0854936327065933 0.0494997357194392 "Large_Low_Low"
"381" "Beetles" "Within-habitat spillovers" -0.169306606207279 -0.0372461131651809 -0.00567149778813763 "Large_Low_Low"
"382" "Beetles" "Within-habitat spillovers" -0.121732500138234 -0.0468973772506228 0.0140827410827493 "Large_Low_Low"
"383" "Beetles" "Within-habitat spillovers" -0.127335577252586 -0.0711791320860993 0.0179680663550366 "Large_Low_Low"
"384" "Beetles" "Within-habitat spillovers" -0.0548226992411097 -0.0237162401703217 0.000739822028707312 "Large_Low_Low"
"385" "Beetles" "Within-habitat spillovers" -0.20082634718176 -0.0401917809609809 0.0145022718373946 "Large_Low_Low"
"386" "Beetles" "Within-habitat spillovers" -0.226618198505259 -0.01313224597377 0.0184009359657432 "Large_Low_Low"
"387" "Beetles" "Within-habitat spillovers" -0.134414186217802 -0.0380804453574666 -0.0149340701220321 "Large_Low_Low"
"388" "Beetles" "Within-habitat spillovers" -0.109565946697861 -0.0665949399239702 -0.00950141283302392 "Large_Low_Low"
"389" "Beetles" "Within-habitat spillovers" -0.102913132109605 -0.0679118564515972 0.00067857913550354 "Large_Low_Low"
"390" "Beetles" "Within-habitat spillovers" -0.157823742958827 -0.0476187452152603 -0.020468655431469 "Large_Low_Low"
"391" "Beetles" "Within-habitat spillovers" -0.135418143651737 -0.0531277528823751 -0.00867828677912575 "Large_Low_Low"
"392" "Beetles" "Within-habitat spillovers" -0.168512650475741 0.0187246710696211 0.0645352354526783 "Large_Low_Low"
"393" "Beetles" "Within-habitat spillovers" -0.130377682013805 0.0548742620406122 0.0510574596040649 "Large_Low_Low"
"394" "Beetles" "Within-habitat spillovers" -0.146298917629922 -0.0357875696654264 -0.00886359482855221 "Large_Low_Low"
"395" "Beetles" "Within-habitat spillovers" -0.17196256774242 -0.0374757894480646 -0.00480264542891191 "Large_Low_Low"
"396" "Beetles" "Within-habitat spillovers" -0.159216019316389 -0.0321169195411624 0.000400715189957421 "Large_Low_Low"
"397" "Beetles" "Within-habitat spillovers" -0.13368487154078 -0.0353350981872824 -0.0148251234016121 "Large_Low_Low"
"398" "Beetles" "Within-habitat spillovers" -0.194220738071295 -0.0406425315788291 -0.0211260207088592 "Large_Low_Low"
"399" "Beetles" "Within-habitat spillovers" -0.256959155279413 -0.0688366950581552 0.0230689821015119 "Large_Low_Low"
"400" "Beetles" "Within-habitat spillovers" -0.158933768033533 -0.0339891371120615 0.0223437530978372 "Large_Low_Low"
"401" "Beetles" "Within-habitat spillovers" -0.135987007901932 -0.0190648252779977 0.0302594679526541 "Large_Low_Low"
"402" "Beetles" "Within-habitat spillovers" -0.155760962576693 -0.0677741582273058 -0.00886836703329553 "Large_Low_Low"
"403" "Beetles" "Within-habitat spillovers" -0.153865872516085 -0.0153226143794961 0.000131051040169935 "Large_Low_Low"
"404" "Beetles" "Within-habitat spillovers" -0.154682535599944 -0.0349587090879381 -0.0458009435585945 "Large_Low_Low"
"405" "Beetles" "Within-habitat spillovers" -0.10992872910538 -0.0284772487540816 0.0442367180300424 "Large_Low_Low"
"406" "Beetles" "Within-habitat spillovers" -0.0231553976115067 -0.0728915929974139 0.0313073289350245 "Large_Low_Low"
"407" "Beetles" "Within-habitat spillovers" -0.16340357129773 -0.0751794436698026 -0.00860345420322211 "Large_Low_Low"
"408" "Beetles" "Within-habitat spillovers" -0.152741432196485 -0.0329226460243804 -0.00441241495086716 "Large_Low_Low"
"409" "Beetles" "Within-habitat spillovers" -0.0870172303150854 -0.0357052160953892 0.0383774961241645 "Large_Low_Low"
"410" "Beetles" "Within-habitat spillovers" -0.173077832522383 -0.0315809146617399 -0.0255891653163303 "Large_Low_Low"
"411" "Beetles" "Within-habitat spillovers" -0.155952246860722 -0.0333369887185895 -0.00256735826004913 "Large_Low_Low"
"412" "Beetles" "Within-habitat spillovers" -0.135011376266278 0.0592510946531941 -0.0635171785649573 "Large_Low_Low"
"413" "Beetles" "Within-habitat spillovers" -0.143024572755836 -0.0304881642086735 -0.00925053105903983 "Large_Low_Low"
"414" "Beetles" "Within-habitat spillovers" -0.15040552933644 -0.0310717587656368 -0.023398653782762 "Large_Low_Low"
"415" "Beetles" "Within-habitat spillovers" -0.114173393157696 0.0630609630894676 0.135003833977332 "Large_Low_Low"
"416" "Beetles" "Within-habitat spillovers" -0.199235209362152 -0.0428105082526422 -0.0313169002698299 "Large_Low_Low"
"417" "Beetles" "Within-habitat spillovers" -0.167055467759635 -0.049086651101468 -0.0233430312912806 "Large_Low_Low"
"418" "Beetles" "Within-habitat spillovers" -0.0962704737207379 -0.0300121731091809 -0.0266564012295161 "Large_Low_Low"
"419" "Beetles" "Within-habitat spillovers" -0.158401779412229 -0.0237757343403261 -0.0109542112366308 "Large_Low_Low"
"420" "Beetles" "Within-habitat spillovers" -0.168363308531292 -0.0273159632115511 -0.00450044160500389 "Large_Low_Low"
"421" "Beetles" "Within-habitat spillovers" -0.151911926229551 -0.0335378092035969 0.00637529733378129 "Large_Low_Low"
"422" "Beetles" "Within-habitat spillovers" -0.143756020353797 -0.0479698582704214 0.0310786934846413 "Large_Low_Low"
"423" "Beetles" "Within-habitat spillovers" -0.137356377773219 -0.0309809398262838 -0.0124728755259845 "Large_Low_Low"
"424" "Beetles" "Within-habitat spillovers" -0.154562292454833 -0.06715869726236 0.00140515377420224 "Large_Low_Low"
"425" "Beetles" "Within-habitat spillovers" -0.15150819802205 -0.0348524055226091 0.00129760320946174 "Large_Low_Low"
"426" "Beetles" "Within-habitat spillovers" -0.166076960159559 -0.0353297661411006 -0.00771800522198982 "Large_Low_Low"
"427" "Beetles" "Within-habitat spillovers" -0.147227170583197 -0.0144408023156562 -0.010718562256701 "Large_Low_Low"
"428" "Beetles" "Within-habitat spillovers" -0.146100594307561 -0.036185467210845 -0.00766967370440067 "Large_Low_Low"
"429" "Beetles" "Within-habitat spillovers" -0.158558650549077 -0.0533120270114954 -0.00514382891108324 "Large_Low_Low"
"430" "Beetles" "Within-habitat spillovers" -0.158411881553293 -0.0313036590720384 -0.00386788986563629 "Large_Low_Low"
"431" "Beetles" "Within-habitat spillovers" -0.112991586219044 -0.0143940432108317 -0.0112305478574657 "Large_Low_Low"
"432" "Beetles" "Within-habitat spillovers" -0.0117107165034084 -0.0734204741067312 -0.0626076034176993 "Large_Low_Low"
"433" "Beetles" "Within-habitat spillovers" -0.283188138134589 0.0183214545216721 0.131530142064046 "Large_Low_Low"
"434" "Beetles" "Within-habitat spillovers" -0.100644657415751 -0.0601375893713632 -0.0406621061960201 "Large_Low_Low"
"435" "Beetles" "Within-habitat spillovers" -0.160015910127385 -0.119967075954081 0.0940553666723869 "Large_Low_Low"
"436" "Beetles" "Within-habitat spillovers" -0.0875184343653939 0.00313947344012986 0.0470551975520788 "Large_Low_Low"
"437" "Beetles" "Within-habitat spillovers" -0.169955694115281 -0.0287798767754432 0.00908728022779866 "Large_Low_Low"
"438" "Beetles" "Within-habitat spillovers" -0.129208232898379 -0.0771617236558479 -0.0190738134393877 "Large_Low_Low"
"439" "Beetles" "Within-habitat spillovers" -0.195510126311105 -0.119463355335061 -0.0668398206056138 "Large_Low_Low"
"440" "Beetles" "Within-habitat spillovers" -0.164953098659153 -0.0510230024872042 0.000659301366332293 "Large_Low_Low"
"441" "Beetles" "Within-habitat spillovers" -0.142886678300908 -0.00960504881798753 0.0256591624745525 "Large_Low_Low"
"442" "Beetles" "Within-habitat spillovers" -0.185748053015356 -0.0676653279885699 0.0161342347073321 "Large_Low_Low"
"443" "Beetles" "Within-habitat spillovers" -0.186901386230886 -0.0141164467003482 0.00971806511517045 "Large_Low_Low"
"444" "Beetles" "Within-habitat spillovers" -0.106968447471616 0.0270126152604343 -0.042166994006111 "Large_Low_Low"
"445" "Beetles" "Within-habitat spillovers" -0.188867357132501 -0.0199950396720479 -0.0215937915906864 "Large_Low_Low"
"446" "Beetles" "Within-habitat spillovers" -0.119682380813632 -0.0549669735319155 -0.00255998149043721 "Large_Low_Low"
"447" "Beetles" "Within-habitat spillovers" -0.16379077476489 -0.121133972609761 -0.0474495396879123 "Large_Low_Low"
"448" "Beetles" "Within-habitat spillovers" -0.110129985970318 -0.00800460183926764 -0.0523875448043706 "Large_Low_Low"
"449" "Beetles" "Within-habitat spillovers" -0.12654188918811 -0.0126522904192648 0.0196402713356252 "Large_Low_Low"
"450" "Beetles" "Within-habitat spillovers" -0.244976112088479 -0.0606796932570215 0.0262816710779302 "Large_Low_Low"
"451" "Beetles" "Within-habitat spillovers" -0.093203017610813 -0.0153533325682457 0.10752444516805 "Large_Low_Low"
"452" "Beetles" "Within-habitat spillovers" -0.191805736783963 -0.0761172061555712 0.0021457261012404 "Large_Low_Low"
"453" "Beetles" "Within-habitat spillovers" -0.120923556405752 -0.0929998233197715 -0.0353837115823949 "Large_Low_Low"
"454" "Beetles" "Within-habitat spillovers" -0.145705848767966 -0.0366467019722671 -0.00308622207610467 "Large_Low_Low"
"455" "Beetles" "Within-habitat spillovers" -0.140318583046073 -0.0300735577281198 0.00686654569010897 "Large_Low_Low"
"456" "Beetles" "Within-habitat spillovers" -0.156301952446762 0.0484173356231318 -0.0449435163401373 "Large_Low_Low"
"457" "Beetles" "Within-habitat spillovers" -0.170111592750742 -0.0813938836927789 -0.038173363634441 "Large_Low_Low"
"458" "Beetles" "Within-habitat spillovers" -0.171119936157237 -0.0423388400790527 -0.0183179998113553 "Large_Low_Low"
"459" "Beetles" "Within-habitat spillovers" -0.0693581672536327 -0.0476627988651962 0.00463565970212338 "Large_Low_Low"
"460" "Beetles" "Within-habitat spillovers" -0.253627003806639 -0.0815782615351991 0.137470272593676 "Large_Low_Low"
"461" "Beetles" "Within-habitat spillovers" -0.138449997752481 -0.0257136455959086 -0.140382596047907 "Large_Low_Low"
"462" "Beetles" "Within-habitat spillovers" -0.16509152319506 0.0127225471532201 0.0518767072601718 "Large_Low_Low"
"463" "Beetles" "Within-habitat spillovers" -0.126018301073529 -0.0303227563884895 -0.000156452244915564 "Large_Low_Low"
"464" "Beetles" "Within-habitat spillovers" -0.0735011659753676 -0.032731669377717 -0.06210313877462 "Large_Low_Low"
"465" "Beetles" "Within-habitat spillovers" -0.101761627902373 -0.0208280624558377 -0.0106352997850992 "Large_Low_Low"
"466" "Beetles" "Within-habitat spillovers" -0.164140482623351 -0.0466045776509687 0.0159591433874551 "Large_Low_Low"
"467" "Beetles" "Within-habitat spillovers" -0.197228152411315 -0.0182144816988256 0.00757883811405956 "Large_Low_Low"
"468" "Beetles" "Within-habitat spillovers" -0.16297826382791 -0.0216737166833979 0.000803547280622273 "Large_Low_Low"
"469" "Beetles" "Within-habitat spillovers" -0.157291503471998 -0.0309644103083817 -0.00821212695540988 "Large_Low_Low"
"470" "Beetles" "Within-habitat spillovers" -0.160540537481124 -0.0560630330129456 -0.0270117484319298 "Large_Low_Low"
"471" "Beetles" "Within-habitat spillovers" -0.133671759010825 -0.0287843830045303 -0.00725124192573953 "Large_Low_Low"
"472" "Beetles" "Within-habitat spillovers" -0.150716220002982 -0.0383354170527576 0.00280448981135897 "Large_Low_Low"
"473" "Beetles" "Within-habitat spillovers" -0.199444792553481 -0.0241836329591076 -0.0695504417316232 "Large_Low_Low"
"474" "Beetles" "Within-habitat spillovers" -0.319732194334785 -0.177523314609126 -0.0165239298309552 "Large_Low_Low"
"475" "Beetles" "Within-habitat spillovers" -0.169353246539574 -0.0119236118436847 0.00297812160071307 "Large_Low_Low"
"476" "Beetles" "Within-habitat spillovers" -0.26247082206265 -0.101949000909159 0.0177948353432448 "Large_Low_Low"
"477" "Beetles" "Within-habitat spillovers" -0.165158689645337 -0.0333938877140828 0.00717104752592696 "Large_Low_Low"
"478" "Beetles" "Within-habitat spillovers" -0.172173235867244 -0.0340348058063819 -0.0104460312626362 "Large_Low_Low"
"479" "Beetles" "Within-habitat spillovers" -0.131203979521964 -0.0411037098808312 -0.0219235931022605 "Large_Low_Low"
"480" "Beetles" "Within-habitat spillovers" -0.143832030543334 -0.0142887643984064 0.0109201590834993 "Large_Low_Low"
"481" "Beetles" "Within-habitat spillovers" -0.18353926658222 0.00168260496323148 -0.256231184917686 "Large_Low_Low"
"482" "Beetles" "Within-habitat spillovers" -0.180278814100089 -0.112541490660927 -0.0207416659667355 "Large_Low_Low"
"483" "Beetles" "Within-habitat spillovers" -0.149585541824675 -0.0214336422180793 0.0360499347978483 "Large_Low_Low"
"484" "Beetles" "Within-habitat spillovers" -0.151519949748743 0.00244439591930408 0.0622294121111713 "Large_Low_Low"
"485" "Beetles" "Within-habitat spillovers" -0.154387880801943 -0.0387759969487758 0.0100967504624355 "Large_Low_Low"
"486" "Beetles" "Within-habitat spillovers" -0.0984685613078905 -0.00592867044735789 0.0308419416507651 "Large_Low_Low"
"487" "Beetles" "Within-habitat spillovers" -0.139133435322823 -0.0159436764390258 -0.00432829277768208 "Large_Low_Low"
"488" "Beetles" "Within-habitat spillovers" -0.030367857678083 0.148468731353621 -0.0524266821560419 "Large_Low_Low"
"489" "Beetles" "Within-habitat spillovers" -0.173959220460377 -0.0388159056628605 -0.00419220869666472 "Large_Low_Low"
"490" "Beetles" "Within-habitat spillovers" -0.166500887046258 -0.0634941148908556 -0.0120179878882515 "Large_Low_Low"
"491" "Beetles" "Within-habitat spillovers" -0.194731498570548 -0.043202325467921 0.113997487278224 "Large_Low_Low"
"492" "Beetles" "Within-habitat spillovers" -0.186619201812765 -0.0687305307444167 0.00510039127483262 "Large_Low_Low"
"493" "Beetles" "Within-habitat spillovers" -0.156431580709426 -0.0982846728816169 -0.042370332034519 "Large_Low_Low"
"494" "Beetles" "Within-habitat spillovers" -0.133301364009851 -0.124018289081815 -0.0113648600452213 "Large_Low_Low"
"495" "Beetles" "Within-habitat spillovers" -0.15444553630434 -0.0545044812077115 -0.00203348902204706 "Large_Low_Low"
"496" "Beetles" "Within-habitat spillovers" -0.15635303075108 -0.0424816750696149 -0.00443376562445107 "Large_Low_Low"
"497" "Beetles" "Within-habitat spillovers" -0.196081180657508 0.028763921323466 -0.00184016661877494 "Large_Low_Low"
"498" "Beetles" "Within-habitat spillovers" -0.151971955568497 0.0101059563975816 0.0131162206048208 "Large_Low_Low"
"499" "Beetles" "Within-habitat spillovers" -0.137165457139338 -0.0236140325824444 -0.0154130798246449 "Large_Low_Low"
"500" "Beetles" "Within-habitat spillovers" -0.16152088698826 -0.124958688931522 0.0891366393970865 "Large_Low_Low"
"501" "Beetles" "Within-habitat spillovers" -0.24304477749569 -0.0963160355649576 -0.0364210887185448 "Large_Low_Low"
"502" "Beetles" "Within-habitat spillovers" -0.170923842888552 -0.0198301218552471 -0.0299554915839555 "Large_Low_Low"
"503" "Beetles" "Within-habitat spillovers" -0.206323990708864 -0.0429892367392568 -0.0105593798202194 "Large_Low_Low"
"504" "Beetles" "Within-habitat spillovers" -0.0099103860451681 -0.00981697788891135 0.0348157886038479 "Large_Low_Low"
"505" "Beetles" "Within-habitat spillovers" -0.0802924309869293 0.000635348520323429 -0.0287213281563582 "Large_Low_Low"
"506" "Beetles" "Within-habitat spillovers" -0.150954036844036 0.0418887112618954 -0.0274610461152592 "Large_Low_Low"
"507" "Beetles" "Within-habitat spillovers" -0.143983551393137 -0.0332905148502469 -0.00164078105351179 "Large_Low_Low"
"508" "Beetles" "Within-habitat spillovers" -0.127954159214006 -0.00448327767018096 -0.0110987562488483 "Large_Low_Low"
"509" "Beetles" "Within-habitat spillovers" -0.0866087848842996 0.0140468743052529 0.00227413423516478 "Large_Low_Low"
"510" "Beetles" "Within-habitat spillovers" -0.452801902645131 -0.198675678365702 -0.00625422609113379 "Large_Low_Low"
"511" "Beetles" "Within-habitat spillovers" -0.14439313881573 -0.0257054176091654 0.00488024091919314 "Large_Low_Low"
"512" "Beetles" "Within-habitat spillovers" -0.168458436499104 -0.0245263011688695 -0.00264385269556174 "Large_Low_Low"
"513" "Beetles" "Within-habitat spillovers" -0.198099610374685 -0.0790629147882906 -0.0973202955886455 "Large_Low_Low"
"514" "Beetles" "Within-habitat spillovers" -0.124278935989185 -0.0219963129380407 0.0188105361407297 "Large_Low_Low"
"515" "Beetles" "Within-habitat spillovers" -0.141063874239864 -0.0521004089758861 -0.0198904822764451 "Large_Low_Low"
"516" "Beetles" "Within-habitat spillovers" -0.179232552313127 -0.0029633179150632 0.0160696564765413 "Large_Low_Low"
"517" "Beetles" "Within-habitat spillovers" -0.185523604731375 -0.0548381704117122 -0.00657348992355707 "Large_Low_Low"
"518" "Beetles" "Within-habitat spillovers" -0.146953788784498 -0.0307470675937172 0.0044602982634686 "Large_Low_Low"
"519" "Beetles" "Within-habitat spillovers" -0.125106890067356 0.0371324964781718 0.0215504145942647 "Large_Low_Low"
"520" "Beetles" "Within-habitat spillovers" -0.162517038351095 -0.0574983813797122 -0.0173584262906639 "Large_Low_Low"
"521" "Beetles" "Within-habitat spillovers" -0.162258693209665 -0.0411879552396745 0.00880809213261364 "Large_Low_Low"
"522" "Beetles" "Within-habitat spillovers" -0.16124581106995 -0.0339076500279134 -0.00690339319438433 "Large_Low_Low"
"523" "Beetles" "Within-habitat spillovers" -0.217596476444305 -0.124971337805571 0.0247463658640985 "Large_Low_Low"
"524" "Beetles" "Within-habitat spillovers" -0.145644663257631 -0.051757458933179 0.000379626829868921 "Large_Low_Low"
"525" "Beetles" "Within-habitat spillovers" -0.258098675365223 -0.072600601350316 0.0571174614999872 "Large_Low_Low"
"526" "Beetles" "Within-habitat spillovers" -0.118773330960746 -0.0319494863870112 0.0207713879484535 "Large_Low_Low"
"527" "Beetles" "Within-habitat spillovers" -0.14112060102144 -0.0387857885896053 -0.0108140337335337 "Large_Low_Low"
"528" "Beetles" "Within-habitat spillovers" -0.134660033847711 -0.0544268391115293 0.0013181200697168 "Large_Low_Low"
"529" "Beetles" "Within-habitat spillovers" -0.164601949651004 -0.0358447750833184 -0.00705494206691328 "Large_Low_Low"
"530" "Beetles" "Within-habitat spillovers" -0.184066025290442 -0.0348637352854366 0.0306413638054987 "Large_Low_Low"
"531" "Beetles" "Within-habitat spillovers" -0.157312563521208 -0.0929459424175685 -0.0164423146239109 "Large_Low_Low"
"532" "Beetles" "Within-habitat spillovers" -0.16624318585861 -0.0769085964818316 0.0278328906213164 "Large_Low_Low"
"533" "Beetles" "Within-habitat spillovers" -0.129121412443666 -0.0547292713909787 -0.0444963060445678 "Large_Low_Low"
"534" "Beetles" "Within-habitat spillovers" -0.153979461451204 -0.0776697832514892 0.0261298144766408 "Large_Low_Low"
"535" "Beetles" "Within-habitat spillovers" -0.155333045713013 -0.0464274096550718 -0.00696818849577678 "Large_Low_Low"
"536" "Beetles" "Within-habitat spillovers" -0.112878772509799 -0.0497585908817131 0.0510933328244763 "Large_Low_Low"
"537" "Beetles" "Within-habitat spillovers" -0.170333211349965 -0.0399578474104764 -0.0135050778250931 "Large_Low_Low"
"538" "Beetles" "Within-habitat spillovers" -0.142548016849504 -0.064153199733746 -0.0116314415604879 "Large_Low_Low"
"539" "Beetles" "Within-habitat spillovers" -0.153741224534379 -0.00624307878781615 0.0110089531406575 "Large_Low_Low"
"540" "Beetles" "Within-habitat spillovers" -0.134876000768933 -0.0240295162347981 -0.0228306702919921 "Large_Low_Low"
"541" "Beetles" "Within-habitat spillovers" -0.154299103918599 -0.0363867521746252 -0.0155096373071064 "Large_Low_Low"
"542" "Beetles" "Within-habitat spillovers" -0.142058141600111 -0.0454913230373834 -0.00832164937741607 "Large_Low_Low"
"543" "Beetles" "Within-habitat spillovers" -0.154204522746468 -0.0281258099094274 0.000981622640190611 "Large_Low_Low"
"544" "Beetles" "Within-habitat spillovers" -0.167391036234544 -0.0384557092290636 -0.00374968168543027 "Large_Low_Low"
"545" "Beetles" "Within-habitat spillovers" -0.06963558493107 0.0330275423554953 0.0812840628256577 "Large_Low_Low"
"546" "Beetles" "Within-habitat spillovers" -0.272527831480712 -0.0432904104051613 -0.0738672850282703 "Large_Low_Low"
"547" "Beetles" "Within-habitat spillovers" -0.112624506773986 -0.0426447602740258 -0.00170173711963758 "Large_Low_Low"
"548" "Beetles" "Within-habitat spillovers" -0.145860837086183 -0.0386440926951816 0.00650886757644701 "Large_Low_Low"
"549" "Beetles" "Within-habitat spillovers" -0.206548351337059 -0.0928343354782988 -0.0296783446480184 "Large_Low_Low"
"550" "Beetles" "Within-habitat spillovers" -0.167310786925405 -0.0523618445854761 -0.164321843065162 "Large_Low_Low"
"551" "Beetles" "Within-habitat spillovers" -0.208973734182056 -0.050695513185729 -0.0128568083120343 "Large_Low_Low"
"552" "Beetles" "Within-habitat spillovers" -0.161188093356905 -0.0350721479122443 -0.00947206017238785 "Large_Low_Low"
"553" "Beetles" "Within-habitat spillovers" -0.158829748584507 -0.0580110097032348 -0.0111550733330443 "Large_Low_Low"
"554" "Beetles" "Within-habitat spillovers" -0.152684548508878 -0.0367452345445266 -0.00567349935902884 "Large_Low_Low"
"555" "Beetles" "Within-habitat spillovers" -0.305740378793582 -0.13263447831465 -0.0164713568807793 "Large_Low_Low"
"556" "Beetles" "Within-habitat spillovers" -0.188501981176688 -0.00605471929970176 -0.00259210679293068 "Large_Low_Low"
"557" "Beetles" "Within-habitat spillovers" -0.131279116501551 -0.0263177573944529 -0.01170677025015 "Large_Low_Low"
"558" "Beetles" "Within-habitat spillovers" -0.197490990970446 -0.0313127189691435 0.0697070029201734 "Large_Low_Low"
"559" "Beetles" "Within-habitat spillovers" -0.131155593187688 0.0197796702227372 -0.0188434372923634 "Large_Low_Low"
"560" "Beetles" "Within-habitat spillovers" -0.181415085154798 -0.0125940136974259 -0.0164781651552961 "Large_Low_Low"
"561" "Beetles" "Within-habitat spillovers" -0.116465955116211 -0.0359154098721985 0.0229354492737407 "Large_Low_Low"
"562" "Beetles" "Within-habitat spillovers" -0.160850000250383 -0.02938841866411 -0.0083239299952082 "Large_Low_Low"
"563" "Beetles" "Within-habitat spillovers" -0.232525834355227 -0.039876352445308 -0.00502546808489087 "Large_Low_Low"
"564" "Beetles" "Within-habitat spillovers" -0.170545499421248 0.0274365359870776 -0.000869999218745707 "Large_Low_Low"
"565" "Beetles" "Within-habitat spillovers" -0.0152649294221663 0.0803703540141562 -0.0132195726592017 "Large_Low_Low"
"566" "Beetles" "Within-habitat spillovers" -0.13414347350408 -0.0486200503577507 -0.0069471510974534 "Large_Low_Low"
"567" "Beetles" "Within-habitat spillovers" -0.169897339767389 -0.0406952081457427 -0.0248803660266961 "Large_Low_Low"
"568" "Beetles" "Within-habitat spillovers" 0.116139888310554 -0.0360387587250508 -0.0482263525152496 "Large_Low_Low"
"569" "Beetles" "Within-habitat spillovers" -0.209773277615568 -0.0631146660786695 0.00166407028888159 "Large_Low_Low"
"570" "Beetles" "Within-habitat spillovers" -0.146853440955018 -0.0776927447023049 0.0168401787788239 "Large_Low_Low"
"571" "Beetles" "Within-habitat spillovers" -0.169418182392509 -0.0372620478108867 -0.00672357551931743 "Large_Low_Low"
"572" "Beetles" "Within-habitat spillovers" -0.216506952845539 -0.0900802575993451 -0.0111798992537574 "Large_Low_Low"
"573" "Beetles" "Within-habitat spillovers" -0.144747873242287 -0.0328429654167463 -0.00686063060627237 "Large_Low_Low"
"574" "Beetles" "Within-habitat spillovers" -0.136020867683941 -0.0806245082907776 -0.059349965853589 "Large_Low_Low"
"575" "Beetles" "Within-habitat spillovers" -0.157156702703507 -0.0418510736128058 -0.0222409291755841 "Large_Low_Low"
"576" "Beetles" "Within-habitat spillovers" -0.138407030665491 -0.0831283125451979 -0.132719553442814 "Large_Low_Low"
"577" "Beetles" "Within-habitat spillovers" -0.158666990531918 -0.0189941180171337 0.0174278618980338 "Large_Low_Low"
"578" "Beetles" "Within-habitat spillovers" -0.174565222744376 -0.033696921308394 0.0259904527953358 "Large_Low_Low"
"579" "Beetles" "Within-habitat spillovers" -0.125310347593713 0.0540101321941071 0.0976442972487849 "Large_Low_Low"
"580" "Beetles" "Within-habitat spillovers" -0.115643881654097 -0.0229856035438243 -0.00920878619957751 "Large_Low_Low"
"581" "Beetles" "Within-habitat spillovers" -0.103385193808441 -0.0246673937759103 0.00460359105229246 "Large_Low_Low"
"582" "Beetles" "Within-habitat spillovers" -0.161080491301873 -0.0391195048209224 -0.00501119490943919 "Large_Low_Low"
"583" "Beetles" "Within-habitat spillovers" -0.178509916111258 -0.0408470099782785 -0.0117519594879875 "Large_Low_Low"
"584" "Beetles" "Within-habitat spillovers" -0.129823082685728 -0.00742968039943493 -0.010882933989594 "Large_Low_Low"
"585" "Beetles" "Within-habitat spillovers" -0.274422518424866 -0.270395091696305 -0.00428892653016038 "Large_Low_Low"
"586" "Beetles" "Within-habitat spillovers" -0.207885363052773 -0.0362632072196495 0.01149557563017 "Large_Low_Low"
"587" "Beetles" "Within-habitat spillovers" -0.213136398570074 -0.0153979935149305 -0.0575689662588667 "Large_Low_Low"
"588" "Beetles" "Within-habitat spillovers" -0.151142738274882 -0.0274715716658567 -0.0117661369211232 "Large_Low_Low"
"589" "Beetles" "Within-habitat spillovers" 0.109482276806447 -0.451839381506829 -0.27517423911268 "Small_High_Low"
"590" "Beetles" "Within-habitat spillovers" -0.0337134955908733 -0.190135399446734 -0.122143359737928 "Small_High_Low"
"591" "Beetles" "Within-habitat spillovers" 0.0511937573668028 -0.356390707229929 0.0344830469325718 "Small_High_Low"
"592" "Beetles" "Within-habitat spillovers" 0.0852636594245914 -0.37541204321779 -0.144263282895378 "Small_High_Low"
"593" "Beetles" "Within-habitat spillovers" 0.0486205588570375 -0.530794900591229 -0.251322648112065 "Small_High_Low"
"594" "Beetles" "Within-habitat spillovers" 0.371155765460445 -0.406355644321668 0.287718993797969 "Small_High_Low"
"595" "Beetles" "Within-habitat spillovers" 0.333791456177848 -0.20605464004454 -0.390006035239145 "Small_High_Low"
"596" "Beetles" "Within-habitat spillovers" 0.0621753600029294 -0.388812378519807 -0.0315698322813071 "Small_High_Low"
"597" "Beetles" "Within-habitat spillovers" 0.24052795846296 -0.172389419640421 -0.0316612625905321 "Small_High_Low"
"598" "Beetles" "Within-habitat spillovers" -0.0925654435105228 -0.252872641065102 -0.0810591159187363 "Small_High_Low"
"599" "Beetles" "Within-habitat spillovers" -0.164471002004053 -0.256792287776845 -0.189279678972979 "Small_High_Low"
"600" "Beetles" "Within-habitat spillovers" 0.0831704366250361 -0.196244214523954 0.224413871489053 "Small_High_Low"
"601" "Beetles" "Within-habitat spillovers" -0.0628593615351646 -0.322750521288672 -0.21912659812927 "Small_High_Low"
"602" "Beetles" "Within-habitat spillovers" 0.165530522733542 -0.311883573097214 0.0842523460718781 "Small_High_Low"
"603" "Beetles" "Within-habitat spillovers" 0.0403142451198032 -0.294415175702531 -0.128078039215856 "Small_High_Low"
"604" "Beetles" "Within-habitat spillovers" -0.290470031632612 -0.273350425409058 -0.01150521446503 "Small_High_Low"
"605" "Beetles" "Within-habitat spillovers" 0.15762900139422 -0.215431276033497 -0.294038103060385 "Small_High_Low"
"606" "Beetles" "Within-habitat spillovers" 0.186353771469961 -0.205666968339691 0.121002544036101 "Small_High_Low"
"607" "Beetles" "Within-habitat spillovers" -0.119768037241041 0.0270614651920807 0.268445646741715 "Small_High_Low"
"608" "Beetles" "Within-habitat spillovers" -0.22070308869243 -0.301239786916764 -0.116923760157973 "Small_High_Low"
"609" "Beetles" "Within-habitat spillovers" 0.110186748625585 -0.254014929160421 0.0739432700782362 "Small_High_Low"
"610" "Beetles" "Within-habitat spillovers" 0.288389516561227 -0.31218504083553 -0.107764195727262 "Small_High_Low"
"611" "Beetles" "Within-habitat spillovers" -0.0438979046757173 -0.199040447673791 0.0277200785674222 "Small_High_Low"
"612" "Beetles" "Within-habitat spillovers" -0.0854923181297191 -0.268637583307464 0.0580247471827739 "Small_High_Low"
"613" "Beetles" "Within-habitat spillovers" 0.458785938255069 0.124520829165945 0.0374078570034996 "Small_High_Low"
"614" "Beetles" "Within-habitat spillovers" -0.172750957559664 -0.278434393751256 -0.211151027434918 "Small_High_Low"
"615" "Beetles" "Within-habitat spillovers" -0.0127586604574466 -0.146180699956117 -0.0391854559233056 "Small_High_Low"
"616" "Beetles" "Within-habitat spillovers" 0.0781307735244474 -0.332770087228512 0.163474107058043 "Small_High_Low"
"617" "Beetles" "Within-habitat spillovers" 0.179855679775865 -0.376831909355857 -0.133908411033567 "Small_High_Low"
"618" "Beetles" "Within-habitat spillovers" -0.118855634590785 -0.148172913881895 -0.122659114698296 "Small_High_Low"
"619" "Beetles" "Within-habitat spillovers" -0.137063027599017 -0.377090547083568 -0.0741969951643814 "Small_High_Low"
"620" "Beetles" "Within-habitat spillovers" -0.0489533685529089 -0.251149311984728 -0.0843580870669459 "Small_High_Low"
"621" "Beetles" "Within-habitat spillovers" 0.520237011415297 -0.27448578689153 -0.159244528481007 "Small_High_Low"
"622" "Beetles" "Within-habitat spillovers" -0.0533796347252649 -0.394130788951997 0.207593547694955 "Small_High_Low"
"623" "Beetles" "Within-habitat spillovers" -0.0867266879166078 -0.298228459595364 0.253727664082587 "Small_High_Low"
"624" "Beetles" "Within-habitat spillovers" 0.252654312202009 -0.128905327123203 -0.114966356840128 "Small_High_Low"
"625" "Beetles" "Within-habitat spillovers" 0.139541361302189 0.00784584281774622 0.0271449882319812 "Small_High_Low"
"626" "Beetles" "Within-habitat spillovers" -0.144248489498113 -0.294594584926777 0.110471977716319 "Small_High_Low"
"627" "Beetles" "Within-habitat spillovers" 0.120726826248939 -0.566618480935889 -0.0541278240288995 "Small_High_Low"
"628" "Beetles" "Within-habitat spillovers" -0.157974546531733 -0.295225447298835 0.228420688809686 "Small_High_Low"
"629" "Beetles" "Within-habitat spillovers" -0.220274351082148 -0.534123169734424 -0.0702355309742656 "Small_High_Low"
"630" "Beetles" "Within-habitat spillovers" 0.255594719744074 -0.0570823117214833 0.0235379890879378 "Small_High_Low"
"631" "Beetles" "Within-habitat spillovers" 0.0906246187479381 -0.302012714146383 -0.141996158561582 "Small_High_Low"
"632" "Beetles" "Within-habitat spillovers" -0.0610224567019801 -0.430114424204117 -0.378753940452763 "Small_High_Low"
"633" "Beetles" "Within-habitat spillovers" -0.304178330676285 -0.246780852873041 0.0223078518093863 "Small_High_Low"
"634" "Beetles" "Within-habitat spillovers" -0.0121840816643235 -0.105123975876229 -0.0102736179800589 "Small_High_Low"
"635" "Beetles" "Within-habitat spillovers" 0.0203971847228793 -0.329261386361658 -0.200424592939093 "Small_High_Low"
"636" "Beetles" "Within-habitat spillovers" 0.244520837650039 -0.475030366149002 -0.199607489226965 "Small_High_Low"
"637" "Beetles" "Within-habitat spillovers" -0.203254926441124 -0.424977848987332 -0.186167894897022 "Small_High_Low"
"638" "Beetles" "Within-habitat spillovers" 0.0576607236959256 -0.218310330995785 -0.28261983748168 "Small_High_Low"
"639" "Beetles" "Within-habitat spillovers" -0.214176893157892 -0.244853827653648 -0.511900605503613 "Small_High_Low"
"640" "Beetles" "Within-habitat spillovers" -0.136464464182635 -0.373261705047205 0.0695101158432079 "Small_High_Low"
"641" "Beetles" "Within-habitat spillovers" -0.176794652536797 -0.197078344165185 -0.0445723542927285 "Small_High_Low"
"642" "Beetles" "Within-habitat spillovers" 0.0630091203236226 -0.263760363945282 0.0910083056040427 "Small_High_Low"
"643" "Beetles" "Within-habitat spillovers" 0.0982287205904496 -0.0651908905083007 0.0071521237111207 "Small_High_Low"
"644" "Beetles" "Within-habitat spillovers" -0.081635065395192 -0.158365506877278 0.13189561474544 "Small_High_Low"
"645" "Beetles" "Within-habitat spillovers" 0.197706066190154 -0.0939506581378668 -0.0316140819494664 "Small_High_Low"
"646" "Beetles" "Within-habitat spillovers" 0.0463529293587899 -0.0131053180249343 -0.144096152745796 "Small_High_Low"
"647" "Beetles" "Within-habitat spillovers" -0.0666885023473949 -0.210293796736199 -0.208585011930326 "Small_High_Low"
"648" "Beetles" "Within-habitat spillovers" -0.183142647149796 -0.21097030238852 -0.107391712858596 "Small_High_Low"
"649" "Beetles" "Within-habitat spillovers" -0.210195348110017 -0.419244265127236 0.186168855281331 "Small_High_Low"
"650" "Beetles" "Within-habitat spillovers" -0.249928174798246 -0.242722646796458 0.149308227538502 "Small_High_Low"
"651" "Beetles" "Within-habitat spillovers" 0.0370354329402235 -0.240310221422018 -0.0943998264429441 "Small_High_Low"
"652" "Beetles" "Within-habitat spillovers" 0.0508791004257722 -0.134680460432288 -0.283107596755706 "Small_High_Low"
"653" "Beetles" "Within-habitat spillovers" 0.110934156991951 -0.118359720384073 0.115991257586144 "Small_High_Low"
"654" "Beetles" "Within-habitat spillovers" 0.0734687416537319 -0.336770507071683 0.0795225888209531 "Small_High_Low"
"655" "Beetles" "Within-habitat spillovers" -0.436046947758827 -0.430005444261604 -0.183775992804498 "Small_High_Low"
"656" "Beetles" "Within-habitat spillovers" 0.0558374025298334 -0.306768950250882 -0.0826689419723404 "Small_High_Low"
"657" "Beetles" "Within-habitat spillovers" -0.0399375264591674 -0.247722107880954 -0.0524302987569371 "Small_High_Low"
"658" "Beetles" "Within-habitat spillovers" -0.00394580544037836 -0.108837070711382 0.264932612225939 "Small_High_Low"
"659" "Beetles" "Within-habitat spillovers" 0.129085639311407 -0.125294509970165 -0.0148535136360359 "Small_High_Low"
"660" "Beetles" "Within-habitat spillovers" 0.0447565873158008 -0.316451916567842 -0.348750052511646 "Small_High_Low"
"661" "Beetles" "Within-habitat spillovers" -0.0790067282452786 -0.19807486726854 0.0254783106361821 "Small_High_Low"
"662" "Beetles" "Within-habitat spillovers" 0.0290356482498721 -0.246623776153241 -0.201824489917266 "Small_High_Low"
"663" "Beetles" "Within-habitat spillovers" 0.181623814560831 0.056720088484639 -0.124706053539711 "Small_High_Low"
"664" "Beetles" "Within-habitat spillovers" -0.0953328597453478 -0.390698471936378 -0.0213667243895394 "Small_High_Low"
"665" "Beetles" "Within-habitat spillovers" 0.270154810735241 0.042957168397532 -0.11223898280774 "Small_High_Low"
"666" "Beetles" "Within-habitat spillovers" 0.18754879418896 -0.287213887363255 0.250437467130092 "Small_High_Low"
"667" "Beetles" "Within-habitat spillovers" -0.156105762997056 -0.323938566954437 -0.219797863988782 "Small_High_Low"
"668" "Beetles" "Within-habitat spillovers" -0.222007239606221 -0.201050522832619 0.3982891372561 "Small_High_Low"
"669" "Beetles" "Within-habitat spillovers" -0.152871512006082 -0.269181658879613 0.0965403534814313 "Small_High_Low"
"670" "Beetles" "Within-habitat spillovers" 0.324317610322161 -0.090845128235022 0.122350117538473 "Small_High_Low"
"671" "Beetles" "Within-habitat spillovers" -0.246393429822888 -0.371002603796958 0.364004622986331 "Small_High_Low"
"672" "Beetles" "Within-habitat spillovers" 0.30976401745667 -0.146901170905309 -0.0820569609157994 "Small_High_Low"
"673" "Beetles" "Within-habitat spillovers" 0.148494871681321 -0.215944171309789 0.199994534813551 "Small_High_Low"
"674" "Beetles" "Within-habitat spillovers" 0.0315972450672643 -0.158316907979974 -0.3210379043039 "Small_High_Low"
"675" "Beetles" "Within-habitat spillovers" -0.0908113825193082 -0.114137709789001 -0.25719458219549 "Small_High_Low"
"676" "Beetles" "Within-habitat spillovers" -0.113712714032524 -0.0876072230505219 0.0408979854073262 "Small_High_Low"
"677" "Beetles" "Within-habitat spillovers" -0.30762694475949 -0.155821714001837 0.260242325800663 "Small_High_Low"
"678" "Beetles" "Within-habitat spillovers" -0.220629132683991 -0.280487576550657 0.0222379439627379 "Small_High_Low"
"679" "Beetles" "Within-habitat spillovers" -0.0984658611682305 -0.230263500998768 -0.118867888616316 "Small_High_Low"
"680" "Beetles" "Within-habitat spillovers" 0.107965505484717 -0.335356812250442 -0.0990389371485135 "Small_High_Low"
"681" "Beetles" "Within-habitat spillovers" -0.179763137963903 -0.276964651048647 0.132872118783759 "Small_High_Low"
"682" "Beetles" "Within-habitat spillovers" -0.0326889324606471 -0.423708439446217 -0.220867617022179 "Small_High_Low"
"683" "Beetles" "Within-habitat spillovers" -0.0353501054040429 -0.445966809469887 -0.531383530788136 "Small_High_Low"
"684" "Beetles" "Within-habitat spillovers" 0.179627750309746 -0.0559557944440498 0.133697513693327 "Small_High_Low"
"685" "Beetles" "Within-habitat spillovers" -0.17981106465304 -0.429357229621808 -0.0886063522130152 "Small_High_Low"
"686" "Beetles" "Within-habitat spillovers" -0.167614419557343 -0.234979401514961 -0.23384623669252 "Small_High_Low"
"687" "Beetles" "Within-habitat spillovers" 0.164366976147503 -0.0672657289945228 -0.141181841344233 "Small_High_Low"
"688" "Beetles" "Within-habitat spillovers" 0.0725152210144782 -0.367566863360481 -0.444450799891892 "Small_High_Low"
"689" "Beetles" "Within-habitat spillovers" 0.268578468800084 -0.218203053896917 0.381066391426527 "Small_High_Low"
"690" "Beetles" "Within-habitat spillovers" 0.00296531063387065 -0.307894760876883 0.115351135595944 "Small_High_Low"
"691" "Beetles" "Within-habitat spillovers" 0.0854668153559834 -0.301178885869802 0.0480501851517624 "Small_High_Low"
"692" "Beetles" "Within-habitat spillovers" -0.0498990984486076 -0.52178304369776 0.194508540490524 "Small_High_Low"
"693" "Beetles" "Within-habitat spillovers" 0.192983216590551 -0.325819734867099 -0.0376068344383906 "Small_High_Low"
"694" "Beetles" "Within-habitat spillovers" -0.218236758178843 -0.511091004805811 -0.329466634621869 "Small_High_Low"
"695" "Beetles" "Within-habitat spillovers" 0.193271704755664 -0.273693560514726 -0.0570925793652092 "Small_High_Low"
"696" "Beetles" "Within-habitat spillovers" -0.0226623302491552 -0.0347218581326632 -0.206005281209254 "Small_High_Low"
"697" "Beetles" "Within-habitat spillovers" 0.112123590825412 -0.34471249992102 -0.13492702545337 "Small_High_Low"
"698" "Beetles" "Within-habitat spillovers" 0.186521246192598 -0.0134021064125029 -0.381618409572474 "Small_High_Low"
"699" "Beetles" "Within-habitat spillovers" -0.0243838810971921 -0.0555940892441613 -0.310831892776539 "Small_High_Low"
"700" "Beetles" "Within-habitat spillovers" -0.0828551348290797 -0.195261841826597 0.117409717784308 "Small_High_Low"
"701" "Beetles" "Within-habitat spillovers" 0.225732750120904 -0.206500471860552 -0.0994916857985959 "Small_High_Low"
"702" "Beetles" "Within-habitat spillovers" -0.151760678145804 -0.226046153178243 -0.124695719793653 "Small_High_Low"
"703" "Beetles" "Within-habitat spillovers" -0.118651209804892 -0.180924641754278 0.0706070438218615 "Small_High_Low"
"704" "Beetles" "Within-habitat spillovers" 0.0888562464636512 -0.280694143815585 0.122403442199835 "Small_High_Low"
"705" "Beetles" "Within-habitat spillovers" -0.149743022759101 -0.328258434429509 -0.20235510036965 "Small_High_Low"
"706" "Beetles" "Within-habitat spillovers" 0.0163881583369985 -0.268134227968219 -0.0320646004611754 "Small_High_Low"
"707" "Beetles" "Within-habitat spillovers" -0.223725216170388 -0.470075082597369 -0.378916810742747 "Small_High_Low"
"708" "Beetles" "Within-habitat spillovers" 0.0544678612052964 -0.134465400502447 0.015821880730195 "Small_High_Low"
"709" "Beetles" "Within-habitat spillovers" -0.0811600231329245 -0.477687382502071 0.155282736878557 "Small_High_Low"
"710" "Beetles" "Within-habitat spillovers" -0.119085018362165 -0.17130971365259 -0.0276075860441752 "Small_High_Low"
"711" "Beetles" "Within-habitat spillovers" 0.427258305456729 -0.143633599678498 0.0426169782257317 "Small_High_Low"
"712" "Beetles" "Within-habitat spillovers" -0.0272463055019915 -0.296412124638124 0.331765702613799 "Small_High_Low"
"713" "Beetles" "Within-habitat spillovers" 0.0123657928774109 -0.321917675368477 0.33989044222026 "Small_High_Low"
"714" "Beetles" "Within-habitat spillovers" -0.062474680834073 -0.22315605597922 -0.0734789015752854 "Small_High_Low"
"715" "Beetles" "Within-habitat spillovers" 0.0734916282310835 -0.250644472689909 0.324627307719758 "Small_High_Low"
"716" "Beetles" "Within-habitat spillovers" 0.299475128182114 -0.372585978009446 0.0539712339337823 "Small_High_Low"
"717" "Beetles" "Within-habitat spillovers" -0.131455909175766 -0.704362443162656 -0.150054223641899 "Small_High_Low"
"718" "Beetles" "Within-habitat spillovers" 0.233089403355993 -0.309914897013653 0.158279720442563 "Small_High_Low"
"719" "Beetles" "Within-habitat spillovers" 0.131349919893571 -0.310855062484847 -0.179617616157704 "Small_High_Low"
"720" "Beetles" "Within-habitat spillovers" 0.105117204824525 -0.298997681117153 -0.132287180552402 "Small_High_Low"
"721" "Beetles" "Within-habitat spillovers" 0.19211102830661 -0.268117735019832 -0.293296655898768 "Small_High_Low"
"722" "Beetles" "Within-habitat spillovers" 0.133172138625625 -0.189827078825299 -0.207053221634885 "Small_High_Low"
"723" "Beetles" "Within-habitat spillovers" 0.0427231224147842 -0.320598051261908 -0.0342700763776092 "Small_High_Low"
"724" "Beetles" "Within-habitat spillovers" -0.1064563686127 -0.374800178044734 -0.283548329759548 "Small_High_Low"
"725" "Beetles" "Within-habitat spillovers" 0.00202066989975725 -0.311016231036249 0.385355757184726 "Small_High_Low"
"726" "Beetles" "Within-habitat spillovers" 0.00938102844099358 -0.156015437845717 0.236737396884229 "Small_High_Low"
"727" "Beetles" "Within-habitat spillovers" -0.0935678979158067 -0.156312505093634 -0.338190747801104 "Small_High_Low"
"728" "Beetles" "Within-habitat spillovers" 0.153099216707043 -0.177246311942303 0.126172729540675 "Small_High_Low"
"729" "Beetles" "Within-habitat spillovers" 0.194348280169696 -0.211633906333472 -0.138589014508862 "Small_High_Low"
"730" "Beetles" "Within-habitat spillovers" 0.103915607035477 -0.283247569555541 0.220673938609066 "Small_High_Low"
"731" "Beetles" "Within-habitat spillovers" 0.0535674068873173 -0.143646747785211 0.000434220141050527 "Small_High_Low"
"732" "Beetles" "Within-habitat spillovers" -0.155369219912872 -0.175171555964829 -0.281785720944872 "Small_High_Low"
"733" "Beetles" "Within-habitat spillovers" 0.0580538943948985 -0.34427666497998 0.159919846748933 "Small_High_Low"
"734" "Beetles" "Within-habitat spillovers" 0.038925388533819 -0.369126228200651 -0.213062031323348 "Small_High_Low"
"735" "Beetles" "Within-habitat spillovers" 0.179695600587377 -0.196096364414628 -0.0266989378723337 "Small_High_Low"
"736" "Beetles" "Within-habitat spillovers" 0.246674814812561 -0.527412548949295 -0.156736933566964 "Small_High_Low"
"737" "Beetles" "Within-habitat spillovers" -0.0185557262811529 -0.208908427673741 0.149889611779233 "Small_High_Low"
"738" "Beetles" "Within-habitat spillovers" 0.0853268380226263 -0.243959107902113 -0.146755710260232 "Small_High_Low"
"739" "Beetles" "Within-habitat spillovers" 0.181710381718927 -0.219339802894629 0.0711886791210312 "Small_High_Low"
"740" "Beetles" "Within-habitat spillovers" -0.0934074711655083 -0.240403962382064 -0.0520130420199586 "Small_High_Low"
"741" "Beetles" "Within-habitat spillovers" 0.219901947466598 -0.312706442462736 0.329887655146544 "Small_High_Low"
"742" "Beetles" "Within-habitat spillovers" -0.0245120817844656 -0.351392343927669 0.0583965014014596 "Small_High_Low"
"743" "Beetles" "Within-habitat spillovers" 0.0448748590050544 -0.46343703605565 0.178770942517795 "Small_High_Low"
"744" "Beetles" "Within-habitat spillovers" 0.325112276914226 -0.407113311088208 0.151939042503363 "Small_High_Low"
"745" "Beetles" "Within-habitat spillovers" 0.120899500565034 -0.361501858710537 -0.0543917789478663 "Small_High_Low"
"746" "Beetles" "Within-habitat spillovers" 0.0756459422703967 -0.372868095878099 -0.209541417888834 "Small_High_Low"
"747" "Beetles" "Within-habitat spillovers" -0.00716769268467695 -0.17910130528963 0.166018633546749 "Small_High_Low"
"748" "Beetles" "Within-habitat spillovers" -0.0571435920127969 -0.442317167006587 0.0524251123200724 "Small_High_Low"
"749" "Beetles" "Within-habitat spillovers" -0.0695408873748818 -0.173445341972847 0.0628834351192519 "Small_High_Low"
"750" "Beetles" "Within-habitat spillovers" 0.0470538831213787 -0.134275516470412 -0.123141516232973 "Small_High_Low"
"751" "Beetles" "Within-habitat spillovers" 0.181709368585704 -0.240222462838155 -0.207589136031114 "Small_High_Low"
"752" "Beetles" "Within-habitat spillovers" 0.235548676149424 -0.404711192326279 0.0669899221886548 "Small_High_Low"
"753" "Beetles" "Within-habitat spillovers" 0.136488217247498 -0.212295527798841 -0.177646197528234 "Small_High_Low"
"754" "Beetles" "Within-habitat spillovers" -0.135452397857719 -0.400830028635353 -0.0547405600965155 "Small_High_Low"
"755" "Beetles" "Within-habitat spillovers" 0.0522189043224571 -0.135409020374401 -0.225533094785128 "Small_High_Low"
"756" "Beetles" "Within-habitat spillovers" -0.0407323484126104 -0.383465529880582 0.14908978905744 "Small_High_Low"
"757" "Beetles" "Within-habitat spillovers" 0.138474235437416 0.0381220354702862 -0.277692624730313 "Small_High_Low"
"758" "Beetles" "Within-habitat spillovers" 0.238390986992629 -0.347019120228618 0.00569682461547221 "Small_High_Low"
"759" "Beetles" "Within-habitat spillovers" 0.0827792433663928 -0.47151719502921 0.128951806732604 "Small_High_Low"
"760" "Beetles" "Within-habitat spillovers" 0.24802842946839 -0.155760185834925 -0.0711247756934618 "Small_High_Low"
"761" "Beetles" "Within-habitat spillovers" 0.0180197042068671 -0.106954987347035 0.573333559686719 "Small_High_Low"
"762" "Beetles" "Within-habitat spillovers" 0.314565549214246 -0.181914021558439 -0.143984946239816 "Small_High_Low"
"763" "Beetles" "Within-habitat spillovers" 0.0123967869754266 -0.0483523175984547 0.0513200898946279 "Small_High_Low"
"764" "Beetles" "Within-habitat spillovers" 0.0804977075947534 -0.295244052607499 -0.329202330639128 "Small_High_Low"
"765" "Beetles" "Within-habitat spillovers" 0.0937039290206195 -0.140535840034573 -0.0759905826302806 "Small_High_Low"
"766" "Beetles" "Within-habitat spillovers" -0.114550096165754 -0.581479812657308 -0.0132430109480933 "Small_High_Low"
"767" "Beetles" "Within-habitat spillovers" 0.0862717995647064 -0.0559780561404347 0.0182263492767084 "Small_High_Low"
"768" "Beetles" "Within-habitat spillovers" 0.232395168969665 -0.0720514019059451 -0.0189641307225171 "Small_High_Low"
"769" "Beetles" "Within-habitat spillovers" -0.210270287133647 -0.337089008456332 0.0343941211754219 "Small_High_Low"
"770" "Beetles" "Within-habitat spillovers" -0.201425407069553 -0.341974861063329 0.416209728067308 "Small_High_Low"
"771" "Beetles" "Within-habitat spillovers" 0.0411405596262193 -0.243728290699475 0.00504368384388913 "Small_High_Low"
"772" "Beetles" "Within-habitat spillovers" 0.190816829548347 -0.224771683360912 0.0792221427745745 "Small_High_Low"
"773" "Beetles" "Within-habitat spillovers" -0.0701687739178314 -0.522657824336391 -0.289722586896139 "Small_High_Low"
"774" "Beetles" "Within-habitat spillovers" 0.111198143905811 0.0460519836575765 -0.284736748518356 "Small_High_Low"
"775" "Beetles" "Within-habitat spillovers" 0.0691827213242245 -0.534408269278482 -0.188230758019616 "Small_High_Low"
"776" "Beetles" "Within-habitat spillovers" -0.13055712948912 -0.323538780954826 -0.123708948826865 "Small_High_Low"
"777" "Beetles" "Within-habitat spillovers" 0.00703832072901785 0.00820190506753236 0.131846777418034 "Small_High_Low"
"778" "Beetles" "Within-habitat spillovers" 0.130836456398673 -0.0848306613318754 -0.220328754852052 "Small_High_Low"
"779" "Beetles" "Within-habitat spillovers" -0.00347114097300272 -0.277968468312486 0.196205176155159 "Small_High_Low"
"780" "Beetles" "Within-habitat spillovers" 0.0363415050513954 -0.247793345732433 0.0740889602119761 "Small_High_Low"
"781" "Beetles" "Within-habitat spillovers" 0.11406967340378 -0.13390181642184 -0.221619727253013 "Small_High_Low"
"782" "Beetles" "Within-habitat spillovers" -0.012702598808048 -0.379426329240605 -0.0114520705971533 "Small_High_Low"
"783" "Beetles" "Within-habitat spillovers" 0.0661041199541822 -0.269691649192483 0.243686143006954 "Small_High_Low"
"784" "Beetles" "Within-habitat spillovers" 0.0237171272585756 -0.00581237260706233 -0.0281051807300302 "Small_High_Low"
"785" "Beetles" "Within-habitat spillovers" -0.110061150519348 -0.350847273328314 0.208546421256844 "Small_High_Low"
"786" "Beetles" "Within-habitat spillovers" 0.157454577472375 -0.345910563594768 0.334045635612722 "Small_High_Low"
"787" "Beetles" "Within-habitat spillovers" -0.0969331180968634 -0.219191215631853 -0.086607892679882 "Small_High_Low"
"788" "Beetles" "Within-habitat spillovers" 0.23052799363066 -0.169798953836676 0.025836464058695 "Small_High_Low"
"789" "Beetles" "Within-habitat spillovers" 0.180730952866891 -0.518145301338473 0.187037904266787 "Small_High_Low"
"790" "Beetles" "Within-habitat spillovers" 0.180317841896311 -0.370816492668628 0.0084604405596793 "Small_High_Low"
"791" "Beetles" "Within-habitat spillovers" 0.0794587769939548 -0.384343023326002 0.173219492117546 "Small_High_Low"
"792" "Beetles" "Within-habitat spillovers" 0.181778755646065 -0.356298125847276 -0.275094647957038 "Small_High_Low"
"793" "Beetles" "Within-habitat spillovers" 0.295764853977612 -0.280649483569646 0.473798122144406 "Small_High_Low"
"794" "Beetles" "Within-habitat spillovers" 0.082334196352112 -0.773225307975586 -0.0332206274605922 "Small_High_Low"
"795" "Beetles" "Within-habitat spillovers" 0.0913445242010454 -0.18182472309393 0.164930066643182 "Small_High_Low"
"796" "Beetles" "Within-habitat spillovers" 0.0720757236627844 -0.210575732557854 0.154027952109311 "Small_High_Low"
"797" "Beetles" "Within-habitat spillovers" 0.407471164309899 0.0334416532581984 -0.182015694647662 "Small_High_Low"
"798" "Beetles" "Within-habitat spillovers" 0.168246801432508 -0.421591354644846 -0.190338314868573 "Small_High_Low"
"799" "Beetles" "Within-habitat spillovers" 0.385458634741564 -0.281833538582882 -0.0459131931327889 "Small_High_Low"
"800" "Beetles" "Within-habitat spillovers" 0.0386219794509011 -0.24785598288235 -0.0658920227674755 "Small_High_Low"
"801" "Beetles" "Within-habitat spillovers" 0.159801549078946 -0.283715386883083 -0.104944906080154 "Small_High_Low"
"802" "Beetles" "Within-habitat spillovers" -0.0528795614109497 -0.289728200535633 0.112746681212982 "Small_High_Low"
"803" "Beetles" "Within-habitat spillovers" 0.147613826899477 -0.303028499004202 0.222439684695225 "Small_High_Low"
"804" "Beetles" "Within-habitat spillovers" 0.0656260508235865 -0.630077354684663 0.158414526558358 "Small_High_Low"
"805" "Beetles" "Within-habitat spillovers" -0.118580583717372 -0.400211162725081 -0.329413003738295 "Small_High_Low"
"806" "Beetles" "Within-habitat spillovers" -0.0197863528480703 -0.21672624393991 0.0658804218000173 "Small_High_Low"
"807" "Beetles" "Within-habitat spillovers" 0.011681974700906 -0.140844549102975 -0.0484236017725132 "Small_High_Low"
"808" "Beetles" "Within-habitat spillovers" -0.130253535597489 -0.336201809342655 -0.00944963296059706 "Small_High_Low"
"809" "Beetles" "Within-habitat spillovers" 0.120111782221963 -0.284428916456682 -0.0267242117655764 "Small_High_Low"
"810" "Beetles" "Within-habitat spillovers" 0.176257821807171 -0.35532310571355 -0.0418825338889024 "Small_High_Low"
"811" "Beetles" "Within-habitat spillovers" 0.0035949592515983 -0.19623601370517 0.0570708917702717 "Small_High_Low"
"812" "Beetles" "Within-habitat spillovers" -0.110714203953832 -0.324482935676033 0.0414914016162846 "Small_High_Low"
"813" "Beetles" "Within-habitat spillovers" -0.160173046645261 -0.324804013911632 0.0477956622253471 "Small_High_Low"
"814" "Beetles" "Within-habitat spillovers" -0.22628216152807 -0.235328286953709 0.0772304824093822 "Small_High_Low"
"815" "Beetles" "Within-habitat spillovers" 0.0941915942545087 -0.0289724161328355 -0.0893568409781572 "Small_High_Low"
"816" "Beetles" "Within-habitat spillovers" 0.0177483807398927 -0.188796752363321 -0.0621033497310617 "Small_High_Low"
"817" "Beetles" "Within-habitat spillovers" 0.212863096742679 -0.327105479961868 -0.453177720886218 "Small_High_Low"
"818" "Beetles" "Within-habitat spillovers" -0.0132686141639057 -0.262219174483955 -0.136624704968276 "Small_High_Low"
"819" "Beetles" "Within-habitat spillovers" 0.418595899176502 -0.322126640010262 0.0575394563642413 "Small_High_Low"
"820" "Beetles" "Within-habitat spillovers" -0.136885493760515 -0.448421736734774 -0.172682041334431 "Small_High_Low"
"821" "Beetles" "Within-habitat spillovers" 0.157450537774841 -0.288870816085582 -0.00572141263519027 "Small_High_Low"
"822" "Beetles" "Within-habitat spillovers" -0.0714255200264232 -0.151114796967734 0.116647186021883 "Small_High_Low"
"823" "Beetles" "Within-habitat spillovers" -0.143323169450703 -0.194467344510825 -0.254708861680868 "Small_High_Low"
"824" "Beetles" "Within-habitat spillovers" -0.145943516936427 -0.443168612387763 -0.128429587612935 "Small_High_Low"
"825" "Beetles" "Within-habitat spillovers" -0.0611235436102479 -0.160032775868383 -0.200776925329144 "Small_High_Low"
"826" "Beetles" "Within-habitat spillovers" 0.0245355237576981 0.204093065754468 -0.0818187464300706 "Small_High_Low"
"827" "Beetles" "Within-habitat spillovers" -0.015095687297621 -0.0999359147639312 -0.155780093054777 "Small_High_Low"
"828" "Beetles" "Within-habitat spillovers" -0.168205676798156 -0.122330238789754 -0.344137022987385 "Small_High_Low"
"829" "Beetles" "Within-habitat spillovers" 0.234979605627344 -0.0876712093686946 -0.156080738334101 "Small_High_Low"
"830" "Beetles" "Within-habitat spillovers" -0.116379291247134 -0.260705587773814 -0.017499913517423 "Small_High_Low"
"831" "Beetles" "Within-habitat spillovers" -0.216729549437906 -0.403517734418432 -0.1136747733986 "Small_High_Low"
"832" "Beetles" "Within-habitat spillovers" 0.110582389809254 0.10076698093123 0.111961341520377 "Small_High_Low"
"833" "Beetles" "Within-habitat spillovers" 0.0322497235185196 -0.131402776067782 -0.0267584335183678 "Small_High_Low"
"834" "Beetles" "Within-habitat spillovers" 0.299223534517305 -0.240599336601504 0.0765261735070599 "Small_High_Low"
"835" "Beetles" "Within-habitat spillovers" -0.0212209542561771 -0.387565560450747 0.0398672618982511 "Small_High_Low"
"836" "Beetles" "Within-habitat spillovers" -0.00891108984753962 -0.0962695152132397 -0.172154112692613 "Small_High_Low"
"837" "Beetles" "Within-habitat spillovers" 0.00135428930369138 -0.204826880576345 0.047543616987649 "Small_High_Low"
"838" "Beetles" "Within-habitat spillovers" 0.0833640522458961 0.0911702136674928 -0.170642867145486 "Small_High_Low"
"839" "Beetles" "Within-habitat spillovers" -0.140895576951709 -0.380089276804934 0.132796232797055 "Small_High_Low"
"840" "Beetles" "Within-habitat spillovers" 0.0284755408374764 -0.38480587372913 0.14080335691333 "Small_High_Low"
"841" "Beetles" "Within-habitat spillovers" 0.0180202510297385 -0.484471732245465 -0.0470627618975659 "Small_High_Low"
"842" "Beetles" "Within-habitat spillovers" 0.146882192903118 -0.188226796761808 -0.0732333289347467 "Small_High_Low"
"843" "Beetles" "Within-habitat spillovers" 0.0355256645527248 -0.150272142309873 -0.0304714414269329 "Small_High_Low"
"844" "Beetles" "Within-habitat spillovers" 0.333939556382567 -0.47352043422751 0.0124150728510194 "Small_High_Low"
"845" "Beetles" "Within-habitat spillovers" -0.243376598645921 -0.341161207622772 -0.123886257058806 "Small_High_Low"
"846" "Beetles" "Within-habitat spillovers" 0.0361087926866251 -0.407885285303609 -0.0969477485276415 "Small_High_Low"
"847" "Beetles" "Within-habitat spillovers" 0.17787399451361 -0.0785554627914744 0.14725159104282 "Small_High_Low"
"848" "Beetles" "Within-habitat spillovers" 0.10888466314476 -0.216452541899837 -0.0572806861727731 "Small_High_Low"
"849" "Beetles" "Within-habitat spillovers" -0.0195137828315038 -0.532725308629936 -0.111633531705137 "Small_High_Low"
"850" "Beetles" "Within-habitat spillovers" 0.149216923660767 -0.316801257252903 0.00661996457119234 "Small_High_Low"
"851" "Beetles" "Within-habitat spillovers" 0.0156900697405698 -0.171653984503928 -0.026116030892367 "Small_High_Low"
"852" "Beetles" "Within-habitat spillovers" 0.286212008972283 -0.323395899262076 -0.153016867281629 "Small_High_Low"
"853" "Beetles" "Within-habitat spillovers" 0.0890696889019514 -0.120739277510442 -0.0692503465819296 "Small_High_Low"
"854" "Beetles" "Within-habitat spillovers" 0.507414263395577 -0.30790310170898 0.0671236266813276 "Small_High_Low"
"855" "Beetles" "Within-habitat spillovers" 0.0049167820764977 -0.11805533767643 -0.0147287701702394 "Small_High_Low"
"856" "Beetles" "Within-habitat spillovers" 0.112263567812908 -0.440040944166072 -0.178875566955036 "Small_High_Low"
"857" "Beetles" "Within-habitat spillovers" 0.0368364314423686 -0.363004318851089 -0.0818562301692751 "Small_High_Low"
"858" "Beetles" "Within-habitat spillovers" -0.129119900972044 -0.337647041571141 0.0930084625607759 "Small_High_Low"
"859" "Beetles" "Within-habitat spillovers" -0.0130563192633239 -0.0702164356514671 -0.0383452468709283 "Small_High_Low"
"860" "Beetles" "Within-habitat spillovers" 0.0335238596898559 -0.338304794037615 -0.0502930860353888 "Small_High_Low"
"861" "Beetles" "Within-habitat spillovers" -0.00610074719670913 -0.0480380740058028 -0.122604186029635 "Small_High_Low"
"862" "Beetles" "Within-habitat spillovers" -0.0906840607425352 -0.262014479785016 0.153183703596299 "Small_High_Low"
"863" "Beetles" "Within-habitat spillovers" 0.158976384433853 -0.132878416733067 -0.24058030063209 "Small_High_Low"
"864" "Beetles" "Within-habitat spillovers" -0.157427450095495 -0.233741869514227 -0.0913076574576699 "Small_High_Low"
"865" "Beetles" "Within-habitat spillovers" 0.236503386346656 -0.104082809852085 0.121329744053308 "Small_High_Low"
"866" "Beetles" "Within-habitat spillovers" -0.197587665272477 -0.380823930801778 -0.0397572080835174 "Small_High_Low"
"867" "Beetles" "Within-habitat spillovers" 0.521141660992462 0.635170647753353 0.431822002660096 "Large_High_Low"
"868" "Beetles" "Within-habitat spillovers" 0.385725407627129 -0.0082659536735351 0.197553647817703 "Large_High_Low"
"869" "Beetles" "Within-habitat spillovers" 0.621663347170114 0.521532052991337 0.319916145039026 "Large_High_Low"
"870" "Beetles" "Within-habitat spillovers" 0.629324423905234 -0.477403046840425 -0.265817094892693 "Large_High_Low"
"871" "Beetles" "Within-habitat spillovers" 0.825542273293571 0.315150232590452 -0.422479323631613 "Large_High_Low"
"872" "Beetles" "Within-habitat spillovers" 0.562948793781391 -0.0935851636995747 1.02108895137722 "Large_High_Low"
"873" "Beetles" "Within-habitat spillovers" 0.520503775065918 -0.688460024959306 -0.238528407219524 "Large_High_Low"
"874" "Beetles" "Within-habitat spillovers" 0.73190188387494 0.228643655407426 -0.0316987347437815 "Large_High_Low"
"875" "Beetles" "Within-habitat spillovers" 0.271001726133389 0.490304787348465 0.537782364689538 "Large_High_Low"
"876" "Beetles" "Within-habitat spillovers" 0.312041732898749 0.203284481374133 -0.749064149839966 "Large_High_Low"
"877" "Beetles" "Within-habitat spillovers" 0.85723462125269 1.09160966856561 0.088886113054942 "Large_High_Low"
"878" "Beetles" "Within-habitat spillovers" 0.581348490978875 -0.48336717863986 -0.543814625802697 "Large_High_Low"
"879" "Beetles" "Within-habitat spillovers" 0.530172257501628 -0.359609283380245 -0.868728123325179 "Large_High_Low"
"880" "Beetles" "Within-habitat spillovers" 1.08650071813013 -0.125977712603279 0.68286656791115 "Large_High_Low"
"881" "Beetles" "Within-habitat spillovers" 0.589261580565137 0.125312531207598 -0.154329859458328 "Large_High_Low"
"882" "Beetles" "Within-habitat spillovers" 0.607404939876412 -0.0171509854190547 0.054983416187405 "Large_High_Low"
"883" "Beetles" "Within-habitat spillovers" 0.860793126425073 -0.19199705040312 0.00455104303893308 "Large_High_Low"
"884" "Beetles" "Within-habitat spillovers" 0.725235009684522 0.209668201019488 -0.741532499841552 "Large_High_Low"
"885" "Beetles" "Within-habitat spillovers" 0.808879894155456 -0.0901801236378847 0.572124025641172 "Large_High_Low"
"886" "Beetles" "Within-habitat spillovers" 1.01306963912671 0.57734867336004 1.76139948459723e-05 "Large_High_Low"
"887" "Beetles" "Within-habitat spillovers" 1.09820613864439 -0.00473835954828376 -0.159941251654519 "Large_High_Low"
"888" "Beetles" "Within-habitat spillovers" 0.710575876611432 0.479091683038666 0.243428361304742 "Large_High_Low"
"889" "Beetles" "Within-habitat spillovers" 1.09833464179545 0.287097096623538 -0.344454861875014 "Large_High_Low"
"890" "Beetles" "Within-habitat spillovers" 0.840523122624342 1.00016194015021 0.83818520331722 "Large_High_Low"
"891" "Beetles" "Within-habitat spillovers" -0.187414840096306 -0.226615126307897 0.622101781034502 "Large_High_Low"
"892" "Beetles" "Within-habitat spillovers" 0.380159289405841 -0.646271188035649 0.670899804043672 "Large_High_Low"
"893" "Beetles" "Within-habitat spillovers" 0.550791083411027 -0.0719742936807723 -0.438943252030738 "Large_High_Low"
"894" "Beetles" "Within-habitat spillovers" 0.765323618627086 0.670224594427284 0.270449795774069 "Large_High_Low"
"895" "Beetles" "Within-habitat spillovers" 0.735340842978514 0.693656446249758 -0.461731787131614 "Large_High_Low"
"896" "Beetles" "Within-habitat spillovers" -0.0216158086610636 -0.429014655481011 -0.464424838039927 "Large_High_Low"
"897" "Beetles" "Within-habitat spillovers" 0.613365272531309 -0.640073318269111 0.396018930350972 "Large_High_Low"
"898" "Beetles" "Within-habitat spillovers" 0.405492574155848 -0.322143718902456 0.337227638089612 "Large_High_Low"
"899" "Beetles" "Within-habitat spillovers" 0.918992986637395 -0.538086676476693 -0.1760898190981 "Large_High_Low"
"900" "Beetles" "Within-habitat spillovers" 0.253147885942751 0.807985894357487 -0.323364742842163 "Large_High_Low"
"901" "Beetles" "Within-habitat spillovers" 0.106037931692002 -0.557958980271848 0.0404067781549238 "Large_High_Low"
"902" "Beetles" "Within-habitat spillovers" 0.300769290870351 0.0511163298264377 0.00689110306253721 "Large_High_Low"
"903" "Beetles" "Within-habitat spillovers" 0.682832349119379 -0.503929220131766 -0.230941073164314 "Large_High_Low"
"904" "Beetles" "Within-habitat spillovers" 0.608877007506591 -0.0569391404035539 -0.54077028367516 "Large_High_Low"
"905" "Beetles" "Within-habitat spillovers" 0.237952656365296 -0.368135268256767 -0.86340687657808 "Large_High_Low"
"906" "Beetles" "Within-habitat spillovers" 0.71839771016485 -0.237055858913698 0.341516505747775 "Large_High_Low"
"907" "Beetles" "Within-habitat spillovers" 0.506796054117373 -0.9761088577259 -0.431556574819178 "Large_High_Low"
"908" "Beetles" "Within-habitat spillovers" 0.426382901689805 0.444585055311582 -1.03186201296077 "Large_High_Low"
"909" "Beetles" "Within-habitat spillovers" 0.874150802481795 0.0540022093241541 -0.646532956650789 "Large_High_Low"
"910" "Beetles" "Within-habitat spillovers" 0.292250505457545 -0.353740493832489 0.615905448363114 "Large_High_Low"
"911" "Beetles" "Within-habitat spillovers" 0.87933321197301 0.2380653869614 0.116649818666742 "Large_High_Low"
"912" "Beetles" "Within-habitat spillovers" 0.226161746786857 0.839550025932463 0.0439741649426367 "Large_High_Low"
"913" "Beetles" "Within-habitat spillovers" 0.219237327065203 -0.0144387342714088 0.350670087026398 "Large_High_Low"
"914" "Beetles" "Within-habitat spillovers" 0.627090704013796 -0.608497825160229 0.202847547162188 "Large_High_Low"
"915" "Beetles" "Within-habitat spillovers" 0.429144179772418 0.740314408788491 -0.196547994787007 "Large_High_Low"
"916" "Beetles" "Within-habitat spillovers" 0.452757351765364 -0.316130636268397 0.868396644939444 "Large_High_Low"
"917" "Beetles" "Within-habitat spillovers" -0.00298134020374973 0.256124099832108 -0.760450846189886 "Large_High_Low"
"918" "Beetles" "Within-habitat spillovers" 0.34240723944987 -0.716028853484987 -0.958562031653672 "Large_High_Low"
"919" "Beetles" "Within-habitat spillovers" 0.302060191598473 0.194406130190212 0.574962540965391 "Large_High_Low"
"920" "Beetles" "Within-habitat spillovers" 1.14046325358798 0.701805357385865 -0.0322971900433759 "Large_High_Low"
"921" "Beetles" "Within-habitat spillovers" 0.870290573001426 -0.0775187106921385 0.387459455759134 "Large_High_Low"
"922" "Beetles" "Within-habitat spillovers" 0.62434432545499 -0.252259397330618 0.312828423765512 "Large_High_Low"
"923" "Beetles" "Within-habitat spillovers" 0.519675640055625 0.296697006516706 -0.285219842127751 "Large_High_Low"
"924" "Beetles" "Within-habitat spillovers" 0.935634879012026 -0.0433293201628662 -0.201219996568866 "Large_High_Low"
"925" "Beetles" "Within-habitat spillovers" 0.70954889084105 0.906939642426166 1.19399130283327 "Large_High_Low"
"926" "Beetles" "Within-habitat spillovers" 0.379116456891643 0.0653617839070839 -0.429596698995412 "Large_High_Low"
"927" "Beetles" "Within-habitat spillovers" 0.442888697328564 -0.236467292370148 -0.241869316911191 "Large_High_Low"
"928" "Beetles" "Within-habitat spillovers" 0.576532155491989 -0.0134242719893612 -0.185569287020617 "Large_High_Low"
"929" "Beetles" "Within-habitat spillovers" 0.788054451843991 -0.46557269328274 -0.668771535814767 "Large_High_Low"
"930" "Beetles" "Within-habitat spillovers" 1.0732897265891 0.471252242184367 -0.0210172543427101 "Large_High_Low"
"931" "Beetles" "Within-habitat spillovers" 1.19250520914669 -0.197760750810017 0.026015601968957 "Large_High_Low"
"932" "Beetles" "Within-habitat spillovers" 0.220819538756653 0.205796853754861 1.11355674849131 "Large_High_Low"
"933" "Beetles" "Within-habitat spillovers" 0.580834349173761 0.48027815872847 -0.597799264741046 "Large_High_Low"
"934" "Beetles" "Within-habitat spillovers" 0.194600717984361 0.497409130352453 -0.354132722508823 "Large_High_Low"
"935" "Beetles" "Within-habitat spillovers" 0.494022513852151 -0.167185178248664 0.88579592015955 "Large_High_Low"
"936" "Beetles" "Within-habitat spillovers" 1.43487214812049 0.475837730165625 -0.0607575270476183 "Large_High_Low"
"937" "Beetles" "Within-habitat spillovers" 0.406758900870521 -0.39692509158044 0.595473092743743 "Large_High_Low"
"938" "Beetles" "Within-habitat spillovers" 0.0871937502912971 -0.521558489333221 0.477232740601112 "Large_High_Low"
"939" "Beetles" "Within-habitat spillovers" -0.197144722020532 -0.396594273846335 0.562509950251268 "Large_High_Low"
"940" "Beetles" "Within-habitat spillovers" -0.210673802286222 -0.280578295664741 -0.756494531364572 "Large_High_Low"
"941" "Beetles" "Within-habitat spillovers" 0.0516910261038434 -0.0618969128544969 -0.276394886451473 "Large_High_Low"
"942" "Beetles" "Within-habitat spillovers" 0.0960001633260738 -0.332214725424996 0.314936514816837 "Large_High_Low"
"943" "Beetles" "Within-habitat spillovers" 0.268399378778651 0.460887595948427 0.397159418952959 "Large_High_Low"
"944" "Beetles" "Within-habitat spillovers" 0.737722119340509 0.461283187212007 0.539659354207106 "Large_High_Low"
"945" "Beetles" "Within-habitat spillovers" 0.490804310813661 -0.025400538556595 0.65255478479648 "Large_High_Low"
"946" "Beetles" "Within-habitat spillovers" 0.756225289629453 -0.265785404465826 -0.56947186788866 "Large_High_Low"
"947" "Beetles" "Within-habitat spillovers" 1.12607215448661 -0.282534369500849 -0.377905390619323 "Large_High_Low"
"948" "Beetles" "Within-habitat spillovers" 0.617072936011139 -0.0715026722330919 0.132724625430754 "Large_High_Low"
"949" "Beetles" "Within-habitat spillovers" 0.427678176571167 -0.500549473626552 -0.674894768201543 "Large_High_Low"
"950" "Beetles" "Within-habitat spillovers" 0.898093693734908 -0.422786229830902 -0.00315324228208042 "Large_High_Low"
"951" "Beetles" "Within-habitat spillovers" 0.14374597354637 -0.531933955710224 0.779562724715159 "Large_High_Low"
"952" "Beetles" "Within-habitat spillovers" 0.547214961826435 0.163417775384232 -0.349785167643282 "Large_High_Low"
"953" "Beetles" "Within-habitat spillovers" 0.693555528100015 0.140932966341186 0.351673887134109 "Large_High_Low"
"954" "Beetles" "Within-habitat spillovers" 1.01589155270031 0.0318892861208191 0.140783607830679 "Large_High_Low"
"955" "Beetles" "Within-habitat spillovers" 0.370086147956035 -0.918270383187433 0.0389683208395522 "Large_High_Low"
"956" "Beetles" "Within-habitat spillovers" 0.953258270580336 -0.2495944091806 -0.0779426032976715 "Large_High_Low"
"957" "Beetles" "Within-habitat spillovers" 0.358014372255205 -0.189688292035119 -0.342265790008742 "Large_High_Low"
"958" "Beetles" "Within-habitat spillovers" 0.572455669010181 0.296914071346815 0.625902074911232 "Large_High_Low"
"959" "Beetles" "Within-habitat spillovers" 0.641689771539092 -0.310354101996646 0.554383541534768 "Large_High_Low"
"960" "Beetles" "Within-habitat spillovers" 0.611665402714951 -0.417259718284277 -0.252272157153851 "Large_High_Low"
"961" "Beetles" "Within-habitat spillovers" 0.258115466552557 -0.492982711385767 0.166130846145694 "Large_High_Low"
"962" "Beetles" "Within-habitat spillovers" 0.0263932578911443 -0.488087662987988 0.270060222138272 "Large_High_Low"
"963" "Beetles" "Within-habitat spillovers" 1.15640398422905 0.0741008450321377 -0.450659349821247 "Large_High_Low"
"964" "Beetles" "Within-habitat spillovers" 0.549482886027231 0.517499604288026 -0.524985312489994 "Large_High_Low"
"965" "Beetles" "Within-habitat spillovers" 1.14199726928224 -0.658385398354646 0.168812996404004 "Large_High_Low"
"966" "Beetles" "Within-habitat spillovers" 0.508350067292525 -0.953749181768132 0.0686823761088765 "Large_High_Low"
"967" "Beetles" "Within-habitat spillovers" 0.152703684429977 -0.388907940446295 -0.564177406101875 "Large_High_Low"
"968" "Beetles" "Within-habitat spillovers" 0.199533865643834 0.293982646008198 -0.513057613960786 "Large_High_Low"
"969" "Beetles" "Within-habitat spillovers" 0.932402070032241 -0.0438115386779664 0.642980509979627 "Large_High_Low"
"970" "Beetles" "Within-habitat spillovers" 0.050030166466452 -0.47475830382602 0.00552494815045275 "Large_High_Low"
"971" "Beetles" "Within-habitat spillovers" 0.360197610316291 -0.0603779721979612 0.750043500652538 "Large_High_Low"
"972" "Beetles" "Within-habitat spillovers" 0.910683814928041 -0.51520335948167 -0.560131329989387 "Large_High_Low"
"973" "Beetles" "Within-habitat spillovers" 0.539666461001676 -0.0392180584800903 -0.151168238907535 "Large_High_Low"
"974" "Beetles" "Within-habitat spillovers" 1.07274785937445 0.341521736964145 0.413113789860064 "Large_High_Low"
"975" "Beetles" "Within-habitat spillovers" 0.995958744009283 0.0924160337062037 -0.203598326815668 "Large_High_Low"
"976" "Beetles" "Within-habitat spillovers" 0.740641814784871 0.40641333433582 -0.295397439004727 "Large_High_Low"
"977" "Beetles" "Within-habitat spillovers" 0.461110406374069 -0.065354403217956 -0.530273196048726 "Large_High_Low"
"978" "Beetles" "Within-habitat spillovers" -0.010699715804066 -0.210676944601409 -0.986330818176742 "Large_High_Low"
"979" "Beetles" "Within-habitat spillovers" 0.789332379109283 0.490662938366409 -0.184933526797279 "Large_High_Low"
"980" "Beetles" "Within-habitat spillovers" 0.586162701516703 0.989173034585477 -0.556619495738148 "Large_High_Low"
"981" "Beetles" "Within-habitat spillovers" 0.488900511423589 0.0864464110875461 0.363982887644859 "Large_High_Low"
"982" "Beetles" "Within-habitat spillovers" 0.685896934130156 -0.284920275818246 0.177780070558057 "Large_High_Low"
"983" "Beetles" "Within-habitat spillovers" 0.989736651394384 0.133951182238704 0.14077765976894 "Large_High_Low"
"984" "Beetles" "Within-habitat spillovers" 0.736264005923775 0.250597588175718 0.287801821316506 "Large_High_Low"
"985" "Beetles" "Within-habitat spillovers" 0.420323457253522 -0.141744607674389 0.36409565271173 "Large_High_Low"
"986" "Beetles" "Within-habitat spillovers" 0.450449259151255 0.315996002168756 -0.131869974697362 "Large_High_Low"
"987" "Beetles" "Within-habitat spillovers" 0.466327820605809 0.66704882073718 -0.076773681827048 "Large_High_Low"
"988" "Beetles" "Within-habitat spillovers" 0.416378288853566 0.377089540009135 -0.649134127329602 "Large_High_Low"
"989" "Beetles" "Within-habitat spillovers" 0.847348270442789 -0.529492133410042 0.276142196816909 "Large_High_Low"
"990" "Beetles" "Within-habitat spillovers" 0.365911164169453 -0.124291510604299 0.00628026788777488 "Large_High_Low"
"991" "Beetles" "Within-habitat spillovers" 0.563948274467133 -0.000294671798680628 0.0360310995494613 "Large_High_Low"
"992" "Beetles" "Within-habitat spillovers" 0.506427191222334 -0.300103121298625 0.2884709621776 "Large_High_Low"
"993" "Beetles" "Within-habitat spillovers" 0.197782785004279 -0.144162662714747 -0.929652798963928 "Large_High_Low"
"994" "Beetles" "Within-habitat spillovers" 0.99746927794876 0.39929861124793 0.0709614508177898 "Large_High_Low"
"995" "Beetles" "Within-habitat spillovers" 0.713767492650498 -1.15818621299863 -0.207254328824062 "Large_High_Low"
"996" "Beetles" "Within-habitat spillovers" 0.322686582167497 0.235637035211547 -0.568245000444753 "Large_High_Low"
"997" "Beetles" "Within-habitat spillovers" 1.07752339233149 0.00273526002525528 0.427878783682072 "Large_High_Low"
"998" "Beetles" "Within-habitat spillovers" 1.05675026886906 0.00204698247745123 0.187982212444131 "Large_High_Low"
"999" "Beetles" "Within-habitat spillovers" 0.6900837734376 0.021050533588937 -0.325711369221507 "Large_High_Low"
"1000" "Beetles" "Within-habitat spillovers" 0.678340283214379 -0.359329986713915 -0.0691812968521167 "Large_High_Low"
"1001" "Beetles" "Within-habitat spillovers" 0.816841881745864 -0.397506972750035 -0.412327677324212 "Large_High_Low"
"1002" "Beetles" "Within-habitat spillovers" 1.05046044117898 0.160090448884507 0.695182522709421 "Large_High_Low"
"1003" "Beetles" "Within-habitat spillovers" 0.823766493623987 -0.271845764390044 0.626566944902366 "Large_High_Low"
"1004" "Beetles" "Within-habitat spillovers" 0.895338780123247 0.408695454300801 0.648919076513539 "Large_High_Low"
"1005" "Beetles" "Within-habitat spillovers" 0.724965416024405 0.289447569071581 0.307177265563892 "Large_High_Low"
"1006" "Beetles" "Within-habitat spillovers" 0.52909574570177 -0.521466555790588 0.0416656343069212 "Large_High_Low"
"1007" "Beetles" "Within-habitat spillovers" 0.903498214133112 0.576858066086718 0.0231260137424567 "Large_High_Low"
"1008" "Beetles" "Within-habitat spillovers" 0.176079927312182 -0.411614804109129 0.423214615965165 "Large_High_Low"
"1009" "Beetles" "Within-habitat spillovers" 0.563097136135089 -0.741430595130462 0.200286961503608 "Large_High_Low"
"1010" "Beetles" "Within-habitat spillovers" 0.778822387861691 -0.683931850944676 -0.51399928273106 "Large_High_Low"
"1011" "Beetles" "Within-habitat spillovers" 0.37761839157468 -0.0418091995954028 0.213329895250596 "Large_High_Low"
"1012" "Beetles" "Within-habitat spillovers" 0.521526937989151 -0.836912210606543 0.393211322150116 "Large_High_Low"
"1013" "Beetles" "Within-habitat spillovers" -0.00534841941908296 -0.569381970093793 -0.397204309926657 "Large_High_Low"
"1014" "Beetles" "Within-habitat spillovers" 1.01544116369802 0.507700733753458 0.344208465375408 "Large_High_Low"
"1015" "Beetles" "Within-habitat spillovers" 0.648813943178191 -0.215155553898889 0.0558504620317971 "Large_High_Low"
"1016" "Beetles" "Within-habitat spillovers" 0.894829297770841 0.845170474823615 0.216402963192027 "Large_High_Low"
"1017" "Beetles" "Within-habitat spillovers" 1.06300684852104 -0.0309692155367809 0.374682068560828 "Large_High_Low"
"1018" "Beetles" "Within-habitat spillovers" 1.62478914846471 -0.0418486701880538 0.0613950549499281 "Large_High_Low"
"1019" "Beetles" "Within-habitat spillovers" 0.717793413728596 0.0151749370534686 -0.117761599133849 "Large_High_Low"
"1020" "Beetles" "Within-habitat spillovers" 0.68895565267362 -0.496005591116228 -0.0934281230524617 "Large_High_Low"
"1021" "Beetles" "Within-habitat spillovers" 0.909624231339705 -0.421239143611456 -0.192938768453179 "Large_High_Low"
"1022" "Beetles" "Within-habitat spillovers" 1.2344435823884 -0.37755619730336 0.461007966763172 "Large_High_Low"
"1023" "Beetles" "Within-habitat spillovers" 0.309226625930434 -0.138690176633235 0.0402815201111023 "Large_High_Low"
"1024" "Beetles" "Within-habitat spillovers" 0.60975165232166 -0.129382154685974 -0.22508104353775 "Large_High_Low"
"1025" "Beetles" "Within-habitat spillovers" 1.00353157929357 0.81649523711812 -0.389163220460832 "Large_High_Low"
"1026" "Beetles" "Within-habitat spillovers" 0.471283612054341 -0.270852332780573 -0.387970777509622 "Large_High_Low"
"1027" "Beetles" "Within-habitat spillovers" 0.667805867466004 -0.36311663486343 0.530320492620705 "Large_High_Low"
"1028" "Beetles" "Within-habitat spillovers" 0.434171700429203 0.742147707926852 -0.529261618559546 "Large_High_Low"
"1029" "Beetles" "Within-habitat spillovers" 0.593633364859622 -0.02563238702303 0.553991574563416 "Large_High_Low"
"1030" "Beetles" "Within-habitat spillovers" 0.660256928488665 0.156723703249141 0.205845653925147 "Large_High_Low"
"1031" "Beetles" "Within-habitat spillovers" -0.550959397493358 0.0607738201964818 -0.864526507825238 "Large_High_Low"
"1032" "Beetles" "Within-habitat spillovers" 0.226338467183817 -0.239902699529933 0.753264445594269 "Large_High_Low"
"1033" "Beetles" "Within-habitat spillovers" 0.340351858571495 -0.786700790497631 0.0209932110537997 "Large_High_Low"
"1034" "Beetles" "Within-habitat spillovers" 0.637143771071354 -0.546811385819258 0.753400842597847 "Large_High_Low"
"1035" "Beetles" "Within-habitat spillovers" 0.251076625103066 -0.675983733237164 1.29270929394666 "Large_High_Low"
"1036" "Beetles" "Within-habitat spillovers" 0.645295729569091 -0.0325390252622151 -0.25858131719665 "Large_High_Low"
"1037" "Beetles" "Within-habitat spillovers" 0.39847604977372 0.380127264857467 0.0207346656462476 "Large_High_Low"
"1038" "Beetles" "Within-habitat spillovers" 1.24350390178925 0.631855712522448 -0.167973481832391 "Large_High_Low"
"1039" "Beetles" "Within-habitat spillovers" 0.684417039738828 0.840888298096047 0.784653798826973 "Large_High_Low"
"1040" "Beetles" "Within-habitat spillovers" 0.482436032373635 -0.155815828876437 0.641332488002165 "Large_High_Low"
"1041" "Beetles" "Within-habitat spillovers" 0.246438594165988 -0.32745012002335 -0.298038554446953 "Large_High_Low"
"1042" "Beetles" "Within-habitat spillovers" 0.854590952353537 0.406226858869852 -0.626473020233025 "Large_High_Low"
"1043" "Beetles" "Within-habitat spillovers" 0.99239939528862 0.0555853739131853 0.0195639907377873 "Large_High_Low"
"1044" "Beetles" "Within-habitat spillovers" 0.799398558397665 0.0120304068701574 0.0347512798911386 "Large_High_Low"
"1045" "Beetles" "Within-habitat spillovers" 0.0591965225917357 -0.16933140602759 -0.632929806767644 "Large_High_Low"
"1046" "Beetles" "Within-habitat spillovers" 0.785132925008503 -0.115045775750627 0.16075550053665 "Large_High_Low"
"1047" "Beetles" "Within-habitat spillovers" 0.543315105673627 0.451580879881032 0.114250294329952 "Large_High_Low"
"1048" "Beetles" "Within-habitat spillovers" 0.760165688576269 -0.0717780235979874 -0.811805813950887 "Large_High_Low"
"1049" "Beetles" "Within-habitat spillovers" 0.538705126754089 0.45963725552092 0.407624200640111 "Large_High_Low"
"1050" "Beetles" "Within-habitat spillovers" 0.846514973080103 0.182345348490127 0.270495905243743 "Large_High_Low"
"1051" "Beetles" "Within-habitat spillovers" 0.823128913861565 0.986263916778627 -0.00912722168476734 "Large_High_Low"
"1052" "Beetles" "Within-habitat spillovers" 0.758078865515411 0.0802327242433874 0.880636440272068 "Large_High_Low"
"1053" "Beetles" "Within-habitat spillovers" 0.910120256042716 0.154899604060211 -0.815720847566899 "Large_High_Low"
"1054" "Beetles" "Within-habitat spillovers" 0.167658123326537 0.157940066007754 -0.340065247796613 "Large_High_Low"
"1055" "Beetles" "Within-habitat spillovers" 0.336780727658753 0.0293339059837968 -0.598040989849883 "Large_High_Low"
"1056" "Beetles" "Within-habitat spillovers" 0.57997978115796 0.977794524933653 0.293853521279482 "Large_High_Low"
"1057" "Beetles" "Within-habitat spillovers" 0.743627793901031 -0.709424092178075 0.134509044598649 "Large_High_Low"
"1058" "Beetles" "Within-habitat spillovers" 0.426406378993726 -0.497256485944187 -0.244553449659496 "Large_High_Low"
"1059" "Beetles" "Within-habitat spillovers" 0.833863820420688 0.532714283297887 0.222681741232398 "Large_High_Low"
"1060" "Beetles" "Within-habitat spillovers" 0.566344259837313 0.535392836673852 -0.240873308540711 "Large_High_Low"
"1061" "Beetles" "Within-habitat spillovers" 0.0788204299557681 0.306531267435799 -0.706777225857339 "Large_High_Low"
"1062" "Beetles" "Within-habitat spillovers" 0.637491833074224 -0.610883506396021 -0.906811036905556 "Large_High_Low"
"1063" "Beetles" "Within-habitat spillovers" 0.269594447361497 -0.404271726637101 -0.44162382376452 "Large_High_Low"
"1064" "Beetles" "Within-habitat spillovers" 0.756741241170237 -0.0138333308124353 0.368348455572189 "Large_High_Low"
"1065" "Beetles" "Within-habitat spillovers" 0.509115641593273 0.111853067620321 -0.0809173885272562 "Large_High_Low"
"1066" "Beetles" "Within-habitat spillovers" 0.835539250496207 -0.380347723605018 0.292392324471644 "Large_High_Low"
"1067" "Beetles" "Within-habitat spillovers" 1.17513932045588 0.227751222722938 0.528254983231141 "Large_High_Low"
"1068" "Beetles" "Within-habitat spillovers" 1.07580221826006 -0.164926162378028 -0.135135643295925 "Large_High_Low"
"1069" "Beetles" "Within-habitat spillovers" 0.0567148867668332 -0.154573458597436 0.845572548731992 "Large_High_Low"
"1070" "Beetles" "Within-habitat spillovers" 0.459596116727086 -0.0284757372832729 -0.714400587152083 "Large_High_Low"
"1071" "Beetles" "Within-habitat spillovers" 1.13951068570229 -0.09834678526196 -0.348854493469933 "Large_High_Low"
"1072" "Beetles" "Within-habitat spillovers" 0.905535500845036 -1.10061940569635 0.398811299187443 "Large_High_Low"
"1073" "Beetles" "Within-habitat spillovers" 0.337124940991695 0.344263782631378 0.561126316724065 "Large_High_Low"
"1074" "Beetles" "Within-habitat spillovers" 0.657786179673926 0.0304564131856428 1.04201634728841 "Large_High_Low"
"1075" "Beetles" "Within-habitat spillovers" 0.526151737865368 0.0796287859555245 -0.508527267498508 "Large_High_Low"
"1076" "Beetles" "Within-habitat spillovers" 0.774484054471335 0.381183521772893 0.136451493162594 "Large_High_Low"
"1077" "Beetles" "Within-habitat spillovers" 0.353704925370538 0.108600376340293 -0.504518012857122 "Large_High_Low"
"1078" "Beetles" "Within-habitat spillovers" 0.237575174254452 -0.00257836825681728 -0.215806828667901 "Large_High_Low"
"1079" "Beetles" "Within-habitat spillovers" 1.04255922729001 -0.441117131085559 -0.429151011658682 "Large_High_Low"
"1080" "Beetles" "Within-habitat spillovers" 0.140134935751054 0.787125777127788 -0.428526769060255 "Large_High_Low"
"1081" "Beetles" "Within-habitat spillovers" 0.567877942521729 -0.145003834883525 0.169969792761364 "Large_High_Low"
"1082" "Beetles" "Within-habitat spillovers" 0.500793998994261 -0.526753266897752 0.157428736481891 "Large_High_Low"
"1083" "Beetles" "Within-habitat spillovers" 0.599473022710076 -0.134689112993348 -0.571254642808497 "Large_High_Low"
"1084" "Beetles" "Within-habitat spillovers" 1.16393346051543 0.390953623899017 0.416890169445035 "Large_High_Low"
"1085" "Beetles" "Within-habitat spillovers" 0.320140878579153 -0.457098373148997 0.0917058069476833 "Large_High_Low"
"1086" "Beetles" "Within-habitat spillovers" 0.709985860211741 -0.258274270135922 0.249310034742458 "Large_High_Low"
"1087" "Beetles" "Within-habitat spillovers" 0.148552693568463 -0.127887214684001 0.392742894389178 "Large_High_Low"
"1088" "Beetles" "Within-habitat spillovers" 0.615055013666006 -0.744874873565189 -0.517793246294587 "Large_High_Low"
"1089" "Beetles" "Within-habitat spillovers" 0.941542172181622 0.188080469291908 -0.396802764556805 "Large_High_Low"
"1090" "Beetles" "Within-habitat spillovers" 0.393693831777839 -0.703462566561645 -0.331768757772238 "Large_High_Low"
"1091" "Beetles" "Within-habitat spillovers" 0.362665307031935 -0.198363409386289 0.196137996280015 "Large_High_Low"
"1092" "Beetles" "Within-habitat spillovers" 0.600670347233082 0.205647936443742 -0.593099516424587 "Large_High_Low"
"1093" "Beetles" "Within-habitat spillovers" -0.0784401056235424 -0.25222513488119 0.690183349877415 "Large_High_Low"
"1094" "Beetles" "Within-habitat spillovers" 0.0165782648657945 0.596383598562869 -0.673476566556709 "Large_High_Low"
"1095" "Beetles" "Within-habitat spillovers" 0.776291689310037 0.160210192157343 -0.163486232223227 "Large_High_Low"
"1096" "Beetles" "Within-habitat spillovers" 0.28235570199057 0.390268217190678 -0.878856996144465 "Large_High_Low"
"1097" "Beetles" "Within-habitat spillovers" 0.518768438247725 0.635473202251533 -0.386476912258207 "Large_High_Low"
"1098" "Beetles" "Within-habitat spillovers" 0.939603462722698 -0.551388546482093 0.642216369172279 "Large_High_Low"
"1099" "Beetles" "Within-habitat spillovers" 0.480601343731814 0.0938519834859656 0.147129024942293 "Large_High_Low"
"1100" "Beetles" "Within-habitat spillovers" 0.557772036351733 0.60660555647425 -0.0697436374732796 "Large_High_Low"
"1101" "Beetles" "Within-habitat spillovers" 0.670396801865876 -0.388171852663832 0.100375373921355 "Large_High_Low"
"1102" "Beetles" "Within-habitat spillovers" 0.437458479098863 -0.36167233043181 -0.126110793364352 "Large_High_Low"
"1103" "Beetles" "Within-habitat spillovers" 0.139048361522808 -0.257716806746342 -0.647439307091279 "Large_High_Low"
"1104" "Beetles" "Within-habitat spillovers" 0.635350301573779 0.639258434246111 -0.494481629657617 "Large_High_Low"
"1105" "Beetles" "Within-habitat spillovers" 0.448479921233389 0.797554622466126 -0.321175304538707 "Large_High_Low"
"1106" "Beetles" "Within-habitat spillovers" 0.439973024684445 0.144186229947999 -0.946171073660842 "Large_High_Low"
"1107" "Beetles" "Within-habitat spillovers" 0.662995765852298 -0.406400734827421 -0.593060692492603 "Large_High_Low"
"1108" "Beetles" "Within-habitat spillovers" 0.96112545664828 -0.0517428552392541 0.244333493312286 "Large_High_Low"
"1109" "Beetles" "Within-habitat spillovers" 0.863845419945876 0.313983833142033 -0.145478385858815 "Large_High_Low"
"1110" "Beetles" "Within-habitat spillovers" 0.323336507580213 0.206480423308427 0.323875228444671 "Large_High_Low"
"1111" "Beetles" "Within-habitat spillovers" 0.350782984283288 0.0592123491627289 -0.362089329044891 "Large_High_Low"
"1112" "Beetles" "Within-habitat spillovers" 0.66684281321247 -0.339376019261819 -0.198695019086535 "Large_High_Low"
"1113" "Beetles" "Within-habitat spillovers" 0.207920137045088 -0.239282569105196 -0.255075596172962 "Large_High_Low"
"1114" "Beetles" "Within-habitat spillovers" 0.64096035271756 0.367120376636259 -0.135336083860197 "Large_High_Low"
"1115" "Beetles" "Within-habitat spillovers" 0.772508725611924 0.235109242472093 -0.150787045189342 "Large_High_Low"
"1116" "Beetles" "Within-habitat spillovers" 0.911899596296185 -0.0474104171302271 -0.447574123925787 "Large_High_Low"
"1117" "Beetles" "Within-habitat spillovers" 0.571445375350341 -0.149541586412617 0.252915281967791 "Large_High_Low"
"1118" "Beetles" "Within-habitat spillovers" 0.940071550215465 0.0613499362980051 -0.444000482615575 "Large_High_Low"
"1119" "Beetles" "Within-habitat spillovers" 0.78647061566869 0.590820783524077 -0.207923227717215 "Large_High_Low"
"1120" "Beetles" "Within-habitat spillovers" 0.224433787164794 -0.391038703938613 0.156049106944203 "Large_High_Low"
"1121" "Beetles" "Within-habitat spillovers" 0.8278587616149 -0.536765325876475 -0.00622755625101458 "Large_High_Low"
"1122" "Beetles" "Within-habitat spillovers" 0.410928892682717 -0.835880954714108 0.418454899859872 "Large_High_Low"
"1123" "Beetles" "Within-habitat spillovers" 0.655652394725811 -0.0425971720702922 0.0396126096418299 "Large_High_Low"
"1124" "Beetles" "Within-habitat spillovers" 0.904611359858583 -0.288800431906298 -0.214913317487056 "Large_High_Low"
"1125" "Beetles" "Within-habitat spillovers" 0.664580399844626 0.652210361706256 -1.01868475100285 "Large_High_Low"
"1126" "Beetles" "Within-habitat spillovers" 0.188548129635778 0.158947880147224 -0.646197785514577 "Large_High_Low"
"1127" "Beetles" "Within-habitat spillovers" 0.891334480452516 0.214642967229313 -0.350941361017353 "Large_High_Low"
"1128" "Beetles" "Within-habitat spillovers" -0.0971531938893014 -0.0438659682725675 0.000893785890616408 "Small_High_High"
"1129" "Beetles" "Within-habitat spillovers" -0.27501816097587 0.0837959116092202 0.0539187340034167 "Small_High_High"
"1130" "Beetles" "Within-habitat spillovers" -0.216719162783049 0.0066803234601478 0.00405264535359183 "Small_High_High"
"1131" "Beetles" "Within-habitat spillovers" -0.15050378462167 -0.0295024754092716 0.00139113235761125 "Small_High_High"
"1132" "Beetles" "Within-habitat spillovers" -0.300886672927119 -0.00463051133957135 -0.0155958311639127 "Small_High_High"
"1133" "Beetles" "Within-habitat spillovers" -0.101021182478825 -0.037897029538057 0.0871847120941514 "Small_High_High"
"1134" "Beetles" "Within-habitat spillovers" -0.190650248503789 -0.0935049458529593 -0.00199102674757618 "Small_High_High"
"1135" "Beetles" "Within-habitat spillovers" -0.156757450944797 0.00644487812510248 0.0528562539749562 "Small_High_High"
"1136" "Beetles" "Within-habitat spillovers" -0.148878697825132 -0.0267058424295585 0.00113018499092878 "Small_High_High"
"1137" "Beetles" "Within-habitat spillovers" -0.249120881124003 -0.0336397821170039 0.104710689746478 "Small_High_High"
"1138" "Beetles" "Within-habitat spillovers" -0.458350604375808 -0.110041167108541 -0.0683817285496382 "Small_High_High"
"1139" "Beetles" "Within-habitat spillovers" -0.167955620540432 -0.0362951392216803 -0.0129042082785259 "Small_High_High"
"1140" "Beetles" "Within-habitat spillovers" -0.0404066268775475 0.0979516411715376 -0.179310751077029 "Small_High_High"
"1141" "Beetles" "Within-habitat spillovers" -0.0912547293104193 -0.0193538217752112 -0.0496539866404343 "Small_High_High"
"1142" "Beetles" "Within-habitat spillovers" -0.317869698194603 0.0322659562315386 0.0122465736871693 "Small_High_High"
"1143" "Beetles" "Within-habitat spillovers" -0.0900726146774263 0.0398272537400452 -0.0131299137880069 "Small_High_High"
"1144" "Beetles" "Within-habitat spillovers" -0.0681978502629404 -0.0445135603483336 -0.0323178789047985 "Small_High_High"
"1145" "Beetles" "Within-habitat spillovers" -0.147744631228972 -0.0448261354127783 -0.0221360968119557 "Small_High_High"
"1146" "Beetles" "Within-habitat spillovers" -0.167043287685337 -0.00879059039178027 -0.00567340538380211 "Small_High_High"
"1147" "Beetles" "Within-habitat spillovers" -0.219780404422162 0.0903907818907512 0.0946213494773085 "Small_High_High"
"1148" "Beetles" "Within-habitat spillovers" -0.0869234268833595 -0.103119062285534 0.273830318334563 "Small_High_High"
"1149" "Beetles" "Within-habitat spillovers" -0.222113801137627 0.127202441392563 -0.0727380094955926 "Small_High_High"
"1150" "Beetles" "Within-habitat spillovers" -0.256921921262408 -0.000703282104157905 -0.0366588764348785 "Small_High_High"
"1151" "Beetles" "Within-habitat spillovers" -0.178515094422191 0.0234626727524188 -0.00802587604290467 "Small_High_High"
"1152" "Beetles" "Within-habitat spillovers" -0.119778706533149 -0.0690822519305601 0.0546099109463462 "Small_High_High"
"1153" "Beetles" "Within-habitat spillovers" -0.207910050911986 -0.178146436875397 0.0786917701683622 "Small_High_High"
"1154" "Beetles" "Within-habitat spillovers" -0.294022151041962 0.00540903593466043 0.0179851267916993 "Small_High_High"
"1155" "Beetles" "Within-habitat spillovers" -0.157550951957189 -0.00901558259077456 0.0109755919998304 "Small_High_High"
"1156" "Beetles" "Within-habitat spillovers" -0.542711784509028 -0.0978957505330419 -0.0317311599707187 "Small_High_High"
"1157" "Beetles" "Within-habitat spillovers" -0.216373002624884 -0.0101555875614457 -0.034653736844433 "Small_High_High"
"1158" "Beetles" "Within-habitat spillovers" -0.173803619862064 -0.00513980061680918 0.0229547528049682 "Small_High_High"
"1159" "Beetles" "Within-habitat spillovers" -0.12610694575757 -0.0229963837064511 0.0324948408126223 "Small_High_High"
"1160" "Beetles" "Within-habitat spillovers" -0.0855214490339236 -0.215751869487454 -0.000947166425814597 "Small_High_High"
"1161" "Beetles" "Within-habitat spillovers" -0.140028415937095 0.01741102431289 0.122017186767254 "Small_High_High"
"1162" "Beetles" "Within-habitat spillovers" -0.181699279896712 -0.0273391793154045 -0.0352549922724826 "Small_High_High"
"1163" "Beetles" "Within-habitat spillovers" -0.275067558388969 0.0692675142368017 -0.0953400698073706 "Small_High_High"
"1164" "Beetles" "Within-habitat spillovers" 0.0127514947646067 -0.052096340165338 0.21522618165162 "Small_High_High"
"1165" "Beetles" "Within-habitat spillovers" -0.286655439389263 0.0139822755019567 0.00578901664573088 "Small_High_High"
"1166" "Beetles" "Within-habitat spillovers" -0.193712302339073 -0.0113888034816187 -0.045617264247388 "Small_High_High"
"1167" "Beetles" "Within-habitat spillovers" -0.171775039847769 0.027287555948951 0.00289605733850061 "Small_High_High"
"1168" "Beetles" "Within-habitat spillovers" -0.227763345568202 0.0343671978571751 0.0349635956820556 "Small_High_High"
"1169" "Beetles" "Within-habitat spillovers" -0.302284240446726 -0.00985644546184525 0.0682364712248774 "Small_High_High"
"1170" "Beetles" "Within-habitat spillovers" -0.12541971142576 -0.0524373825804277 -0.0219216269669542 "Small_High_High"
"1171" "Beetles" "Within-habitat spillovers" -0.275525624615104 -0.00873714467938021 0.0769453220707396 "Small_High_High"
"1172" "Beetles" "Within-habitat spillovers" -0.114869849080596 -0.0513392979928844 -0.00410418577306887 "Small_High_High"
"1173" "Beetles" "Within-habitat spillovers" -0.11871923309527 -0.0939411648035442 0.0249585972486768 "Small_High_High"
"1174" "Beetles" "Within-habitat spillovers" -0.308686175232071 -0.0309760930520375 -0.0355609641134347 "Small_High_High"
"1175" "Beetles" "Within-habitat spillovers" -0.123271923737676 -0.348736693895261 0.235430927800396 "Small_High_High"
"1176" "Beetles" "Within-habitat spillovers" -0.118716057606517 0.0441691869568237 0.085321531948807 "Small_High_High"
"1177" "Beetles" "Within-habitat spillovers" -0.190380137691979 -0.00977141557110345 -0.0153294293734134 "Small_High_High"
"1178" "Beetles" "Within-habitat spillovers" -0.27258784491396 0.0575114958105178 -0.0541558088428627 "Small_High_High"
"1179" "Beetles" "Within-habitat spillovers" -0.164470385566726 -0.0326501057654299 -0.000220205777931559 "Small_High_High"
"1180" "Beetles" "Within-habitat spillovers" -0.187515417292506 0.00204471973250994 -0.0387386853279058 "Small_High_High"
"1181" "Beetles" "Within-habitat spillovers" -0.104141237064028 0.0449452622099041 0.0523493416490875 "Small_High_High"
"1182" "Beetles" "Within-habitat spillovers" -0.198974305810596 0.120755439040015 -0.173454917332408 "Small_High_High"
"1183" "Beetles" "Within-habitat spillovers" -0.318306127279002 -0.0224774728335005 0.134485068668686 "Small_High_High"
"1184" "Beetles" "Within-habitat spillovers" -0.110823785451146 -0.0218641863432544 -0.00345671421563971 "Small_High_High"
"1185" "Beetles" "Within-habitat spillovers" -0.212516817446654 -0.0113269646883366 0.0236448021225569 "Small_High_High"
"1186" "Beetles" "Within-habitat spillovers" -0.13029169522136 -0.177068711484291 0.408982655953037 "Small_High_High"
"1187" "Beetles" "Within-habitat spillovers" -0.21439863454112 -0.0247584474708937 -0.00518722059403525 "Small_High_High"
"1188" "Beetles" "Within-habitat spillovers" -0.136046623986441 -0.0446101080936055 0.0450675040580916 "Small_High_High"
"1189" "Beetles" "Within-habitat spillovers" -0.0984984923484796 0.0216296047408094 0.00118366225935511 "Small_High_High"
"1190" "Beetles" "Within-habitat spillovers" -0.19327876150161 -0.0210721441944492 -0.060947815769547 "Small_High_High"
"1191" "Beetles" "Within-habitat spillovers" -0.152787913839058 -0.0171488013280344 0.00698754370898702 "Small_High_High"
"1192" "Beetles" "Within-habitat spillovers" -0.0454058826342375 0.0906907749665902 0.479897928002931 "Small_High_High"
"1193" "Beetles" "Within-habitat spillovers" -0.0901590707884347 -0.00637893101764813 -0.00274109700137462 "Small_High_High"
"1194" "Beetles" "Within-habitat spillovers" -0.178215328703006 -0.042249023303657 0.0256489351190392 "Small_High_High"
"1195" "Beetles" "Within-habitat spillovers" -0.118728643497094 0.214230327764361 0.362075560863327 "Small_High_High"
"1196" "Beetles" "Within-habitat spillovers" -0.544186765223583 0.173815529166041 0.0888347494001314 "Small_High_High"
"1197" "Beetles" "Within-habitat spillovers" -0.353407106069895 0.0273787090637138 0.0972346791447365 "Small_High_High"
"1198" "Beetles" "Within-habitat spillovers" -0.28998167114995 -0.207455134831891 -0.0582927740087912 "Small_High_High"
"1199" "Beetles" "Within-habitat spillovers" -0.185298849802406 -0.112124793938008 0.051140211560439 "Small_High_High"
"1200" "Beetles" "Within-habitat spillovers" -0.258337721877706 -0.0178626852639644 0.00280100331554625 "Small_High_High"
"1201" "Beetles" "Within-habitat spillovers" -0.181067719347526 -0.0404533234497393 -0.00368381309259267 "Small_High_High"
"1202" "Beetles" "Within-habitat spillovers" -0.512168992170979 0.16920189804553 0.0238348425102343 "Small_High_High"
"1203" "Beetles" "Within-habitat spillovers" -0.173767109322042 -0.0268752350163176 -0.0720580022008244 "Small_High_High"
"1204" "Beetles" "Within-habitat spillovers" -0.151546230223442 -0.0388618725719334 -0.00222977321335945 "Small_High_High"
"1205" "Beetles" "Within-habitat spillovers" -0.167323556005863 -0.126951931805133 -0.0442395474445608 "Small_High_High"
"1206" "Beetles" "Within-habitat spillovers" -0.175543429645062 0.035597240050716 0.138230702306032 "Small_High_High"
"1207" "Beetles" "Within-habitat spillovers" -0.198387527920007 -0.0205233949836816 0.0382775226668069 "Small_High_High"
"1208" "Beetles" "Within-habitat spillovers" -0.270817827187136 0.0735186614697728 0.0394403532269591 "Small_High_High"
"1209" "Beetles" "Within-habitat spillovers" -0.0975114311702547 0.0243483507110861 -0.188742918151235 "Small_High_High"
"1210" "Beetles" "Within-habitat spillovers" -0.346545683592859 0.0514395678872449 -0.12160684468423 "Small_High_High"
"1211" "Beetles" "Within-habitat spillovers" -0.213803300523953 -0.207988066103218 -0.016369375436298 "Small_High_High"
"1212" "Beetles" "Within-habitat spillovers" -0.106228108357126 -0.0352221989099558 -0.0168565666554838 "Small_High_High"
"1213" "Beetles" "Within-habitat spillovers" -0.167113727176615 -0.0551196791184737 -0.0155706984058363 "Small_High_High"
"1214" "Beetles" "Within-habitat spillovers" -0.419885543262143 -0.0782883389615292 -0.035609836638685 "Small_High_High"
"1215" "Beetles" "Within-habitat spillovers" -0.240681773936373 -0.100683441673083 0.0769444942605407 "Small_High_High"
"1216" "Beetles" "Within-habitat spillovers" -0.134552394255961 -0.0129950020084185 0.0649763599825127 "Small_High_High"
"1217" "Beetles" "Within-habitat spillovers" -0.192664393506192 0.0282800265172839 -0.0603464785849182 "Small_High_High"
"1218" "Beetles" "Within-habitat spillovers" -0.146031214780518 -0.0296340098519671 -0.0587987302397299 "Small_High_High"
"1219" "Beetles" "Within-habitat spillovers" -0.258709050848289 -0.109780092348833 -0.0166470696534482 "Small_High_High"
"1220" "Beetles" "Within-habitat spillovers" -0.151216206923759 -0.0286950089541526 -0.00866174860409961 "Small_High_High"
"1221" "Beetles" "Within-habitat spillovers" -0.204707085839596 0.0150233059645221 -0.0538343019920596 "Small_High_High"
"1222" "Beetles" "Within-habitat spillovers" -0.122066165359944 -0.0244359265499869 0.0055664876292755 "Small_High_High"
"1223" "Beetles" "Within-habitat spillovers" -0.204923319628057 -0.0102356151314119 0.0727361468759104 "Small_High_High"
"1224" "Beetles" "Within-habitat spillovers" -0.184075315204016 -0.025654549955375 -0.0123541881470079 "Small_High_High"
"1225" "Beetles" "Within-habitat spillovers" -0.227650399622586 -0.017653203620408 0.00575428180267251 "Small_High_High"
"1226" "Beetles" "Within-habitat spillovers" -0.184655636609802 0.0903035175324551 0.0967062763132461 "Small_High_High"
"1227" "Beetles" "Within-habitat spillovers" -0.125967793026468 -0.020092601314605 -0.013467750981801 "Small_High_High"
"1228" "Beetles" "Within-habitat spillovers" -0.44911722907765 -0.136044596651509 0.011114056731683 "Small_High_High"
"1229" "Beetles" "Within-habitat spillovers" -0.260329420795762 -0.0578985154371008 -0.0285042867341457 "Small_High_High"
"1230" "Beetles" "Within-habitat spillovers" -0.189863975552004 0.00345377627751999 -0.019619912883996 "Small_High_High"
"1231" "Beetles" "Within-habitat spillovers" -0.259405633695135 0.057860878596848 0.0127075386613068 "Small_High_High"
"1232" "Beetles" "Within-habitat spillovers" -0.24462534076379 0.165340427496875 0.188185480766797 "Small_High_High"
"1233" "Beetles" "Within-habitat spillovers" -0.133696402206505 -0.0810345092928328 -0.0227845862389799 "Small_High_High"
"1234" "Beetles" "Within-habitat spillovers" -0.172728012367141 0.0607382359293899 -0.0419431436974267 "Small_High_High"
"1235" "Beetles" "Within-habitat spillovers" -0.353454343504029 0.00692785821810258 -0.185388975852844 "Small_High_High"
"1236" "Beetles" "Within-habitat spillovers" -0.428910478571922 0.0898144653071681 0.0697098462371426 "Small_High_High"
"1237" "Beetles" "Within-habitat spillovers" -0.181796747832263 -0.0179185142203716 0.00754321204694985 "Small_High_High"
"1238" "Beetles" "Within-habitat spillovers" -0.145393446389286 0.0286871442800813 0.0244060403933796 "Small_High_High"
"1239" "Beetles" "Within-habitat spillovers" -0.179284661458486 -0.0668302645112441 -0.0465769407951442 "Small_High_High"
"1240" "Beetles" "Within-habitat spillovers" -0.306630403938388 -0.0637327396047395 -0.0370976435555313 "Small_High_High"
"1241" "Beetles" "Within-habitat spillovers" -0.251262903664245 0.00695215755383406 -0.00099941435580964 "Small_High_High"
"1242" "Beetles" "Within-habitat spillovers" -0.060786838982828 -0.25287342429821 0.423539400123757 "Small_High_High"
"1243" "Beetles" "Within-habitat spillovers" -0.152196841514736 0.00461833773140136 -0.0221475085824734 "Small_High_High"
"1244" "Beetles" "Within-habitat spillovers" -0.155895949153694 -0.0312483120970314 -0.0210282181190687 "Small_High_High"
"1245" "Beetles" "Within-habitat spillovers" -0.2023569294907 0.00119355455382983 0.00717007973863381 "Small_High_High"
"1246" "Beetles" "Within-habitat spillovers" -0.124380203071335 0.00279966802560769 -0.045484389415292 "Small_High_High"
"1247" "Beetles" "Within-habitat spillovers" -0.377819184534231 -0.0946072406341463 -0.0950477605911435 "Small_High_High"
"1248" "Beetles" "Within-habitat spillovers" -0.165804938211664 -0.0102749475963391 0.00270602713694756 "Small_High_High"
"1249" "Beetles" "Within-habitat spillovers" -0.420460107158681 0.151279758206641 -0.0201061667468208 "Small_High_High"
"1250" "Beetles" "Within-habitat spillovers" -0.204273907866517 -0.0141878498555102 0.209902925361648 "Small_High_High"
"1251" "Beetles" "Within-habitat spillovers" -0.120212737747007 -0.0957988470427001 0.0366179833711281 "Small_High_High"
"1252" "Beetles" "Within-habitat spillovers" -0.147189900138022 -0.0438986245833767 -0.0183189601351624 "Small_High_High"
"1253" "Beetles" "Within-habitat spillovers" -0.233606040773019 0.0211330131795439 0.0385653094165445 "Small_High_High"
"1254" "Beetles" "Within-habitat spillovers" -0.242623941668925 -0.0384113056833053 0.0535423510110414 "Small_High_High"
"1255" "Beetles" "Within-habitat spillovers" -0.221937047750264 -0.0110671946652928 -0.0137996436180053 "Small_High_High"
"1256" "Beetles" "Within-habitat spillovers" -0.295858355466912 -0.00621517507996893 -0.0700502491569721 "Small_High_High"
"1257" "Beetles" "Within-habitat spillovers" -0.237493311733048 0.037728512083145 -0.0462438124005461 "Small_High_High"
"1258" "Beetles" "Within-habitat spillovers" -0.424369604275778 -0.0772236886165386 -0.100892070544029 "Small_High_High"
"1259" "Beetles" "Within-habitat spillovers" -0.210756663673505 -0.00851207906945542 0.00782895524664043 "Small_High_High"
"1260" "Beetles" "Within-habitat spillovers" -0.259930633142346 -0.0988532953589462 0.00697851914630987 "Small_High_High"
"1261" "Beetles" "Within-habitat spillovers" 0.112165356948296 -0.206830967391832 -0.559660684129865 "Small_High_High"
"1262" "Beetles" "Within-habitat spillovers" -0.14068030988747 -0.0047642663121826 -0.0523517736083945 "Small_High_High"
"1263" "Beetles" "Within-habitat spillovers" -0.233491457579166 0.0138208448357329 -0.139020761515173 "Small_High_High"
"1264" "Beetles" "Within-habitat spillovers" -0.191166926789767 0.0153993809365303 0.0284709321447231 "Small_High_High"
"1265" "Beetles" "Within-habitat spillovers" -0.135587067904547 -0.0422309124486868 -0.0076915538641705 "Small_High_High"
"1266" "Beetles" "Within-habitat spillovers" -0.176422296963767 -0.049671331264938 -0.00927915817049088 "Small_High_High"
"1267" "Beetles" "Within-habitat spillovers" -0.245096083379319 -0.011191874698667 -0.134826033822794 "Small_High_High"
"1268" "Beetles" "Within-habitat spillovers" -0.214014592227452 0.0334329437986012 -0.0448861857454117 "Small_High_High"
"1269" "Beetles" "Within-habitat spillovers" -0.322830537604268 -0.00458793838012999 0.0466084921314238 "Small_High_High"
"1270" "Beetles" "Within-habitat spillovers" -0.310580770798943 0.0826537725476385 -0.0205799538951708 "Small_High_High"
"1271" "Beetles" "Within-habitat spillovers" -0.107964225373031 -0.0508024286031544 0.0203461152373664 "Small_High_High"
"1272" "Beetles" "Within-habitat spillovers" -0.184495610860627 -0.0281361485004399 -0.0290282739819228 "Small_High_High"
"1273" "Beetles" "Within-habitat spillovers" -0.473509564540181 0.0465742736894145 0.129837126737761 "Small_High_High"
"1274" "Beetles" "Within-habitat spillovers" -0.122139589936266 0.0476786922542626 -0.142394143350662 "Small_High_High"
"1275" "Beetles" "Within-habitat spillovers" -0.17151848457286 0.0235979291731469 -0.0237422008737688 "Small_High_High"
"1276" "Beetles" "Within-habitat spillovers" -0.177369299111155 -0.0327020900764209 -0.00348052690213091 "Small_High_High"
"1277" "Beetles" "Within-habitat spillovers" -0.269147515769922 0.135540901461832 0.136554891264402 "Small_High_High"
"1278" "Beetles" "Within-habitat spillovers" -0.212169540341288 0.0126952476316517 -0.00315231350663543 "Small_High_High"
"1279" "Beetles" "Within-habitat spillovers" -0.216712112591355 -0.0829202877432466 0.0105512274086338 "Small_High_High"
"1280" "Beetles" "Within-habitat spillovers" -0.174827711885398 0.015600394842398 0.0284073202156746 "Small_High_High"
"1281" "Beetles" "Within-habitat spillovers" -0.129893732222212 -0.0126894421839115 -0.0305142218431065 "Small_High_High"
"1282" "Beetles" "Within-habitat spillovers" -0.257533488673526 -0.0677579267219216 0.152418443832804 "Small_High_High"
"1283" "Beetles" "Within-habitat spillovers" -0.162577222326473 -0.0120409749488772 -0.0248366714421189 "Small_High_High"
"1284" "Beetles" "Within-habitat spillovers" -0.379598001237905 -0.0703896522006786 0.0154498835241457 "Small_High_High"
"1285" "Beetles" "Within-habitat spillovers" -0.305156082347559 0.00191960105747081 0.0626127302235523 "Small_High_High"
"1286" "Beetles" "Within-habitat spillovers" -0.0789919493906342 -0.0356561506496349 -0.110143287255287 "Small_High_High"
"1287" "Beetles" "Within-habitat spillovers" -0.224572579139005 -0.0515429402162699 0.0648216256929898 "Small_High_High"
"1288" "Beetles" "Within-habitat spillovers" -0.225476871116768 0.0715445956193951 -0.0291972062050577 "Small_High_High"
"1289" "Beetles" "Within-habitat spillovers" -0.583025155996492 -0.0170935200311947 -0.120703942265429 "Small_High_High"
"1290" "Beetles" "Within-habitat spillovers" -0.171025194885218 -0.0460932272244692 0.0180888499401386 "Small_High_High"
"1291" "Beetles" "Within-habitat spillovers" -0.17445609471567 -0.0225823081085321 -0.00895816014610273 "Small_High_High"
"1292" "Beetles" "Within-habitat spillovers" -0.307908526383246 -0.0384172109776793 -0.0408559012578352 "Small_High_High"
"1293" "Beetles" "Within-habitat spillovers" -0.299552879496068 -0.132820836117855 -0.067105007134334 "Small_High_High"
"1294" "Beetles" "Within-habitat spillovers" -0.179423523243471 0.124027261141379 0.0451526981886495 "Small_High_High"
"1295" "Beetles" "Within-habitat spillovers" -0.212175494190263 -0.0400108718523496 -0.00438222799346846 "Small_High_High"
"1296" "Beetles" "Within-habitat spillovers" -0.177246458737855 -0.0307432750621901 -0.00178373591285685 "Small_High_High"
"1297" "Beetles" "Within-habitat spillovers" -0.22813672166029 0.00478820120094934 -0.00313775681688001 "Small_High_High"
"1298" "Beetles" "Within-habitat spillovers" -0.105262064292002 -0.0939021738490808 -0.0110207827588148 "Small_High_High"
"1299" "Beetles" "Within-habitat spillovers" -0.171727462376797 -0.0137623692035628 0.00865033875333911 "Small_High_High"
"1300" "Beetles" "Within-habitat spillovers" -0.382514257158388 -0.0603722104206651 0.00897982798417808 "Small_High_High"
"1301" "Beetles" "Within-habitat spillovers" -0.444294273817208 -0.00716320425895325 0.0611719228828235 "Small_High_High"
"1302" "Beetles" "Within-habitat spillovers" -0.100590831262627 -0.0343356921608549 -0.00834156083724815 "Small_High_High"
"1303" "Beetles" "Within-habitat spillovers" -0.266894498561172 0.0613607299525034 0.075473383920558 "Small_High_High"
"1304" "Beetles" "Within-habitat spillovers" -0.28218177167288 -0.000894211279457462 -0.00358428633979367 "Small_High_High"
"1305" "Beetles" "Within-habitat spillovers" -0.137625554508891 -0.0113917850732007 -0.0983933657496887 "Small_High_High"
"1306" "Beetles" "Within-habitat spillovers" -0.119940776952806 -0.0468405933447834 -0.0159673218832332 "Small_High_High"
"1307" "Beetles" "Within-habitat spillovers" -0.220783559648545 0.0390836927731608 -0.0275027018713754 "Small_High_High"
"1308" "Beetles" "Within-habitat spillovers" -0.313511221119317 0.223115189338076 0.0679977712429821 "Small_High_High"
"1309" "Beetles" "Within-habitat spillovers" -0.301994288762314 -0.0895026964998059 -0.0255181015529509 "Small_High_High"
"1310" "Beetles" "Within-habitat spillovers" -0.208062377985994 0.0164529728540509 0.000635020479708397 "Small_High_High"
"1311" "Beetles" "Within-habitat spillovers" -0.21956186982723 -0.0174510313826314 0.128780298560722 "Small_High_High"
"1312" "Beetles" "Within-habitat spillovers" -0.125076031310365 -0.0155053269352118 -0.130155820460043 "Small_High_High"
"1313" "Beetles" "Within-habitat spillovers" -0.312348945132413 0.00226798739500144 -0.00955171328147003 "Small_High_High"
"1314" "Beetles" "Within-habitat spillovers" -0.31607733772248 0.0591131025898137 -0.217950457040622 "Small_High_High"
"1315" "Beetles" "Within-habitat spillovers" -0.0924893987822148 -0.00672584347664872 0.00831741027440684 "Small_High_High"
"1316" "Beetles" "Within-habitat spillovers" -0.350345350643026 0.000854636485141899 0.0747187616326164 "Small_High_High"
"1317" "Beetles" "Within-habitat spillovers" -0.0969013107592064 -0.402167774751368 0.404959684451273 "Small_High_High"
"1318" "Beetles" "Within-habitat spillovers" -0.225931903798482 0.0181993311774965 0.0314590068516039 "Small_High_High"
"1319" "Beetles" "Within-habitat spillovers" -0.352760005378415 0.0423228074003092 -0.00649092636689704 "Small_High_High"
"1320" "Beetles" "Within-habitat spillovers" -0.0756656657700985 0.0540920940636146 -0.0358129608585128 "Small_High_High"
"1321" "Beetles" "Within-habitat spillovers" -0.371076650763878 -0.047456487634837 0.115533673499962 "Small_High_High"
"1322" "Beetles" "Within-habitat spillovers" -0.197994661792184 0.24466371688915 0.0340917337106105 "Small_High_High"
"1323" "Beetles" "Within-habitat spillovers" -0.13636891806882 0.00521380747640324 0.00765492411329699 "Small_High_High"
"1324" "Beetles" "Within-habitat spillovers" -0.162055175493879 -0.0801551708195618 0.0682472249872582 "Small_High_High"
"1325" "Beetles" "Within-habitat spillovers" -0.148775710929083 -0.0212015950755686 0.0252276842690843 "Small_High_High"
"1326" "Beetles" "Within-habitat spillovers" -0.291816955525486 -0.0593266886730047 0.00565536599503903 "Small_High_High"
"1327" "Beetles" "Within-habitat spillovers" -0.207743774520896 -0.0110190807491261 -0.00905936292988619 "Small_High_High"
"1328" "Beetles" "Within-habitat spillovers" -0.398913639046209 0.0816858307030894 0.193516491278087 "Small_High_High"
"1329" "Beetles" "Within-habitat spillovers" -0.287945772938932 -0.142130267554111 -0.0381198140434858 "Small_High_High"
"1330" "Beetles" "Within-habitat spillovers" -0.243905191025678 0.118820316447088 0.35942146776457 "Small_High_High"
"1331" "Beetles" "Within-habitat spillovers" -0.307386081929385 -0.0698813865521582 -0.00340443343813793 "Small_High_High"
"1332" "Beetles" "Within-habitat spillovers" -0.048391289290606 -0.225020720141455 -0.176899678298081 "Small_High_High"
"1333" "Beetles" "Within-habitat spillovers" -0.281170416916993 -0.0301839875118128 -0.114090259389321 "Small_High_High"
"1334" "Beetles" "Within-habitat spillovers" -0.259366530040852 -0.0089013009857315 0.0211135659744285 "Small_High_High"
"1335" "Beetles" "Within-habitat spillovers" -0.249565292199192 -0.103038282675368 -0.119670528931676 "Small_High_High"
"1336" "Beetles" "Within-habitat spillovers" -0.279320421234044 -0.0684169624137183 -0.0997358529149887 "Small_High_High"
"1337" "Beetles" "Within-habitat spillovers" -0.142834898970679 -0.01024590058649 -0.0495994935077533 "Small_High_High"
"1338" "Beetles" "Within-habitat spillovers" -0.119428066654263 -0.0142455615869325 0.0253593038512495 "Small_High_High"
"1339" "Beetles" "Within-habitat spillovers" -0.156346233697896 -0.0546385554668109 -0.0919984269732672 "Small_High_High"
"1340" "Beetles" "Within-habitat spillovers" -0.229578556881999 -0.0415380888916362 -0.0339378927782988 "Small_High_High"
"1341" "Beetles" "Within-habitat spillovers" -0.320305925013377 0.0510587373549261 -0.0919978317854792 "Small_High_High"
"1342" "Beetles" "Within-habitat spillovers" -0.177112222945212 0.0197793772112458 -0.107346401250239 "Small_High_High"
"1343" "Beetles" "Within-habitat spillovers" -0.210106828305663 -0.0516870776242666 0.0093715825621008 "Small_High_High"
"1344" "Beetles" "Within-habitat spillovers" -0.159056959442828 -0.0524774737702794 -0.00321279159313458 "Small_High_High"
"1345" "Beetles" "Within-habitat spillovers" -0.340204582727786 0.157590835955472 0.03376822039639 "Small_High_High"
"1346" "Beetles" "Within-habitat spillovers" -0.0814731906629345 -0.0709810129194971 -0.0790718446126416 "Small_High_High"
"1347" "Beetles" "Within-habitat spillovers" -0.208917196698438 -0.00448767380235501 -0.0129616847574621 "Small_High_High"
"1348" "Beetles" "Within-habitat spillovers" -0.254936763423964 -0.0729283483752706 -0.0110470481534021 "Small_High_High"
"1349" "Beetles" "Within-habitat spillovers" -0.31695903468633 -0.127516255229313 -0.146318781684801 "Small_High_High"
"1350" "Beetles" "Within-habitat spillovers" -0.167589601029853 -0.0181090244278599 -0.0203059230332111 "Small_High_High"
"1351" "Beetles" "Within-habitat spillovers" -0.0946778142998545 0.0447220469019971 -0.0107792065063339 "Small_High_High"
"1352" "Beetles" "Within-habitat spillovers" -0.161759159145844 -0.0183335525613514 0.0151261333473623 "Small_High_High"
"1353" "Beetles" "Within-habitat spillovers" -0.240993672019623 -0.00614027308176968 0.0415489511740857 "Small_High_High"
"1354" "Beetles" "Within-habitat spillovers" -0.169336997935126 -0.0312633948433899 -0.00595274525521794 "Small_High_High"
"1355" "Beetles" "Within-habitat spillovers" -0.382037260291828 0.248883698407134 -0.107866175784519 "Small_High_High"
"1356" "Beetles" "Within-habitat spillovers" -0.119179558977432 -0.0355707944046842 -0.00635333904542708 "Small_High_High"
"1357" "Beetles" "Within-habitat spillovers" -0.295680599422068 -0.215333483140374 -0.0363162356598656 "Small_High_High"
"1358" "Beetles" "Within-habitat spillovers" -0.374177126270225 -0.0133214065515403 0.0971167442664554 "Small_High_High"
"1359" "Beetles" "Within-habitat spillovers" -0.315956794809853 0.0371291263126894 -0.0218772013073218 "Small_High_High"
"1360" "Beetles" "Within-habitat spillovers" 0.032440077893879 0.147367057119798 0.136279700341033 "Small_High_High"
"1361" "Beetles" "Within-habitat spillovers" -0.206552971901008 0.0131172293504724 -0.000224877769572251 "Small_High_High"
"1362" "Beetles" "Within-habitat spillovers" -0.193652556733018 -0.000757191957179483 -0.0113933486364665 "Small_High_High"
"1363" "Beetles" "Within-habitat spillovers" -0.0568076465035128 -0.129858053523453 0.0527512975398426 "Small_High_High"
"1364" "Beetles" "Within-habitat spillovers" -0.066081161828382 -0.0748954008802538 0.00503701481235325 "Small_High_High"
"1365" "Beetles" "Within-habitat spillovers" 0.0378915354684837 0.0571534098538846 -0.0509561766962187 "Small_High_High"
"1366" "Beetles" "Within-habitat spillovers" -0.226216824843574 -0.0118884023544019 -0.0531118626176211 "Small_High_High"
"1367" "Beetles" "Within-habitat spillovers" -0.228995224994124 -0.0194539791140417 0.0310559771311766 "Small_High_High"
"1368" "Beetles" "Within-habitat spillovers" -0.153740776768001 -0.0222817067239678 -0.0199132291022864 "Small_High_High"
"1369" "Beetles" "Within-habitat spillovers" -0.18722226485501 -0.0405886015467199 -0.024744578379716 "Small_High_High"
"1370" "Beetles" "Within-habitat spillovers" -0.101556176890937 -0.0761355821648784 -0.0111259519303328 "Small_High_High"
"1371" "Beetles" "Within-habitat spillovers" -0.152537934477586 0.0233271971084971 -0.00893575879773591 "Small_High_High"
"1372" "Beetles" "Within-habitat spillovers" -0.322141936466519 0.0121694512616792 0.0608857295158458 "Small_High_High"
"1373" "Beetles" "Within-habitat spillovers" -0.21680157024547 0.0245660743106584 -0.124529638875216 "Small_High_High"
"1374" "Beetles" "Within-habitat spillovers" -0.124410337338313 0.0175134101321746 -0.0499928080946344 "Small_High_High"
"1375" "Beetles" "Within-habitat spillovers" -0.240192694377655 0.156416269924926 -0.0541563320738769 "Small_High_High"
"1376" "Beetles" "Within-habitat spillovers" -0.26146060527759 0.0187369684985088 -0.0296838184617837 "Small_High_High"
"1377" "Beetles" "Within-habitat spillovers" -0.181519243037272 -0.0244940738860419 -0.024072556675182 "Small_High_High"
"1378" "Beetles" "Within-habitat spillovers" -0.224571715371867 0.0628182433507121 -0.0105450430050998 "Small_High_High"
"1379" "Beetles" "Within-habitat spillovers" -0.160830118526481 -0.0343635398861869 -0.0302624046781241 "Small_High_High"
"1380" "Beetles" "Within-habitat spillovers" -0.150682528515187 -0.0725739289814872 -0.077432849116142 "Small_High_High"
"1381" "Beetles" "Within-habitat spillovers" -0.157104905060902 -0.0245639254049075 -0.000133387764135438 "Small_High_High"
"1382" "Beetles" "Within-habitat spillovers" -0.191112550923361 0.00781478202726721 -0.0229233821039437 "Small_High_High"
"1383" "Beetles" "Within-habitat spillovers" -0.205752850477795 -0.0497647563804177 0.0226518903161475 "Small_High_High"
"1384" "Beetles" "Within-habitat spillovers" -0.225544713681092 0.0279235930240498 0.0292894847074614 "Small_High_High"
"1385" "Beetles" "Within-habitat spillovers" -0.270437021271013 -0.0452123773552284 -0.0895227019582931 "Small_High_High"
"1386" "Beetles" "Within-habitat spillovers" -0.188969288421381 -0.0352960207134989 -0.0113517967394711 "Small_High_High"
"1387" "Beetles" "Within-habitat spillovers" -0.124243588134475 -0.092584087875701 -0.119907781679003 "Small_High_High"
"1388" "Beetles" "Within-habitat spillovers" -0.269092097558577 0.0183054425475045 0.00109916860713153 "Small_High_High"
"1389" "Beetles" "Within-habitat spillovers" -0.153704571222207 -0.000670363840041065 -0.00792719555857781 "Small_High_High"
"1390" "Beetles" "Within-habitat spillovers" -0.210489793574124 -0.136331179971017 0.0570325188869357 "Small_High_High"
"1391" "Beetles" "Within-habitat spillovers" -0.237961101141676 0.0704623365032644 0.0783163679857729 "Small_High_High"
"1392" "Beetles" "Within-habitat spillovers" -0.210581348362047 0.132257166228101 -0.128933142907071 "Small_High_High"
"1393" "Beetles" "Within-habitat spillovers" -0.20796334099187 0.0566742857076947 -0.0667221106245734 "Small_High_High"
"1394" "Beetles" "Within-habitat spillovers" -0.212042588014432 0.025207388851429 0.0711605014502864 "Small_High_High"
"1395" "Beetles" "Within-habitat spillovers" -0.251212704887691 -0.0277421793772181 -0.0495558229539907 "Small_High_High"
"1396" "Beetles" "Within-habitat spillovers" -0.263919814554737 -0.0396742822632701 -0.00781242745042963 "Small_High_High"
"1397" "Beetles" "Within-habitat spillovers" -0.325754311435994 -0.135905048196216 0.12371376135903 "Small_High_High"
"1398" "Beetles" "Within-habitat spillovers" -0.213468181250154 -0.0280673205362199 -0.0164910167461698 "Small_High_High"
"1399" "Beetles" "Within-habitat spillovers" -0.237722864523101 -0.0382838236923334 -0.0175338549771418 "Small_High_High"
"1400" "Beetles" "Within-habitat spillovers" -0.121565889272089 -0.255767346139739 0.00666746251819468 "Small_High_High"
"1401" "Beetles" "Within-habitat spillovers" -0.11206226334327 0.113170482062401 0.142145591746317 "Small_High_High"
"1402" "Beetles" "Within-habitat spillovers" -0.233584798147733 0.00954078522899469 -0.0446248371711952 "Small_High_High"
"1403" "Beetles" "Within-habitat spillovers" -0.169661490713732 0.00868031071740478 0.0181368353859569 "Small_High_High"
"1404" "Beetles" "Within-habitat spillovers" -0.183555359603069 -0.00573116137452599 0.169070327433386 "Small_High_High"
"1405" "Beetles" "Within-habitat spillovers" -0.175675656605891 0.0204312635761166 -0.0852170043289444 "Small_High_High"
"1406" "Beetles" "Within-habitat spillovers" -0.206630444336222 -0.0223077223606912 0.00636077023097792 "Small_High_High"
"1407" "Beetles" "Within-habitat spillovers" -0.0400112724141591 -0.0430921004039043 0.019796192541006 "Small_High_High"
"1408" "Beetles" "Within-habitat spillovers" -0.167712501535179 -0.0573403661710896 0.00308164230729431 "Small_High_High"
"1409" "Beetles" "Within-habitat spillovers" -0.215252492690917 -0.0253195729161935 0.0565114753378172 "Small_High_High"
"1410" "Beetles" "Within-habitat spillovers" -0.143961036465237 0.00026180298231046 -0.0425115252691762 "Small_High_High"
"1411" "Beetles" "Within-habitat spillovers" -0.280236898160136 0.0416842000748703 -0.0590613830028407 "Small_High_High"
"1412" "Beetles" "Within-habitat spillovers" -0.319014493876764 0.100529481809972 -0.0174502661327068 "Small_High_High"
"1413" "Beetles" "Within-habitat spillovers" -0.168829686309816 -0.0252349055636246 -0.0492674602778557 "Small_High_High"
"1414" "Beetles" "Within-habitat spillovers" -0.485929647637799 0.178851424368813 0.20610981570953 "Small_High_High"
"1415" "Beetles" "Within-habitat spillovers" -0.151027971941273 -0.0393981069384778 -0.0205179471522634 "Small_High_High"
"1416" "Beetles" "Within-habitat spillovers" -0.299954441516851 0.113718254699563 0.0409922661784327 "Small_High_High"
"1417" "Beetles" "Within-habitat spillovers" -0.304460068410076 0.106094843482791 0.134009875014838 "Small_High_High"
"1418" "Beetles" "Within-habitat spillovers" 0.0468431350037016 0.0506396344037602 -0.110632688371615 "Small_High_High"
"1419" "Beetles" "Within-habitat spillovers" -0.225317500147151 0.000236479383772869 0.0381020759945791 "Small_High_High"
"1420" "Beetles" "Within-habitat spillovers" -0.291782895369475 -0.375723582713526 -0.126107751227139 "Small_High_High"
"1421" "Beetles" "Within-habitat spillovers" -0.170565375450109 -0.100181321519449 0.0207714772202848 "Small_High_High"
"1422" "Beetles" "Within-habitat spillovers" -0.27919491934187 -0.0387050791296914 0.29725852044578 "Small_High_High"
"1423" "Beetles" "Within-habitat spillovers" -0.0802293670637096 -0.0250951003218531 -0.0755279317875537 "Small_High_High"
"1424" "Beetles" "Within-habitat spillovers" -0.138170644799065 -0.0480562815111057 -0.0186351391984542 "Small_High_High"
"1425" "Beetles" "Within-habitat spillovers" -0.134843114033271 -0.0457125347408287 -0.0426802214969948 "Small_High_High"
"1426" "Beetles" "Within-habitat spillovers" -0.203203512586098 -0.0755392947188755 -0.0196100369702894 "Small_High_High"
"1427" "Beetles" "Within-habitat spillovers" -0.183512194932013 -0.0248403779649593 -0.0188695557472237 "Small_High_High"
"1428" "Beetles" "Within-habitat spillovers" -0.135790629051628 -0.107472838689676 0.0987322471511426 "Small_High_High"
"1429" "Beetles" "Within-habitat spillovers" -0.197124801976949 -0.0153577817918047 -0.028590872113652 "Small_High_High"
"1430" "Beetles" "Within-habitat spillovers" -0.226439545570915 0.0517008535067274 -0.0626832938065738 "Small_High_High"
"1431" "Beetles" "Within-habitat spillovers" -0.161673811437722 0.0528264036017993 0.0313212901936952 "Small_High_High"
"1432" "Beetles" "Within-habitat spillovers" 0.159382023257166 0.532525544493252 -0.727011132682458 "Large_High_High"
"1433" "Beetles" "Within-habitat spillovers" -0.601247867572752 -0.236448817872619 -0.103703413050844 "Large_High_High"
"1434" "Beetles" "Within-habitat spillovers" -0.0569595030638361 0.44568961973988 0.570223373000684 "Large_High_High"
"1435" "Beetles" "Within-habitat spillovers" -0.166580638968712 0.427413177420446 -0.203373664563607 "Large_High_High"
"1436" "Beetles" "Within-habitat spillovers" -0.110917056970197 0.0339674778233949 0.0297128923970689 "Large_High_High"
"1437" "Beetles" "Within-habitat spillovers" -0.347371277397359 0.0415425818153968 -0.101670675260306 "Large_High_High"
"1438" "Beetles" "Within-habitat spillovers" 0.0256542392581393 0.623235785883124 0.486965925880327 "Large_High_High"
"1439" "Beetles" "Within-habitat spillovers" 0.103317588085079 0.157577431027504 0.0302879313080255 "Large_High_High"
"1440" "Beetles" "Within-habitat spillovers" -0.356100160470776 0.2424566647732 -0.334601560492039 "Large_High_High"
"1441" "Beetles" "Within-habitat spillovers" 0.613787676483168 0.343710341618216 -0.5928851489566 "Large_High_High"
"1442" "Beetles" "Within-habitat spillovers" -0.527427150014676 0.226593071450793 -0.452934428129444 "Large_High_High"
"1443" "Beetles" "Within-habitat spillovers" -0.371576604824439 0.128207526928205 -0.00916286132374982 "Large_High_High"
"1444" "Beetles" "Within-habitat spillovers" -0.336955929256306 0.0385505256439788 -0.210844650812214 "Large_High_High"
"1445" "Beetles" "Within-habitat spillovers" -0.300277004165272 -0.0475113861135747 -0.254998565850439 "Large_High_High"
"1446" "Beetles" "Within-habitat spillovers" -0.0263734320566798 0.59625285732373 -0.0376023169034864 "Large_High_High"
"1447" "Beetles" "Within-habitat spillovers" -0.0661217625115297 0.0663462799509769 0.718144251480216 "Large_High_High"
"1448" "Beetles" "Within-habitat spillovers" -0.0364888964699251 0.465597217502354 -0.116319698350086 "Large_High_High"
"1449" "Beetles" "Within-habitat spillovers" 0.076157655586989 0.237644609526578 0.368069014606467 "Large_High_High"
"1450" "Beetles" "Within-habitat spillovers" -0.309113331168419 0.35885204867548 0.073941341896761 "Large_High_High"
"1451" "Beetles" "Within-habitat spillovers" -0.0603510535354157 0.308855819991318 -0.11095376773024 "Large_High_High"
"1452" "Beetles" "Within-habitat spillovers" -0.115660304844341 0.760793264594186 0.105585818594025 "Large_High_High"
"1453" "Beetles" "Within-habitat spillovers" -0.416946464606187 0.398384382684602 -0.135537941884801 "Large_High_High"
"1454" "Beetles" "Within-habitat spillovers" -0.0287402888474801 0.343276486857821 -0.0742643078716701 "Large_High_High"
"1455" "Beetles" "Within-habitat spillovers" -0.372962072845043 0.0229441125129148 -0.447669172484215 "Large_High_High"
"1456" "Beetles" "Within-habitat spillovers" -0.0562100156605424 0.438530974317666 -0.241076489532841 "Large_High_High"
"1457" "Beetles" "Within-habitat spillovers" -0.24938601577917 0.23384420801739 -0.0155234337745144 "Large_High_High"
"1458" "Beetles" "Within-habitat spillovers" 0.141334406921545 0.589150412146174 0.601135256847969 "Large_High_High"
"1459" "Beetles" "Within-habitat spillovers" 0.501687458005539 0.46836164249022 0.239225164342752 "Large_High_High"
"1460" "Beetles" "Within-habitat spillovers" -0.282073081370127 0.763516828999256 0.520670678568456 "Large_High_High"
"1461" "Beetles" "Within-habitat spillovers" -0.282672668015057 0.555337745308792 0.0027585203496806 "Large_High_High"
"1462" "Beetles" "Within-habitat spillovers" -0.157742854402647 0.287356171184364 -0.0402746162993845 "Large_High_High"
"1463" "Beetles" "Within-habitat spillovers" -0.21018110655628 0.278634872074627 0.0862471745335982 "Large_High_High"
"1464" "Beetles" "Within-habitat spillovers" -0.535837823398765 0.195775312968769 -0.615950528639829 "Large_High_High"
"1465" "Beetles" "Within-habitat spillovers" -0.0657793448803019 0.285327142065551 0.359437465317326 "Large_High_High"
"1466" "Beetles" "Within-habitat spillovers" -0.273249399307412 0.314375013143568 -0.201655209551955 "Large_High_High"
"1467" "Beetles" "Within-habitat spillovers" 0.140146269481832 0.286201959101584 0.653791982185726 "Large_High_High"
"1468" "Beetles" "Within-habitat spillovers" 0.447051851991734 0.494854124882309 0.360698190398249 "Large_High_High"
"1469" "Beetles" "Within-habitat spillovers" -0.151713247954554 0.69568801565279 0.00768584587223931 "Large_High_High"
"1470" "Beetles" "Within-habitat spillovers" -0.362320623788016 -0.13412374719206 0.216009320009095 "Large_High_High"
"1471" "Beetles" "Within-habitat spillovers" -0.385522215344967 0.134786493301434 -0.197608054777794 "Large_High_High"
"1472" "Beetles" "Within-habitat spillovers" -0.105324904843636 0.217074414956008 0.187620252385649 "Large_High_High"
"1473" "Beetles" "Within-habitat spillovers" 0.170710229996693 0.31175551834259 0.481514612734127 "Large_High_High"
"1474" "Beetles" "Within-habitat spillovers" -0.478325538149984 0.355123184460429 -0.466053035532456 "Large_High_High"
"1475" "Beetles" "Within-habitat spillovers" -0.00712931383229948 0.121414667812316 -0.00113429999624282 "Large_High_High"
"1476" "Beetles" "Within-habitat spillovers" -0.433899154922449 0.396080302705512 -0.0083901316156415 "Large_High_High"
"1477" "Beetles" "Within-habitat spillovers" 0.493667563187188 0.280901060575985 -0.526514050926986 "Large_High_High"
"1478" "Beetles" "Within-habitat spillovers" -0.152887616442346 0.453561434605325 0.0783127594277464 "Large_High_High"
"1479" "Beetles" "Within-habitat spillovers" -0.119495425229897 0.30157936744128 0.0982738313152322 "Large_High_High"
"1480" "Beetles" "Within-habitat spillovers" 0.0769750606624187 0.45260260680583 -0.00989939468310815 "Large_High_High"
"1481" "Beetles" "Within-habitat spillovers" -0.155993781404419 0.206171236564216 -0.0726232906266711 "Large_High_High"
"1482" "Beetles" "Within-habitat spillovers" -0.2244933726935 0.731257981933434 0.209296858844451 "Large_High_High"
"1483" "Beetles" "Within-habitat spillovers" -0.434320543940445 0.0432127400227218 0.339589456341794 "Large_High_High"
"1484" "Beetles" "Within-habitat spillovers" -0.229241499476562 0.903450671472034 -0.135486637073661 "Large_High_High"
"1485" "Beetles" "Within-habitat spillovers" -0.13346567795212 0.299096741269159 -0.351395194530207 "Large_High_High"
"1486" "Beetles" "Within-habitat spillovers" -0.414870133792661 -0.0292519055907871 0.062414473540466 "Large_High_High"
"1487" "Beetles" "Within-habitat spillovers" -0.421034377909215 -0.0107550114414613 0.230029868502492 "Large_High_High"
"1488" "Beetles" "Within-habitat spillovers" -0.445230984031189 0.231789897822328 0.0211425458789578 "Large_High_High"
"1489" "Beetles" "Within-habitat spillovers" -0.338907559997225 0.356433165502198 -0.404156484211028 "Large_High_High"
"1490" "Beetles" "Within-habitat spillovers" -0.147509128302278 0.0385425941590294 -0.66876916766209 "Large_High_High"
"1491" "Beetles" "Within-habitat spillovers" -0.571580289545188 0.325208349854914 -0.118974809026703 "Large_High_High"
"1492" "Beetles" "Within-habitat spillovers" 0.0382050759372362 0.28006699287759 0.343210411589342 "Large_High_High"
"1493" "Beetles" "Within-habitat spillovers" -0.340751875995064 0.746972162303292 -0.437329436097923 "Large_High_High"
"1494" "Beetles" "Within-habitat spillovers" 0.251335338673762 1.22110424903373 -0.339134292230846 "Large_High_High"
"1495" "Beetles" "Within-habitat spillovers" -0.372474055518486 0.702363694134436 0.136340778880047 "Large_High_High"
"1496" "Beetles" "Within-habitat spillovers" -0.566864803995767 0.767780015191557 0.450745415761913 "Large_High_High"
"1497" "Beetles" "Within-habitat spillovers" 0.054823766382009 0.398502266084384 -0.419410330582666 "Large_High_High"
"1498" "Beetles" "Within-habitat spillovers" -0.224619746400749 -0.105394395067185 0.319360763359921 "Large_High_High"
"1499" "Beetles" "Within-habitat spillovers" 0.121630762975258 0.298849074006795 0.161591902701152 "Large_High_High"
"1500" "Beetles" "Within-habitat spillovers" 0.345112988871827 0.30748441950919 -0.352066438193329 "Large_High_High"
"1501" "Beetles" "Within-habitat spillovers" -0.553028835346627 0.403007593766107 -0.172961901959286 "Large_High_High"
"1502" "Beetles" "Within-habitat spillovers" 0.118141712818824 0.378580167961708 -0.281240485673575 "Large_High_High"
"1503" "Beetles" "Within-habitat spillovers" -0.483189050303229 0.173277607524025 -0.0322547153437588 "Large_High_High"
"1504" "Beetles" "Within-habitat spillovers" -0.371357833275017 0.0529174069500378 -0.160558044952593 "Large_High_High"
"1505" "Beetles" "Within-habitat spillovers" -0.0699989909846041 0.214019147403509 -0.0378124202726955 "Large_High_High"
"1506" "Beetles" "Within-habitat spillovers" -0.211257755824195 0.06445551398494 -0.351674688822957 "Large_High_High"
"1507" "Beetles" "Within-habitat spillovers" -0.581425145976885 0.327520249157872 0.0838430037305121 "Large_High_High"
"1508" "Beetles" "Within-habitat spillovers" -0.372595560627783 0.61463902205293 0.206082107006324 "Large_High_High"
"1509" "Beetles" "Within-habitat spillovers" -0.365738052533359 -0.205177529513475 0.00677904440727154 "Large_High_High"
"1510" "Beetles" "Within-habitat spillovers" -0.52086964269182 0.0480957696125608 -0.270053177965917 "Large_High_High"
"1511" "Beetles" "Within-habitat spillovers" 0.128147137031783 0.459260261797269 -0.601849737756529 "Large_High_High"
"1512" "Beetles" "Within-habitat spillovers" -0.36934636636493 -0.17435429856945 -0.729458622932977 "Large_High_High"
"1513" "Beetles" "Within-habitat spillovers" 0.346899857663648 0.253855341153016 0.752253396828788 "Large_High_High"
"1514" "Beetles" "Within-habitat spillovers" -0.401122829627701 0.19782251133495 0.272968529448972 "Large_High_High"
"1515" "Beetles" "Within-habitat spillovers" -0.529490335868138 0.568584436567303 -0.0526466270202139 "Large_High_High"
"1516" "Beetles" "Within-habitat spillovers" 0.382267494875976 0.78569411899558 -0.272390876487517 "Large_High_High"
"1517" "Beetles" "Within-habitat spillovers" -0.415832151861471 -0.1059315628811 -0.109220060780193 "Large_High_High"
"1518" "Beetles" "Within-habitat spillovers" -0.0751337405957218 0.422636277026062 -0.466294171085181 "Large_High_High"
"1519" "Beetles" "Within-habitat spillovers" -0.62722344557961 0.242299640837 0.291660728042235 "Large_High_High"
"1520" "Beetles" "Within-habitat spillovers" -0.253731002856712 0.128665132473029 0.157930117281783 "Large_High_High"
"1521" "Beetles" "Within-habitat spillovers" -0.276317083044076 -0.0264571567015599 -0.0567883178592481 "Large_High_High"
"1522" "Beetles" "Within-habitat spillovers" 0.398798157349464 -0.206209645725394 0.393591347054473 "Large_High_High"
"1523" "Beetles" "Within-habitat spillovers" -0.711238615182972 0.0159114923230169 0.0540853857961889 "Large_High_High"
"1524" "Beetles" "Within-habitat spillovers" -0.0542124248376257 0.316522447190666 0.834115890571712 "Large_High_High"
"1525" "Beetles" "Within-habitat spillovers" -0.0896201229070861 0.170675942626337 -0.348559709376977 "Large_High_High"
"1526" "Beetles" "Within-habitat spillovers" -0.432482325300553 0.115866965006251 -0.119777170721503 "Large_High_High"
"1527" "Beetles" "Within-habitat spillovers" 0.254137698327889 0.247971893766717 0.205250472909894 "Large_High_High"
"1528" "Beetles" "Within-habitat spillovers" -0.429330223776565 0.17198087678222 -0.489647436904035 "Large_High_High"
"1529" "Beetles" "Within-habitat spillovers" 0.194077756982673 0.42312046456774 0.589001194819144 "Large_High_High"
"1530" "Beetles" "Within-habitat spillovers" -0.124998631542901 0.0695389259696107 -0.0203125924063252 "Large_High_High"
"1531" "Beetles" "Within-habitat spillovers" -0.29063710215254 0.272200668466437 -0.563472164192113 "Large_High_High"
"1532" "Beetles" "Within-habitat spillovers" -0.214639021498654 0.348653268399837 0.400734049091245 "Large_High_High"
"1533" "Beetles" "Within-habitat spillovers" -0.483345226342782 0.138652083332289 -0.0183833106362799 "Large_High_High"
"1534" "Beetles" "Within-habitat spillovers" -0.48113748401993 0.0667676472283045 0.0474407312759315 "Large_High_High"
"1535" "Beetles" "Within-habitat spillovers" -0.25060150177452 -0.125759412407037 -0.337470670181647 "Large_High_High"
"1536" "Beetles" "Within-habitat spillovers" 0.147777588845189 0.185103098630995 0.357668245197638 "Large_High_High"
"1537" "Beetles" "Within-habitat spillovers" -0.423928707276297 0.678750024025749 0.0521483650579783 "Large_High_High"
"1538" "Beetles" "Within-habitat spillovers" 0.306479256847451 0.335838767421954 -0.0274358786222412 "Large_High_High"
"1539" "Beetles" "Within-habitat spillovers" -0.303611668384156 -0.180493216575602 -0.30889874413816 "Large_High_High"
"1540" "Beetles" "Within-habitat spillovers" -0.353242987556522 0.0977371956424405 -0.231716985296573 "Large_High_High"
"1541" "Beetles" "Within-habitat spillovers" 0.536120388589504 0.467206028923344 -0.162238479668711 "Large_High_High"
"1542" "Beetles" "Within-habitat spillovers" 0.141530415604426 0.60377825704161 0.0240934796369034 "Large_High_High"
"1543" "Beetles" "Within-habitat spillovers" 0.427625976632155 0.765634579324379 0.464799268963493 "Large_High_High"
"1544" "Beetles" "Within-habitat spillovers" -0.115764079449165 0.647613598376725 -0.143158208702624 "Large_High_High"
"1545" "Beetles" "Within-habitat spillovers" -0.589483226482506 -0.115091852923954 0.38054308806041 "Large_High_High"
"1546" "Beetles" "Within-habitat spillovers" -0.31170640675412 0.716589316468931 0.326638007975159 "Large_High_High"
"1547" "Beetles" "Within-habitat spillovers" -0.63187937754275 0.864439512341354 0.0782144343765723 "Large_High_High"
"1548" "Beetles" "Within-habitat spillovers" 0.185931057082797 0.450872349030873 0.0525485837338057 "Large_High_High"
"1549" "Beetles" "Within-habitat spillovers" -0.349688664409681 0.078811790877185 -0.105396859762362 "Large_High_High"
"1550" "Beetles" "Within-habitat spillovers" -0.0630164223656414 0.867859223421845 0.139403307944041 "Large_High_High"
"1551" "Beetles" "Within-habitat spillovers" 0.562818274007489 0.00477293295072005 -0.277924291214151 "Large_High_High"
"1552" "Beetles" "Within-habitat spillovers" -0.0421876065463784 0.63583347461067 0.389864085000328 "Large_High_High"
"1553" "Beetles" "Within-habitat spillovers" -0.0193526106612517 0.274254576418823 0.450922663415842 "Large_High_High"
"1554" "Beetles" "Within-habitat spillovers" -0.331987548292119 0.501383321884596 0.357026507155979 "Large_High_High"
"1555" "Beetles" "Within-habitat spillovers" -0.197834061040167 0.285372551172362 0.0816382750872799 "Large_High_High"
"1556" "Beetles" "Within-habitat spillovers" -0.388833938256333 -0.22554359298857 0.0642058919780569 "Large_High_High"
"1557" "Beetles" "Within-habitat spillovers" -0.194409750625691 0.381535888144578 -0.19933792471332 "Large_High_High"
"1558" "Beetles" "Within-habitat spillovers" -0.180565974842349 0.499538153251461 -0.188786540787297 "Large_High_High"
"1559" "Beetles" "Within-habitat spillovers" 0.275430706455029 0.61602058373453 0.0214262000350489 "Large_High_High"
"1560" "Beetles" "Within-habitat spillovers" -0.231020261991811 0.133232418941352 0.585461690328061 "Large_High_High"
"1561" "Beetles" "Within-habitat spillovers" -0.118401957233369 0.0243753765664934 0.307941576976746 "Large_High_High"
"1562" "Beetles" "Within-habitat spillovers" -0.11839975167867 0.578212856775297 0.311608707223767 "Large_High_High"
"1563" "Beetles" "Within-habitat spillovers" -0.356100183024476 0.0786386829417802 0.236060873458386 "Large_High_High"
"1564" "Beetles" "Within-habitat spillovers" -0.188378204537861 0.110545316994529 -0.203900626164603 "Large_High_High"
"1565" "Beetles" "Within-habitat spillovers" 0.266493785598576 0.508266706183552 -0.429561385564127 "Large_High_High"
"1566" "Beetles" "Within-habitat spillovers" 0.0973747863512146 0.562751438250715 0.272422854251424 "Large_High_High"
"1567" "Beetles" "Within-habitat spillovers" -0.229679772866489 0.407470670536929 0.652118463092377 "Large_High_High"
"1568" "Beetles" "Within-habitat spillovers" -0.0692660755028694 0.11098002774188 0.166175094069226 "Large_High_High"
"1569" "Beetles" "Within-habitat spillovers" -0.162354056260885 0.12658047766564 -0.160442968496865 "Large_High_High"
"1570" "Beetles" "Within-habitat spillovers" -0.0509826128770953 0.292632401819276 -0.419539879294841 "Large_High_High"
"1571" "Beetles" "Within-habitat spillovers" 0.107248667464501 0.378061576350638 0.366077087454768 "Large_High_High"
"1572" "Beetles" "Within-habitat spillovers" -0.368612917634401 0.0764668164260983 -0.0980304022160179 "Large_High_High"
"1573" "Beetles" "Within-habitat spillovers" -0.332833739875012 0.239946878731749 0.465383322244139 "Large_High_High"
"1574" "Beetles" "Within-habitat spillovers" -0.238048461907195 0.191845843843922 0.0142718600715329 "Large_High_High"
"1575" "Beetles" "Within-habitat spillovers" -0.285995037943929 0.0862975606828655 0.0407825545710589 "Large_High_High"
"1576" "Beetles" "Within-habitat spillovers" -0.265307141440868 0.654468733656994 -0.225727198320292 "Large_High_High"
"1577" "Beetles" "Within-habitat spillovers" -0.316003021584373 0.0147223880998032 0.118687264480852 "Large_High_High"
"1578" "Beetles" "Within-habitat spillovers" 0.049839351054525 1.00324168537322 -0.599117836941596 "Large_High_High"
"1579" "Beetles" "Within-habitat spillovers" 0.274014709891518 -0.0781936746626758 -0.743426841485035 "Large_High_High"
"1580" "Beetles" "Within-habitat spillovers" -0.241969975020267 0.423608806585446 0.291883099853169 "Large_High_High"
"1581" "Beetles" "Within-habitat spillovers" -0.237561868643416 0.202427134270594 -0.400843957251103 "Large_High_High"
"1582" "Beetles" "Within-habitat spillovers" -0.229993498935036 0.0652606951399659 -0.106661588977595 "Large_High_High"
"1583" "Beetles" "Within-habitat spillovers" -0.575732132568685 0.266106839048478 -0.274488887722721 "Large_High_High"
"1584" "Beetles" "Within-habitat spillovers" -0.0261568410891189 0.153889787663408 -0.0567464762364446 "Large_High_High"
"1585" "Beetles" "Within-habitat spillovers" -0.10638547393572 0.673902811809669 0.175043512104145 "Large_High_High"
"1586" "Beetles" "Within-habitat spillovers" -0.273040107513548 0.111126136908923 0.511767511043489 "Large_High_High"
"1587" "Beetles" "Within-habitat spillovers" -0.356613619507847 0.139816447618588 0.03748092305182 "Large_High_High"
"1588" "Beetles" "Within-habitat spillovers" 0.161869787842523 0.302445602120168 -0.33381039309662 "Large_High_High"
"1589" "Beetles" "Within-habitat spillovers" -0.243289830149128 0.309236967864933 -0.0743031279830937 "Large_High_High"
"1590" "Beetles" "Within-habitat spillovers" -0.310929823124504 0.453450877968892 0.0656847173648997 "Large_High_High"
"1591" "Beetles" "Within-habitat spillovers" 0.14870874311839 0.434432756865746 -0.304056594152224 "Large_High_High"
"1592" "Beetles" "Within-habitat spillovers" -0.283083716885348 0.30167047805041 -0.219080904587895 "Large_High_High"
"1593" "Beetles" "Within-habitat spillovers" 0.376425000986932 -0.374825232817565 -0.348641959147704 "Large_High_High"
"1594" "Beetles" "Within-habitat spillovers" -0.0219784975280577 0.270338598578651 -0.335089103876296 "Large_High_High"
"1595" "Beetles" "Within-habitat spillovers" 0.160623790582708 0.661079072559379 -0.567850923565541 "Large_High_High"
"1596" "Beetles" "Within-habitat spillovers" -0.188561774309968 -0.031790715682728 0.654895886890335 "Large_High_High"
"1597" "Beetles" "Within-habitat spillovers" -0.388015370771444 0.142153864815682 -0.141186824927121 "Large_High_High"
"1598" "Beetles" "Within-habitat spillovers" 0.266786517563928 0.595384622602169 -0.812173686052429 "Large_High_High"
"1599" "Beetles" "Within-habitat spillovers" -0.0206775450425625 0.0582920842825794 0.0690960918318858 "Large_High_High"
"1600" "Beetles" "Within-habitat spillovers" -0.145858880786037 0.276128167177425 0.240594877823976 "Large_High_High"
"1601" "Beetles" "Within-habitat spillovers" 0.0100823618449734 0.605823674325284 0.641244791427502 "Large_High_High"
"1602" "Beetles" "Within-habitat spillovers" -0.36251393242939 0.101859872651822 -0.2854436100615 "Large_High_High"
"1603" "Beetles" "Within-habitat spillovers" -0.411345742056613 0.766730977948258 -0.269777988208852 "Large_High_High"
"1604" "Beetles" "Within-habitat spillovers" 0.219747915781783 0.328361957099687 -0.142926167605695 "Large_High_High"
"1605" "Beetles" "Within-habitat spillovers" 0.245505005953391 0.612527230194912 0.209594287303281 "Large_High_High"
"1606" "Beetles" "Within-habitat spillovers" 0.25917036104716 0.287313140291078 0.0417732586949884 "Large_High_High"
"1607" "Beetles" "Within-habitat spillovers" 0.326219036418347 0.511534085058084 0.171080546790155 "Large_High_High"
"1608" "Beetles" "Within-habitat spillovers" -0.438077062926045 0.00583983348638165 -0.297242022003195 "Large_High_High"
"1609" "Beetles" "Within-habitat spillovers" 0.749136844223025 0.773644920042568 -0.106733738953574 "Large_High_High"
"1610" "Beetles" "Within-habitat spillovers" -0.18122910384982 0.00657302085262174 -0.206269958026723 "Large_High_High"
"1611" "Beetles" "Within-habitat spillovers" 0.206412075369116 0.20940952197763 0.0708072599666596 "Large_High_High"
"1612" "Beetles" "Within-habitat spillovers" 0.155002176407754 1.10711466092765 0.138294040534747 "Large_High_High"
"1613" "Beetles" "Within-habitat spillovers" -0.061424666972683 0.256383642298602 -0.591663992334741 "Large_High_High"
"1614" "Beetles" "Within-habitat spillovers" 0.167322136218293 0.786825312741288 0.0902357760221707 "Large_High_High"
"1615" "Beetles" "Within-habitat spillovers" -0.188457428683629 -0.121209640307296 -0.101115611361878 "Large_High_High"
"1616" "Beetles" "Within-habitat spillovers" -0.0222155953001688 0.2250531881357 -0.608307619356841 "Large_High_High"
"1617" "Beetles" "Within-habitat spillovers" -0.506029111008911 0.677830432627586 0.750746944106539 "Large_High_High"
"1618" "Beetles" "Within-habitat spillovers" -0.117588511573814 0.968088131908185 -0.0140874174650922 "Large_High_High"
"1619" "Beetles" "Within-habitat spillovers" -0.176266658976115 0.299231765143868 -0.10292320159799 "Large_High_High"
"1620" "Beetles" "Within-habitat spillovers" -0.392336808492944 0.44932000900475 0.270992748645681 "Large_High_High"
"1621" "Beetles" "Within-habitat spillovers" -0.28138881327663 0.0668908374349906 0.21129373262493 "Large_High_High"
"1622" "Beetles" "Within-habitat spillovers" -0.060889810738668 -0.194608052601472 -0.151183280111328 "Large_High_High"
"1623" "Beetles" "Within-habitat spillovers" -0.287753361885145 0.18003823759214 0.132686386628324 "Large_High_High"
"1624" "Beetles" "Within-habitat spillovers" -0.434868008154926 0.0842595515927284 0.534334147707526 "Large_High_High"
"1625" "Beetles" "Within-habitat spillovers" -0.0704111048730785 0.400841293547338 0.147302152290735 "Large_High_High"
"1626" "Beetles" "Within-habitat spillovers" 0.463576608619177 0.288746539664341 -0.002315847305128 "Large_High_High"
"1627" "Beetles" "Within-habitat spillovers" -0.266474638535984 0.247321489691115 0.0977174442252161 "Large_High_High"
"1628" "Beetles" "Within-habitat spillovers" 0.170680920669932 0.551034178498585 0.306349425002321 "Large_High_High"
"1629" "Beetles" "Within-habitat spillovers" 0.331166857329295 0.35839652912132 0.206870229024247 "Large_High_High"
"1630" "Beetles" "Within-habitat spillovers" 0.116861738152189 0.786025523595118 -0.0549915818812208 "Large_High_High"
"1631" "Beetles" "Within-habitat spillovers" -0.180148434329538 0.108434367290126 -0.273394884811177 "Large_High_High"
"1632" "Beetles" "Within-habitat spillovers" 0.156933041935717 0.229657166274104 -0.174348972620258 "Large_High_High"
"1633" "Beetles" "Within-habitat spillovers" -0.492028753026117 -0.226588868071485 -0.361941907032939 "Large_High_High"
"1634" "Beetles" "Within-habitat spillovers" 0.0164504896803915 0.438667267892915 0.0591568947125502 "Large_High_High"
"1635" "Beetles" "Within-habitat spillovers" -0.0981327689938903 -0.0298331753554204 -0.239062704502817 "Large_High_High"
"1636" "Beetles" "Within-habitat spillovers" 0.0119266521906226 -0.021072549808999 0.0679839761440002 "Large_High_High"
"1637" "Beetles" "Within-habitat spillovers" 0.105311642009637 0.67036599833059 0.119065914497535 "Large_High_High"
"1638" "Beetles" "Within-habitat spillovers" -0.45732588474433 0.147138145724225 0.14795283049541 "Large_High_High"
"1639" "Beetles" "Within-habitat spillovers" 0.484189435821101 0.777635862948568 0.0454224645233958 "Large_High_High"
"1640" "Beetles" "Within-habitat spillovers" -0.261885173709607 -0.0630425307703277 -0.174237363641052 "Large_High_High"
"1641" "Beetles" "Within-habitat spillovers" -0.252651097375531 0.159047474305064 -0.162637968021982 "Large_High_High"
"1642" "Beetles" "Within-habitat spillovers" 0.152159695731424 0.105617269637254 0.30739600176719 "Large_High_High"
"1643" "Beetles" "Within-habitat spillovers" -0.507480812249254 -0.0331942427368427 -0.422621963193088 "Large_High_High"
"1644" "Beetles" "Within-habitat spillovers" -0.24825263868541 0.323110148768289 -0.19869044072494 "Large_High_High"
"1645" "Beetles" "Within-habitat spillovers" 0.356076065880702 0.170040282498971 -0.577155419231025 "Large_High_High"
"1646" "Beetles" "Within-habitat spillovers" -0.274716532689139 -0.0677087103239829 0.436512675717185 "Large_High_High"
"1647" "Beetles" "Within-habitat spillovers" 0.241391272629966 0.17401532560288 1.0356814948627 "Large_High_High"
"1648" "Beetles" "Within-habitat spillovers" 0.267135658599733 0.581627491263424 0.133291375064051 "Large_High_High"
"1649" "Beetles" "Within-habitat spillovers" -0.0363507492140635 0.172362575254279 0.222074053164327 "Large_High_High"
"1650" "Beetles" "Within-habitat spillovers" -0.230810859896616 0.541531544097923 -0.32184193814109 "Large_High_High"
"1651" "Beetles" "Within-habitat spillovers" -0.307802723161956 -0.0311203957731045 0.285048789719306 "Large_High_High"
"1652" "Beetles" "Within-habitat spillovers" -0.258133432298231 0.607534589441333 -0.417056847109308 "Large_High_High"
"1653" "Beetles" "Within-habitat spillovers" 0.60633409791054 0.0486100130167121 0.230777134459941 "Large_High_High"
"1654" "Beetles" "Within-habitat spillovers" -0.156765820265397 0.134573195911286 0.403596871339159 "Large_High_High"
"1655" "Beetles" "Within-habitat spillovers" -0.0452009719511232 0.135120322812387 0.0587923806824852 "Large_High_High"
"1656" "Beetles" "Within-habitat spillovers" -0.401632842955645 -0.0655034765427645 -0.0305081170379394 "Large_High_High"
"1657" "Beetles" "Within-habitat spillovers" -0.137032926886049 0.429725711547596 -0.330787916572656 "Large_High_High"
"1658" "Beetles" "Within-habitat spillovers" -0.130520740966679 0.331450435066438 0.015925473773978 "Large_High_High"
"1659" "Beetles" "Within-habitat spillovers" -0.67779993916353 -0.334209765232332 -0.274536339847269 "Large_High_High"
"1660" "Beetles" "Within-habitat spillovers" -0.404796701430591 0.293782323094426 -0.299592808256687 "Large_High_High"
"1661" "Beetles" "Within-habitat spillovers" -0.572648126212616 0.146103515305105 -0.728107564949676 "Large_High_High"
"1662" "Beetles" "Within-habitat spillovers" -0.409934670953944 -0.0543969567426841 0.0667364569310087 "Large_High_High"
"1663" "Beetles" "Within-habitat spillovers" -0.310729851947387 0.138974685048772 -0.0197624173471132 "Large_High_High"
"1664" "Beetles" "Within-habitat spillovers" -0.148144645609621 -0.133998167215033 -0.109050294038384 "Large_High_High"
"1665" "Beetles" "Within-habitat spillovers" -0.200396918349521 0.406984263771401 0.0635684324106537 "Large_High_High"
"1666" "Beetles" "Within-habitat spillovers" -0.136727671929804 0.711754667070564 0.355018017764102 "Large_High_High"
"1667" "Beetles" "Within-habitat spillovers" -0.483536868998755 0.464631007762412 0.028701849329454 "Large_High_High"
"1668" "Beetles" "Within-habitat spillovers" -0.559650125118062 0.278212093362171 0.0499411864497724 "Large_High_High"
"1669" "Beetles" "Within-habitat spillovers" -0.197584927225622 0.171921385492326 0.0912716479422113 "Large_High_High"
"1670" "Beetles" "Within-habitat spillovers" -0.130388139956879 0.210910081584587 0.0411948536999525 "Large_High_High"
"1671" "Beetles" "Within-habitat spillovers" -0.159037997306628 0.418664278966409 0.205250662328445 "Large_High_High"
"1672" "Beetles" "Within-habitat spillovers" -0.433013137572355 0.201213920942063 -0.153871961870654 "Large_High_High"
"1673" "Beetles" "Within-habitat spillovers" -0.208450003471945 0.233877877244123 -0.125325946385331 "Large_High_High"
"1674" "Beetles" "Within-habitat spillovers" -0.553035742603688 -0.0373116203409412 0.321274820045492 "Large_High_High"
"1675" "Beetles" "Within-habitat spillovers" 0.00568389421068788 0.225516907855457 -0.474465825178997 "Large_High_High"
"1676" "Beetles" "Within-habitat spillovers" -0.244300596695982 0.184098101532483 -0.0915535840460329 "Large_High_High"
"1677" "Beetles" "Within-habitat spillovers" -0.162299722416255 0.433868939624274 0.464104859015086 "Large_High_High"
"1678" "Beetles" "Within-habitat spillovers" -0.284513064682699 0.0160623177494363 -0.012265140530455 "Large_High_High"
"1679" "Beetles" "Within-habitat spillovers" 0.113763692427783 0.4956165061575 -0.352476968094646 "Large_High_High"
"1680" "Beetles" "Within-habitat spillovers" -0.120634501584131 0.407907679434179 0.478859237616351 "Large_High_High"
"1681" "Beetles" "Within-habitat spillovers" -0.387949253879082 -0.00136297792431611 0.181088445236505 "Large_High_High"
"1682" "Beetles" "Within-habitat spillovers" 0.119136079390502 -0.0483196352671726 -0.975620693465901 "Large_High_High"
"1683" "Beetles" "Within-habitat spillovers" -0.276697251708391 -0.0555109858181405 -0.1926613627267 "Large_High_High"
"1684" "Beetles" "Within-habitat spillovers" -0.0833411322087077 0.140024991809081 -0.272527025305542 "Large_High_High"
"1685" "Beetles" "Within-habitat spillovers" -0.0874725931594393 0.237598856387303 -0.17706462874709 "Large_High_High"
"1686" "Beetles" "Within-habitat spillovers" 0.36102241427886 0.176466497927029 0.185447111306508 "Large_High_High"
"1687" "Beetles" "Within-habitat spillovers" -0.0478532000280591 0.651527605169526 -0.152271710687056 "Large_High_High"
"1688" "Beetles" "Within-habitat spillovers" -0.223740899276528 0.0139528920748299 -0.197803627586002 "Large_High_High"
"1689" "Beetles" "Within-habitat spillovers" -0.355187362772817 -0.206135697770112 -0.14942298432945 "Large_High_High"
"1690" "Beetles" "Within-habitat spillovers" -0.309145180392599 0.608653503393052 -0.00314902452697964 "Large_High_High"
"1691" "Beetles" "Within-habitat spillovers" -0.176280081170217 0.130174288498903 0.22074166363124 "Large_High_High"
"1692" "Beetles" "Within-habitat spillovers" 0.21248030030105 0.216842465145519 -0.559666186136527 "Large_High_High"
"1693" "Beetles" "Within-habitat spillovers" -0.0977920745677719 0.0727471403701644 -0.272544385024121 "Large_High_High"
"1694" "Beetles" "Within-habitat spillovers" 0.365052836873639 0.554632223125034 0.00186672729786145 "Large_High_High"
"1695" "Beetles" "Within-habitat spillovers" -0.292465471153813 -0.00312623776980396 0.153486733736415 "Large_High_High"
"1696" "Beetles" "Within-habitat spillovers" -0.427472211685076 0.468811720323029 0.172743762883131 "Large_High_High"
"1697" "Beetles" "Within-habitat spillovers" -0.24841042310204 0.276425232906146 -0.714327426533153 "Large_High_High"
"1698" "Beetles" "Within-habitat spillovers" -0.0154474624789244 -0.257199870921719 -0.786207588183545 "Large_High_High"
"1699" "Beetles" "Within-habitat spillovers" -0.724596649331371 0.123399924249335 -0.133629474163132 "Large_High_High"
"1700" "Beetles" "Within-habitat spillovers" -0.109139246125415 0.511935953589375 -0.196870089363464 "Large_High_High"
"1701" "Beetles" "Within-habitat spillovers" -0.563353810657458 0.119471705751726 -0.279087008193926 "Large_High_High"
"1702" "Beetles" "Within-habitat spillovers" -0.453665322073382 0.0141851058378511 -0.148611004547807 "Large_High_High"
"1703" "Beetles" "Within-habitat spillovers" -0.0554036017641018 0.406006246986782 0.203048859347238 "Large_High_High"
"1704" "Beetles" "Within-habitat spillovers" -0.396862508690818 0.33901852098362 -0.241523203272454 "Large_High_High"
"1705" "Beetles" "Within-habitat spillovers" -0.222582659643965 0.424109998981268 0.213708602223427 "Large_High_High"
"1706" "Beetles" "Within-habitat spillovers" -0.213307526515845 0.305255846732065 -0.12489100214287 "Large_High_High"
"1707" "Beetles" "Within-habitat spillovers" -0.140395815452362 0.0387958719229907 0.123464189006389 "Large_High_High"
"1708" "Beetles" "Within-habitat spillovers" 0.0222564387424523 -0.0473566966208872 0.697000630610337 "Large_High_High"
"1709" "Beetles" "Within-habitat spillovers" -0.302594241179555 0.224317036667458 0.12956102146478 "Large_High_High"
"1710" "Beetles" "Within-habitat spillovers" 0.117125255403085 0.271050044430517 -0.995077263676161 "Large_High_High"
"1711" "Beetles" "Within-habitat spillovers" 0.0338130889952076 0.883617625112476 -0.020234411291694 "Large_High_High"
"1712" "Beetles" "Within-habitat spillovers" 0.0981463174965505 0.468849549007628 -0.108500958501528 "Large_High_High"
"1713" "Beetles" "Within-habitat spillovers" 0.0315014138576074 0.300372319345407 0.0147878347016868 "Large_High_High"
"1714" "Beetles" "Within-habitat spillovers" 0.388436746684807 0.342072088072869 -0.183813890866141 "Large_High_High"
"1715" "Beetles" "Within-habitat spillovers" 0.169826104973623 0.754425375336065 0.213784278162312 "Large_High_High"
"1716" "Beetles" "Within-habitat spillovers" -0.161400465252626 0.108352823492317 -0.32590926741063 "Large_High_High"
"1717" "Beetles" "Within-habitat spillovers" 0.0767149981991621 0.193080846446644 -0.0138733984677861 "Large_High_High"
"1718" "Beetles" "Within-habitat spillovers" -0.237294053163363 0.289868188404141 0.431701621800725 "Large_High_High"
"1719" "Beetles" "Within-habitat spillovers" 0.00215969815494754 0.55087826734656 0.0139928109791465 "Large_High_High"
"1720" "Beetles" "Within-habitat spillovers" -0.125130184183946 0.0295982281301278 -0.0259673569176762 "Large_High_High"
"1721" "Beetles" "Within-habitat spillovers" -0.469798488928791 0.389880117676984 -0.21534483965383 "Large_High_High"
"1722" "Beetles" "Within-habitat spillovers" 0.080506718297001 0.502259295674805 -0.0884458872211395 "Large_High_High"
"1723" "Beetles" "Within-habitat spillovers" 0.0189409663420509 0.00838761371139472 -0.258004843911601 "Large_High_High"
"1724" "Beetles" "Within-habitat spillovers" 0.0478695799785005 0.370205594195369 0.270287102164361 "Large_High_High"
"1725" "Beetles" "Within-habitat spillovers" -0.19499769086019 0.553084947274336 0.559779709684236 "Large_High_High"
"1726" "Beetles" "Within-habitat spillovers" 0.0797022158757434 0.060487385874568 0.14574618540289 "Baseline"
"1727" "Beetles" "Within-habitat spillovers" 0.17061858135029 0.131935676791801 0.147213791422044 "Baseline"
"1728" "Beetles" "Within-habitat spillovers" 0.0844443276867815 0.0534033541340768 0.162392853713966 "Baseline"
"1729" "Beetles" "Within-habitat spillovers" -0.185670750937308 -0.463598626384602 0.352585531401775 "Baseline"
"1730" "Beetles" "Within-habitat spillovers" 0.181416567333585 0.152909752243942 -0.150452372913835 "Baseline"
"1731" "Beetles" "Within-habitat spillovers" -0.0109401223285687 -0.128446297872932 0.107890649482155 "Baseline"
"1732" "Beetles" "Within-habitat spillovers" -0.0058187357612538 -0.0738738714467645 0.000760284415363093 "Baseline"
"1733" "Beetles" "Within-habitat spillovers" 0.173336453298238 0.00936437039050589 0.239530737889029 "Baseline"
"1734" "Beetles" "Within-habitat spillovers" 0.137037754347601 -0.106619181549299 0.249805854140799 "Baseline"
"1735" "Beetles" "Within-habitat spillovers" 0.0702126885075281 -0.00752137119449377 0.368309543589338 "Baseline"
"1736" "Beetles" "Within-habitat spillovers" 0.0304197180108944 0.273426406515146 -0.0394103270608289 "Baseline"
"1737" "Beetles" "Within-habitat spillovers" 0.290733835019594 -0.0645135016247692 0.294030984897577 "Baseline"
"1738" "Beetles" "Within-habitat spillovers" -0.150614083093797 -0.293820562775366 0.020426318721321 "Baseline"
"1739" "Beetles" "Within-habitat spillovers" -0.171201500356341 -0.0900409910832269 -0.296312520314028 "Baseline"
"1740" "Beetles" "Within-habitat spillovers" -0.0449743539974299 -0.152351549226597 -0.400887249591499 "Baseline"
"1741" "Beetles" "Within-habitat spillovers" -0.24536089260207 -0.205132359715946 0.285064388514902 "Baseline"
"1742" "Beetles" "Within-habitat spillovers" 0.177360665544437 0.168063273510229 -0.16158558348546 "Baseline"
"1743" "Beetles" "Within-habitat spillovers" 0.12618710450294 0.280656470901898 0.204910299704688 "Baseline"
"1744" "Beetles" "Within-habitat spillovers" 0.138257105351231 -0.0326954571719225 -0.0558714542030303 "Baseline"
"1745" "Beetles" "Within-habitat spillovers" 0.260359792700479 -0.22050766519929 0.0986401997316868 "Baseline"
"1746" "Beetles" "Within-habitat spillovers" 0.109971505023441 -0.0125776511072975 0.0359731248780915 "Baseline"
"1747" "Beetles" "Within-habitat spillovers" -0.30122099691269 -0.35663608495218 -0.0353306138534804 "Baseline"
"1748" "Beetles" "Within-habitat spillovers" -0.0374641761904439 0.0419904814617384 -0.121807086518069 "Baseline"
"1749" "Beetles" "Within-habitat spillovers" 0.225489661909895 0.0782887672295301 0.0706680131089113 "Baseline"
"1750" "Beetles" "Within-habitat spillovers" -0.27975138771266 -0.370037614070045 0.220613757703796 "Baseline"
"1751" "Beetles" "Within-habitat spillovers" -0.0389267265860814 -0.195324080961142 0.00742155571221259 "Baseline"
"1752" "Beetles" "Within-habitat spillovers" 0.136233368375849 0.236814829907367 0.00698002292978242 "Baseline"
"1753" "Beetles" "Within-habitat spillovers" 0.233969224748464 -0.167601512957434 -0.00159660391692433 "Baseline"
"1754" "Beetles" "Within-habitat spillovers" -0.413531460055865 0.1273322222272 0.265943253659512 "Baseline"
"1755" "Beetles" "Within-habitat spillovers" -0.00286935264293415 -0.127694909125693 -0.165242478559787 "Baseline"
"1756" "Beetles" "Within-habitat spillovers" -0.0921757384124899 -0.133554626734819 0.133810785851888 "Baseline"
"1757" "Beetles" "Within-habitat spillovers" -0.205395795567688 0.0142555126231448 0.221328186095452 "Baseline"
"1758" "Beetles" "Within-habitat spillovers" 0.193821960912063 -0.0717176413104644 0.000851617521559778 "Baseline"
"1759" "Beetles" "Within-habitat spillovers" 0.153085578585628 -0.162080911469522 0.0055233623139815 "Baseline"
"1760" "Beetles" "Within-habitat spillovers" -0.05604877445183 0.0904010817486574 0.409450384542243 "Baseline"
"1761" "Beetles" "Within-habitat spillovers" 0.0717685045775633 -0.085853637165244 0.102316493685189 "Baseline"
"1762" "Beetles" "Within-habitat spillovers" -0.0622243796496878 0.0484558099955533 -0.35720665650563 "Baseline"
"1763" "Beetles" "Within-habitat spillovers" -0.0226158609689945 0.0557792263686237 -0.332121543069726 "Baseline"
"1764" "Beetles" "Within-habitat spillovers" 0.0192388221349964 -0.178942163871079 0.199865785827395 "Baseline"
"1765" "Beetles" "Within-habitat spillovers" 0.0614076978082407 0.22564758110396 -0.174199322026823 "Baseline"
"1766" "Beetles" "Within-habitat spillovers" 0.129759061851588 -0.0523405636904636 0.259938978675839 "Baseline"
"1767" "Beetles" "Within-habitat spillovers" -0.0425430310159359 0.0584757919656274 0.327819996920055 "Baseline"
"1768" "Beetles" "Within-habitat spillovers" -0.0405635017386104 0.257864203703633 0.177466654464296 "Baseline"
"1769" "Beetles" "Within-habitat spillovers" 0.0729750463127418 0.112792298922322 0.0667896709799849 "Baseline"
"1770" "Beetles" "Within-habitat spillovers" -0.240189943219923 -0.125423703843266 0.0698672393877535 "Baseline"
"1771" "Beetles" "Within-habitat spillovers" -0.088248188688907 -0.255790244795004 0.489050220455282 "Baseline"
"1772" "Beetles" "Within-habitat spillovers" 0.0886231950794449 -0.0341142578836263 0.030653334741144 "Baseline"
"1773" "Beetles" "Within-habitat spillovers" -0.0489078629774602 -0.265806575895996 0.130603064970879 "Baseline"
"1774" "Beetles" "Within-habitat spillovers" -0.0254204163948579 0.214457527537236 0.0903053424822062 "Baseline"
"1775" "Beetles" "Within-habitat spillovers" 0.000635739275995427 0.313734056927932 0.140625284939584 "Baseline"
"1776" "Beetles" "Within-habitat spillovers" -0.134917730679464 -0.146543995065729 -0.182845681907575 "Baseline"
"1777" "Beetles" "Within-habitat spillovers" 0.253933979439866 0.219193235273113 0.0336658098750363 "Baseline"
"1778" "Beetles" "Within-habitat spillovers" 0.0176021476636677 -0.394681990037541 0.0666669619688303 "Baseline"
"1779" "Beetles" "Within-habitat spillovers" 0.104771294159662 -0.2023656873468 -0.222787627393334 "Baseline"
"1780" "Beetles" "Within-habitat spillovers" -0.0992975705212265 0.116001192756322 0.292908069993396 "Baseline"
"1781" "Beetles" "Within-habitat spillovers" -0.134661130952368 -0.133134020116422 0.352293155843522 "Baseline"
"1782" "Beetles" "Within-habitat spillovers" -0.0656590157449672 -0.18552389395522 0.0874667865969515 "Baseline"
"1783" "Beetles" "Within-habitat spillovers" 0.0819010245882703 0.00770351410880227 0.117672185060499 "Baseline"
"1784" "Beetles" "Within-habitat spillovers" 0.147008752898018 -0.0314805783140798 0.146913633964517 "Baseline"
"1785" "Beetles" "Within-habitat spillovers" -0.0459517339401886 0.15661006341021 -0.248543362804547 "Baseline"
"1786" "Beetles" "Within-habitat spillovers" -0.151596968434398 -0.324723625156645 0.00624154110377137 "Baseline"
"1787" "Beetles" "Within-habitat spillovers" 0.0741448813657031 0.142798091629949 -0.274412661480565 "Baseline"
"1788" "Beetles" "Within-habitat spillovers" 0.170363417130468 0.175653670198408 0.211625140804404 "Baseline"
"1789" "Beetles" "Within-habitat spillovers" 0.00554810084921831 -0.153625758827701 -0.0869212334958157 "Baseline"
"1790" "Beetles" "Within-habitat spillovers" 0.0976464015431727 0.295366560041018 -0.205800905713969 "Baseline"
"1791" "Beetles" "Within-habitat spillovers" 0.111498726854099 -0.314099551021156 -0.0320701711770797 "Baseline"
"1792" "Beetles" "Within-habitat spillovers" 0.109653968377797 -0.000455168759239202 -0.125035640039569 "Baseline"
"1793" "Beetles" "Within-habitat spillovers" 0.131799257679657 0.0972080651056909 -0.0423812762597518 "Baseline"
"1794" "Beetles" "Within-habitat spillovers" 0.0548689402937568 0.0677805712262141 -0.0301699074966658 "Baseline"
"1795" "Beetles" "Within-habitat spillovers" 0.28115649042939 0.0431434188430124 -0.0588816210916841 "Baseline"
"1796" "Beetles" "Within-habitat spillovers" -0.0710432505220215 0.145348594639383 0.302481305291559 "Baseline"
"1797" "Beetles" "Within-habitat spillovers" 0.00601123616138685 -0.214063695166042 -0.253086453414345 "Baseline"
"1798" "Beetles" "Within-habitat spillovers" -0.0568380583770924 -0.276960819828236 0.222249802976887 "Baseline"
"1799" "Beetles" "Within-habitat spillovers" 0.0427636933187369 -0.0376263486309031 -0.085285562665159 "Baseline"
"1800" "Beetles" "Within-habitat spillovers" -0.050404728230224 -0.0578303108554859 0.309775591898329 "Baseline"
"1801" "Beetles" "Within-habitat spillovers" 0.306652365603203 -0.424886356107396 -0.0375066547719563 "Baseline"
"1802" "Beetles" "Within-habitat spillovers" 0.183571855976928 -0.0639750230288031 -0.041377757316647 "Baseline"
"1803" "Beetles" "Within-habitat spillovers" 0.150349490048313 -0.0808277683959056 -0.0180639885511045 "Baseline"
"1804" "Beetles" "Within-habitat spillovers" 0.0772566870498917 -0.245523940409291 -0.0240055719240064 "Baseline"
"1805" "Beetles" "Within-habitat spillovers" 0.0830169001713642 0.023015584948387 0.0891163324582812 "Baseline"
"1806" "Beetles" "Within-habitat spillovers" 0.105562419589982 -0.153996818736329 0.238119970928912 "Baseline"
"1807" "Beetles" "Within-habitat spillovers" -0.0744397613900675 0.111245495911063 -0.189489602677825 "Baseline"
"1808" "Beetles" "Within-habitat spillovers" 0.0476260302157128 -0.0853744969159209 0.124066011045146 "Baseline"
"1809" "Beetles" "Within-habitat spillovers" 0.0737333869044767 0.0860819121477846 -0.455085547807985 "Baseline"
"1810" "Beetles" "Within-habitat spillovers" -0.0690069985040043 -0.204752491673136 0.0496888357461643 "Baseline"
"1811" "Beetles" "Within-habitat spillovers" 0.0754634912532685 -0.130567439573134 0.123861790011742 "Baseline"
"1812" "Beetles" "Within-habitat spillovers" -0.0191639467221765 -0.0279069130173582 -0.314786155142627 "Baseline"
"1813" "Beetles" "Within-habitat spillovers" 0.196360983834366 -0.0106365390912987 0.0835531682980025 "Baseline"
"1814" "Beetles" "Within-habitat spillovers" -0.00403357238473737 -0.0916043809804787 -0.196909833024094 "Baseline"
"1815" "Beetles" "Within-habitat spillovers" 0.110624951226352 0.139575963264535 -0.190099813464087 "Baseline"
"1816" "Beetles" "Within-habitat spillovers" 0.242752457896068 0.0443014888420692 -0.150946250623225 "Baseline"
"1817" "Beetles" "Within-habitat spillovers" -0.104682691311221 0.0901160619154377 -0.14826306649004 "Baseline"
"1818" "Beetles" "Within-habitat spillovers" -0.0746488833848292 0.209798852091786 0.262435687248378 "Baseline"
"1819" "Beetles" "Within-habitat spillovers" -0.123261403897702 0.112526108377423 0.279649195907227 "Baseline"
"1820" "Beetles" "Within-habitat spillovers" 0.0157131098203454 0.317897860989371 -0.119375471765573 "Baseline"
"1821" "Beetles" "Within-habitat spillovers" 0.0701406068168152 -0.00675441959872591 0.188848413626697 "Baseline"
"1822" "Beetles" "Within-habitat spillovers" 0.100798082110607 -0.0512759464228819 0.0715765119122004 "Baseline"
"1823" "Beetles" "Within-habitat spillovers" -0.285191716284279 0.199274913251797 0.0454631085109623 "Baseline"
"1824" "Beetles" "Within-habitat spillovers" 0.107794812407368 0.00821923402730824 -0.326928331684389 "Baseline"
"1825" "Beetles" "Within-habitat spillovers" -0.254103403504301 -0.165675906280016 0.158725047080538 "Baseline"
"1826" "Beetles" "Within-habitat spillovers" 0.0319131338189643 0.0982031362771437 -0.179835075450483 "Baseline"
"1827" "Beetles" "Within-habitat spillovers" 0.0925088290345795 -0.0819371772974231 0.298738838568046 "Baseline"
"1828" "Beetles" "Within-habitat spillovers" 0.120652014897162 -0.167604414157942 0.174965764793662 "Baseline"
"1829" "Beetles" "Within-habitat spillovers" -0.0843653918693175 0.057296985873786 0.205533764773937 "Baseline"
"1830" "Beetles" "Within-habitat spillovers" 0.360772858839123 0.178405768360142 -0.0527642669458326 "Baseline"
"1831" "Beetles" "Within-habitat spillovers" -0.0616733001895147 0.176102112104233 -0.180437668720384 "Baseline"
"1832" "Beetles" "Within-habitat spillovers" -0.0691786660941953 -0.313243506796635 -0.256079416557935 "Baseline"
"1833" "Beetles" "Within-habitat spillovers" -0.395430418348546 -0.481583864474562 -0.306120157485386 "Baseline"
"1834" "Beetles" "Within-habitat spillovers" 0.0748797093074664 0.0642047646362363 0.182294509875054 "Baseline"
"1835" "Beetles" "Within-habitat spillovers" 0.0325424704518722 -0.0529051807214312 0.0440081899006456 "Baseline"
"1836" "Beetles" "Within-habitat spillovers" -0.145094150809653 -0.256351330321712 -0.259230860686689 "Baseline"
"1837" "Beetles" "Within-habitat spillovers" 0.0494452503808421 0.0181010302646717 -0.136897045201796 "Baseline"
"1838" "Beetles" "Within-habitat spillovers" 0.0356925022480197 -0.142254692711411 0.165012957148239 "Baseline"
"1839" "Beetles" "Within-habitat spillovers" 0.125714152696005 -0.0686314463162436 0.0943321500605661 "Baseline"
"1840" "Beetles" "Within-habitat spillovers" 0.0488875142491168 -0.00548458062803761 0.281204693626177 "Baseline"
"1841" "Beetles" "Within-habitat spillovers" 0.0498398641012053 0.111628812390426 2.9361350701079e-05 "Baseline"
"1842" "Beetles" "Within-habitat spillovers" 0.126653249672668 0.191350295272708 0.161607987030582 "Baseline"
"1843" "Beetles" "Within-habitat spillovers" 0.148525962201777 -0.215637732490375 -0.0321429170228571 "Baseline"
"1844" "Beetles" "Within-habitat spillovers" -0.239629380766246 -0.044342395159972 -0.376880315630327 "Baseline"
"1845" "Beetles" "Within-habitat spillovers" -0.0355600894102606 -0.067386344972959 -0.133099521663267 "Baseline"
"1846" "Beetles" "Within-habitat spillovers" 0.00263491288340894 -0.127032745456432 0.280261101080462 "Baseline"
"1847" "Beetles" "Within-habitat spillovers" -0.103811382228826 -0.304775880477001 -0.0297332797997616 "Baseline"
"1848" "Beetles" "Within-habitat spillovers" 0.20753370513077 -0.118007389624582 0.220661598498736 "Baseline"
"1849" "Beetles" "Within-habitat spillovers" -0.209014835779213 -0.256104731128634 0.169948576161662 "Baseline"
"1850" "Beetles" "Within-habitat spillovers" -0.0366746288998104 -0.0530661238608249 -0.3650548539987 "Baseline"
"1851" "Beetles" "Within-habitat spillovers" -0.0443688317817247 -0.420601948659032 -0.0406017266269719 "Baseline"
"1852" "Beetles" "Within-habitat spillovers" 0.117502956925582 0.0934737016222427 0.137327738729195 "Baseline"
"1853" "Beetles" "Within-habitat spillovers" -0.00615002276050059 -0.00412583653103808 0.418731852034803 "Baseline"
"1854" "Beetles" "Within-habitat spillovers" 0.0984932636968971 0.110018506891024 -0.000490267049813856 "Baseline"
"1855" "Beetles" "Within-habitat spillovers" 0.238659012619856 -0.112556316416705 -0.0451302496807384 "Baseline"
"1856" "Beetles" "Within-habitat spillovers" 0.250307285104756 0.0901525850038519 -0.0662771648791274 "Baseline"
"1857" "Beetles" "Within-habitat spillovers" 0.0992569905238236 -0.0241533943194903 0.309580918053198 "Baseline"
"1858" "Beetles" "Within-habitat spillovers" 0.045070762278061 -0.00419673158765392 0.192044761159421 "Baseline"
"1859" "Beetles" "Within-habitat spillovers" 0.0653154223750455 -0.14556808986688 0.0358733278695862 "Baseline"
"1860" "Beetles" "Within-habitat spillovers" -0.0795601909862809 -0.057724174788174 0.316261554921467 "Baseline"
"1861" "Beetles" "Within-habitat spillovers" -0.0865082221449882 -0.134861381165057 -0.317091320100083 "Baseline"
"1862" "Beetles" "Within-habitat spillovers" 0.128055717464766 -0.114976233930121 -0.236736954820941 "Baseline"
"1863" "Beetles" "Within-habitat spillovers" -0.0768360240304132 0.222432484057485 -0.0134984738568663 "Baseline"
"1864" "Beetles" "Within-habitat spillovers" 0.374246375295323 0.225515211888985 -0.107060209212911 "Baseline"
"1865" "Beetles" "Within-habitat spillovers" -0.0356052806759954 -0.228941805345756 -0.368532496054566 "Baseline"
"1866" "Beetles" "Within-habitat spillovers" -0.0420846935544596 0.0146322710666876 -0.272216793392833 "Baseline"
"1867" "Beetles" "Within-habitat spillovers" -0.451078216960642 -0.239684985464392 0.215606497908958 "Baseline"
"1868" "Beetles" "Within-habitat spillovers" 0.150658756214152 0.156854388728586 -0.117421390355117 "Baseline"
"1869" "Beetles" "Within-habitat spillovers" 0.0898247662541915 0.00225767084928076 0.0414957315789753 "Baseline"
"1870" "Beetles" "Within-habitat spillovers" 0.188085372421516 -0.0609449909640572 0.0394996630923539 "Baseline"
"1871" "Beetles" "Within-habitat spillovers" -0.0340827206051921 0.00672465638994905 0.320329925672701 "Baseline"
"1872" "Beetles" "Within-habitat spillovers" 0.423987233354672 -0.0101842980844767 0.00188509084972565 "Baseline"
"1873" "Beetles" "Within-habitat spillovers" -0.0768099735228527 -0.0435567027301381 0.152960737279784 "Baseline"
"1874" "Beetles" "Within-habitat spillovers" 0.200788976977791 0.106305448530403 0.160305392740593 "Baseline"
"1875" "Beetles" "Within-habitat spillovers" -0.0877063517318333 -0.359247095375419 -0.0494508895850419 "Baseline"
"1876" "Beetles" "Within-habitat spillovers" 0.151407296868601 0.118317714602746 0.0984045857437045 "Baseline"
"1877" "Beetles" "Within-habitat spillovers" 0.0830024689409243 -0.0358230906956467 0.112891114735934 "Baseline"
"1878" "Beetles" "Within-habitat spillovers" 0.0282338365995897 -0.0928700025966187 0.0967337191309743 "Baseline"
"1879" "Beetles" "Within-habitat spillovers" 0.068837826960127 0.0963791271078991 0.169228589092026 "Baseline"
"1880" "Beetles" "Within-habitat spillovers" 0.156820426868989 0.206081752985192 0.0180216865885398 "Baseline"
"1881" "Beetles" "Within-habitat spillovers" -0.129583586387602 -0.0180773797163159 0.319242050861008 "Baseline"
"1882" "Beetles" "Within-habitat spillovers" 0.110841963134331 -0.0373935727432267 0.180938235934239 "Baseline"
"1883" "Beetles" "Within-habitat spillovers" -0.0105056121512941 0.0800418009476244 0.23546322909526 "Baseline"
"1884" "Beetles" "Within-habitat spillovers" 0.103906095355396 -0.0456697516284998 -0.318759451718 "Baseline"
"1885" "Beetles" "Within-habitat spillovers" 0.158993719948836 -0.0504947246907353 -0.207689556001171 "Baseline"
"1886" "Beetles" "Within-habitat spillovers" 0.19731785053015 0.114039711342514 0.0165807595616634 "Baseline"
"1887" "Beetles" "Within-habitat spillovers" 0.0820965600467429 0.0350538890130401 -0.0334572302208253 "Baseline"
"1888" "Beetles" "Within-habitat spillovers" 0.0281211374575528 -0.037305865069195 -0.173226805648909 "Baseline"
"1889" "Beetles" "Within-habitat spillovers" -0.0713072697677055 0.0908416225337416 0.0496549363856298 "Baseline"
"1890" "Beetles" "Within-habitat spillovers" -0.0341035397469147 0.212762673475827 -0.254975863640609 "Baseline"
"1891" "Beetles" "Within-habitat spillovers" 0.255491419700963 -0.103591114725559 -0.0212077521303351 "Baseline"
"1892" "Beetles" "Within-habitat spillovers" -0.0138063332279838 0.145913196644069 -0.101416403582401 "Baseline"
"1893" "Beetles" "Within-habitat spillovers" 0.0667842350032353 0.148183095808341 0.367657606297875 "Baseline"
"1894" "Beetles" "Within-habitat spillovers" -0.136121671855806 -0.148754131573435 -0.270877812756367 "Baseline"
"1895" "Beetles" "Within-habitat spillovers" -0.0644908314626379 -0.188703478906233 0.177992497338514 "Baseline"
"1896" "Beetles" "Within-habitat spillovers" 0.0482514986626578 -0.0808830579730927 0.00562538184881878 "Baseline"
"1897" "Beetles" "Within-habitat spillovers" -0.258266166129628 -0.253546324306532 0.0412715913237108 "Baseline"
"1898" "Beetles" "Within-habitat spillovers" 0.0364144434195669 0.0229705690044088 0.0384957947126146 "Baseline"
"1899" "Beetles" "Within-habitat spillovers" 0.221535184815322 -0.105767396176001 0.213566637582869 "Baseline"
"1900" "Beetles" "Within-habitat spillovers" 0.0379181641828525 0.0574648731614009 -0.184017666005456 "Baseline"
"1901" "Beetles" "Within-habitat spillovers" -0.0837233770271484 0.34900145788493 -0.110773387331511 "Baseline"
"1902" "Beetles" "Within-habitat spillovers" 0.211069791894285 0.0623134225547258 -0.193790150207697 "Baseline"
"1903" "Beetles" "Within-habitat spillovers" -0.0314566431573158 0.111891911487327 -0.0969802041289161 "Baseline"
"1904" "Beetles" "Within-habitat spillovers" -0.293869767477521 -0.182413917457117 0.165895247679254 "Baseline"
"1905" "Beetles" "Within-habitat spillovers" 0.144577917461486 0.0486525462180515 -0.0743514628656328 "Baseline"
"1906" "Beetles" "Within-habitat spillovers" -0.0984298993100991 -0.0588815526373843 -0.534501567556683 "Baseline"
"1907" "Beetles" "Within-habitat spillovers" 0.244294425293189 -0.141033758656127 -0.0627647336230296 "Baseline"
"1908" "Beetles" "Within-habitat spillovers" 0.0691849113673966 -0.14639119364174 0.143844524908469 "Baseline"
"1909" "Beetles" "Within-habitat spillovers" -0.0196754253779519 -0.0341512942617394 -0.250192337981426 "Baseline"
"1910" "Beetles" "Within-habitat spillovers" 0.0841759385755372 -0.412145091175961 0.101877534959244 "Baseline"
"1911" "Beetles" "Within-habitat spillovers" -0.0172829820175122 0.0630881306839736 0.290034366718461 "Baseline"
"1912" "Beetles" "Within-habitat spillovers" 0.103124835274464 0.0742368659588411 -0.103397357028624 "Baseline"
"1913" "Beetles" "Within-habitat spillovers" -0.108383863115665 0.000325527494085397 0.19867865312249 "Baseline"
"1914" "Beetles" "Within-habitat spillovers" -0.0928570933303988 0.0130930387577621 0.205842077863501 "Baseline"
"1915" "Beetles" "Within-habitat spillovers" 0.0987068015964434 -0.162586590429015 -0.105006203256406 "Baseline"
"1916" "Beetles" "Within-habitat spillovers" 0.0726942370841979 -0.018549759596352 -0.0178014524868168 "Baseline"
"1917" "Beetles" "Within-habitat spillovers" 0.167790780422501 0.0227506278961888 0.0379215607595987 "Baseline"
"1918" "Beetles" "Within-habitat spillovers" 0.280305977618867 -0.0182949951152396 0.0781987928704183 "Baseline"
"1919" "Beetles" "Within-habitat spillovers" 0.0066090936529043 -0.107846571672725 0.104041295450091 "Baseline"
"1920" "Beetles" "Within-habitat spillovers" 0.018572836718028 -0.184352224963308 -0.0793358107904084 "Baseline"
"1921" "Beetles" "Within-habitat spillovers" 0.331715794493274 -0.00169563603075385 0.22197820583126 "Baseline"
"1922" "Beetles" "Within-habitat spillovers" -0.107337961478651 -0.280921062022185 0.238944434736324 "Baseline"
"1923" "Beetles" "Within-habitat spillovers" -0.0689247771638855 -0.104132351874644 0.21512503989755 "Baseline"
"1924" "Beetles" "Within-habitat spillovers" -0.0329279529504861 0.0201542795130718 0.0239732578812903 "Baseline"
"1925" "Beetles" "Within-habitat spillovers" 0.203986843536609 -0.21833180689165 0.260096184318137 "Baseline"
"1926" "Beetles" "Within-habitat spillovers" -0.0754335644421164 -0.0191945561136708 -0.0293091561207297 "Baseline"
"1927" "Beetles" "Within-habitat spillovers" 0.0698729842831668 0.133114502253819 0.0435362508245391 "Baseline"
"1928" "Beetles" "Within-habitat spillovers" 0.0971106396708577 0.0388698753809645 0.0541415811842608 "Baseline"
"1929" "Beetles" "Within-habitat spillovers" 0.119563548955654 0.149267579344633 0.156550199568727 "Baseline"
"1930" "Beetles" "Within-habitat spillovers" 0.0206035142543098 0.251226691278708 0.253961222128987 "Baseline"
"1931" "Beetles" "Within-habitat spillovers" -0.253570602585507 -0.400870246440524 0.219093700066706 "Baseline"
"1932" "Beetles" "Within-habitat spillovers" 0.0437385633876743 0.228516790854186 0.242413975218404 "Baseline"
"1933" "Beetles" "Within-habitat spillovers" 0.00448320483364178 -0.0464287191428084 0.119086413266949 "Baseline"
"1934" "Beetles" "Within-habitat spillovers" 0.0527203686553171 -0.0757620030303327 -0.140462243170718 "Baseline"
"1935" "Beetles" "Within-habitat spillovers" -0.0683943892819523 0.0595427688287531 0.182235664004161 "Baseline"
"1936" "Beetles" "Within-habitat spillovers" 0.221999974306659 0.0503998643306668 -0.135581536102486 "Baseline"
"1937" "Beetles" "Within-habitat spillovers" 0.0111852363650125 -0.0401420457082153 0.00745069092372432 "Baseline"
"1938" "Beetles" "Within-habitat spillovers" 0.235385846580951 -0.189952519951249 0.00461701380885103 "Baseline"
"1939" "Beetles" "Within-habitat spillovers" -0.0115800075897223 -0.15495209418381 -0.167560704215019 "Baseline"
"1940" "Beetles" "Within-habitat spillovers" -0.0193023705310002 0.0147363872352598 -0.351565029266307 "Baseline"
"1941" "Beetles" "Within-habitat spillovers" 0.062524218074291 0.225664325189594 0.202055835039031 "Baseline"
"1942" "Beetles" "Within-habitat spillovers" -0.198241659040635 -0.0175848948499371 0.33312169535572 "Baseline"
"1943" "Beetles" "Within-habitat spillovers" 0.0345691031977635 0.0869043807117976 0.0475750842652924 "Baseline"
"1944" "Beetles" "Within-habitat spillovers" 0.216630643895797 -0.154810595786918 -0.069030813315721 "Baseline"
"1945" "Beetles" "Within-habitat spillovers" 0.195671759950432 -0.0538827548527104 0.426103250676778 "Baseline"
"1946" "Beetles" "Within-habitat spillovers" 0.190405877715136 -0.118770316039357 0.307753673774561 "Baseline"
"1947" "Beetles" "Within-habitat spillovers" 0.161409284783503 -0.0185793392620029 0.0110192927301183 "Baseline"
"1948" "Beetles" "Within-habitat spillovers" -0.284650826250276 -0.197597871150944 0.140453416339384 "Baseline"
"1949" "Beetles" "Within-habitat spillovers" 0.00952657275513722 0.0815912608820604 -0.185038155374838 "Baseline"
"1950" "Beetles" "Within-habitat spillovers" 0.241657627427705 0.125166816039585 -0.138878287589726 "Baseline"
"1951" "Beetles" "Within-habitat spillovers" -0.129995812091845 -0.0343626422745513 0.337958983844946 "Baseline"
"1952" "Beetles" "Within-habitat spillovers" 0.130399114474019 0.0378994548969569 -0.0736305893971835 "Baseline"
"1953" "Beetles" "Within-habitat spillovers" 0.143275147744779 0.0186314168269484 -0.0639639112733573 "Baseline"
"1954" "Beetles" "Within-habitat spillovers" -0.257004269675229 0.105917825446286 -0.255881297486389 "Baseline"
"1955" "Beetles" "Within-habitat spillovers" 0.0202438212043753 0.14145682742243 0.311583317336954 "Baseline"
"1956" "Beetles" "Within-habitat spillovers" 0.0741052990344555 -0.0477041895677146 0.200598912575905 "Baseline"
"1957" "Beetles" "Within-habitat spillovers" -0.0995629257685269 -0.328604539874969 -0.220025432102254 "Baseline"
"1958" "Beetles" "Within-habitat spillovers" -0.0575583133778612 -0.033201852843971 0.367535209633952 "Baseline"
"1959" "Beetles" "Within-habitat spillovers" 0.202460161918914 -0.0365540422919735 -0.217754792321746 "Baseline"
"1960" "Beetles" "Within-habitat spillovers" -0.0379898412078079 0.109607802412728 -0.322161486609719 "Baseline"
"1961" "Beetles" "Within-habitat spillovers" -0.0344275806860395 -0.137641710453937 0.0522897906551234 "Baseline"
"1962" "Beetles" "Within-habitat spillovers" 0.124743350588785 -0.467308390035262 0.179839045975426 "Baseline"
"1963" "Beetles" "Within-habitat spillovers" 0.173780357417746 0.0772223369466459 -0.026899743413921 "Baseline"
"1964" "Beetles" "Within-habitat spillovers" -0.112346528310544 -0.260041647999867 -0.363637402479137 "Baseline"
"1965" "Beetles" "Within-habitat spillovers" -0.00184536107441435 -0.0236202326775178 0.393397578222138 "Baseline"
"1966" "Beetles" "Within-habitat spillovers" -0.0130894419985006 -0.00361567444023206 0.00946161103032484 "Baseline"
"1967" "Beetles" "Within-habitat spillovers" -0.113419946378083 -0.146855496500138 -0.197194406097654 "Baseline"
"1968" "Beetles" "Within-habitat spillovers" -0.216561416991337 -0.164313415184856 0.376709657548737 "Baseline"
"1969" "Beetles" "Within-habitat spillovers" -0.0263157424260374 -0.108598367410727 0.237313488768866 "Baseline"
"1970" "Beetles" "Within-habitat spillovers" -0.0370925569502554 -0.192980748733689 0.265753480880345 "Baseline"
"1971" "Beetles" "Within-habitat spillovers" -0.037496444753811 0.113010238220882 -0.248673920086409 "Baseline"
"1972" "Beetles" "Within-habitat spillovers" -0.21479735086112 -0.284631395514666 -0.146161043562738 "Baseline"
"1973" "Beetles" "Within-habitat spillovers" 0.153029918694042 0.0167449755039359 0.202869244738318 "Baseline"
"1974" "Beetles" "Within-habitat spillovers" 0.104434750680752 -0.0421436140216038 0.22959930023519 "Baseline"
"1975" "Beetles" "Within-habitat spillovers" -0.0791431558839299 -0.131161216967088 0.336800358880168 "Baseline"
"1976" "Beetles" "Within-habitat spillovers" 0.159415298507632 0.208439259042363 -0.102073783234679 "Baseline"
"1977" "Beetles" "Within-habitat spillovers" -0.0394505067256528 0.0575714736917953 -0.0555472577012006 "Baseline"
"1978" "Beetles" "Within-habitat spillovers" -0.034089687308238 -0.0887502130885084 -0.142825426953101 "Baseline"
"1979" "Beetles" "Within-habitat spillovers" 0.0674646488227796 -0.0684643383053193 0.137594708811806 "Baseline"
"1980" "Beetles" "Within-habitat spillovers" 0.218950066635365 0.151451971427574 0.0886368286238211 "Baseline"
"1981" "Beetles" "Within-habitat spillovers" 0.00662706215717968 -0.0648084931232411 -0.124946356932315 "Baseline"
"1982" "Beetles" "Within-habitat spillovers" 0.0892993350562367 0.125317465416452 -0.190624483447687 "Baseline"
"1983" "Beetles" "Within-habitat spillovers" 0.0604928270626912 -0.0932314525438409 0.156447283441863 "Baseline"
"1984" "Beetles" "Within-habitat spillovers" -0.0194723587397792 -0.0765301664056175 -0.311294811234415 "Baseline"
"1985" "Beetles" "Within-habitat spillovers" 0.0148337562312599 -0.027881105193025 0.195604696330364 "Baseline"
"1986" "Beetles" "Within-habitat spillovers" -0.22990938483222 -0.0627047336424989 0.152651582551282 "Baseline"
"1987" "Beetles" "Within-habitat spillovers" 0.110197691154918 0.0195573924463572 -0.0965298757469834 "Baseline"
"1988" "Beetles" "Within-habitat spillovers" -0.435138841192476 -0.0146924818539866 0.300556173722012 "Baseline"
"1989" "Beetles" "Within-habitat spillovers" -0.10255126434266 -0.108801261779778 0.381835425649992 "Baseline"
"1990" "Beetles" "Within-habitat spillovers" -0.047608377249908 0.117585930630907 -0.120016507457636 "Baseline"
"1991" "Beetles" "Within-habitat spillovers" -0.0477360070854183 -0.0610895888431535 -0.036662646451768 "Baseline"
"1992" "Beetles" "Within-habitat spillovers" 0.0559474384462787 -0.127884698448958 0.0825801471586444 "Baseline"
"1993" "Beetles" "Within-habitat spillovers" 0.00467969394216948 -0.00421416795329771 -0.0725643361054835 "Baseline"
"1994" "Beetles" "Within-habitat spillovers" 0.0765534709264741 -0.0588960335269762 -0.203192042164806 "Baseline"
"1995" "Beetles" "Within-habitat spillovers" 0.0622944612594484 0.0445890557342001 0.176789236431953 "Baseline"
"1996" "Beetles" "Within-habitat spillovers" 0.134204834995156 0.0123251805385504 0.0642112741392946 "Baseline"
"1997" "Beetles" "Within-habitat spillovers" 0.10573734275335 0.0668684613398358 0.0961006561867569 "Baseline"
"1998" "Beetles" "Within-habitat spillovers" 0.172880230895015 0.116100890629867 0.0284416576287252 "Baseline"
"1999" "Beetles" "Within-habitat spillovers" 0.131477997844111 0.106963951462744 0.187077330909774 "Baseline"
"2000" "Beetles" "Within-habitat spillovers" 0.0290305190546215 -0.0873159188167037 0.134474040579609 "Baseline"
"2001" "Birds" "Within-habitat spillovers" -0.0365411580997483 0.371396815320112 -0.0940541780899912 "Small_Low_Low"
"2002" "Birds" "Within-habitat spillovers" -0.290239909093811 0.394713932218313 0.062249613650594 "Small_Low_Low"
"2003" "Birds" "Within-habitat spillovers" -0.412630314945008 0.0727816484107757 -0.308591028095672 "Small_Low_Low"
"2004" "Birds" "Within-habitat spillovers" 0.00378758632360085 -0.284425831829945 -0.269788198837485 "Small_Low_Low"
"2005" "Birds" "Within-habitat spillovers" -0.0483804053196872 -0.311776159530854 0.186183570491117 "Small_Low_Low"
"2006" "Birds" "Within-habitat spillovers" -0.521799591642597 0.0646522292929836 -0.0264447242757021 "Small_Low_Low"
"2007" "Birds" "Within-habitat spillovers" -0.487900428888306 -0.28526940507087 0.420866747906768 "Small_Low_Low"
"2008" "Birds" "Within-habitat spillovers" -0.0426889406157719 0.0508138047847853 -0.420776604653614 "Small_Low_Low"
"2009" "Birds" "Within-habitat spillovers" -0.161731648850557 0.326408205676973 -0.169113314119742 "Small_Low_Low"
"2010" "Birds" "Within-habitat spillovers" -0.034613235071829 0.295347049285669 -0.196627343235628 "Small_Low_Low"
"2011" "Birds" "Within-habitat spillovers" -0.0416758458679388 0.51026405977238 -0.222781608547298 "Small_Low_Low"
"2012" "Birds" "Within-habitat spillovers" -0.30332931144583 0.0190231661552761 -0.393157789240545 "Small_Low_Low"
"2013" "Birds" "Within-habitat spillovers" -0.542746742469447 0.160676769179849 0.0282646889087479 "Small_Low_Low"
"2014" "Birds" "Within-habitat spillovers" -0.248782225936275 0.171613203753791 -0.100668023949431 "Small_Low_Low"
"2015" "Birds" "Within-habitat spillovers" -0.320140796683588 0.489946778726461 0.101662539254193 "Small_Low_Low"
"2016" "Birds" "Within-habitat spillovers" 0.200073516471324 -0.512319220378508 0.206006133110305 "Small_Low_Low"
"2017" "Birds" "Within-habitat spillovers" -0.313099122236154 0.179798845968584 0.141430480925668 "Small_Low_Low"
"2018" "Birds" "Within-habitat spillovers" -0.331066311907716 -0.186847701946097 0.0631409344778179 "Small_Low_Low"
"2019" "Birds" "Within-habitat spillovers" -0.0469412379693695 0.280768803925298 -0.165634653155595 "Small_Low_Low"
"2020" "Birds" "Within-habitat spillovers" -0.494966662667346 0.517407066526009 0.164640188818163 "Small_Low_Low"
"2021" "Birds" "Within-habitat spillovers" -0.220645406775419 0.434393779876078 -0.0140791457440841 "Small_Low_Low"
"2022" "Birds" "Within-habitat spillovers" 0.00788042090808014 0.0949753481060284 -0.313341594488583 "Small_Low_Low"
"2023" "Birds" "Within-habitat spillovers" -0.120773076236902 -0.116030749458887 -0.409634347608993 "Small_Low_Low"
"2024" "Birds" "Within-habitat spillovers" -0.392233104437403 0.119348806319085 0.0172803693188435 "Small_Low_Low"
"2025" "Birds" "Within-habitat spillovers" 0.339402660109335 0.587926434168997 0.296502878321129 "Small_Low_Low"
"2026" "Birds" "Within-habitat spillovers" -0.268025616057186 0.406428591641496 0.127198996642846 "Small_Low_Low"
"2027" "Birds" "Within-habitat spillovers" -0.268405545234774 0.196585267081485 -0.0767594599161773 "Small_Low_Low"
"2028" "Birds" "Within-habitat spillovers" -0.393601688141484 -0.0957356674972337 -0.306456995946935 "Small_Low_Low"
"2029" "Birds" "Within-habitat spillovers" -0.244477726229733 0.225688077209224 -0.336104363125692 "Small_Low_Low"
"2030" "Birds" "Within-habitat spillovers" -0.25990246542393 0.167755632211922 -0.254159086881625 "Small_Low_Low"
"2031" "Birds" "Within-habitat spillovers" -0.349072959296035 0.225047104767965 -0.432446600007506 "Small_Low_Low"
"2032" "Birds" "Within-habitat spillovers" -0.327289509074409 -0.0430299675000743 -0.413563678445507 "Small_Low_Low"
"2033" "Birds" "Within-habitat spillovers" -0.389015834972103 0.37715131255126 0.0617603864920863 "Small_Low_Low"
"2034" "Birds" "Within-habitat spillovers" -0.372022280504409 0.34331050872072 -0.122799530596815 "Small_Low_Low"
"2035" "Birds" "Within-habitat spillovers" -0.131270816986045 -0.0255247781940081 -0.399272913080881 "Small_Low_Low"
"2036" "Birds" "Within-habitat spillovers" -0.0733735982141377 0.189026007106801 -0.235802994121273 "Small_Low_Low"
"2037" "Birds" "Within-habitat spillovers" 0.057520755168778 0.248875055367177 0.280716336676545 "Small_Low_Low"
"2038" "Birds" "Within-habitat spillovers" -0.0616776523219479 0.238811410331829 -0.520685420606383 "Small_Low_Low"
"2039" "Birds" "Within-habitat spillovers" -0.292090570483306 0.142304365618471 -0.0920813138598997 "Small_Low_Low"
"2040" "Birds" "Within-habitat spillovers" -0.0750593180615487 0.290680913276876 -0.0400415197741327 "Small_Low_Low"
"2041" "Birds" "Within-habitat spillovers" -0.0955140489330866 0.0517045652722506 0.491879392270084 "Small_Low_Low"
"2042" "Birds" "Within-habitat spillovers" -0.281293180723707 0.182009451732067 0.194840223475513 "Small_Low_Low"
"2043" "Birds" "Within-habitat spillovers" -0.345717834860208 0.232162410092355 -0.168142148384913 "Small_Low_Low"
"2044" "Birds" "Within-habitat spillovers" -0.238971958010889 -0.0889630132264435 -0.447080425115816 "Small_Low_Low"
"2045" "Birds" "Within-habitat spillovers" -0.310357470591069 0.225894899513116 0.172047807152175 "Small_Low_Low"
"2046" "Birds" "Within-habitat spillovers" -0.634666295304654 0.0900991898327351 0.0701218601032762 "Small_Low_Low"
"2047" "Birds" "Within-habitat spillovers" -0.364525640269565 -0.0651134861487127 -0.285859194401579 "Small_Low_Low"
"2048" "Birds" "Within-habitat spillovers" -0.525703153501016 0.0332010538589079 -0.238262642989695 "Small_Low_Low"
"2049" "Birds" "Within-habitat spillovers" -0.278267176458543 0.06295699252441 -0.148575021634065 "Small_Low_Low"
"2050" "Birds" "Within-habitat spillovers" -0.269767417653359 0.171268141371446 -0.0155103578323975 "Small_Low_Low"
"2051" "Birds" "Within-habitat spillovers" -0.153178276789241 0.298977588812555 -0.296066077873031 "Small_Low_Low"
"2052" "Birds" "Within-habitat spillovers" 0.084179944404981 0.370337616958307 0.157794321375575 "Small_Low_Low"
"2053" "Birds" "Within-habitat spillovers" -0.322703250330073 0.320224244698293 -0.444317498087525 "Small_Low_Low"
"2054" "Birds" "Within-habitat spillovers" -0.260568810063305 0.246481910992071 -0.0357754606215483 "Small_Low_Low"
"2055" "Birds" "Within-habitat spillovers" -0.39476002817317 0.240714070646618 -0.339206169535951 "Small_Low_Low"
"2056" "Birds" "Within-habitat spillovers" -0.337008828556151 0.196893748414873 -0.0895204065869334 "Small_Low_Low"
"2057" "Birds" "Within-habitat spillovers" -0.247462840823902 0.471861182857343 -0.124769245405098 "Small_Low_Low"
"2058" "Birds" "Within-habitat spillovers" -0.547249243176297 0.185435650793196 -0.0108867385421138 "Small_Low_Low"
"2059" "Birds" "Within-habitat spillovers" -0.0249649800453324 0.280637107723138 -0.31757599926689 "Small_Low_Low"
"2060" "Birds" "Within-habitat spillovers" -0.390875681800024 -0.176669290697775 0.00409263898592373 "Small_Low_Low"
"2061" "Birds" "Within-habitat spillovers" -0.23411221149429 -0.0446109803818415 -0.230072570910231 "Small_Low_Low"
"2062" "Birds" "Within-habitat spillovers" -0.39056334970208 -0.0302886645154453 0.174889239185266 "Small_Low_Low"
"2063" "Birds" "Within-habitat spillovers" -0.543831772639974 0.301405524138931 -0.224709610773573 "Small_Low_Low"
"2064" "Birds" "Within-habitat spillovers" -0.395749197898974 0.189625539239429 0.153486873901993 "Small_Low_Low"
"2065" "Birds" "Within-habitat spillovers" -0.121085542670482 0.281042431843306 0.0645418363218822 "Small_Low_Low"
"2066" "Birds" "Within-habitat spillovers" -0.310374409774931 -0.310001809962186 -0.629955901049326 "Small_Low_Low"
"2067" "Birds" "Within-habitat spillovers" -0.414397342971594 -0.051677053009176 -0.0121586252984532 "Small_Low_Low"
"2068" "Birds" "Within-habitat spillovers" -0.185745257444809 0.272792652843809 0.0860524311636458 "Small_Low_Low"
"2069" "Birds" "Within-habitat spillovers" -0.131309146306105 0.377198002237976 -0.0266163654942246 "Small_Low_Low"
"2070" "Birds" "Within-habitat spillovers" -0.1829786448989 0.321504645897762 -0.256097881300725 "Small_Low_Low"
"2071" "Birds" "Within-habitat spillovers" 0.0777715656947119 -0.541549647455778 -0.497611904115691 "Small_Low_Low"
"2072" "Birds" "Within-habitat spillovers" 0.17931393875068 0.149614391698366 -0.657576282865669 "Small_Low_Low"
"2073" "Birds" "Within-habitat spillovers" -0.235342945058239 0.144405184832682 0.503973591148846 "Small_Low_Low"
"2074" "Birds" "Within-habitat spillovers" -0.0544728925527287 0.303782514964831 0.303917517267415 "Small_Low_Low"
"2075" "Birds" "Within-habitat spillovers" -0.440640903368757 0.362233773132514 -0.0181713349535894 "Small_Low_Low"
"2076" "Birds" "Within-habitat spillovers" 0.0636438119307406 0.476326453001459 -0.0534937133114824 "Small_Low_Low"
"2077" "Birds" "Within-habitat spillovers" -0.558416648546141 0.0194680528917886 0.0852244077948778 "Small_Low_Low"
"2078" "Birds" "Within-habitat spillovers" 0.064008033309006 -0.331658014684273 0.167430002386372 "Small_Low_Low"
"2079" "Birds" "Within-habitat spillovers" -0.333226272067932 0.0358680866840912 -0.193989231666402 "Small_Low_Low"
"2080" "Birds" "Within-habitat spillovers" -0.306391419123137 0.141574863333345 -0.4016509470962 "Small_Low_Low"
"2081" "Birds" "Within-habitat spillovers" 0.0596661433982472 0.665650262482424 0.171430969680408 "Small_Low_Low"
"2082" "Birds" "Within-habitat spillovers" -0.324255146851648 -0.142432268946813 0.202843951583396 "Small_Low_Low"
"2083" "Birds" "Within-habitat spillovers" -0.100324707448445 0.587310729287509 -0.0581083138511953 "Small_Low_Low"
"2084" "Birds" "Within-habitat spillovers" -0.473063204016323 -0.070220713244762 -0.00113631242305931 "Small_Low_Low"
"2085" "Birds" "Within-habitat spillovers" 0.194588536374232 0.356339196540214 -0.246128062633055 "Small_Low_Low"
"2086" "Birds" "Within-habitat spillovers" -0.416902125303704 0.217970981697739 -0.612562552879507 "Small_Low_Low"
"2087" "Birds" "Within-habitat spillovers" 0.0243750600024421 0.516043692445119 0.0201408353117635 "Small_Low_Low"
"2088" "Birds" "Within-habitat spillovers" -0.539313532858872 0.218682531662042 0.188033042138673 "Small_Low_Low"
"2089" "Birds" "Within-habitat spillovers" -0.224820968720351 0.263939795334702 0.312061270080656 "Small_Low_Low"
"2090" "Birds" "Within-habitat spillovers" -0.13223916999368 -0.140489947282229 0.473397245722602 "Small_Low_Low"
"2091" "Birds" "Within-habitat spillovers" -0.147012032662291 0.238292090186555 0.0320226631810384 "Small_Low_Low"
"2092" "Birds" "Within-habitat spillovers" -0.125605778317505 -0.0629188883625953 -0.493056832858022 "Small_Low_Low"
"2093" "Birds" "Within-habitat spillovers" -0.545364925109009 0.275596362328743 -0.0971377246546883 "Small_Low_Low"
"2094" "Birds" "Within-habitat spillovers" -0.187366373899388 -0.306197344857656 -0.0792092670880315 "Small_Low_Low"
"2095" "Birds" "Within-habitat spillovers" -0.0903532346854828 0.503752978627547 0.0283335037581701 "Small_Low_Low"
"2096" "Birds" "Within-habitat spillovers" -0.117196256121567 0.324394052937906 0.242517062027959 "Small_Low_Low"
"2097" "Birds" "Within-habitat spillovers" 0.0337400063256611 0.384823925873855 0.252656847200554 "Small_Low_Low"
"2098" "Birds" "Within-habitat spillovers" -0.251006832211118 0.491000645552181 0.263901531242246 "Small_Low_Low"
"2099" "Birds" "Within-habitat spillovers" -0.253399092636288 0.138830347278693 -0.0357745429377768 "Small_Low_Low"
"2100" "Birds" "Within-habitat spillovers" -0.150267926267699 0.194108936425491 -0.523448484381878 "Small_Low_Low"
"2101" "Birds" "Within-habitat spillovers" 0.0651724029848266 0.251047193169736 -0.184065741123457 "Small_Low_Low"
"2102" "Birds" "Within-habitat spillovers" -0.0874405136501932 0.474362587321812 -0.463406488594911 "Small_Low_Low"
"2103" "Birds" "Within-habitat spillovers" -0.531956805227604 -0.297509028731759 -0.182974900650796 "Small_Low_Low"
"2104" "Birds" "Within-habitat spillovers" -0.0931595146192726 0.242791649429062 0.100764005889849 "Small_Low_Low"
"2105" "Birds" "Within-habitat spillovers" 0.0877563139273728 0.336966666574445 -0.264974983082873 "Small_Low_Low"
"2106" "Birds" "Within-habitat spillovers" -0.00435992856544319 -0.312356359794096 -0.107300360948087 "Small_Low_Low"
"2107" "Birds" "Within-habitat spillovers" -0.494025007044001 0.375407281847341 0.183686492468703 "Small_Low_Low"
"2108" "Birds" "Within-habitat spillovers" -0.315811580623983 0.254567408133638 0.36131909633082 "Small_Low_Low"
"2109" "Birds" "Within-habitat spillovers" -0.549807479923947 -0.0286116946304008 -0.0997932129155016 "Small_Low_Low"
"2110" "Birds" "Within-habitat spillovers" -0.345209536752705 0.406937447912409 -0.0838253974151396 "Small_Low_Low"
"2111" "Birds" "Within-habitat spillovers" -0.328584720104559 0.235913178110803 -0.00998819721693183 "Small_Low_Low"
"2112" "Birds" "Within-habitat spillovers" 0.188090771157209 0.446829786877376 0.19573737843684 "Small_Low_Low"
"2113" "Birds" "Within-habitat spillovers" -0.399038143774203 0.41543891870474 -0.255444296205347 "Small_Low_Low"
"2114" "Birds" "Within-habitat spillovers" -0.27561688040241 0.285462714267114 0.0150824184660182 "Small_Low_Low"
"2115" "Birds" "Within-habitat spillovers" -0.147949130442762 0.371344357608338 -0.212791775489747 "Small_Low_Low"
"2116" "Birds" "Within-habitat spillovers" -0.559035090084296 0.474443670259467 -0.214605531110381 "Small_Low_Low"
"2117" "Birds" "Within-habitat spillovers" -0.472911144942021 0.176415045589666 -0.0271922925163821 "Small_Low_Low"
"2118" "Birds" "Within-habitat spillovers" -0.277795570635165 0.0295790551800863 -0.0243825769096683 "Small_Low_Low"
"2119" "Birds" "Within-habitat spillovers" -0.260552832023616 0.172510962924611 -0.033941386421316 "Small_Low_Low"
"2120" "Birds" "Within-habitat spillovers" -0.207822690701806 0.16379584257754 -0.0648834229547689 "Small_Low_Low"
"2121" "Birds" "Within-habitat spillovers" -0.283849533835065 0.133168617248692 -0.154318079824466 "Small_Low_Low"
"2122" "Birds" "Within-habitat spillovers" -0.390014279413476 0.488436507576562 0.0770868439834085 "Small_Low_Low"
"2123" "Birds" "Within-habitat spillovers" -0.451705823538066 -0.260583212481727 -0.0709298906074039 "Small_Low_Low"
"2124" "Birds" "Within-habitat spillovers" -0.484775713448511 -0.222385515368303 -0.36427974189922 "Small_Low_Low"
"2125" "Birds" "Within-habitat spillovers" 0.130003150105835 -0.333492497371655 0.405829148897527 "Small_Low_Low"
"2126" "Birds" "Within-habitat spillovers" -0.0423003368069419 -0.0741640054414557 -0.0998616246254944 "Small_Low_Low"
"2127" "Birds" "Within-habitat spillovers" -0.516138117283656 0.0144433110658604 -0.200085504781405 "Small_Low_Low"
"2128" "Birds" "Within-habitat spillovers" -0.621066666302173 0.375040479637516 0.126434642289813 "Small_Low_Low"
"2129" "Birds" "Within-habitat spillovers" -0.212309799856184 0.0665422924274373 -0.225550361545998 "Small_Low_Low"
"2130" "Birds" "Within-habitat spillovers" -0.0327744119377295 0.531968226943582 -0.123999897679692 "Small_Low_Low"
"2131" "Birds" "Within-habitat spillovers" -0.192680910510976 0.387190591839609 0.373803279714641 "Small_Low_Low"
"2132" "Birds" "Within-habitat spillovers" -0.188624107198327 0.27517780067052 -0.101008095836533 "Small_Low_Low"
"2133" "Birds" "Within-habitat spillovers" -0.685624653207243 0.210887040271799 -0.0760508089497471 "Small_Low_Low"
"2134" "Birds" "Within-habitat spillovers" 0.0410543973668636 0.143445103014477 -0.168678558995155 "Small_Low_Low"
"2135" "Birds" "Within-habitat spillovers" -0.0363079100221893 0.466243235646278 0.583343622090464 "Small_Low_Low"
"2136" "Birds" "Within-habitat spillovers" -0.294391599806452 0.288901634435495 0.129002252888168 "Small_Low_Low"
"2137" "Birds" "Within-habitat spillovers" -0.433638094074457 0.536770190475036 -0.0307099453870315 "Small_Low_Low"
"2138" "Birds" "Within-habitat spillovers" 0.0281628589079512 0.459341348523034 -0.170335688220738 "Small_Low_Low"
"2139" "Birds" "Within-habitat spillovers" -0.405894796545068 0.156629823420972 0.221994341290915 "Small_Low_Low"
"2140" "Birds" "Within-habitat spillovers" -0.276158447136663 0.159051798536862 0.0751140608213565 "Small_Low_Low"
"2141" "Birds" "Within-habitat spillovers" -0.388699681176307 0.180047775525357 0.0746331716231302 "Small_Low_Low"
"2142" "Birds" "Within-habitat spillovers" -0.20785315080726 -0.170798954125531 0.160574564360341 "Small_Low_Low"
"2143" "Birds" "Within-habitat spillovers" 0.255006607181556 -0.39922141637547 0.130298872481675 "Small_Low_Low"
"2144" "Birds" "Within-habitat spillovers" -0.218278757871245 0.255578514420265 0.167489965022876 "Small_Low_Low"
"2145" "Birds" "Within-habitat spillovers" 0.0177743793812586 0.563146913255823 -0.363267137706654 "Small_Low_Low"
"2146" "Birds" "Within-habitat spillovers" -0.19719417937489 0.00928828196316999 -0.147312200501408 "Small_Low_Low"
"2147" "Birds" "Within-habitat spillovers" -0.104249251350118 -0.306517115658968 -0.0220999844280338 "Small_Low_Low"
"2148" "Birds" "Within-habitat spillovers" -0.288031861969799 0.0674420130302977 0.186411411727081 "Small_Low_Low"
"2149" "Birds" "Within-habitat spillovers" -0.262627407442343 0.764982395985381 -0.166029925749218 "Small_Low_Low"
"2150" "Birds" "Within-habitat spillovers" -0.150105433086857 -0.357862429936455 -0.566760166683395 "Small_Low_Low"
"2151" "Birds" "Within-habitat spillovers" -0.334271485014669 0.450831926076543 -0.271065631978329 "Small_Low_Low"
"2152" "Birds" "Within-habitat spillovers" -0.270179557459057 -0.200057371467387 0.645333567681275 "Small_Low_Low"
"2153" "Birds" "Within-habitat spillovers" -0.179289288070039 -0.277395973611775 -0.428489913518887 "Small_Low_Low"
"2154" "Birds" "Within-habitat spillovers" 0.0880387454624673 0.27279055810944 0.26828639569181 "Small_Low_Low"
"2155" "Birds" "Within-habitat spillovers" 0.202835501787664 0.494181756080916 -0.0280339466464186 "Small_Low_Low"
"2156" "Birds" "Within-habitat spillovers" -0.244333930881412 0.10757084888926 0.343308330877188 "Small_Low_Low"
"2157" "Birds" "Within-habitat spillovers" 0.125392582933751 0.380154072052208 0.559221397649967 "Small_Low_Low"
"2158" "Birds" "Within-habitat spillovers" -0.207944005276385 0.434072624505142 -0.429529725889903 "Small_Low_Low"
"2159" "Birds" "Within-habitat spillovers" -0.308778518533033 0.334636219567694 0.0635225192878026 "Small_Low_Low"
"2160" "Birds" "Within-habitat spillovers" -0.347090182916002 0.275005199099301 -0.00324415631078173 "Small_Low_Low"
"2161" "Birds" "Within-habitat spillovers" -0.243995851019443 0.36002536083973 -0.187678410731748 "Small_Low_Low"
"2162" "Birds" "Within-habitat spillovers" 0.00829918724075021 0.158190306980445 -0.190224344838738 "Small_Low_Low"
"2163" "Birds" "Within-habitat spillovers" -0.0355266139319255 0.401919732033332 0.376078920330951 "Small_Low_Low"
"2164" "Birds" "Within-habitat spillovers" -0.0985182722456287 -0.201435221352483 -0.0833896309477456 "Small_Low_Low"
"2165" "Birds" "Within-habitat spillovers" -0.26820663775239 0.317224647798198 0.217041320378125 "Small_Low_Low"
"2166" "Birds" "Within-habitat spillovers" -0.446870093644892 -0.00353409977626304 0.0614882975306317 "Small_Low_Low"
"2167" "Birds" "Within-habitat spillovers" -0.698461390436632 0.235569406743922 0.301410645147428 "Small_Low_Low"
"2168" "Birds" "Within-habitat spillovers" -0.275919857253628 0.448980109741865 0.321343221769014 "Small_Low_Low"
"2169" "Birds" "Within-habitat spillovers" 0.0213197475403383 0.502041001038482 -0.539922068372941 "Small_Low_Low"
"2170" "Birds" "Within-habitat spillovers" -0.301144673090976 0.552226720367113 0.0668996583578929 "Small_Low_Low"
"2171" "Birds" "Within-habitat spillovers" -0.458348307343055 0.387337412377812 0.057622201243237 "Small_Low_Low"
"2172" "Birds" "Within-habitat spillovers" -0.300246870309223 -0.195071014015556 0.25259047997774 "Small_Low_Low"
"2173" "Birds" "Within-habitat spillovers" -0.10298157489567 -0.292316859067018 0.411618021635757 "Small_Low_Low"
"2174" "Birds" "Within-habitat spillovers" -0.164237390211452 0.257453837610247 -0.045049749179584 "Small_Low_Low"
"2175" "Birds" "Within-habitat spillovers" -0.035019835852168 0.291533260548486 -0.336212477842805 "Small_Low_Low"
"2176" "Birds" "Within-habitat spillovers" -0.208568645050503 -0.157317937658103 -0.516640442605492 "Small_Low_Low"
"2177" "Birds" "Within-habitat spillovers" -0.314575728581947 0.0806859244182301 0.0470142018749436 "Small_Low_Low"
"2178" "Birds" "Within-habitat spillovers" -0.253215569006896 0.582737878570023 0.26996765780587 "Small_Low_Low"
"2179" "Birds" "Within-habitat spillovers" -0.300879214545458 -0.325480675731715 0.562442792785745 "Small_Low_Low"
"2180" "Birds" "Within-habitat spillovers" -0.13624052680472 0.145319657570387 -0.143548423725873 "Small_Low_Low"
"2181" "Birds" "Within-habitat spillovers" -0.359308934800166 0.138512693202617 0.0823545305519324 "Small_Low_Low"
"2182" "Birds" "Within-habitat spillovers" -0.221516215501645 0.475955212491618 -0.158454803144788 "Small_Low_Low"
"2183" "Birds" "Within-habitat spillovers" -0.330456546625777 0.144296784662546 -0.386630785283476 "Small_Low_Low"
"2184" "Birds" "Within-habitat spillovers" -0.315216953200222 0.133602090876016 -0.189468685510794 "Small_Low_Low"
"2185" "Birds" "Within-habitat spillovers" -0.442656450886077 -0.0748813237543411 -0.222371107468073 "Small_Low_Low"
"2186" "Birds" "Within-habitat spillovers" -0.259101432655645 -0.0249096415884432 -0.347743146432891 "Small_Low_Low"
"2187" "Birds" "Within-habitat spillovers" -0.0868004694618045 -0.181979738778795 -0.614219617078939 "Small_Low_Low"
"2188" "Birds" "Within-habitat spillovers" -0.412796497917279 -0.0879638231347698 0.140070264558362 "Small_Low_Low"
"2189" "Birds" "Within-habitat spillovers" -0.215710923946772 0.124376850817874 -0.0487621743434418 "Small_Low_Low"
"2190" "Birds" "Within-habitat spillovers" -0.366582671537693 -0.257751855748737 -0.230462798142634 "Small_Low_Low"
"2191" "Birds" "Within-habitat spillovers" -0.362892632838881 0.118819380777324 -0.0681951530647039 "Small_Low_Low"
"2192" "Birds" "Within-habitat spillovers" -0.170311949140983 0.123363620540169 -0.504481510243415 "Small_Low_Low"
"2193" "Birds" "Within-habitat spillovers" 0.0219440637210111 0.0528486791055957 -0.266227858578535 "Small_Low_Low"
"2194" "Birds" "Within-habitat spillovers" -0.301178042219575 0.339729119582736 -0.12620786867267 "Small_Low_Low"
"2195" "Birds" "Within-habitat spillovers" -0.300401118599045 -0.0746917423836669 0.433214837724983 "Small_Low_Low"
"2196" "Birds" "Within-habitat spillovers" -0.0687525075537455 0.148399072099354 0.0738283612047139 "Small_Low_Low"
"2197" "Birds" "Within-habitat spillovers" -0.205271096741019 0.242724854659441 -0.393074322105508 "Small_Low_Low"
"2198" "Birds" "Within-habitat spillovers" -0.0143740806458771 0.0352008162373711 -0.369048140605982 "Small_Low_Low"
"2199" "Birds" "Within-habitat spillovers" -0.214810963990648 -0.340614604908953 0.416627128963454 "Small_Low_Low"
"2200" "Birds" "Within-habitat spillovers" -0.448085694098328 0.0425462174002101 0.429123743205093 "Small_Low_Low"
"2201" "Birds" "Within-habitat spillovers" -0.356946376745518 0.371636140608229 -0.0463582879834529 "Small_Low_Low"
"2202" "Birds" "Within-habitat spillovers" -0.188625013618632 0.65794707394166 0.300571186753024 "Small_Low_Low"
"2203" "Birds" "Within-habitat spillovers" -0.248663734177048 0.44543482666877 -0.160679460553756 "Small_Low_Low"
"2204" "Birds" "Within-habitat spillovers" -0.361748783745367 0.531384274812827 -0.247670326462562 "Small_Low_Low"
"2205" "Birds" "Within-habitat spillovers" -0.139780141577849 0.214864374956267 -0.645623652716544 "Small_Low_Low"
"2206" "Birds" "Within-habitat spillovers" -0.550655883471071 0.586740455312061 -0.35086064165493 "Small_Low_Low"
"2207" "Birds" "Within-habitat spillovers" -0.430158982231353 0.0124295969983051 -0.165612585633165 "Small_Low_Low"
"2208" "Birds" "Within-habitat spillovers" -0.102021839918252 0.177078234717012 -0.261691798454969 "Small_Low_Low"
"2209" "Birds" "Within-habitat spillovers" -0.428960715554714 0.469542715230054 -0.197445680175094 "Small_Low_Low"
"2210" "Birds" "Within-habitat spillovers" -0.00783248614409722 0.574900764012017 0.165478570863703 "Small_Low_Low"
"2211" "Birds" "Within-habitat spillovers" -0.409526218988182 0.106128523169581 -0.160880012421685 "Small_Low_Low"
"2212" "Birds" "Within-habitat spillovers" -0.42506938599063 0.076063167484625 -0.0469362748646627 "Small_Low_Low"
"2213" "Birds" "Within-habitat spillovers" -0.533154292683443 0.235932185857378 0.0318681658638104 "Small_Low_Low"
"2214" "Birds" "Within-habitat spillovers" 0.267539352602594 -0.100778400758927 -0.454952081924739 "Small_Low_Low"
"2215" "Birds" "Within-habitat spillovers" -0.060262199446978 0.0646431083322739 0.0901802539486625 "Small_Low_Low"
"2216" "Birds" "Within-habitat spillovers" 0.0312659205779857 -0.288311068333826 -0.236906160925976 "Small_Low_Low"
"2217" "Birds" "Within-habitat spillovers" -0.341114394533268 0.314681530745297 0.11622135584715 "Small_Low_Low"
"2218" "Birds" "Within-habitat spillovers" 0.344799888332884 0.241533160675932 -0.0583063457049007 "Small_Low_Low"
"2219" "Birds" "Within-habitat spillovers" -0.185790884654567 0.185018614766136 -0.367919918746375 "Small_Low_Low"
"2220" "Birds" "Within-habitat spillovers" -0.0933439355237028 0.278146227500205 -0.542062810383594 "Small_Low_Low"
"2221" "Birds" "Within-habitat spillovers" -0.42588781601677 -0.414215509271167 0.0222293060051821 "Small_Low_Low"
"2222" "Birds" "Within-habitat spillovers" -0.272166122052735 0.0511077098973054 -0.0927976769858812 "Small_Low_Low"
"2223" "Birds" "Within-habitat spillovers" -0.4502180985506 -0.027961319830887 0.0977115562153214 "Small_Low_Low"
"2224" "Birds" "Within-habitat spillovers" -0.494499518491981 -0.0277024298537051 -0.0578653843241475 "Small_Low_Low"
"2225" "Birds" "Within-habitat spillovers" -0.120353856460089 0.0221601129300882 -0.14416781913755 "Small_Low_Low"
"2226" "Birds" "Within-habitat spillovers" 0.0851345168848388 -0.554496362709447 0.246820936563326 "Small_Low_Low"
"2227" "Birds" "Within-habitat spillovers" -0.0909303700272394 0.0963427624358567 -0.0836522811489085 "Small_Low_Low"
"2228" "Birds" "Within-habitat spillovers" -0.656314095367985 0.122376145047739 0.0412789670727127 "Small_Low_Low"
"2229" "Birds" "Within-habitat spillovers" 0.171037226846954 0.134041336632271 -0.368215371704291 "Small_Low_Low"
"2230" "Birds" "Within-habitat spillovers" -0.537257689940807 0.0366944016349449 -0.0522149724344088 "Small_Low_Low"
"2231" "Birds" "Within-habitat spillovers" -0.119907467285465 0.445508300299174 -0.169534601196818 "Small_Low_Low"
"2232" "Birds" "Within-habitat spillovers" -0.217596187619296 -0.0783896897701117 -0.327604805764231 "Small_Low_Low"
"2233" "Birds" "Within-habitat spillovers" -0.490239097634568 -0.133940766100961 0.206682023316307 "Small_Low_Low"
"2234" "Birds" "Within-habitat spillovers" -0.284152643390314 -0.064513325739651 0.292732644313539 "Small_Low_Low"
"2235" "Birds" "Within-habitat spillovers" -0.214146207502142 -0.0974892850866103 -0.372069215621127 "Small_Low_Low"
"2236" "Birds" "Within-habitat spillovers" -0.112939805621263 0.243216591189289 0.189171918491248 "Small_Low_Low"
"2237" "Birds" "Within-habitat spillovers" -0.659393752952619 -0.07009358812384 0.204718455150848 "Small_Low_Low"
"2238" "Birds" "Within-habitat spillovers" -0.155244512693177 0.38273579068504 -0.380744274313177 "Small_Low_Low"
"2239" "Birds" "Within-habitat spillovers" 0.0632643815433819 0.228870171055977 -0.367538630690169 "Small_Low_Low"
"2240" "Birds" "Within-habitat spillovers" -0.332301524166608 0.2911741768275 -0.0822374055893342 "Small_Low_Low"
"2241" "Birds" "Within-habitat spillovers" -0.0660928476102246 0.215352496740337 -0.292477019182899 "Small_Low_Low"
"2242" "Birds" "Within-habitat spillovers" -0.583750077697587 0.378327573229773 0.245172523804189 "Small_Low_Low"
"2243" "Birds" "Within-habitat spillovers" 0.0848466981628113 -0.446226412263236 -0.234544414807445 "Small_Low_Low"
"2244" "Birds" "Within-habitat spillovers" -0.160304646164355 0.170779464410668 -0.261509321342828 "Small_Low_Low"
"2245" "Birds" "Within-habitat spillovers" -0.317112551980395 -0.724547524647064 -0.277442149088336 "Small_Low_Low"
"2246" "Birds" "Within-habitat spillovers" -0.289944173278187 -0.212735188782406 0.08881386289014 "Small_Low_Low"
"2247" "Birds" "Within-habitat spillovers" -0.268195357832917 0.0782847311218429 -0.315291408339842 "Small_Low_Low"
"2248" "Birds" "Within-habitat spillovers" -0.206488047647501 -0.000684930427363157 0.0233349593537975 "Small_Low_Low"
"2249" "Birds" "Within-habitat spillovers" -0.362617464109135 0.0822568758819272 -0.528753661197555 "Small_Low_Low"
"2250" "Birds" "Within-habitat spillovers" 0.00361530458475919 -0.425597590970336 0.383544484460956 "Small_Low_Low"
"2251" "Birds" "Within-habitat spillovers" 0.0152757734350561 -0.0849851279498615 -0.550747704572929 "Small_Low_Low"
"2252" "Birds" "Within-habitat spillovers" -0.0643287563291199 -0.520935895512667 -0.0523254386981284 "Small_Low_Low"
"2253" "Birds" "Within-habitat spillovers" -0.67089351243159 0.094347831868215 -0.0377426682596196 "Small_Low_Low"
"2254" "Birds" "Within-habitat spillovers" -0.249269109552317 0.438488614793262 -0.0567590880452409 "Small_Low_Low"
"2255" "Birds" "Within-habitat spillovers" -0.373283445400644 0.292944527287228 0.117969328591973 "Small_Low_Low"
"2256" "Birds" "Within-habitat spillovers" 0.144069501231181 -0.0951799345504968 0.446907986031157 "Small_Low_Low"
"2257" "Birds" "Within-habitat spillovers" -0.636757810232512 0.226970835111903 -0.110413333741301 "Small_Low_Low"
"2258" "Birds" "Within-habitat spillovers" -0.199478172947205 0.417541456840928 0.305778515350888 "Small_Low_Low"
"2259" "Birds" "Within-habitat spillovers" -0.562740179249966 0.220800062224038 0.295451565523242 "Small_Low_Low"
"2260" "Birds" "Within-habitat spillovers" -0.307278820833539 0.269525281416109 -0.419558228578228 "Small_Low_Low"
"2261" "Birds" "Within-habitat spillovers" -0.273053883281697 0.135856622739253 -0.356409457313441 "Small_Low_Low"
"2262" "Birds" "Within-habitat spillovers" -0.291307838864075 0.0764077863558241 -0.0751603824258498 "Small_Low_Low"
"2263" "Birds" "Within-habitat spillovers" -0.246237861156597 0.367150257392233 0.326406097440385 "Small_Low_Low"
"2264" "Birds" "Within-habitat spillovers" -0.402705065041588 -0.0521400792328879 0.05865810351211 "Small_Low_Low"
"2265" "Birds" "Within-habitat spillovers" -0.380419422332431 0.319509581592186 -0.155274033378779 "Small_Low_Low"
"2266" "Birds" "Within-habitat spillovers" -0.35925921051473 0.189875313168308 -0.301305686285562 "Small_Low_Low"
"2267" "Birds" "Within-habitat spillovers" -0.40764472629769 0.340539531713028 -0.196016301536616 "Small_Low_Low"
"2268" "Birds" "Within-habitat spillovers" -0.262315824271911 0.313210962923034 -0.297990614638574 "Small_Low_Low"
"2269" "Birds" "Within-habitat spillovers" -0.10159897149894 0.0607870235057056 -0.344006842500479 "Small_Low_Low"
"2270" "Birds" "Within-habitat spillovers" -0.145463706958323 -0.27507933787331 -0.244679594686277 "Small_Low_Low"
"2271" "Birds" "Within-habitat spillovers" -0.128426569410311 0.316152870594303 -0.0844290865068029 "Small_Low_Low"
"2272" "Birds" "Within-habitat spillovers" -0.23617219596359 0.327111441143799 -0.66831875910242 "Small_Low_Low"
"2273" "Birds" "Within-habitat spillovers" -0.523979047488794 -0.0380799020974709 -0.393574776303896 "Small_Low_Low"
"2274" "Birds" "Within-habitat spillovers" -0.212527607214158 0.341164874715258 -0.519374425327384 "Small_Low_Low"
"2275" "Birds" "Within-habitat spillovers" -0.362409939964477 0.247058447103481 -0.287110831504731 "Small_Low_Low"
"2276" "Birds" "Within-habitat spillovers" 0.162725617197595 0.543366255169549 0.0625880543224727 "Small_Low_Low"
"2277" "Birds" "Within-habitat spillovers" -0.00682508015189258 -0.25730300534998 0.478352502720983 "Small_Low_Low"
"2278" "Birds" "Within-habitat spillovers" -0.269594232879143 0.638975795089619 -0.0205341481278063 "Small_Low_Low"
"2279" "Birds" "Within-habitat spillovers" 0.233172087083156 0.365602696923372 0.0111395498484912 "Small_Low_Low"
"2280" "Birds" "Within-habitat spillovers" -0.125858962258061 0.0625913284096317 0.854804316867876 "Small_Low_Low"
"2281" "Birds" "Within-habitat spillovers" -0.249537846306003 0.489839273498163 0.119626849250554 "Small_Low_Low"
"2282" "Birds" "Within-habitat spillovers" -0.0748480096930722 0.303675745971927 -0.644378462567724 "Small_Low_Low"
"2283" "Birds" "Within-habitat spillovers" -0.472361282506288 0.267906797229567 -0.1928447194578 "Small_Low_Low"
"2284" "Birds" "Within-habitat spillovers" -0.38833881863022 0.155110041490164 0.29457690590368 "Small_Low_Low"
"2285" "Birds" "Within-habitat spillovers" -0.281045179272363 0.568769736467382 -0.0773253104083001 "Small_Low_Low"
"2286" "Birds" "Within-habitat spillovers" -0.0646133403666344 0.400748601514339 -0.0859709321219156 "Small_Low_Low"
"2287" "Birds" "Within-habitat spillovers" -0.0764745912378935 0.35198328784492 0.129895491319512 "Small_Low_Low"
"2288" "Birds" "Within-habitat spillovers" -0.296116006182309 0.278970510631287 -0.30112525992559 "Small_Low_Low"
"2289" "Birds" "Within-habitat spillovers" -0.00420880037541064 0.706801352359795 -0.203810864684252 "Small_Low_Low"
"2290" "Birds" "Within-habitat spillovers" -0.154956283280225 0.515590185423559 0.240088465574767 "Small_Low_Low"
"2291" "Birds" "Within-habitat spillovers" -0.339164793605813 -0.199805599059904 -0.201741148779144 "Small_Low_Low"
"2292" "Birds" "Within-habitat spillovers" -0.352544664210776 0.35633187734614 -0.301166503437259 "Small_Low_Low"
"2293" "Birds" "Within-habitat spillovers" -0.290041150639418 0.0783143701918182 -0.217170622874084 "Small_Low_Low"
"2294" "Birds" "Within-habitat spillovers" -0.105408486184909 0.301116378251855 0.164752535810372 "Small_Low_Low"
"2295" "Birds" "Within-habitat spillovers" -0.157912974543442 0.513170483059449 -0.364673575143257 "Small_Low_Low"
"2296" "Birds" "Within-habitat spillovers" -0.456473558321812 -0.0541131773704356 -0.023055979811755 "Small_Low_Low"
"2297" "Birds" "Within-habitat spillovers" -0.406446951787124 0.400363138178271 -0.387077852851796 "Small_Low_Low"
"2298" "Birds" "Within-habitat spillovers" -0.122886341048133 -0.102107952325128 0.00968426240054879 "Small_Low_Low"
"2299" "Birds" "Within-habitat spillovers" -0.462517233201888 0.342355457369708 -0.0160581124554702 "Small_Low_Low"
"2300" "Birds" "Within-habitat spillovers" 0.176338070427236 -0.0385179143228502 0.0123710672763316 "Large_Low_Low"
"2301" "Birds" "Within-habitat spillovers" 0.17910778344459 -0.122877513756543 0.163882096716443 "Large_Low_Low"
"2302" "Birds" "Within-habitat spillovers" 0.127041742317744 0.0141552222945613 0.0427958091507828 "Large_Low_Low"
"2303" "Birds" "Within-habitat spillovers" 0.185492026289219 0.0109238934388199 -0.0169927693344946 "Large_Low_Low"
"2304" "Birds" "Within-habitat spillovers" 0.200629122147777 0.112754301794508 0.183604270655279 "Large_Low_Low"
"2305" "Birds" "Within-habitat spillovers" 0.207131272825386 -0.0634590427660329 -0.00173841448726024 "Large_Low_Low"
"2306" "Birds" "Within-habitat spillovers" 0.227368625474288 -0.00535527339624422 0.17682629586278 "Large_Low_Low"
"2307" "Birds" "Within-habitat spillovers" 0.168197405017816 0.00907375918100169 0.00553723965675852 "Large_Low_Low"
"2308" "Birds" "Within-habitat spillovers" 0.108893365295735 -0.044101164145813 0.0752751292433679 "Large_Low_Low"
"2309" "Birds" "Within-habitat spillovers" 0.127555386560005 -0.0881528135941212 0.146010125524561 "Large_Low_Low"
"2310" "Birds" "Within-habitat spillovers" 0.150664240626586 -9.99961450373144e-05 0.119043449582635 "Large_Low_Low"
"2311" "Birds" "Within-habitat spillovers" 0.153725058824149 0.102424752195309 0.273228755626188 "Large_Low_Low"
"2312" "Birds" "Within-habitat spillovers" 0.102061854777084 -0.0428804969706244 0.119481459682106 "Large_Low_Low"
"2313" "Birds" "Within-habitat spillovers" 0.0908618945976398 0.030078055031558 0.0760691141534888 "Large_Low_Low"
"2314" "Birds" "Within-habitat spillovers" 0.129031602907509 -0.0519700017848579 0.0653774117782025 "Large_Low_Low"
"2315" "Birds" "Within-habitat spillovers" 0.19140398728557 -0.00974321662586443 0.135521460841944 "Large_Low_Low"
"2316" "Birds" "Within-habitat spillovers" 0.12210063551071 -0.0451536767538737 0.101615128187427 "Large_Low_Low"
"2317" "Birds" "Within-habitat spillovers" 0.120308144211361 0.0293446465423477 0.0154470332414709 "Large_Low_Low"
"2318" "Birds" "Within-habitat spillovers" 0.159930210351711 -0.0116553303962777 0.0313762460251298 "Large_Low_Low"
"2319" "Birds" "Within-habitat spillovers" 0.162568834636388 -0.0225451372304185 0.032953420497963 "Large_Low_Low"
"2320" "Birds" "Within-habitat spillovers" 0.183689284959998 0.0331417105483424 0.0447743797763059 "Large_Low_Low"
"2321" "Birds" "Within-habitat spillovers" 0.184508920468155 0.0629826498735324 0.035119412926379 "Large_Low_Low"
"2322" "Birds" "Within-habitat spillovers" 0.18198448507616 0.0506248544620953 0.0450436907403912 "Large_Low_Low"
"2323" "Birds" "Within-habitat spillovers" 0.134560422796927 -0.0765053321665194 0.141423258938362 "Large_Low_Low"
"2324" "Birds" "Within-habitat spillovers" 0.117904157623013 0.0328472105851298 0.0455024429295591 "Large_Low_Low"
"2325" "Birds" "Within-habitat spillovers" 0.175597236940943 -0.0845734035015565 0.0486299723271802 "Large_Low_Low"
"2326" "Birds" "Within-habitat spillovers" 0.109322489630913 -0.0283475636594207 0.167977846215341 "Large_Low_Low"
"2327" "Birds" "Within-habitat spillovers" -0.0152458703903759 -0.0355258197301136 0.0392080140376741 "Large_Low_Low"
"2328" "Birds" "Within-habitat spillovers" 0.106004931104434 -0.00623004298001265 0.0607286112538122 "Large_Low_Low"
"2329" "Birds" "Within-habitat spillovers" 0.155718374014924 0.0125082364186931 0.0728599751069807 "Large_Low_Low"
"2330" "Birds" "Within-habitat spillovers" 0.173447053236894 0.0125864746158818 0.0143533351852905 "Large_Low_Low"
"2331" "Birds" "Within-habitat spillovers" 0.161452035296339 -0.0182864390309185 0.0170474965537667 "Large_Low_Low"
"2332" "Birds" "Within-habitat spillovers" 0.101608010533252 0.0186793427352953 0.0371979947561827 "Large_Low_Low"
"2333" "Birds" "Within-habitat spillovers" 0.068606168454569 -0.104047618416123 0.0178554447490861 "Large_Low_Low"
"2334" "Birds" "Within-habitat spillovers" 0.176214144044977 0.0223661448674207 0.134966241839638 "Large_Low_Low"
"2335" "Birds" "Within-habitat spillovers" 0.174406501303794 -0.0387396836589584 0.0293558812058721 "Large_Low_Low"
"2336" "Birds" "Within-habitat spillovers" 0.0899876618620341 -0.0205236905144643 0.160945730236855 "Large_Low_Low"
"2337" "Birds" "Within-habitat spillovers" 0.0911388345798856 0.0097285919168968 0.0865559092720918 "Large_Low_Low"
"2338" "Birds" "Within-habitat spillovers" 0.133627532494697 0.0033067442945021 0.0785481765106657 "Large_Low_Low"
"2339" "Birds" "Within-habitat spillovers" 0.24617626799439 0.0702591910939382 0.0201641128425165 "Large_Low_Low"
"2340" "Birds" "Within-habitat spillovers" 0.0787540133817407 -0.015448642954193 0.000808798218535393 "Large_Low_Low"
"2341" "Birds" "Within-habitat spillovers" 0.146950437066951 0.0385001855571865 0.0678222212325862 "Large_Low_Low"
"2342" "Birds" "Within-habitat spillovers" 0.0711115412571777 0.0547351480876317 0.248435476574195 "Large_Low_Low"
"2343" "Birds" "Within-habitat spillovers" 0.136701891856036 0.0390622612597237 0.067042436085323 "Large_Low_Low"
"2344" "Birds" "Within-habitat spillovers" 0.201132229275804 -0.0300472625673776 0.0132169249201288 "Large_Low_Low"
"2345" "Birds" "Within-habitat spillovers" 0.161527261282111 -0.0216591254236217 0.0173536561665729 "Large_Low_Low"
"2346" "Birds" "Within-habitat spillovers" 0.131651779290785 0.0812915741143004 0.0112308276176127 "Large_Low_Low"
"2347" "Birds" "Within-habitat spillovers" 0.162722202659697 -0.0257355632016437 0.0318857662928319 "Large_Low_Low"
"2348" "Birds" "Within-habitat spillovers" 0.10631720986381 -0.015946617385939 0.0655097937597937 "Large_Low_Low"
"2349" "Birds" "Within-habitat spillovers" 0.044321477577291 -0.164851811637045 0.11295064495518 "Large_Low_Low"
"2350" "Birds" "Within-habitat spillovers" 0.107944233389082 -0.0116051188832512 0.0792187010945482 "Large_Low_Low"
"2351" "Birds" "Within-habitat spillovers" 0.227017412943409 0.00546659595906557 0.0211035099236797 "Large_Low_Low"
"2352" "Birds" "Within-habitat spillovers" 0.196638798562972 0.107921181195462 0.133355588313936 "Large_Low_Low"
"2353" "Birds" "Within-habitat spillovers" 0.143315403800825 -0.00255985512347018 0.0639276139888564 "Large_Low_Low"
"2354" "Birds" "Within-habitat spillovers" 0.198747071229577 -0.0156084973507905 0.031170110498596 "Large_Low_Low"
"2355" "Birds" "Within-habitat spillovers" 0.132633840051906 0.0341989893749771 0.0191447064232839 "Large_Low_Low"
"2356" "Birds" "Within-habitat spillovers" 0.14738781071297 -0.074167500560529 0.186321618463624 "Large_Low_Low"
"2357" "Birds" "Within-habitat spillovers" 0.174156026214196 -3.88532085108106e-05 0.0358700775128087 "Large_Low_Low"
"2358" "Birds" "Within-habitat spillovers" 0.0931139128227478 0.00900697889171862 0.0704828201639241 "Large_Low_Low"
"2359" "Birds" "Within-habitat spillovers" 0.178813902144533 -0.0508050885070762 0.0620172459272767 "Large_Low_Low"
"2360" "Birds" "Within-habitat spillovers" 0.257893535154752 0.0749764166810476 0.0555339920849787 "Large_Low_Low"
"2361" "Birds" "Within-habitat spillovers" 0.0572916418489182 0.0387266315101712 0.00305278204952821 "Large_Low_Low"
"2362" "Birds" "Within-habitat spillovers" 0.000984283253418257 0.120743893546531 0.119246668068588 "Large_Low_Low"
"2363" "Birds" "Within-habitat spillovers" 0.103136128709319 -0.0287458131248619 0.05248563337588 "Large_Low_Low"
"2364" "Birds" "Within-habitat spillovers" 0.154334559693568 -0.0460244626421922 0.0450791901210611 "Large_Low_Low"
"2365" "Birds" "Within-habitat spillovers" -0.0692779597719129 -0.000666658705410581 -0.0479051637969624 "Large_Low_Low"
"2366" "Birds" "Within-habitat spillovers" 0.164938796455783 -0.0721193711158963 0.0982279980282299 "Large_Low_Low"
"2367" "Birds" "Within-habitat spillovers" 0.107343789459313 0.0110253324523069 0.0240955762681333 "Large_Low_Low"
"2368" "Birds" "Within-habitat spillovers" 0.155675889287102 -0.0541073898146306 0.0367967743753274 "Large_Low_Low"
"2369" "Birds" "Within-habitat spillovers" 0.0713995066447527 -0.0276635854000561 0.0220975484410813 "Large_Low_Low"
"2370" "Birds" "Within-habitat spillovers" 0.303655245701236 0.00994992507451913 0.0655267689678063 "Large_Low_Low"
"2371" "Birds" "Within-habitat spillovers" 0.0304404278643648 0.0378213101519967 0.124384984109006 "Large_Low_Low"
"2372" "Birds" "Within-habitat spillovers" 0.19417986846331 -0.00640310482398492 0.112545569285599 "Large_Low_Low"
"2373" "Birds" "Within-habitat spillovers" 0.0331775238769987 -0.046074215278537 -0.052949274455339 "Large_Low_Low"
"2374" "Birds" "Within-habitat spillovers" 0.0933291848485641 0.0483398549459715 0.0846839650758935 "Large_Low_Low"
"2375" "Birds" "Within-habitat spillovers" 0.181703733061418 0.0213033521039532 0.0935189931184273 "Large_Low_Low"
"2376" "Birds" "Within-habitat spillovers" 0.161838822152023 -0.0252628336003032 0.0424359823389631 "Large_Low_Low"
"2377" "Birds" "Within-habitat spillovers" 0.171764183605435 -0.0396907872748056 0.118719389477052 "Large_Low_Low"
"2378" "Birds" "Within-habitat spillovers" 0.13349162184864 -0.175278967482641 0.183824281086126 "Large_Low_Low"
"2379" "Birds" "Within-habitat spillovers" 0.145429247768862 0.0858522906469198 0.109571526654194 "Large_Low_Low"
"2380" "Birds" "Within-habitat spillovers" 0.0717946427754061 0.0454376519975582 0.150194097701229 "Large_Low_Low"
"2381" "Birds" "Within-habitat spillovers" 0.160218361531257 0.0731638946916542 0.0765927413553391 "Large_Low_Low"
"2382" "Birds" "Within-habitat spillovers" 0.138815857648785 -0.0240991631651166 0.00896054449269644 "Large_Low_Low"
"2383" "Birds" "Within-habitat spillovers" 0.19137478547956 -0.0225058316512205 -0.0267812625190733 "Large_Low_Low"
"2384" "Birds" "Within-habitat spillovers" 0.148019925720929 0.0156000504909162 0.059589866539727 "Large_Low_Low"
"2385" "Birds" "Within-habitat spillovers" 0.15132048905984 0.0313167629379252 0.0329813950269361 "Large_Low_Low"
"2386" "Birds" "Within-habitat spillovers" 0.0269070882240869 -0.0834906566084556 0.230431597377668 "Large_Low_Low"
"2387" "Birds" "Within-habitat spillovers" 0.135957806011981 0.135226714607097 0.0693485605431516 "Large_Low_Low"
"2388" "Birds" "Within-habitat spillovers" -0.00309542341281163 0.00770717961583123 0.0444726971890247 "Large_Low_Low"
"2389" "Birds" "Within-habitat spillovers" 0.136684082923425 -0.00464997956007823 0.0857309585268139 "Large_Low_Low"
"2390" "Birds" "Within-habitat spillovers" 0.103617691654744 0.00974656129194364 0.145717583473995 "Large_Low_Low"
"2391" "Birds" "Within-habitat spillovers" 0.121725457850239 -0.00394337699189796 0.106040610009154 "Large_Low_Low"
"2392" "Birds" "Within-habitat spillovers" 0.0978735081587729 -0.000895894914613607 0.0335224061695361 "Large_Low_Low"
"2393" "Birds" "Within-habitat spillovers" 0.159187318677284 -0.0429849723806659 0.116194914303865 "Large_Low_Low"
"2394" "Birds" "Within-habitat spillovers" 0.153224433874573 -0.0307023940884976 0.0472204327828453 "Large_Low_Low"
"2395" "Birds" "Within-habitat spillovers" 0.154866947582058 -0.00640761726279744 -0.0275151142621092 "Large_Low_Low"
"2396" "Birds" "Within-habitat spillovers" 0.274672044032547 0.153853995494832 0.221330289060653 "Large_Low_Low"
"2397" "Birds" "Within-habitat spillovers" 0.16485063079576 -0.00541668997940737 0.128264906670378 "Large_Low_Low"
"2398" "Birds" "Within-habitat spillovers" 0.112586657070967 0.0050225045986461 0.105655910443848 "Large_Low_Low"
"2399" "Birds" "Within-habitat spillovers" 0.100706360136177 0.015623203606289 0.0868267029398614 "Large_Low_Low"
"2400" "Birds" "Within-habitat spillovers" 0.139304826119526 -0.00575926141973011 0.0343206926087184 "Large_Low_Low"
"2401" "Birds" "Within-habitat spillovers" 0.126186901766756 -0.0332080517259575 0.0573238071849089 "Large_Low_Low"
"2402" "Birds" "Within-habitat spillovers" 0.153572746366443 0.0539653444423197 0.0799586218676959 "Large_Low_Low"
"2403" "Birds" "Within-habitat spillovers" 0.13596962995372 -0.0132998678174432 0.0623509183420741 "Large_Low_Low"
"2404" "Birds" "Within-habitat spillovers" 0.172308130643116 -0.0886789917078636 -0.063862444308092 "Large_Low_Low"
"2405" "Birds" "Within-habitat spillovers" 0.185219200852739 0.0748220634431655 0.0497768991090739 "Large_Low_Low"
"2406" "Birds" "Within-habitat spillovers" 0.151807857036435 -0.0329072011335257 0.107760158448902 "Large_Low_Low"
"2407" "Birds" "Within-habitat spillovers" 0.148713410172887 -0.054882212874248 0.0824801402500656 "Large_Low_Low"
"2408" "Birds" "Within-habitat spillovers" 0.121645181688028 0.0130669476134241 0.0433640905965507 "Large_Low_Low"
"2409" "Birds" "Within-habitat spillovers" 0.0782472757309051 0.0247249706763105 0.0460411240083145 "Large_Low_Low"
"2410" "Birds" "Within-habitat spillovers" 0.202298307384103 -0.0345561176968737 0.10327962466579 "Large_Low_Low"
"2411" "Birds" "Within-habitat spillovers" 0.205963249192557 -0.0618893424702326 0.100874632053899 "Large_Low_Low"
"2412" "Birds" "Within-habitat spillovers" 0.117364576879768 0.078021673982122 -0.00168431609006306 "Large_Low_Low"
"2413" "Birds" "Within-habitat spillovers" 0.123966404627783 0.0331913553788758 0.0605030077537066 "Large_Low_Low"
"2414" "Birds" "Within-habitat spillovers" 0.107054898287619 -0.060670429579699 0.183216642605684 "Large_Low_Low"
"2415" "Birds" "Within-habitat spillovers" 0.0767377977674624 -0.0107000862427847 0.120529653501474 "Large_Low_Low"
"2416" "Birds" "Within-habitat spillovers" 0.177909764976832 -0.0958646962896745 0.0198601632846141 "Large_Low_Low"
"2417" "Birds" "Within-habitat spillovers" 0.230449640190142 0.0364874659676035 0.0808179840152213 "Large_Low_Low"
"2418" "Birds" "Within-habitat spillovers" 0.138104256954711 0.0575872278866204 0.0928402709796417 "Large_Low_Low"
"2419" "Birds" "Within-habitat spillovers" 0.205088030408351 -0.010018019148022 0.0996376440185264 "Large_Low_Low"
"2420" "Birds" "Within-habitat spillovers" 0.162159561424928 0.0910518553338378 0.124111086935704 "Large_Low_Low"
"2421" "Birds" "Within-habitat spillovers" 0.0496785533068856 -0.101974102031369 0.0154123003512917 "Large_Low_Low"
"2422" "Birds" "Within-habitat spillovers" 0.149706653794699 0.205738537659141 -0.0283555814359183 "Large_Low_Low"
"2423" "Birds" "Within-habitat spillovers" 0.12916585331318 0.0150280689922233 0.0501782985841828 "Large_Low_Low"
"2424" "Birds" "Within-habitat spillovers" 0.269745135841383 -0.0305691937071395 0.0838022403125452 "Large_Low_Low"
"2425" "Birds" "Within-habitat spillovers" 0.109178297754717 0.0489022357346243 0.0100860108320427 "Large_Low_Low"
"2426" "Birds" "Within-habitat spillovers" 0.147897252473227 0.0668333239088677 0.0849045351465051 "Large_Low_Low"
"2427" "Birds" "Within-habitat spillovers" 0.202707489345775 -0.0419100521053991 0.0612330686817496 "Large_Low_Low"
"2428" "Birds" "Within-habitat spillovers" 0.211195218659354 0.0274509717007639 0.102367338652334 "Large_Low_Low"
"2429" "Birds" "Within-habitat spillovers" 0.064366941478326 0.00196265489233079 0.0082122060415664 "Large_Low_Low"
"2430" "Birds" "Within-habitat spillovers" 0.215592256196141 0.0390569888891734 0.0882120336274181 "Large_Low_Low"
"2431" "Birds" "Within-habitat spillovers" 0.0842712933089021 -0.0324912015179124 0.0419673933300169 "Large_Low_Low"
"2432" "Birds" "Within-habitat spillovers" 0.135888445086648 -0.0116123268923469 0.0109582334402139 "Large_Low_Low"
"2433" "Birds" "Within-habitat spillovers" 0.147919169638501 -0.0740192038719516 0.0460408554406074 "Large_Low_Low"
"2434" "Birds" "Within-habitat spillovers" 0.207936525899982 0.0343771219156956 0.0236943503495365 "Large_Low_Low"
"2435" "Birds" "Within-habitat spillovers" 0.14681282770416 0.0461257704171551 0.138513045265729 "Large_Low_Low"
"2436" "Birds" "Within-habitat spillovers" 0.0639261686612343 -0.0399892697075795 0.0724553661670655 "Large_Low_Low"
"2437" "Birds" "Within-habitat spillovers" 0.14452215588876 -0.0194140314300218 0.0803524991853673 "Large_Low_Low"
"2438" "Birds" "Within-habitat spillovers" 0.0837438618260467 -0.00282942556076703 0.00185236495192669 "Large_Low_Low"
"2439" "Birds" "Within-habitat spillovers" 0.0969644027865841 0.122548689231398 0.165668302589443 "Large_Low_Low"
"2440" "Birds" "Within-habitat spillovers" 0.110032402989009 0.0360075315834364 0.0898745544485239 "Large_Low_Low"
"2441" "Birds" "Within-habitat spillovers" 0.126962687889299 0.0401933692569959 0.125370988404362 "Large_Low_Low"
"2442" "Birds" "Within-habitat spillovers" 0.0677474892393537 -0.0214225951622615 0.166436446121834 "Large_Low_Low"
"2443" "Birds" "Within-habitat spillovers" 0.185998209658019 -0.0228966753112409 0.0492221860155262 "Large_Low_Low"
"2444" "Birds" "Within-habitat spillovers" 0.22232186757947 0.0587533385472537 0.0766725670371531 "Large_Low_Low"
"2445" "Birds" "Within-habitat spillovers" 0.147028543379258 -0.0895716770272313 0.105996175395629 "Large_Low_Low"
"2446" "Birds" "Within-habitat spillovers" 0.120881496248707 -0.00878659448411028 0.242415033409176 "Large_Low_Low"
"2447" "Birds" "Within-habitat spillovers" 0.181939494129808 -0.0466057332692369 0.147514179438145 "Large_Low_Low"
"2448" "Birds" "Within-habitat spillovers" 0.0617285443021494 -0.00482133384761189 0.0267833841107015 "Large_Low_Low"
"2449" "Birds" "Within-habitat spillovers" 0.165700043275586 -0.0307634911319439 0.0338063998113029 "Large_Low_Low"
"2450" "Birds" "Within-habitat spillovers" 0.0697076695916763 -0.0505552773999996 0.112683614129561 "Large_Low_Low"
"2451" "Birds" "Within-habitat spillovers" 0.125611574661349 -0.00260110207226458 0.116441412917239 "Large_Low_Low"
"2452" "Birds" "Within-habitat spillovers" 0.142341757748845 -0.0820361775786611 0.0402521875398092 "Large_Low_Low"
"2453" "Birds" "Within-habitat spillovers" 0.169330092910281 -0.0278123944233826 -0.00982651016323338 "Large_Low_Low"
"2454" "Birds" "Within-habitat spillovers" 0.101198429548796 -0.0346725213894646 0.109464881034236 "Large_Low_Low"
"2455" "Birds" "Within-habitat spillovers" 0.0809940126891386 0.0813078652723681 0.0363471483422135 "Large_Low_Low"
"2456" "Birds" "Within-habitat spillovers" 0.125426844879025 0.152374011528034 0.0448875441204852 "Large_Low_Low"
"2457" "Birds" "Within-habitat spillovers" 0.103733127221801 0.0697707890457705 0.0532278051610104 "Large_Low_Low"
"2458" "Birds" "Within-habitat spillovers" 0.180896831001392 -0.0105259441487539 0.034369169757734 "Large_Low_Low"
"2459" "Birds" "Within-habitat spillovers" 0.154776599179509 0.0315240571654564 0.121449427198853 "Large_Low_Low"
"2460" "Birds" "Within-habitat spillovers" 0.121174354489184 0.00350524155848853 0.196767499342834 "Large_Low_Low"
"2461" "Birds" "Within-habitat spillovers" 0.17644916799212 -0.0379944465049494 0.0797050363546099 "Large_Low_Low"
"2462" "Birds" "Within-habitat spillovers" 0.101974044029539 0.10656957034523 0.0942323890753681 "Large_Low_Low"
"2463" "Birds" "Within-habitat spillovers" 0.111242795595648 -0.0440941289917477 -0.0324169681988579 "Large_Low_Low"
"2464" "Birds" "Within-habitat spillovers" 0.070969112143247 0.0591440866553063 0.0980376706568065 "Large_Low_Low"
"2465" "Birds" "Within-habitat spillovers" 0.11649652658512 -0.0621811973900065 0.0836153713067237 "Large_Low_Low"
"2466" "Birds" "Within-habitat spillovers" 0.194201326543443 -0.0111378749891805 0.111935562293502 "Large_Low_Low"
"2467" "Birds" "Within-habitat spillovers" 0.0943757742060823 -0.0149658689497143 0.109915672032678 "Large_Low_Low"
"2468" "Birds" "Within-habitat spillovers" 0.0594636897849437 -0.0637643849432256 0.159921205401167 "Large_Low_Low"
"2469" "Birds" "Within-habitat spillovers" 0.00249044659442962 0.0617008280488263 0.316588137625319 "Large_Low_Low"
"2470" "Birds" "Within-habitat spillovers" 0.0829842254033099 -0.0288567511288306 -0.00530637079641246 "Large_Low_Low"
"2471" "Birds" "Within-habitat spillovers" 0.12911192488179 -0.0212195339528403 0.0745023307376154 "Large_Low_Low"
"2472" "Birds" "Within-habitat spillovers" 0.180496631759951 0.0609560462391825 0.0814644305969868 "Large_Low_Low"
"2473" "Birds" "Within-habitat spillovers" 0.225553093530747 -0.0263179416961323 0.0837233697648158 "Large_Low_Low"
"2474" "Birds" "Within-habitat spillovers" 0.126811381427453 0.0584154776850465 -0.0197818206492915 "Large_Low_Low"
"2475" "Birds" "Within-habitat spillovers" 0.214658838001522 0.0396198178921717 0.0747659595084352 "Large_Low_Low"
"2476" "Birds" "Within-habitat spillovers" 0.143061089310453 -0.0131058383729647 0.00515128053255044 "Large_Low_Low"
"2477" "Birds" "Within-habitat spillovers" 0.146175732651513 -0.0465555775721514 0.0266836405456074 "Large_Low_Low"
"2478" "Birds" "Within-habitat spillovers" 0.212315738779308 -0.0499170636093806 0.0265221832585244 "Large_Low_Low"
"2479" "Birds" "Within-habitat spillovers" 0.198866084103115 -0.0432856812696803 0.0275425719361029 "Large_Low_Low"
"2480" "Birds" "Within-habitat spillovers" 0.159464774622917 -0.0556473441036631 0.00682240866085269 "Large_Low_Low"
"2481" "Birds" "Within-habitat spillovers" 0.200732000402917 -0.060118649977657 0.00947347747253973 "Large_Low_Low"
"2482" "Birds" "Within-habitat spillovers" 0.123294506239978 -0.0164769157288989 0.0427112087334341 "Large_Low_Low"
"2483" "Birds" "Within-habitat spillovers" 0.195093494950665 0.0908957542387784 0.030125643701567 "Large_Low_Low"
"2484" "Birds" "Within-habitat spillovers" 0.167684881293461 0.032401205263209 0.124212422919554 "Large_Low_Low"
"2485" "Birds" "Within-habitat spillovers" 0.095843509590215 -0.163574314947158 0.100110931147107 "Large_Low_Low"
"2486" "Birds" "Within-habitat spillovers" 0.132823053480009 -0.00596511576770909 0.078500293893273 "Large_Low_Low"
"2487" "Birds" "Within-habitat spillovers" 0.176678777156852 -0.0163381730019683 0.000980429376267539 "Large_Low_Low"
"2488" "Birds" "Within-habitat spillovers" 0.206900678329373 -0.0242176512034343 0.0330049471504478 "Large_Low_Low"
"2489" "Birds" "Within-habitat spillovers" 0.0305881242132076 0.00857523414220375 0.0944006577184906 "Large_Low_Low"
"2490" "Birds" "Within-habitat spillovers" 0.186040102224442 -0.174893469057032 0.144119399839779 "Large_Low_Low"
"2491" "Birds" "Within-habitat spillovers" 0.110456643326134 -0.0109496152524033 0.052378073198111 "Large_Low_Low"
"2492" "Birds" "Within-habitat spillovers" 0.178490174048314 -0.0332936960688306 0.0587913675261256 "Large_Low_Low"
"2493" "Birds" "Within-habitat spillovers" 0.155214429296859 -0.0108829993850492 0.00139407259921796 "Large_Low_Low"
"2494" "Birds" "Within-habitat spillovers" -0.05516771335234 0.211005619659109 0.132744821788341 "Large_Low_Low"
"2495" "Birds" "Within-habitat spillovers" 0.150918557121592 0.00571969906543343 0.0896574033973527 "Large_Low_Low"
"2496" "Birds" "Within-habitat spillovers" 0.160150231077288 -0.0520546465168795 0.0187326623118322 "Large_Low_Low"
"2497" "Birds" "Within-habitat spillovers" 0.0563040521384839 -0.0274390681675554 0.015818888269563 "Large_Low_Low"
"2498" "Birds" "Within-habitat spillovers" 0.162240427173632 -0.0801289081214124 0.145628190159014 "Large_Low_Low"
"2499" "Birds" "Within-habitat spillovers" -0.00560041150735631 -0.0094766465704819 0.204696679015753 "Large_Low_Low"
"2500" "Birds" "Within-habitat spillovers" 0.0510182192610248 0.00654014077192989 0.0943766832262642 "Large_Low_Low"
"2501" "Birds" "Within-habitat spillovers" 0.10861331506268 -0.0343671285056152 0.0499604552784191 "Large_Low_Low"
"2502" "Birds" "Within-habitat spillovers" 0.22734999511265 0.0246976857628703 0.102632185730463 "Large_Low_Low"
"2503" "Birds" "Within-habitat spillovers" 0.171409572540521 -0.106669151629225 -0.0108374764680367 "Large_Low_Low"
"2504" "Birds" "Within-habitat spillovers" 0.186038859068077 -0.0319151183866888 0.167659711799691 "Large_Low_Low"
"2505" "Birds" "Within-habitat spillovers" 0.294978397618116 0.0118138589322469 0.204714519549229 "Large_Low_Low"
"2506" "Birds" "Within-habitat spillovers" 0.169849539889962 0.0218925304577469 0.151224169921141 "Large_Low_Low"
"2507" "Birds" "Within-habitat spillovers" 0.183661624699947 -0.0390418007197537 0.119001509237463 "Large_Low_Low"
"2508" "Birds" "Within-habitat spillovers" 0.153260010755973 0.0494186924275477 0.0304049988751669 "Large_Low_Low"
"2509" "Birds" "Within-habitat spillovers" 0.0811651002082078 0.0151738341966009 0.118963251145367 "Large_Low_Low"
"2510" "Birds" "Within-habitat spillovers" 0.055640671538545 0.0969210635799254 0.13479117195307 "Large_Low_Low"
"2511" "Birds" "Within-habitat spillovers" 0.202331165302926 0.123230803165703 0.0836497529112981 "Large_Low_Low"
"2512" "Birds" "Within-habitat spillovers" 0.172596985720091 0.0849138945172902 0.0816611512443419 "Large_Low_Low"
"2513" "Birds" "Within-habitat spillovers" 0.291899642907958 0.0191578374868929 0.0427053057007543 "Large_Low_Low"
"2514" "Birds" "Within-habitat spillovers" 0.179962073590014 0.0135306620186437 0.107950604882669 "Large_Low_Low"
"2515" "Birds" "Within-habitat spillovers" 0.194973814236326 -0.109300782367706 0.0125874925418716 "Large_Low_Low"
"2516" "Birds" "Within-habitat spillovers" 0.305894150097742 -0.0549676982235146 0.0703446686060906 "Large_Low_Low"
"2517" "Birds" "Within-habitat spillovers" 0.074005306675812 0.056033175188802 0.059618098395824 "Large_Low_Low"
"2518" "Birds" "Within-habitat spillovers" 0.130493240531764 -0.0127001848589849 0.0927543449296251 "Large_Low_Low"
"2519" "Birds" "Within-habitat spillovers" 0.189705352434528 0.0891658949080281 0.0899009012330836 "Large_Low_Low"
"2520" "Birds" "Within-habitat spillovers" 0.152594701439843 0.0343852123591277 0.0534381868232155 "Large_Low_Low"
"2521" "Birds" "Within-habitat spillovers" 0.114117291106281 -0.0602723690271416 -0.0170149915952023 "Large_Low_Low"
"2522" "Birds" "Within-habitat spillovers" 0.149035667119138 -0.00820436852835137 0.0328296327004357 "Large_Low_Low"
"2523" "Birds" "Within-habitat spillovers" 0.164744383658923 -0.0494869437901022 -0.0152531125477289 "Large_Low_Low"
"2524" "Birds" "Within-habitat spillovers" 0.0947554784255012 -0.00768837341001846 0.103984042816047 "Large_Low_Low"
"2525" "Birds" "Within-habitat spillovers" 0.0738219850732454 0.0769495518500771 0.0634169327962318 "Large_Low_Low"
"2526" "Birds" "Within-habitat spillovers" 0.044200146866213 0.0355579475397434 0.109342227785337 "Large_Low_Low"
"2527" "Birds" "Within-habitat spillovers" 0.138327195869596 -0.049902845407389 -0.0142317643386914 "Large_Low_Low"
"2528" "Birds" "Within-habitat spillovers" 0.199953206079316 -0.00855108726569605 0.0644246539353996 "Large_Low_Low"
"2529" "Birds" "Within-habitat spillovers" 0.171367038153604 0.0467504230080265 0.193698181087444 "Large_Low_Low"
"2530" "Birds" "Within-habitat spillovers" 0.294095677988057 0.131390271158724 -0.0319723533983988 "Large_Low_Low"
"2531" "Birds" "Within-habitat spillovers" 0.193706236963746 0.0838961546681592 0.172085468960507 "Large_Low_Low"
"2532" "Birds" "Within-habitat spillovers" 0.123057175278369 -0.130249043275693 0.0651450763295048 "Large_Low_Low"
"2533" "Birds" "Within-habitat spillovers" 0.0452994121488889 -0.00359793435476347 0.0330850201693804 "Large_Low_Low"
"2534" "Birds" "Within-habitat spillovers" 0.117190764509346 -0.01008801825224 0.0401066928800902 "Large_Low_Low"
"2535" "Birds" "Within-habitat spillovers" 0.289109405444761 -0.0364528447528977 0.308084809455624 "Large_Low_Low"
"2536" "Birds" "Within-habitat spillovers" 0.106761628414998 -0.00287390872223642 0.171652259766515 "Large_Low_Low"
"2537" "Birds" "Within-habitat spillovers" 0.145616166166166 0.0435747339228863 0.0390390554332266 "Large_Low_Low"
"2538" "Birds" "Within-habitat spillovers" 0.114750699192661 0.0148477760235729 0.0631028096410828 "Large_Low_Low"
"2539" "Birds" "Within-habitat spillovers" 0.223313938304009 -0.00202545524779133 0.0362454723933632 "Large_Low_Low"
"2540" "Birds" "Within-habitat spillovers" 0.128599537995413 -0.0220860394791657 0.132712942482594 "Large_Low_Low"
"2541" "Birds" "Within-habitat spillovers" 0.154257154758759 0.0527637941312022 0.101968425363556 "Large_Low_Low"
"2542" "Birds" "Within-habitat spillovers" 0.15931333536262 -0.00441087470182434 0.208942546249252 "Large_Low_Low"
"2543" "Birds" "Within-habitat spillovers" 0.109280286604588 0.0819308114425851 0.0835576923098794 "Large_Low_Low"
"2544" "Birds" "Within-habitat spillovers" 0.161350424744985 -0.0141043703103879 0.0277509547800864 "Large_Low_Low"
"2545" "Birds" "Within-habitat spillovers" 0.233902909459217 0.0366963734930595 0.0436279329587628 "Large_Low_Low"
"2546" "Birds" "Within-habitat spillovers" 0.127924697337346 0.0661761289010558 0.316012878261266 "Large_Low_Low"
"2547" "Birds" "Within-habitat spillovers" 0.0979073196412313 -0.00503124760280299 0.0488887105916186 "Large_Low_Low"
"2548" "Birds" "Within-habitat spillovers" 0.129657149379844 0.0552926138199118 0.0517759608612241 "Large_Low_Low"
"2549" "Birds" "Within-habitat spillovers" 0.191995230416476 0.00412707384453523 0.148463808100647 "Large_Low_Low"
"2550" "Birds" "Within-habitat spillovers" 0.0128012554822082 -0.0863930325030546 0.0776231478781803 "Large_Low_Low"
"2551" "Birds" "Within-habitat spillovers" 0.265459114342428 -0.0536826765016281 0.209175658961395 "Large_Low_Low"
"2552" "Birds" "Within-habitat spillovers" 0.193995332035904 0.0439970651556895 0.125578728041131 "Large_Low_Low"
"2553" "Birds" "Within-habitat spillovers" 0.218576166648085 -0.00864582210871094 -0.0168432356355526 "Large_Low_Low"
"2554" "Birds" "Within-habitat spillovers" 0.198698525406215 0.0223203333053147 0.0138983450888324 "Large_Low_Low"
"2555" "Birds" "Within-habitat spillovers" 0.185311679029136 -0.000314068094627949 0.0575149941913538 "Large_Low_Low"
"2556" "Birds" "Within-habitat spillovers" 0.248292229507361 -0.0793950429825629 0.132384235484562 "Large_Low_Low"
"2557" "Birds" "Within-habitat spillovers" 0.105917089657936 -0.0136818347243332 0.0790862454937077 "Large_Low_Low"
"2558" "Birds" "Within-habitat spillovers" 0.0591141570872831 0.00350839434006145 0.106129367939473 "Large_Low_Low"
"2559" "Birds" "Within-habitat spillovers" 0.0619996712333578 -0.0746042377339729 0.0292890363819596 "Large_Low_Low"
"2560" "Birds" "Within-habitat spillovers" 0.154585979875657 0.00238026487827388 0.104638193573092 "Large_Low_Low"
"2561" "Birds" "Within-habitat spillovers" 0.0812874314137439 0.0983833574790755 0.162227634857892 "Large_Low_Low"
"2562" "Birds" "Within-habitat spillovers" 0.201986227245515 0.0802966136645409 0.254263281345972 "Large_Low_Low"
"2563" "Birds" "Within-habitat spillovers" 0.104420295138278 -0.0539980195396413 0.0558064121096423 "Large_Low_Low"
"2564" "Birds" "Within-habitat spillovers" 0.0906113135671713 -0.0679007300037029 0.129592834521264 "Large_Low_Low"
"2565" "Birds" "Within-habitat spillovers" 0.180702602934568 -0.0298166253798437 0.154814140350743 "Large_Low_Low"
"2566" "Birds" "Within-habitat spillovers" 0.178258052132728 -0.0638720057450448 -0.00427688708292132 "Large_Low_Low"
"2567" "Birds" "Within-habitat spillovers" 0.155105642656544 0.0171693608830103 0.0661889369934972 "Large_Low_Low"
"2568" "Birds" "Within-habitat spillovers" -0.0079043975849617 -0.00294597302308873 0.17393452801445 "Large_Low_Low"
"2569" "Birds" "Within-habitat spillovers" 0.0983405638642555 -0.0279918930989176 0.053409565701967 "Large_Low_Low"
"2570" "Birds" "Within-habitat spillovers" 0.201076071788123 -0.0693399315202822 0.00505331821301672 "Large_Low_Low"
"2571" "Birds" "Within-habitat spillovers" 0.217887066868343 0.0140732136586948 0.0775571452246511 "Large_Low_Low"
"2572" "Birds" "Within-habitat spillovers" 0.145843810193655 0.0982320633003794 0.0201941910246237 "Large_Low_Low"
"2573" "Birds" "Within-habitat spillovers" 0.16707347905439 -0.0201295546011915 0.0240437700364241 "Large_Low_Low"
"2574" "Birds" "Within-habitat spillovers" 0.117362482091321 -0.0276391758820584 0.112273488315915 "Large_Low_Low"
"2575" "Birds" "Within-habitat spillovers" 0.156418992956181 0.0821718493424683 -0.0205816379158074 "Large_Low_Low"
"2576" "Birds" "Within-habitat spillovers" 0.191542544208048 -0.0317558494453518 -0.00723006067766999 "Large_Low_Low"
"2577" "Birds" "Within-habitat spillovers" 0.0748463288400178 0.0443025133057889 0.0951351249030215 "Large_Low_Low"
"2578" "Birds" "Within-habitat spillovers" 0.14156269446331 -0.010440384750171 0.0680310306405423 "Large_Low_Low"
"2579" "Birds" "Within-habitat spillovers" 0.180259916160115 0.0120000429361617 0.185347007310316 "Large_Low_Low"
"2580" "Birds" "Within-habitat spillovers" 0.194917767142327 -0.00880881210874751 0.10781056072009 "Large_Low_Low"
"2581" "Birds" "Within-habitat spillovers" 0.167538721787676 0.040643940950142 0.0883863179520983 "Large_Low_Low"
"2582" "Birds" "Within-habitat spillovers" 0.212654211402501 -0.0135994043119842 0.0584301873155056 "Large_Low_Low"
"2583" "Birds" "Within-habitat spillovers" 0.0944494065931241 -0.0551647208797867 0.0405230373389463 "Large_Low_Low"
"2584" "Birds" "Within-habitat spillovers" 0.149019670420053 0.0561168075090484 0.0954238366620594 "Large_Low_Low"
"2585" "Birds" "Within-habitat spillovers" 0.111509373172829 -0.0495868229732048 0.0598940509552224 "Large_Low_Low"
"2586" "Birds" "Within-habitat spillovers" 0.188789611173697 -0.0515962355669006 0.0192181612949191 "Large_Low_Low"
"2587" "Birds" "Within-habitat spillovers" 0.156293352492299 -0.00405702240491986 0.0728071662121313 "Large_Low_Low"
"2588" "Birds" "Within-habitat spillovers" 0.0784699003897764 -0.0315709113810585 -0.0139188251250132 "Large_Low_Low"
"2589" "Birds" "Within-habitat spillovers" 0.146392560209981 -0.035496305370259 0.558893267979489 "Small_High_Low"
"2590" "Birds" "Within-habitat spillovers" -0.0609056330779268 -0.0442179531911009 -0.601754532461585 "Small_High_Low"
"2591" "Birds" "Within-habitat spillovers" -0.986729290198557 -0.246955924514334 -0.050536826795032 "Small_High_Low"
"2592" "Birds" "Within-habitat spillovers" -0.729684805159007 -0.620278408154427 0.399702369651168 "Small_High_Low"
"2593" "Birds" "Within-habitat spillovers" -0.161912895868155 -0.435466733124457 -0.0672370755123261 "Small_High_Low"
"2594" "Birds" "Within-habitat spillovers" -0.244413511194073 -0.115401546033461 0.34192541475459 "Small_High_Low"
"2595" "Birds" "Within-habitat spillovers" -0.198104581317992 0.156454563368907 0.505962534825425 "Small_High_Low"
"2596" "Birds" "Within-habitat spillovers" -0.260979935217328 0.240798782683587 0.286864074289774 "Small_High_Low"
"2597" "Birds" "Within-habitat spillovers" -0.303263665047442 -0.511463820383748 -0.354188312369755 "Small_High_Low"
"2598" "Birds" "Within-habitat spillovers" -0.401142004498466 -0.292862155517973 0.133575613366143 "Small_High_Low"
"2599" "Birds" "Within-habitat spillovers" -0.488602014852495 0.00829841445616114 -0.0115093532413021 "Small_High_Low"
"2600" "Birds" "Within-habitat spillovers" -0.348978270525648 -0.370172952996738 0.210144792585707 "Small_High_Low"
"2601" "Birds" "Within-habitat spillovers" -0.727721306401692 -0.605847122483103 -0.569365682919428 "Small_High_Low"
"2602" "Birds" "Within-habitat spillovers" -0.451932389380383 -0.350341325308468 -0.225961005475612 "Small_High_Low"
"2603" "Birds" "Within-habitat spillovers" -0.541958906909166 0.335504814082339 0.387801260006093 "Small_High_Low"
"2604" "Birds" "Within-habitat spillovers" -0.52050637666909 0.310375980847375 -0.410829644847021 "Small_High_Low"
"2605" "Birds" "Within-habitat spillovers" -0.447643906414255 -0.403434312454779 -0.522839875186649 "Small_High_Low"
"2606" "Birds" "Within-habitat spillovers" -0.470378575795967 0.156715616379499 0.322902311006525 "Small_High_Low"
"2607" "Birds" "Within-habitat spillovers" -0.413257308418361 0.35773312566336 0.430362652275725 "Small_High_Low"
"2608" "Birds" "Within-habitat spillovers" -0.0519980912948863 0.0016422007723214 0.530635718168303 "Small_High_Low"
"2609" "Birds" "Within-habitat spillovers" -0.411081334756016 -0.18725998142975 0.245309582934199 "Small_High_Low"
"2610" "Birds" "Within-habitat spillovers" -0.336409954325826 -0.608530653872636 0.177577058153746 "Small_High_Low"
"2611" "Birds" "Within-habitat spillovers" -0.599038419931193 -0.171194764602042 0.42031575305539 "Small_High_Low"
"2612" "Birds" "Within-habitat spillovers" -0.604955339562054 -0.324241663074332 -0.257289160167723 "Small_High_Low"
"2613" "Birds" "Within-habitat spillovers" -0.519831298511306 -0.511618286355721 -0.346146358986368 "Small_High_Low"
"2614" "Birds" "Within-habitat spillovers" -0.542005096661389 0.0576634363228816 -0.435341136806432 "Small_High_Low"
"2615" "Birds" "Within-habitat spillovers" -0.609502376727108 0.110069017499411 0.529909947738438 "Small_High_Low"
"2616" "Birds" "Within-habitat spillovers" -0.766390071292522 -0.401790042796434 -0.291356694503585 "Small_High_Low"
"2617" "Birds" "Within-habitat spillovers" -0.217706967182411 -0.310099258584347 -0.17781417814874 "Small_High_Low"
"2618" "Birds" "Within-habitat spillovers" -0.217014773635931 -0.530314443524158 0.757075248390831 "Small_High_Low"
"2619" "Birds" "Within-habitat spillovers" -0.1801405082775 -0.596804903991338 -0.0281939669283584 "Small_High_Low"
"2620" "Birds" "Within-habitat spillovers" -0.165574567079036 -0.144426663991439 0.649843819791048 "Small_High_Low"
"2621" "Birds" "Within-habitat spillovers" 0.296365793030747 -0.459587682891487 -0.704177130053653 "Small_High_Low"
"2622" "Birds" "Within-habitat spillovers" -0.543348725392299 -0.620432645449212 -0.272573482495815 "Small_High_Low"
"2623" "Birds" "Within-habitat spillovers" -0.336668849046492 -0.285201890264246 0.00396065675506917 "Small_High_Low"
"2624" "Birds" "Within-habitat spillovers" -0.419588283526735 -0.28454448318398 0.267222421728327 "Small_High_Low"
"2625" "Birds" "Within-habitat spillovers" -0.156526430764829 -0.411643071121306 0.150121978177612 "Small_High_Low"
"2626" "Birds" "Within-habitat spillovers" -0.417326526772107 -0.0705590850119154 -0.0660231320375744 "Small_High_Low"
"2627" "Birds" "Within-habitat spillovers" -0.605962399467239 -0.162146421184212 -0.136060517472738 "Small_High_Low"
"2628" "Birds" "Within-habitat spillovers" -0.17333882553264 -0.0977835205946239 0.00911343388532999 "Small_High_Low"
"2629" "Birds" "Within-habitat spillovers" -0.0852168317896901 -0.0134936967942422 0.209075610295211 "Small_High_Low"
"2630" "Birds" "Within-habitat spillovers" -0.668667077854268 -0.204142219178121 -0.300183601278485 "Small_High_Low"
"2631" "Birds" "Within-habitat spillovers" -0.631485555220893 -0.254326742411813 0.120613570736876 "Small_High_Low"
"2632" "Birds" "Within-habitat spillovers" -0.1129817988847 -0.587594499542112 -0.208446120906568 "Small_High_Low"
"2633" "Birds" "Within-habitat spillovers" -0.472860176112279 0.541375693739874 0.314626564870373 "Small_High_Low"
"2634" "Birds" "Within-habitat spillovers" -0.662722798202124 -0.255456367501718 0.263398714460946 "Small_High_Low"
"2635" "Birds" "Within-habitat spillovers" 0.0591303398874601 -0.146619904450564 0.481101448599254 "Small_High_Low"
"2636" "Birds" "Within-habitat spillovers" -0.925315124623808 0.0124412846769641 -0.0226263143751528 "Small_High_Low"
"2637" "Birds" "Within-habitat spillovers" -0.305153822985223 -0.543832087429199 0.0704828932004765 "Small_High_Low"
"2638" "Birds" "Within-habitat spillovers" 0.0412181653447282 0.632667081191353 -0.128780378679986 "Small_High_Low"
"2639" "Birds" "Within-habitat spillovers" -0.157679226930733 -0.220002226988771 0.568737811543738 "Small_High_Low"
"2640" "Birds" "Within-habitat spillovers" -0.589304389127751 -0.240422013025538 0.165576717203357 "Small_High_Low"
"2641" "Birds" "Within-habitat spillovers" -0.639853496878466 -0.249814757921038 -0.00210439558861656 "Small_High_Low"
"2642" "Birds" "Within-habitat spillovers" -0.214662426127851 -0.598631463490612 0.195126569946029 "Small_High_Low"
"2643" "Birds" "Within-habitat spillovers" -0.31677189762112 -0.707468272087912 0.577695528842203 "Small_High_Low"
"2644" "Birds" "Within-habitat spillovers" -0.420110213348986 -0.180571804575988 -0.424825437010244 "Small_High_Low"
"2645" "Birds" "Within-habitat spillovers" -0.144241860857988 -0.458499448182095 -0.327091152169397 "Small_High_Low"
"2646" "Birds" "Within-habitat spillovers" -0.1741061851756 -0.0135829604546559 0.583698274733111 "Small_High_Low"
"2647" "Birds" "Within-habitat spillovers" -0.400415315216204 0.000563906036662733 -0.463905436839119 "Small_High_Low"
"2648" "Birds" "Within-habitat spillovers" -0.591691158678057 0.425835252914672 -0.00693472375983757 "Small_High_Low"
"2649" "Birds" "Within-habitat spillovers" -0.628503388102977 -0.289098887138866 -0.0559930731159939 "Small_High_Low"
"2650" "Birds" "Within-habitat spillovers" -0.122683664118501 -0.75163548276611 0.138604516760402 "Small_High_Low"
"2651" "Birds" "Within-habitat spillovers" -0.820718399131684 -0.0460589022072367 -0.430408817174919 "Small_High_Low"
"2652" "Birds" "Within-habitat spillovers" -0.619598981112053 -0.183137645054879 0.17295179528473 "Small_High_Low"
"2653" "Birds" "Within-habitat spillovers" -0.498465261997823 -0.0690635955478024 -0.297865281672141 "Small_High_Low"
"2654" "Birds" "Within-habitat spillovers" -0.65907641369911 0.154995870133766 -0.271061861844293 "Small_High_Low"
"2655" "Birds" "Within-habitat spillovers" -0.458337556956362 -0.141357683938946 0.488217694247119 "Small_High_Low"
"2656" "Birds" "Within-habitat spillovers" -0.501626035469244 -0.179591074590231 -0.486062203005667 "Small_High_Low"
"2657" "Birds" "Within-habitat spillovers" 0.0185197597962687 0.649781002031715 0.381953396771252 "Small_High_Low"
"2658" "Birds" "Within-habitat spillovers" -0.37450193570362 -0.394149337138708 0.406408349310247 "Small_High_Low"
"2659" "Birds" "Within-habitat spillovers" -0.411686673115281 -0.167530626867154 0.226093155066967 "Small_High_Low"
"2660" "Birds" "Within-habitat spillovers" -0.189878387567552 -0.261482511427781 0.477821582649456 "Small_High_Low"
"2661" "Birds" "Within-habitat spillovers" -0.298399212372123 0.486074645328133 -0.13728354940399 "Small_High_Low"
"2662" "Birds" "Within-habitat spillovers" -0.679194360229106 0.476860611364177 -0.1097945662135 "Small_High_Low"
"2663" "Birds" "Within-habitat spillovers" 0.0285910006234108 -0.644787513415604 -0.250157257650715 "Small_High_Low"
"2664" "Birds" "Within-habitat spillovers" -0.794569826221916 -0.19103375957664 0.319388912451699 "Small_High_Low"
"2665" "Birds" "Within-habitat spillovers" -0.159160775539891 -0.532283979220044 0.302328518454655 "Small_High_Low"
"2666" "Birds" "Within-habitat spillovers" -0.218331897713505 -0.129151744758289 -0.600939017105265 "Small_High_Low"
"2667" "Birds" "Within-habitat spillovers" -0.442389481662933 -0.298258505372797 -0.820816722934904 "Small_High_Low"
"2668" "Birds" "Within-habitat spillovers" -0.233594542667417 -0.19771712419864 -0.299332218322907 "Small_High_Low"
"2669" "Birds" "Within-habitat spillovers" -0.421227870418705 -0.487725262190282 0.0758567448692428 "Small_High_Low"
"2670" "Birds" "Within-habitat spillovers" -0.22454638223488 -0.319591482640269 0.123325876275833 "Small_High_Low"
"2671" "Birds" "Within-habitat spillovers" -0.282801357023616 0.11274643608635 0.300011172027493 "Small_High_Low"
"2672" "Birds" "Within-habitat spillovers" -0.381256110309484 -0.202770952749261 0.395216793996278 "Small_High_Low"
"2673" "Birds" "Within-habitat spillovers" -0.377146513499364 0.117082534569565 0.355046676445193 "Small_High_Low"
"2674" "Birds" "Within-habitat spillovers" -0.600784429232479 -0.419988148206534 0.34405730453923 "Small_High_Low"
"2675" "Birds" "Within-habitat spillovers" -0.591365089904264 -0.210585935663865 0.0233504194550202 "Small_High_Low"
"2676" "Birds" "Within-habitat spillovers" -0.112919598023079 0.198036088667886 0.30672859902384 "Small_High_Low"
"2677" "Birds" "Within-habitat spillovers" -0.104167109272206 -0.524450722701829 0.167716170126003 "Small_High_Low"
"2678" "Birds" "Within-habitat spillovers" -0.775867891846626 0.0578725590174487 -0.196304495443157 "Small_High_Low"
"2679" "Birds" "Within-habitat spillovers" -0.385626245936458 -0.421898752793124 -0.115317895425596 "Small_High_Low"
"2680" "Birds" "Within-habitat spillovers" -0.571655375432207 -0.513681129548257 0.0526926115449321 "Small_High_Low"
"2681" "Birds" "Within-habitat spillovers" -0.901657081694271 -0.239244830890492 0.0771793994580999 "Small_High_Low"
"2682" "Birds" "Within-habitat spillovers" -0.345969097940319 -0.376564279590217 0.268550594754409 "Small_High_Low"
"2683" "Birds" "Within-habitat spillovers" -0.589231204067082 0.000237971386895936 0.397415759975042 "Small_High_Low"
"2684" "Birds" "Within-habitat spillovers" -0.496161360364694 -0.0373747767302035 -0.453754648793706 "Small_High_Low"
"2685" "Birds" "Within-habitat spillovers" -0.612707493154356 -0.346464012475005 0.0239448191855404 "Small_High_Low"
"2686" "Birds" "Within-habitat spillovers" 0.0197676494936619 -0.245082246049623 0.798757611465894 "Small_High_Low"
"2687" "Birds" "Within-habitat spillovers" -0.499793488883212 -0.617432761189484 -0.0554229853144708 "Small_High_Low"
"2688" "Birds" "Within-habitat spillovers" -0.260686564063925 0.0702355909970614 0.369417296725062 "Small_High_Low"
"2689" "Birds" "Within-habitat spillovers" -0.387924400692641 0.0417595801164813 0.266899327851966 "Small_High_Low"
"2690" "Birds" "Within-habitat spillovers" 0.0125634249522591 -0.397962250215988 0.102907502158439 "Small_High_Low"
"2691" "Birds" "Within-habitat spillovers" 0.0803895678194738 -0.236108675425016 0.530935996964234 "Small_High_Low"
"2692" "Birds" "Within-habitat spillovers" -0.717785370855754 -0.0350487470498973 -0.116958258255085 "Small_High_Low"
"2693" "Birds" "Within-habitat spillovers" -0.355655448044633 -0.595682977667567 0.428601734372972 "Small_High_Low"
"2694" "Birds" "Within-habitat spillovers" -0.361014388077589 -0.235764997057809 -0.275296912834384 "Small_High_Low"
"2695" "Birds" "Within-habitat spillovers" -0.561608943186753 -0.151968393037584 0.317142396937294 "Small_High_Low"
"2696" "Birds" "Within-habitat spillovers" -0.0918573620406177 -0.499618714331396 0.392155876569813 "Small_High_Low"
"2697" "Birds" "Within-habitat spillovers" -0.913869177062516 0.785904518407857 -0.0330724227591638 "Small_High_Low"
"2698" "Birds" "Within-habitat spillovers" -0.605423120999556 -0.183646601822467 0.829882238360826 "Small_High_Low"
"2699" "Birds" "Within-habitat spillovers" -0.252135886767049 -0.324810078735823 0.30102818264522 "Small_High_Low"
"2700" "Birds" "Within-habitat spillovers" -0.47250023579367 0.223321289973264 -0.245578323571717 "Small_High_Low"
"2701" "Birds" "Within-habitat spillovers" -0.556016458263338 -0.330820343218481 -0.0483038764904804 "Small_High_Low"
"2702" "Birds" "Within-habitat spillovers" 0.163086179202158 0.199356248013451 0.65534469240684 "Small_High_Low"
"2703" "Birds" "Within-habitat spillovers" -0.837910246052565 0.343181516978607 -0.0145403918959144 "Small_High_Low"
"2704" "Birds" "Within-habitat spillovers" -0.180118880256568 -0.390783448647306 -0.460724273083625 "Small_High_Low"
"2705" "Birds" "Within-habitat spillovers" -0.393734501593472 -0.731359784420708 -0.145827543068543 "Small_High_Low"
"2706" "Birds" "Within-habitat spillovers" -0.194505217467273 -0.451539160841217 0.530110525621826 "Small_High_Low"
"2707" "Birds" "Within-habitat spillovers" -0.695145269739782 0.252479227731804 0.488440281211572 "Small_High_Low"
"2708" "Birds" "Within-habitat spillovers" -0.219994126318471 -0.295154362279565 0.0829634656802066 "Small_High_Low"
"2709" "Birds" "Within-habitat spillovers" -0.477588220744353 -0.340260168363727 0.148828617114587 "Small_High_Low"
"2710" "Birds" "Within-habitat spillovers" -0.864445745842747 0.208398746972339 0.0473436120565787 "Small_High_Low"
"2711" "Birds" "Within-habitat spillovers" 0.00968606940880277 -0.726825661661369 -0.102052901258534 "Small_High_Low"
"2712" "Birds" "Within-habitat spillovers" -0.527239743793541 -0.352848301405302 0.0206548983734105 "Small_High_Low"
"2713" "Birds" "Within-habitat spillovers" -0.317137626054402 0.149910389255567 0.409549368274364 "Small_High_Low"
"2714" "Birds" "Within-habitat spillovers" -0.159930040729692 -0.0880378813345491 0.510645538417169 "Small_High_Low"
"2715" "Birds" "Within-habitat spillovers" -0.571862288179042 0.118834543894077 0.404275931702344 "Small_High_Low"
"2716" "Birds" "Within-habitat spillovers" -0.298695312114493 -0.0347727274892638 0.217695183340523 "Small_High_Low"
"2717" "Birds" "Within-habitat spillovers" -0.230592228915509 -0.57928374934585 0.0150905984625088 "Small_High_Low"
"2718" "Birds" "Within-habitat spillovers" -0.5594099315476 -0.0848313390100973 -0.617463202429227 "Small_High_Low"
"2719" "Birds" "Within-habitat spillovers" -0.979652050375542 -0.173760093462312 -0.0573925544517151 "Small_High_Low"
"2720" "Birds" "Within-habitat spillovers" -0.822889076643609 -0.219476904274687 -0.285135467741675 "Small_High_Low"
"2721" "Birds" "Within-habitat spillovers" -0.506222080711715 -0.282162632328719 0.443877861342293 "Small_High_Low"
"2722" "Birds" "Within-habitat spillovers" 0.0589408232745467 0.272328786466042 0.622959000060487 "Small_High_Low"
"2723" "Birds" "Within-habitat spillovers" -0.382489703130829 -0.437521281942131 0.20231457145248 "Small_High_Low"
"2724" "Birds" "Within-habitat spillovers" -0.0569223234742117 -0.0402512009831161 -0.195706462354442 "Small_High_Low"
"2725" "Birds" "Within-habitat spillovers" -0.329758880545528 -0.204699058244567 0.715821200736359 "Small_High_Low"
"2726" "Birds" "Within-habitat spillovers" -0.304942229640217 -0.314116172493782 -0.376095571077006 "Small_High_Low"
"2727" "Birds" "Within-habitat spillovers" -0.534817065149998 0.116167396339116 0.499819673290681 "Small_High_Low"
"2728" "Birds" "Within-habitat spillovers" -0.332836109374718 -0.521055175074462 0.231676455220788 "Small_High_Low"
"2729" "Birds" "Within-habitat spillovers" -0.210284443853759 -0.421223331479396 -0.193957820866305 "Small_High_Low"
"2730" "Birds" "Within-habitat spillovers" -0.193031522511742 -0.455640096334434 0.0726296558424221 "Small_High_Low"
"2731" "Birds" "Within-habitat spillovers" -0.374079106854643 -0.191996205359061 -0.0773088307463732 "Small_High_Low"
"2732" "Birds" "Within-habitat spillovers" -0.1979437866136 -0.216770462793662 0.553504899194642 "Small_High_Low"
"2733" "Birds" "Within-habitat spillovers" -0.838643221379521 0.212187568429153 -0.0327823456422442 "Small_High_Low"
"2734" "Birds" "Within-habitat spillovers" -0.395222083214456 -0.317344158984057 0.373144995300095 "Small_High_Low"
"2735" "Birds" "Within-habitat spillovers" -0.76984239285238 -0.617597451245822 -0.0966445673657398 "Small_High_Low"
"2736" "Birds" "Within-habitat spillovers" -0.513536129703117 0.128672156303723 -0.30635209794696 "Small_High_Low"
"2737" "Birds" "Within-habitat spillovers" -0.617332554763668 -0.235264209860341 0.307821069956175 "Small_High_Low"
"2738" "Birds" "Within-habitat spillovers" 0.0346457041767624 -0.0866293843668695 -0.275231424434701 "Small_High_Low"
"2739" "Birds" "Within-habitat spillovers" -0.101379228614322 -0.39564906894437 -0.156894338699205 "Small_High_Low"
"2740" "Birds" "Within-habitat spillovers" -0.260727934159157 -0.0928405852872825 0.245265764621639 "Small_High_Low"
"2741" "Birds" "Within-habitat spillovers" -0.61472428695869 0.327125777975078 -0.128697406516538 "Small_High_Low"
"2742" "Birds" "Within-habitat spillovers" -0.00896495198904628 -0.381725400111254 -0.370175627734734 "Small_High_Low"
"2743" "Birds" "Within-habitat spillovers" -0.525503436218116 0.291483736248098 0.328093950337853 "Small_High_Low"
"2744" "Birds" "Within-habitat spillovers" -0.388378858542818 -0.0880920667728174 0.444348219488512 "Small_High_Low"
"2745" "Birds" "Within-habitat spillovers" -0.209778751198519 -0.577580814895125 -0.239473744581839 "Small_High_Low"
"2746" "Birds" "Within-habitat spillovers" 0.0789575265687323 -0.281252297318009 -0.140495181712094 "Small_High_Low"
"2747" "Birds" "Within-habitat spillovers" -0.344196907809348 0.334768832636742 0.601372245530292 "Small_High_Low"
"2748" "Birds" "Within-habitat spillovers" -0.797105359515589 -0.0116901698844858 0.313701911661203 "Small_High_Low"
"2749" "Birds" "Within-habitat spillovers" -0.279794952218248 0.393218953990966 0.588159978607889 "Small_High_Low"
"2750" "Birds" "Within-habitat spillovers" -0.451480591855654 0.400215712558825 0.663080368286791 "Small_High_Low"
"2751" "Birds" "Within-habitat spillovers" -0.0220920540772346 -0.438915231863427 0.328401150248256 "Small_High_Low"
"2752" "Birds" "Within-habitat spillovers" -0.516689401450283 0.191078695562531 -0.0856420498946582 "Small_High_Low"
"2753" "Birds" "Within-habitat spillovers" -0.651779728384007 -0.0900950087139347 0.0467088467533713 "Small_High_Low"
"2754" "Birds" "Within-habitat spillovers" -0.485809942249135 -0.122064498493453 0.0163410196547119 "Small_High_Low"
"2755" "Birds" "Within-habitat spillovers" -0.24009741974741 0.0853760660908937 -0.38129778098616 "Small_High_Low"
"2756" "Birds" "Within-habitat spillovers" -0.870051954239996 0.144744994660283 -0.255245743495019 "Small_High_Low"
"2757" "Birds" "Within-habitat spillovers" -0.301163175507872 -0.561133045156719 -0.143216926888308 "Small_High_Low"
"2758" "Birds" "Within-habitat spillovers" -0.714931730451462 -0.171405228511864 -0.470145519944923 "Small_High_Low"
"2759" "Birds" "Within-habitat spillovers" -0.157698078308642 -0.336120933660753 0.114275381893802 "Small_High_Low"
"2760" "Birds" "Within-habitat spillovers" -0.0947713025006518 -0.785158322061638 -0.261946124222717 "Small_High_Low"
"2761" "Birds" "Within-habitat spillovers" -0.0484627484492396 -0.654365024860864 -0.385797617417258 "Small_High_Low"
"2762" "Birds" "Within-habitat spillovers" -0.44127461814156 0.0300197524507817 -0.348791747896365 "Small_High_Low"
"2763" "Birds" "Within-habitat spillovers" -0.250081892831511 0.411332643454795 0.357725183117945 "Small_High_Low"
"2764" "Birds" "Within-habitat spillovers" -0.181057751324686 -0.233274940313025 -0.268180548755436 "Small_High_Low"
"2765" "Birds" "Within-habitat spillovers" -0.191310599583349 0.683991036945209 0.215483693047394 "Small_High_Low"
"2766" "Birds" "Within-habitat spillovers" -0.279133358307319 -0.381268999149209 -0.111854146047903 "Small_High_Low"
"2767" "Birds" "Within-habitat spillovers" -0.392429876419614 -0.834338682214118 0.287073535302143 "Small_High_Low"
"2768" "Birds" "Within-habitat spillovers" -0.625863491275846 0.605568668905737 -0.239685114860304 "Small_High_Low"
"2769" "Birds" "Within-habitat spillovers" -0.121109084019867 -0.202565844559733 0.384311219702515 "Small_High_Low"
"2770" "Birds" "Within-habitat spillovers" -0.751869066495956 -0.159172241162234 0.0865752067168664 "Small_High_Low"
"2771" "Birds" "Within-habitat spillovers" -0.297455480921764 -0.257776127671352 -0.466517784622887 "Small_High_Low"
"2772" "Birds" "Within-habitat spillovers" -0.506565622292777 -0.430194249892209 0.206968852567392 "Small_High_Low"
"2773" "Birds" "Within-habitat spillovers" -0.495942106522342 -0.567729967839891 -0.426198563284964 "Small_High_Low"
"2774" "Birds" "Within-habitat spillovers" -0.346559327474332 -0.359297389231148 -0.0119898585052146 "Small_High_Low"
"2775" "Birds" "Within-habitat spillovers" 0.0510241023704924 0.511993596028686 0.451351346933041 "Small_High_Low"
"2776" "Birds" "Within-habitat spillovers" -0.367929925109515 0.476441585872147 -0.43846991762039 "Small_High_Low"
"2777" "Birds" "Within-habitat spillovers" -0.27768907177291 -0.0186643738370072 -0.566584914533192 "Small_High_Low"
"2778" "Birds" "Within-habitat spillovers" -0.555720098271511 -0.340043257912409 -0.299178663261194 "Small_High_Low"
"2779" "Birds" "Within-habitat spillovers" -0.533723157606714 -0.109410329998938 0.195128905498959 "Small_High_Low"
"2780" "Birds" "Within-habitat spillovers" -0.377669720833627 0.03059516742545 0.513547341003711 "Small_High_Low"
"2781" "Birds" "Within-habitat spillovers" -0.604674712419476 -0.171566495161029 0.105461733969579 "Small_High_Low"
"2782" "Birds" "Within-habitat spillovers" -0.0289072231846712 0.443713803453663 0.283791033590317 "Small_High_Low"
"2783" "Birds" "Within-habitat spillovers" -0.0355127907389617 -0.449515391535375 0.274643336858094 "Small_High_Low"
"2784" "Birds" "Within-habitat spillovers" -0.410971541330798 -0.213689612475949 -0.234148538083319 "Small_High_Low"
"2785" "Birds" "Within-habitat spillovers" -0.465598873973195 -0.357933919336594 -0.554499490603319 "Small_High_Low"
"2786" "Birds" "Within-habitat spillovers" -0.0618265090174692 0.214651937422846 0.274279296741567 "Small_High_Low"
"2787" "Birds" "Within-habitat spillovers" -0.71696284657696 -0.212491538512934 -0.562994702188011 "Small_High_Low"
"2788" "Birds" "Within-habitat spillovers" -0.507817803180212 -0.34402884281825 0.39925696788831 "Small_High_Low"
"2789" "Birds" "Within-habitat spillovers" -0.329166213101866 0.137490671831294 0.474579952145935 "Small_High_Low"
"2790" "Birds" "Within-habitat spillovers" -0.62913796225777 0.14694137331264 0.109604909456581 "Small_High_Low"
"2791" "Birds" "Within-habitat spillovers" -0.275396895937414 -0.230286810485986 -0.392279504633874 "Small_High_Low"
"2792" "Birds" "Within-habitat spillovers" -0.535035285245802 -0.0475516195653554 -0.172220582379896 "Small_High_Low"
"2793" "Birds" "Within-habitat spillovers" -0.680648863941623 0.0896723552907741 0.244708532238128 "Small_High_Low"
"2794" "Birds" "Within-habitat spillovers" -0.271621223602517 -0.63164761035451 -0.227710162444483 "Small_High_Low"
"2795" "Birds" "Within-habitat spillovers" 0.218100241023155 -0.127054432549482 0.384712689643857 "Small_High_Low"
"2796" "Birds" "Within-habitat spillovers" -0.688565893947074 -0.284806699750618 -0.363515391582373 "Small_High_Low"
"2797" "Birds" "Within-habitat spillovers" -0.316517691760297 -0.468424090462686 0.253660236420118 "Small_High_Low"
"2798" "Birds" "Within-habitat spillovers" -0.501134190424278 0.312390336134337 0.321934423531864 "Small_High_Low"
"2799" "Birds" "Within-habitat spillovers" -0.0828045929487785 -0.552502386622738 0.593472403857647 "Small_High_Low"
"2800" "Birds" "Within-habitat spillovers" -0.369127347057467 -0.511198423967792 -0.0531077849968727 "Small_High_Low"
"2801" "Birds" "Within-habitat spillovers" -0.0752109121356734 -0.477319215412141 0.0049323910239693 "Small_High_Low"
"2802" "Birds" "Within-habitat spillovers" -0.404116932330063 0.599404270642725 0.542818336896102 "Small_High_Low"
"2803" "Birds" "Within-habitat spillovers" -0.595574422480492 -0.535050706938768 -0.106174104439119 "Small_High_Low"
"2804" "Birds" "Within-habitat spillovers" -0.104851870652995 0.851892757697365 -0.00376178908960081 "Small_High_Low"
"2805" "Birds" "Within-habitat spillovers" -0.352041556223926 -0.369985929398162 -0.176230360043537 "Small_High_Low"
"2806" "Birds" "Within-habitat spillovers" -0.470146334651207 -0.580251191580866 0.244685141591879 "Small_High_Low"
"2807" "Birds" "Within-habitat spillovers" -0.692507549160643 0.42741307039484 0.0481287088206814 "Small_High_Low"
"2808" "Birds" "Within-habitat spillovers" -0.478078770022212 -0.0139747539344916 0.240445947158059 "Small_High_Low"
"2809" "Birds" "Within-habitat spillovers" -1.14937712848315 -0.0908738211556841 -0.198049860476074 "Small_High_Low"
"2810" "Birds" "Within-habitat spillovers" -0.0718245457723902 -0.127473002406266 0.146348198147532 "Small_High_Low"
"2811" "Birds" "Within-habitat spillovers" 0.047877408043483 -0.350083107192718 0.574682502582782 "Small_High_Low"
"2812" "Birds" "Within-habitat spillovers" -0.546828468977068 0.041046616344156 -0.348199445845975 "Small_High_Low"
"2813" "Birds" "Within-habitat spillovers" -0.389264413447184 -0.92650350973743 0.299740381882401 "Small_High_Low"
"2814" "Birds" "Within-habitat spillovers" -0.155906639104356 -0.462279730958237 -0.480988971172855 "Small_High_Low"
"2815" "Birds" "Within-habitat spillovers" -0.27107095546638 -0.567768816979296 0.116992958512781 "Small_High_Low"
"2816" "Birds" "Within-habitat spillovers" 0.0282242212586627 -0.297955071528273 0.369376610351198 "Small_High_Low"
"2817" "Birds" "Within-habitat spillovers" -0.126087084295191 -0.152074046996305 0.305324123867638 "Small_High_Low"
"2818" "Birds" "Within-habitat spillovers" -0.639781867264767 0.205687553050679 -0.259368426054589 "Small_High_Low"
"2819" "Birds" "Within-habitat spillovers" -0.379248738944103 -0.471071087787866 0.0763313403840303 "Small_High_Low"
"2820" "Birds" "Within-habitat spillovers" -0.371499360364726 -0.506166746721196 -0.597116968784632 "Small_High_Low"
"2821" "Birds" "Within-habitat spillovers" -0.469528897306592 0.109397226944963 0.618384056422588 "Small_High_Low"
"2822" "Birds" "Within-habitat spillovers" -0.173902782513012 -0.354307758181919 0.558823691275656 "Small_High_Low"
"2823" "Birds" "Within-habitat spillovers" -0.598468637920222 0.102530764659024 0.192943504817196 "Small_High_Low"
"2824" "Birds" "Within-habitat spillovers" -0.329294449194638 0.0568900407428213 0.650270039742842 "Small_High_Low"
"2825" "Birds" "Within-habitat spillovers" -0.421582498141408 -0.516797284916006 -0.161387091494252 "Small_High_Low"
"2826" "Birds" "Within-habitat spillovers" -0.460348621659602 0.305287541241915 0.516303849598092 "Small_High_Low"
"2827" "Birds" "Within-habitat spillovers" -0.621281754415096 -0.353378075549287 0.115464874178979 "Small_High_Low"
"2828" "Birds" "Within-habitat spillovers" -0.76520103811459 -0.384193995793707 -0.0715035223230431 "Small_High_Low"
"2829" "Birds" "Within-habitat spillovers" -0.0224737647190548 -0.261528564793206 -0.458579520413802 "Small_High_Low"
"2830" "Birds" "Within-habitat spillovers" 0.0249782059622302 -0.218179598356302 0.400437371184235 "Small_High_Low"
"2831" "Birds" "Within-habitat spillovers" -0.660270356876438 -0.589802280255724 -0.0698151724840904 "Small_High_Low"
"2832" "Birds" "Within-habitat spillovers" -0.237160602467106 -0.738944478427583 -0.0353666905267422 "Small_High_Low"
"2833" "Birds" "Within-habitat spillovers" -0.112244321064386 -0.204977933671404 0.684853200572261 "Small_High_Low"
"2834" "Birds" "Within-habitat spillovers" -0.31522010644654 -0.755400735641682 -0.0930948765799277 "Small_High_Low"
"2835" "Birds" "Within-habitat spillovers" -0.298552791449435 0.146971634339361 -0.894899298094952 "Small_High_Low"
"2836" "Birds" "Within-habitat spillovers" -0.39572188498484 -0.170223479448711 -0.126916907270217 "Small_High_Low"
"2837" "Birds" "Within-habitat spillovers" -0.816567691943484 0.175231596150095 -0.417644999373245 "Small_High_Low"
"2838" "Birds" "Within-habitat spillovers" -0.750268453639862 0.136928511691363 -0.305654912407846 "Small_High_Low"
"2839" "Birds" "Within-habitat spillovers" -0.236885743727988 -0.507824910572729 -0.265133285168859 "Small_High_Low"
"2840" "Birds" "Within-habitat spillovers" -0.589858619618096 -0.179754195352296 -0.230017812867384 "Small_High_Low"
"2841" "Birds" "Within-habitat spillovers" -0.358242654069332 0.165555327438982 0.249203836167087 "Small_High_Low"
"2842" "Birds" "Within-habitat spillovers" -0.565207817332091 0.306424636991101 0.271971662055579 "Small_High_Low"
"2843" "Birds" "Within-habitat spillovers" -0.268210298730817 -0.497586517058827 -0.103062722827081 "Small_High_Low"
"2844" "Birds" "Within-habitat spillovers" -0.514148320758293 0.124380570904925 -0.413229088214548 "Small_High_Low"
"2845" "Birds" "Within-habitat spillovers" -0.424190671237967 -0.0889039190551606 0.303931710459811 "Small_High_Low"
"2846" "Birds" "Within-habitat spillovers" -0.293077036335837 -0.350293950959 -0.346514392563775 "Small_High_Low"
"2847" "Birds" "Within-habitat spillovers" -0.357639352763642 -0.233336523184202 0.210898797266561 "Small_High_Low"
"2848" "Birds" "Within-habitat spillovers" -0.279572574394029 0.167030389848428 0.708373879383221 "Small_High_Low"
"2849" "Birds" "Within-habitat spillovers" -0.592203739537309 0.093050414690655 -0.133215392714248 "Small_High_Low"
"2850" "Birds" "Within-habitat spillovers" 0.0415549578815317 -0.939259382331573 -0.0607693076194868 "Small_High_Low"
"2851" "Birds" "Within-habitat spillovers" -0.543015645896928 0.634665412086561 0.118946315761379 "Small_High_Low"
"2852" "Birds" "Within-habitat spillovers" -0.491489799043615 -0.408463316933287 0.421621382212108 "Small_High_Low"
"2853" "Birds" "Within-habitat spillovers" -0.864812376399501 -0.0659929817950118 -0.155348387634583 "Small_High_Low"
"2854" "Birds" "Within-habitat spillovers" -0.576101401648738 0.310788171059725 -0.0689440471269477 "Small_High_Low"
"2855" "Birds" "Within-habitat spillovers" -0.433369965466703 -0.56221800629884 -0.499574264265962 "Small_High_Low"
"2856" "Birds" "Within-habitat spillovers" -0.375489075895949 -0.167638152046164 0.187863167173741 "Small_High_Low"
"2857" "Birds" "Within-habitat spillovers" -0.84510024635749 0.158799318882156 -0.285211556150388 "Small_High_Low"
"2858" "Birds" "Within-habitat spillovers" -0.18202087613455 0.526846227582194 0.572380146753118 "Small_High_Low"
"2859" "Birds" "Within-habitat spillovers" -0.296281258074127 0.0256300102237778 -0.842656615024748 "Small_High_Low"
"2860" "Birds" "Within-habitat spillovers" -0.507972511123534 -0.408537948610616 0.129866278877498 "Small_High_Low"
"2861" "Birds" "Within-habitat spillovers" -0.691850980116362 0.112655077916789 0.724137574072949 "Small_High_Low"
"2862" "Birds" "Within-habitat spillovers" -0.21580047277277 -0.748950173865097 0.238698137540509 "Small_High_Low"
"2863" "Birds" "Within-habitat spillovers" -0.355010516727393 -0.442507017190407 0.389306716204409 "Small_High_Low"
"2864" "Birds" "Within-habitat spillovers" -0.3927538094581 -0.752717447549409 0.4800118297009 "Small_High_Low"
"2865" "Birds" "Within-habitat spillovers" -0.0962751279281251 -0.411153932243075 -0.0714983272382587 "Small_High_Low"
"2866" "Birds" "Within-habitat spillovers" -0.669173102362744 -0.192169825100809 0.14329755376267 "Small_High_Low"
"2867" "Birds" "Within-habitat spillovers" 0.25143982684564 -0.0480936292500972 0.0271223816201293 "Large_High_Low"
"2868" "Birds" "Within-habitat spillovers" 0.218110965031491 -0.0441722317732627 -0.00293522204009974 "Large_High_Low"
"2869" "Birds" "Within-habitat spillovers" 0.22434082660983 -0.0366088255421218 -0.00263770717895983 "Large_High_Low"
"2870" "Birds" "Within-habitat spillovers" 0.198742552927819 -0.0518233328017059 0.0830103070197023 "Large_High_Low"
"2871" "Birds" "Within-habitat spillovers" -0.0313131572315201 -0.153488831324477 0.260195086124431 "Large_High_Low"
"2872" "Birds" "Within-habitat spillovers" 0.185496976383756 -0.0397347199772327 0.00813937878573102 "Large_High_Low"
"2873" "Birds" "Within-habitat spillovers" 0.190250644734615 -0.0130290101546747 0.0642998075995862 "Large_High_Low"
"2874" "Birds" "Within-habitat spillovers" 0.265628201330231 0.033287150208694 0.0806408801035456 "Large_High_Low"
"2875" "Birds" "Within-habitat spillovers" 0.249854690110752 -0.0319525686596541 0.00841214298269265 "Large_High_Low"
"2876" "Birds" "Within-habitat spillovers" 0.199761326796157 -0.0667750444061373 0.0573483988467558 "Large_High_Low"
"2877" "Birds" "Within-habitat spillovers" 0.224029355108418 -0.0155214226961937 0.0346877873107748 "Large_High_Low"
"2878" "Birds" "Within-habitat spillovers" 0.170027924577353 -0.0168488851320542 0.0108633481957301 "Large_High_Low"
"2879" "Birds" "Within-habitat spillovers" 0.211637808167955 -0.0765479443305912 0.0204555810584574 "Large_High_Low"
"2880" "Birds" "Within-habitat spillovers" 0.255705945652146 -0.00763998535810179 0.0262732556771688 "Large_High_Low"
"2881" "Birds" "Within-habitat spillovers" 0.170943033960748 -0.0270830480310099 0.0471678215416691 "Large_High_Low"
"2882" "Birds" "Within-habitat spillovers" 0.251500605492808 -0.0138021174071015 0.0117480491666795 "Large_High_Low"
"2883" "Birds" "Within-habitat spillovers" 0.146466767351857 -0.0292790159114996 0.0591006602729331 "Large_High_Low"
"2884" "Birds" "Within-habitat spillovers" 0.133288107956523 -0.033556446702708 -0.0117095502771516 "Large_High_Low"
"2885" "Birds" "Within-habitat spillovers" 0.198219734600623 -0.0397659635243901 0.0138778867748544 "Large_High_Low"
"2886" "Birds" "Within-habitat spillovers" 0.230313208102733 -0.0204707129285511 0.0521292233964908 "Large_High_Low"
"2887" "Birds" "Within-habitat spillovers" 0.205832295507265 -0.0127534125704515 0.102521045401414 "Large_High_Low"
"2888" "Birds" "Within-habitat spillovers" 0.176375186295709 -0.0297707659369802 -0.0253703809317479 "Large_High_Low"
"2889" "Birds" "Within-habitat spillovers" 0.195901643003268 -0.00482617151886669 0.0566017954551418 "Large_High_Low"
"2890" "Birds" "Within-habitat spillovers" 0.193509655328334 0.00966378263246599 0.0315900735583717 "Large_High_Low"
"2891" "Birds" "Within-habitat spillovers" 0.182000584340125 -0.0802488758652734 0.116368895037319 "Large_High_Low"
"2892" "Birds" "Within-habitat spillovers" 0.247825274501108 -0.0345605974521146 0.0126124347182388 "Large_High_Low"
"2893" "Birds" "Within-habitat spillovers" 0.20562694058322 -0.0612813229943901 0.0390627305085206 "Large_High_Low"
"2894" "Birds" "Within-habitat spillovers" 0.177719031678414 -0.0587275263328656 0.0807464896997318 "Large_High_Low"
"2895" "Birds" "Within-habitat spillovers" 0.159529767858005 0.0277784600718909 0.0334557329833632 "Large_High_Low"
"2896" "Birds" "Within-habitat spillovers" 0.158049783386404 -0.0954915267742139 0.0426794304072686 "Large_High_Low"
"2897" "Birds" "Within-habitat spillovers" 0.234914878174543 -0.0322886121505937 0.0129518691910507 "Large_High_Low"
"2898" "Birds" "Within-habitat spillovers" 0.0285291748298917 -0.0924250558876309 0.113047138407961 "Large_High_Low"
"2899" "Birds" "Within-habitat spillovers" 0.218627050604908 -0.0382861149613126 0.00614802355038119 "Large_High_Low"
"2900" "Birds" "Within-habitat spillovers" 0.20577864398464 -0.0401061731556094 0.00961757282868205 "Large_High_Low"
"2901" "Birds" "Within-habitat spillovers" 0.186379550329972 0.0151258854037992 0.0217825781357665 "Large_High_Low"
"2902" "Birds" "Within-habitat spillovers" 0.129209303673675 -0.00504702711475854 -0.00709610533357648 "Large_High_Low"
"2903" "Birds" "Within-habitat spillovers" 0.216084327337536 -0.0161206052629706 0.0756018581099881 "Large_High_Low"
"2904" "Birds" "Within-habitat spillovers" 0.202329402911041 -0.0303211811383196 0.0143243411399189 "Large_High_Low"
"2905" "Birds" "Within-habitat spillovers" 0.124469655543972 -0.0255023118924278 0.0262795958386154 "Large_High_Low"
"2906" "Birds" "Within-habitat spillovers" 0.168413777539711 -0.0270875061301452 0.0539203034629631 "Large_High_Low"
"2907" "Birds" "Within-habitat spillovers" 0.223625883685645 -0.0272154308342994 0.0188753858530607 "Large_High_Low"
"2908" "Birds" "Within-habitat spillovers" 0.200352872256462 0.0356753321380115 0.113361280211586 "Large_High_Low"
"2909" "Birds" "Within-habitat spillovers" 0.179962784223832 -0.0417991623837371 0.0281408781966173 "Large_High_Low"
"2910" "Birds" "Within-habitat spillovers" 0.20301053019601 -0.0305165506934743 0.0966478911961909 "Large_High_Low"
"2911" "Birds" "Within-habitat spillovers" 0.189184221907165 -0.0162659547779524 0.0673428815485311 "Large_High_Low"
"2912" "Birds" "Within-habitat spillovers" 0.217198689448214 -0.0193257672344231 0.0268805278967997 "Large_High_Low"
"2913" "Birds" "Within-habitat spillovers" 0.218237443407876 0.040287367173884 0.0485252911269959 "Large_High_Low"
"2914" "Birds" "Within-habitat spillovers" 0.183001410512007 -0.0484086582294475 0.0836125962739234 "Large_High_Low"
"2915" "Birds" "Within-habitat spillovers" 0.132907638795045 -0.0398114341326444 0.0323339527732844 "Large_High_Low"
"2916" "Birds" "Within-habitat spillovers" 0.223094798708748 -0.0340126391107529 0.0282245708580666 "Large_High_Low"
"2917" "Birds" "Within-habitat spillovers" 0.191822373859207 0.012456576234682 0.0489808510544202 "Large_High_Low"
"2918" "Birds" "Within-habitat spillovers" 0.237716227441121 -0.0646163423387016 0.0261445892173981 "Large_High_Low"
"2919" "Birds" "Within-habitat spillovers" 0.195282727277324 0.011166348127892 0.0645853235764035 "Large_High_Low"
"2920" "Birds" "Within-habitat spillovers" 0.212330274686767 -0.0586719461261488 0.0242843251224237 "Large_High_Low"
"2921" "Birds" "Within-habitat spillovers" 0.11751023039539 -0.00655702072150985 0.112517734846493 "Large_High_Low"
"2922" "Birds" "Within-habitat spillovers" 0.190661738543472 -0.0824944125547613 0.0639483556586502 "Large_High_Low"
"2923" "Birds" "Within-habitat spillovers" 0.204005176684198 -0.0396687141228094 0.154070596763628 "Large_High_Low"
"2924" "Birds" "Within-habitat spillovers" 0.200039603836562 -0.0440766659900456 0.0630568646571477 "Large_High_Low"
"2925" "Birds" "Within-habitat spillovers" 0.189688114211459 -0.0454321106462916 0.0404898621388096 "Large_High_Low"
"2926" "Birds" "Within-habitat spillovers" 0.20608452139471 -0.0017223049528214 0.0188880673840134 "Large_High_Low"
"2927" "Birds" "Within-habitat spillovers" 0.0740214635032077 0.0169210332488018 -0.0420095487042537 "Large_High_Low"
"2928" "Birds" "Within-habitat spillovers" 0.227693505209609 -0.0139864650603404 0.189641796695253 "Large_High_Low"
"2929" "Birds" "Within-habitat spillovers" 0.232164419314696 -0.0531684907421102 0.0378265756740017 "Large_High_Low"
"2930" "Birds" "Within-habitat spillovers" 0.229975718314018 -0.0250525824620101 0.0453722685932592 "Large_High_Low"
"2931" "Birds" "Within-habitat spillovers" 0.158257671489376 0.0681008706692475 0.0523055198146039 "Large_High_Low"
"2932" "Birds" "Within-habitat spillovers" 0.223482186027689 -0.0635393020405914 0.0752007935778251 "Large_High_Low"
"2933" "Birds" "Within-habitat spillovers" 0.0758711240997042 -0.00867945113831703 0.117069180560788 "Large_High_Low"
"2934" "Birds" "Within-habitat spillovers" 0.165529491554714 0.0223659260029982 0.000362353768341266 "Large_High_Low"
"2935" "Birds" "Within-habitat spillovers" 0.244593535340317 -0.0432767142155206 0.0264400386836371 "Large_High_Low"
"2936" "Birds" "Within-habitat spillovers" 0.2505092222553 -0.0132398411470054 0.138564012549702 "Large_High_Low"
"2937" "Birds" "Within-habitat spillovers" 0.193027797097237 -0.0113546885161896 0.00850651069653789 "Large_High_Low"
"2938" "Birds" "Within-habitat spillovers" 0.309915374230071 -0.119866145637949 0.115870836791792 "Large_High_Low"
"2939" "Birds" "Within-habitat spillovers" 0.264588445438807 0.0213896239485146 0.0454482840589404 "Large_High_Low"
"2940" "Birds" "Within-habitat spillovers" 0.267443176332933 -0.0397472279934859 0.149611833052558 "Large_High_Low"
"2941" "Birds" "Within-habitat spillovers" 0.11348046456206 -0.0679488327181636 0.0713648577604047 "Large_High_Low"
"2942" "Birds" "Within-habitat spillovers" 0.219242936236143 -0.0161362398628652 0.03945616105813 "Large_High_Low"
"2943" "Birds" "Within-habitat spillovers" 0.210020109176836 -0.0398318712321442 0.046608100134922 "Large_High_Low"
"2944" "Birds" "Within-habitat spillovers" 0.1243174751728 0.000790222707797651 0.0287278303831088 "Large_High_Low"
"2945" "Birds" "Within-habitat spillovers" 0.112744839168155 -0.105967586326964 0.0559513010256823 "Large_High_Low"
"2946" "Birds" "Within-habitat spillovers" 0.209930616104735 -0.0133177010196879 0.0507791676558599 "Large_High_Low"
"2947" "Birds" "Within-habitat spillovers" 0.153760140029952 -0.101856500866487 0.0439748633125642 "Large_High_Low"
"2948" "Birds" "Within-habitat spillovers" 0.187493706457254 -0.0759405700276499 0.0359563936141815 "Large_High_Low"
"2949" "Birds" "Within-habitat spillovers" 0.182272108175041 -0.0434197958113784 0.1243638781562 "Large_High_Low"
"2950" "Birds" "Within-habitat spillovers" 0.21663968519514 -0.042509939536343 0.00966852839781383 "Large_High_Low"
"2951" "Birds" "Within-habitat spillovers" 0.179833055444878 -0.00553473286313284 0.135604514969566 "Large_High_Low"
"2952" "Birds" "Within-habitat spillovers" 0.172844912392035 -0.0322904273766599 0.0141664113892286 "Large_High_Low"
"2953" "Birds" "Within-habitat spillovers" 0.237034507328193 -0.0480359001319435 0.0102749398408223 "Large_High_Low"
"2954" "Birds" "Within-habitat spillovers" 0.170436485400939 -0.0146527372290214 0.0613359239906859 "Large_High_Low"
"2955" "Birds" "Within-habitat spillovers" 0.248144148941282 -0.0329316805177825 0.0499041384745792 "Large_High_Low"
"2956" "Birds" "Within-habitat spillovers" 0.175423797766852 -0.0357861649921171 0.0184780128432284 "Large_High_Low"
"2957" "Birds" "Within-habitat spillovers" 0.220787222856944 0.0304169049958926 0.0332383972982414 "Large_High_Low"
"2958" "Birds" "Within-habitat spillovers" 0.242802108173203 -0.0312224511103042 0.0951151919755228 "Large_High_Low"
"2959" "Birds" "Within-habitat spillovers" 0.15176742946298 0.0505225526156388 0.0406260697288403 "Large_High_Low"
"2960" "Birds" "Within-habitat spillovers" 0.27079217865558 -0.038335136813721 0.0637127027723484 "Large_High_Low"
"2961" "Birds" "Within-habitat spillovers" 0.149089957808669 -0.053805871095307 0.0379344797237544 "Large_High_Low"
"2962" "Birds" "Within-habitat spillovers" 0.190097009383807 0.0208354680977877 0.0106256501726435 "Large_High_Low"
"2963" "Birds" "Within-habitat spillovers" 0.122488837092228 -0.00379239500695105 0.0288587779245611 "Large_High_Low"
"2964" "Birds" "Within-habitat spillovers" 0.222383559245192 -0.0273141210547334 0.0514813043241603 "Large_High_Low"
"2965" "Birds" "Within-habitat spillovers" 0.209465244809034 -0.0300501558688972 0.0234951307902598 "Large_High_Low"
"2966" "Birds" "Within-habitat spillovers" 0.236935386725183 -0.0408834061675298 0.00858416362393936 "Large_High_Low"
"2967" "Birds" "Within-habitat spillovers" 0.208325799022073 -0.00353743364440291 0.00633156817545078 "Large_High_Low"
"2968" "Birds" "Within-habitat spillovers" 0.179606411561516 0.0231827708369834 0.237428129372721 "Large_High_Low"
"2969" "Birds" "Within-habitat spillovers" 0.285346134113869 -0.0771043596209884 0.1174165239126 "Large_High_Low"
"2970" "Birds" "Within-habitat spillovers" 0.16906222765226 0.024655172315154 0.0724424987865974 "Large_High_Low"
"2971" "Birds" "Within-habitat spillovers" 0.118875068121458 -0.0461409142615184 0.0861642131431544 "Large_High_Low"
"2972" "Birds" "Within-habitat spillovers" 0.202312310163104 0.00597454308946272 0.0376956768676806 "Large_High_Low"
"2973" "Birds" "Within-habitat spillovers" 0.147447207405003 0.0121488488689484 0.0307422534851502 "Large_High_Low"
"2974" "Birds" "Within-habitat spillovers" 0.210074277708819 0.0142978880207638 0.0915455819858282 "Large_High_Low"
"2975" "Birds" "Within-habitat spillovers" 0.135519893632365 -0.0311600349811253 0.0261687789215188 "Large_High_Low"
"2976" "Birds" "Within-habitat spillovers" 0.0788337198859092 -0.0126749604510823 0.0860294218867121 "Large_High_Low"
"2977" "Birds" "Within-habitat spillovers" 0.172166742042076 -0.0402094651757923 0.0835548062784017 "Large_High_Low"
"2978" "Birds" "Within-habitat spillovers" 0.191196994923961 -0.0593320193624849 -0.0130325888431389 "Large_High_Low"
"2979" "Birds" "Within-habitat spillovers" 0.224195326486633 -0.0437745362360818 0.0175923813417817 "Large_High_Low"
"2980" "Birds" "Within-habitat spillovers" 0.232596732931127 -0.0254729347933134 0.0673478305779648 "Large_High_Low"
"2981" "Birds" "Within-habitat spillovers" 0.217704405663912 -0.00531563365666728 0.0182017985733195 "Large_High_Low"
"2982" "Birds" "Within-habitat spillovers" 0.183052792113691 -0.00683497487787696 0.0175663854218007 "Large_High_Low"
"2983" "Birds" "Within-habitat spillovers" 0.189089707730223 -0.0407655015586555 0.000784231466292414 "Large_High_Low"
"2984" "Birds" "Within-habitat spillovers" 0.138909117912775 -0.0846836038536482 0.287504759157204 "Large_High_Low"
"2985" "Birds" "Within-habitat spillovers" 0.17567463495157 -0.0693227930496127 0.118131473076618 "Large_High_Low"
"2986" "Birds" "Within-habitat spillovers" 0.182056764361776 -0.0102589536273974 0.0236536480408201 "Large_High_Low"
"2987" "Birds" "Within-habitat spillovers" 0.198628605348822 -0.00658458550674502 0.0123886667921461 "Large_High_Low"
"2988" "Birds" "Within-habitat spillovers" 0.0476591976682103 -0.0382007786490661 0.203787289337425 "Large_High_Low"
"2989" "Birds" "Within-habitat spillovers" 0.152606961703412 -0.0382347913703868 0.0470877944994497 "Large_High_Low"
"2990" "Birds" "Within-habitat spillovers" 0.123375106130264 0.0175532856487281 0.00597284221614201 "Large_High_Low"
"2991" "Birds" "Within-habitat spillovers" 0.267898689514721 0.0535233207876212 0.0396436399609716 "Large_High_Low"
"2992" "Birds" "Within-habitat spillovers" 0.190917718016175 0.0149738277194797 0.0461345045663034 "Large_High_Low"
"2993" "Birds" "Within-habitat spillovers" 0.188852009421043 -0.0237779527162854 0.0256064592562448 "Large_High_Low"
"2994" "Birds" "Within-habitat spillovers" 0.183013494284165 -0.0151232687770816 0.0340532662422837 "Large_High_Low"
"2995" "Birds" "Within-habitat spillovers" 0.206564882661625 -0.0516010329045122 0.0306732141917705 "Large_High_Low"
"2996" "Birds" "Within-habitat spillovers" 0.177017447110691 -0.00927190425450287 0.0436559039041614 "Large_High_Low"
"2997" "Birds" "Within-habitat spillovers" 0.249995993128012 -0.00547944467164516 0.0371205191270613 "Large_High_Low"
"2998" "Birds" "Within-habitat spillovers" 0.153645532293444 -0.0539112107876728 0.0766863976302027 "Large_High_Low"
"2999" "Birds" "Within-habitat spillovers" 0.157098420830228 -0.0614706906372305 0.12883456434026 "Large_High_Low"
"3000" "Birds" "Within-habitat spillovers" 0.235680279547781 -0.0279278174053377 0.0344904794517577 "Large_High_Low"
"3001" "Birds" "Within-habitat spillovers" 0.141329984957964 -0.0498083853160247 0.0472727922952683 "Large_High_Low"
"3002" "Birds" "Within-habitat spillovers" 0.186510307116079 -0.0214147049748513 0.0311274787382718 "Large_High_Low"
"3003" "Birds" "Within-habitat spillovers" 0.23485941843359 0.00721371640102225 0.0489126731851551 "Large_High_Low"
"3004" "Birds" "Within-habitat spillovers" 0.14485396113313 -0.114419935231626 0.202748259522592 "Large_High_Low"
"3005" "Birds" "Within-habitat spillovers" 0.123265659967427 0.0179998457186286 0.0711156962079343 "Large_High_Low"
"3006" "Birds" "Within-habitat spillovers" 0.219969738411297 0.143358937906114 0.0710488175373127 "Large_High_Low"
"3007" "Birds" "Within-habitat spillovers" 0.241904433431723 0.0129637695298304 0.0229062999507314 "Large_High_Low"
"3008" "Birds" "Within-habitat spillovers" 0.0768028161004095 0.000374800524516391 0.072700689547809 "Large_High_Low"
"3009" "Birds" "Within-habitat spillovers" 0.00617487536387074 0.0342249391683084 0.0667189664737312 "Large_High_Low"
"3010" "Birds" "Within-habitat spillovers" 0.21808598051768 0.00578526941310762 0.0864151224566273 "Large_High_Low"
"3011" "Birds" "Within-habitat spillovers" 0.177989930674248 0.00599016912723056 0.0393627325804443 "Large_High_Low"
"3012" "Birds" "Within-habitat spillovers" 0.191785731011814 -0.0676263283688223 0.0409507188139741 "Large_High_Low"
"3013" "Birds" "Within-habitat spillovers" 0.252254064601004 -0.0179004871322642 0.0843760316035669 "Large_High_Low"
"3014" "Birds" "Within-habitat spillovers" 0.184577422953622 -0.0116624120753217 0.0563370353610395 "Large_High_Low"
"3015" "Birds" "Within-habitat spillovers" 0.0860911328580174 -0.106405914924077 0.0191003417837766 "Large_High_Low"
"3016" "Birds" "Within-habitat spillovers" 0.258961829550821 0.0347479034229173 0.155947791875264 "Large_High_Low"
"3017" "Birds" "Within-habitat spillovers" 0.207812027020033 -0.0213599873213659 0.0159775724671196 "Large_High_Low"
"3018" "Birds" "Within-habitat spillovers" 0.0542330613583865 0.013447918715917 0.171292523386112 "Large_High_Low"
"3019" "Birds" "Within-habitat spillovers" 0.336643719700155 0.0577734415788325 0.0942662553223073 "Large_High_Low"
"3020" "Birds" "Within-habitat spillovers" 0.207043773539991 -0.00527178282042608 0.0427240247030172 "Large_High_Low"
"3021" "Birds" "Within-habitat spillovers" 0.213831420395977 -0.0163868069844745 0.0415350594444497 "Large_High_Low"
"3022" "Birds" "Within-habitat spillovers" 0.187023194831275 0.0124703351624243 0.0762740479751259 "Large_High_Low"
"3023" "Birds" "Within-habitat spillovers" 0.113370907998748 -0.0585137777714428 0.132160067513453 "Large_High_Low"
"3024" "Birds" "Within-habitat spillovers" 0.199382846954184 -0.0572030593083908 0.0194035099067267 "Large_High_Low"
"3025" "Birds" "Within-habitat spillovers" 0.282687637270417 -0.0743553741870533 0.0907984066099773 "Large_High_Low"
"3026" "Birds" "Within-habitat spillovers" 0.132997396002787 -0.109324483022146 0.118663449229454 "Large_High_Low"
"3027" "Birds" "Within-habitat spillovers" 0.220201333457864 -0.03395730514725 0.0228405448901979 "Large_High_Low"
"3028" "Birds" "Within-habitat spillovers" 0.202319073230468 0.0217662162096734 0.059577576080699 "Large_High_Low"
"3029" "Birds" "Within-habitat spillovers" 0.186302861259473 -0.0463576591244266 0.0818495461290182 "Large_High_Low"
"3030" "Birds" "Within-habitat spillovers" 0.246982012660743 -0.110036990751425 0.112216396840599 "Large_High_Low"
"3031" "Birds" "Within-habitat spillovers" 0.0814218806691185 -0.03970260344091 0.0360374591734594 "Large_High_Low"
"3032" "Birds" "Within-habitat spillovers" 0.228133326122548 -0.027619503134671 0.0162468890902068 "Large_High_Low"
"3033" "Birds" "Within-habitat spillovers" 0.190389170279216 -0.0421923922686725 0.0473636773675505 "Large_High_Low"
"3034" "Birds" "Within-habitat spillovers" 0.199983097400072 -0.0883653292391724 0.0611073070513337 "Large_High_Low"
"3035" "Birds" "Within-habitat spillovers" 0.225227344660228 -0.0210465925654396 0.023091450769356 "Large_High_Low"
"3036" "Birds" "Within-habitat spillovers" 0.236288986342812 -0.0271338962398421 0.0430690630002651 "Large_High_Low"
"3037" "Birds" "Within-habitat spillovers" 0.227265695198401 -0.0702381204055565 0.0435608169852926 "Large_High_Low"
"3038" "Birds" "Within-habitat spillovers" 0.0752990390803028 0.00521857045490547 0.0343028005339088 "Large_High_Low"
"3039" "Birds" "Within-habitat spillovers" 0.146353957874569 -0.0268812862406249 0.0809999959883476 "Large_High_Low"
"3040" "Birds" "Within-habitat spillovers" 0.250510800027977 -0.105521861974594 0.0192358458267581 "Large_High_Low"
"3041" "Birds" "Within-habitat spillovers" 0.269303531276521 -0.0710734167512685 0.0479780688850839 "Large_High_Low"
"3042" "Birds" "Within-habitat spillovers" 0.212987962730887 -0.0258890744067939 0.102392042953188 "Large_High_Low"
"3043" "Birds" "Within-habitat spillovers" 0.236092596861617 0.107050626402459 0.0261392636520601 "Large_High_Low"
"3044" "Birds" "Within-habitat spillovers" 0.205488485364948 0.066989068428422 -0.000724203875843952 "Large_High_Low"
"3045" "Birds" "Within-habitat spillovers" 0.241920245297625 -0.0712189675559825 0.0173071362874619 "Large_High_Low"
"3046" "Birds" "Within-habitat spillovers" 0.137888568180239 -0.0241386194153243 0.0636055030688726 "Large_High_Low"
"3047" "Birds" "Within-habitat spillovers" 0.214225619865428 -0.0488813257459929 -0.00755628407912573 "Large_High_Low"
"3048" "Birds" "Within-habitat spillovers" 0.218376451551537 -0.054052768211605 0.0153286242975469 "Large_High_Low"
"3049" "Birds" "Within-habitat spillovers" 0.18841014549728 -0.0732835285153949 0.122924651804291 "Large_High_Low"
"3050" "Birds" "Within-habitat spillovers" 0.146892733206594 -0.188737633956717 0.150952875298815 "Large_High_Low"
"3051" "Birds" "Within-habitat spillovers" 0.228360955243879 -0.0214840756346966 0.0888296267416172 "Large_High_Low"
"3052" "Birds" "Within-habitat spillovers" 0.132744269430955 0.0308857129161169 0.113528785058892 "Large_High_Low"
"3053" "Birds" "Within-habitat spillovers" 0.200287027887973 -0.0470267251846173 0.0504505830182046 "Large_High_Low"
"3054" "Birds" "Within-habitat spillovers" 0.213248816758543 -0.011471279661695 0.0272908491052105 "Large_High_Low"
"3055" "Birds" "Within-habitat spillovers" 0.164268364538041 -0.166122163655255 0.0992209276889355 "Large_High_Low"
"3056" "Birds" "Within-habitat spillovers" 0.180364122022718 -0.00102691644461646 0.0586582108558853 "Large_High_Low"
"3057" "Birds" "Within-habitat spillovers" 0.212804231534027 -0.0241141751874657 0.0229347842496121 "Large_High_Low"
"3058" "Birds" "Within-habitat spillovers" 0.172781311333428 -0.02488365247247 0.0642927455944501 "Large_High_Low"
"3059" "Birds" "Within-habitat spillovers" 0.189199319208868 -0.0187709607267415 0.0186308454546598 "Large_High_Low"
"3060" "Birds" "Within-habitat spillovers" 0.183258748411775 -0.0305674227098841 0.0520166438046167 "Large_High_Low"
"3061" "Birds" "Within-habitat spillovers" 0.185654324626107 -0.0394894819054175 -0.0030000656051615 "Large_High_Low"
"3062" "Birds" "Within-habitat spillovers" 0.291063387854804 0.0652007102185084 -0.0214005139402781 "Large_High_Low"
"3063" "Birds" "Within-habitat spillovers" 0.21772370996849 0.0314166400835669 0.00804008833554798 "Large_High_Low"
"3064" "Birds" "Within-habitat spillovers" 0.229341906505671 -0.00488207144846647 0.0295841236894851 "Large_High_Low"
"3065" "Birds" "Within-habitat spillovers" 0.213648974926593 -0.055170117446535 0.0414287216481369 "Large_High_Low"
"3066" "Birds" "Within-habitat spillovers" 0.204059647234565 -0.0840631343581242 0.139379745100626 "Large_High_Low"
"3067" "Birds" "Within-habitat spillovers" 0.233224148103286 -0.0344213821617851 0.0205893595797294 "Large_High_Low"
"3068" "Birds" "Within-habitat spillovers" 0.17859545811957 -0.00827570568298058 0.0300883614960778 "Large_High_Low"
"3069" "Birds" "Within-habitat spillovers" 0.0998970076695878 -0.162428176797185 0.0400250608114181 "Large_High_Low"
"3070" "Birds" "Within-habitat spillovers" 0.188684611573242 -0.0208206466459228 0.04067954729832 "Large_High_Low"
"3071" "Birds" "Within-habitat spillovers" 0.178585493960823 -0.0344024907017249 0.0417933491073991 "Large_High_Low"
"3072" "Birds" "Within-habitat spillovers" 0.270911686852839 -0.0424918692824173 0.0203885467004221 "Large_High_Low"
"3073" "Birds" "Within-habitat spillovers" 0.231848079990509 -0.139694698099294 0.0852344753922859 "Large_High_Low"
"3074" "Birds" "Within-habitat spillovers" 0.185187197208733 -0.0225034183564017 0.0129437735541397 "Large_High_Low"
"3075" "Birds" "Within-habitat spillovers" 0.171073692432914 -0.0871932984865476 0.0079162852424791 "Large_High_Low"
"3076" "Birds" "Within-habitat spillovers" 0.197780552042572 -0.0422864986910423 0.0939190981991026 "Large_High_Low"
"3077" "Birds" "Within-habitat spillovers" 0.220227397790868 -0.0277030269810385 0.031358570475364 "Large_High_Low"
"3078" "Birds" "Within-habitat spillovers" 0.234720573361942 -0.0501806981022308 0.077555745397285 "Large_High_Low"
"3079" "Birds" "Within-habitat spillovers" 0.453450110427232 0.00910497690106806 0.133283897461227 "Large_High_Low"
"3080" "Birds" "Within-habitat spillovers" 0.124570860184402 -0.00649924880910861 0.0293103174307823 "Large_High_Low"
"3081" "Birds" "Within-habitat spillovers" 0.197621769775491 -0.0617325214437801 0.00150998226239513 "Large_High_Low"
"3082" "Birds" "Within-habitat spillovers" 0.166643992659797 0.0416521927200574 0.0918243628262758 "Large_High_Low"
"3083" "Birds" "Within-habitat spillovers" 0.201348626143642 0.00864590861492163 -0.0511961604277585 "Large_High_Low"
"3084" "Birds" "Within-habitat spillovers" 0.199970792896035 0.0179631671444339 0.0440061245751492 "Large_High_Low"
"3085" "Birds" "Within-habitat spillovers" 0.245081209941742 -0.0374380271925382 0.0339381713044508 "Large_High_Low"
"3086" "Birds" "Within-habitat spillovers" 0.203789336149 0.0479575560993658 0.103868695614849 "Large_High_Low"
"3087" "Birds" "Within-habitat spillovers" 0.1743254015036 -0.0314860192521972 0.0333153961119221 "Large_High_Low"
"3088" "Birds" "Within-habitat spillovers" 0.192985190798773 0.000440325930339993 0.0852205044069931 "Large_High_Low"
"3089" "Birds" "Within-habitat spillovers" 0.137576027436617 0.0624153252397215 0.173234750948829 "Large_High_Low"
"3090" "Birds" "Within-habitat spillovers" 0.244657902167444 -0.0313136961261162 0.0111982626461592 "Large_High_Low"
"3091" "Birds" "Within-habitat spillovers" 0.234825187523677 0.0484434281983898 0.0387805383111704 "Large_High_Low"
"3092" "Birds" "Within-habitat spillovers" 0.208651121042153 -0.0343820491849354 0.0205442935296047 "Large_High_Low"
"3093" "Birds" "Within-habitat spillovers" 0.178909509984844 -0.019647171778457 0.0180305500154877 "Large_High_Low"
"3094" "Birds" "Within-habitat spillovers" 0.248848383048079 -0.0351176475022887 0.0221518296569103 "Large_High_Low"
"3095" "Birds" "Within-habitat spillovers" 0.293022545575502 -0.063785757803727 0.0177645044000213 "Large_High_Low"
"3096" "Birds" "Within-habitat spillovers" 0.177188716291727 -0.019296537463284 -0.00908154480085456 "Large_High_Low"
"3097" "Birds" "Within-habitat spillovers" 0.211337358802165 -0.0381625791095282 0.0129438671182599 "Large_High_Low"
"3098" "Birds" "Within-habitat spillovers" 0.090352930137379 -0.00381417893304989 -0.00359250101017839 "Large_High_Low"
"3099" "Birds" "Within-habitat spillovers" 0.170151743910358 -0.06137416809616 0.0269674776151794 "Large_High_Low"
"3100" "Birds" "Within-habitat spillovers" 0.193365810103715 -0.149512762532513 0.055110438485265 "Large_High_Low"
"3101" "Birds" "Within-habitat spillovers" 0.223366026875355 -0.0464918528665286 -0.0269056125897018 "Large_High_Low"
"3102" "Birds" "Within-habitat spillovers" 0.195471363899924 -0.0255428324540381 0.0444814046088137 "Large_High_Low"
"3103" "Birds" "Within-habitat spillovers" 0.153922184077264 -0.0997098546339693 -0.0162036768781706 "Large_High_Low"
"3104" "Birds" "Within-habitat spillovers" 0.20334062478545 -0.0180507689616598 0.0438705973732098 "Large_High_Low"
"3105" "Birds" "Within-habitat spillovers" 0.229107006799917 -0.0333079634712309 0.0231489126673018 "Large_High_Low"
"3106" "Birds" "Within-habitat spillovers" 0.211473963649918 -0.0370660934789384 0.0385166067519788 "Large_High_Low"
"3107" "Birds" "Within-habitat spillovers" 0.171231270553962 -0.00809160494208001 0.0475751499134614 "Large_High_Low"
"3108" "Birds" "Within-habitat spillovers" 0.144690355947988 -0.0445071647006656 0.0782366462497553 "Large_High_Low"
"3109" "Birds" "Within-habitat spillovers" 0.131789704545135 -0.00175419764434242 0.0569829507367501 "Large_High_Low"
"3110" "Birds" "Within-habitat spillovers" 0.22038071284902 -0.0554002156591228 0.0533445348993603 "Large_High_Low"
"3111" "Birds" "Within-habitat spillovers" 0.200051251101762 -0.043355130019732 0.04140967709805 "Large_High_Low"
"3112" "Birds" "Within-habitat spillovers" 0.194725041331479 -0.0089594827846429 0.0313561009817551 "Large_High_Low"
"3113" "Birds" "Within-habitat spillovers" 0.241877131541689 -0.0249137932068373 0.0599289710362898 "Large_High_Low"
"3114" "Birds" "Within-habitat spillovers" 0.185857909578909 -0.0164823467777764 0.0132670741976041 "Large_High_Low"
"3115" "Birds" "Within-habitat spillovers" 0.152114263392156 -0.00490973875721945 0.06642130117207 "Large_High_Low"
"3116" "Birds" "Within-habitat spillovers" 0.0983891912209371 -0.0213555519534421 0.0628446644881593 "Large_High_Low"
"3117" "Birds" "Within-habitat spillovers" 0.196770906735648 -0.0141944496769229 0.234810179802109 "Large_High_Low"
"3118" "Birds" "Within-habitat spillovers" 0.252566756968627 0.0287171454722535 -0.0373998286423893 "Large_High_Low"
"3119" "Birds" "Within-habitat spillovers" 0.214526297311784 0.00435252670575612 0.0381339946206672 "Large_High_Low"
"3120" "Birds" "Within-habitat spillovers" 0.0945643508936322 -0.0556706943561669 -0.0277757287795873 "Large_High_Low"
"3121" "Birds" "Within-habitat spillovers" 0.241703158938738 -0.0452401852314263 0.00807609941994612 "Large_High_Low"
"3122" "Birds" "Within-habitat spillovers" 0.258516450500113 0.00735316115766918 0.163905324043696 "Large_High_Low"
"3123" "Birds" "Within-habitat spillovers" 0.199393790667783 -0.0314584212869454 0.153004693345767 "Large_High_Low"
"3124" "Birds" "Within-habitat spillovers" 0.124872416768088 -0.0770818833456281 0.0010953010269037 "Large_High_Low"
"3125" "Birds" "Within-habitat spillovers" 0.139458408773153 -0.059795853017557 0.0308403032061661 "Large_High_Low"
"3126" "Birds" "Within-habitat spillovers" 0.170602965688263 0.00335809183169016 0.10403376501566 "Large_High_Low"
"3127" "Birds" "Within-habitat spillovers" 0.225051953815437 -0.0154769225485828 0.0140564692557382 "Large_High_Low"
"3128" "Birds" "Within-habitat spillovers" -0.0443818208738084 -0.201246853456015 -0.056516011625117 "Small_High_High"
"3129" "Birds" "Within-habitat spillovers" 0.135053998908899 -0.308714717873279 -0.151671563668975 "Small_High_High"
"3130" "Birds" "Within-habitat spillovers" 0.510011098960009 0.180667297299795 -0.369694488871445 "Small_High_High"
"3131" "Birds" "Within-habitat spillovers" -0.291532395263416 0.485891326242366 -0.529406655491152 "Small_High_High"
"3132" "Birds" "Within-habitat spillovers" 0.238143613266184 -0.475221291969539 -0.126076557521904 "Small_High_High"
"3133" "Birds" "Within-habitat spillovers" 0.0265219416540743 0.0986402187164063 -0.504742349069904 "Small_High_High"
"3134" "Birds" "Within-habitat spillovers" 0.220897404504061 -0.461366796061447 -0.00314499286336628 "Small_High_High"
"3135" "Birds" "Within-habitat spillovers" 0.206414005581744 -0.0991581271986653 -0.323118190140223 "Small_High_High"
"3136" "Birds" "Within-habitat spillovers" -0.230261890405173 -0.164564683423285 -0.275777360987602 "Small_High_High"
"3137" "Birds" "Within-habitat spillovers" 0.120464775595553 0.428746717169874 0.185226724123991 "Small_High_High"
"3138" "Birds" "Within-habitat spillovers" 0.391007884389566 0.487791314884626 0.0375179274920067 "Small_High_High"
"3139" "Birds" "Within-habitat spillovers" -0.141771439878448 -0.0944967199833235 -0.0821879770962909 "Small_High_High"
"3140" "Birds" "Within-habitat spillovers" 0.0811641434874325 0.0605435685600107 -0.0328344275591631 "Small_High_High"
"3141" "Birds" "Within-habitat spillovers" -0.114313285029186 -0.0216699014164454 -0.192476932439529 "Small_High_High"
"3142" "Birds" "Within-habitat spillovers" 0.110807171872263 -0.790524350859865 -0.11540827739204 "Small_High_High"
"3143" "Birds" "Within-habitat spillovers" 0.210077383949521 0.145620406189428 -0.11334434081777 "Small_High_High"
"3144" "Birds" "Within-habitat spillovers" 0.344950990854692 0.0424066737093172 -0.445792265883842 "Small_High_High"
"3145" "Birds" "Within-habitat spillovers" 0.178578269048861 -0.132725818979268 -0.458719274232332 "Small_High_High"
"3146" "Birds" "Within-habitat spillovers" -0.181789994153241 0.0641884541142611 0.0440359135011204 "Small_High_High"
"3147" "Birds" "Within-habitat spillovers" 0.259325093195674 -0.0318913995628421 -0.214919830465864 "Small_High_High"
"3148" "Birds" "Within-habitat spillovers" 0.434578888898709 -0.129555244288938 -0.181294223340672 "Small_High_High"
"3149" "Birds" "Within-habitat spillovers" -0.00217327071913936 0.0108192213495101 -0.541736585137992 "Small_High_High"
"3150" "Birds" "Within-habitat spillovers" -0.0749920218151686 -0.276599312157286 -0.381673951740716 "Small_High_High"
"3151" "Birds" "Within-habitat spillovers" -0.0821546838223935 -0.0549060277840284 -0.491984261441566 "Small_High_High"
"3152" "Birds" "Within-habitat spillovers" 0.41357531414602 0.315099949958166 -0.405652749139752 "Small_High_High"
"3153" "Birds" "Within-habitat spillovers" 0.106474797639677 0.238674580001388 0.310618741957609 "Small_High_High"
"3154" "Birds" "Within-habitat spillovers" 0.24866936840681 0.194183247936105 -0.138092433479069 "Small_High_High"
"3155" "Birds" "Within-habitat spillovers" 0.0695836731184399 0.423711046267791 0.131074823020899 "Small_High_High"
"3156" "Birds" "Within-habitat spillovers" -0.00661165667707639 0.165126172239346 0.459794605753867 "Small_High_High"
"3157" "Birds" "Within-habitat spillovers" -0.25931152201715 0.349529415330587 0.297421637243498 "Small_High_High"
"3158" "Birds" "Within-habitat spillovers" -0.00858332906452884 0.146370748122558 -0.358857549248875 "Small_High_High"
"3159" "Birds" "Within-habitat spillovers" 0.24400002008057 0.072188886205662 -0.370533700649199 "Small_High_High"
"3160" "Birds" "Within-habitat spillovers" 0.261077853863524 -0.278907667467074 -0.107738020430093 "Small_High_High"
"3161" "Birds" "Within-habitat spillovers" 0.466791510737057 -0.0539775307357843 -0.301264241543433 "Small_High_High"
"3162" "Birds" "Within-habitat spillovers" 0.00325857686125421 -0.777472960678205 0.0641268600012951 "Small_High_High"
"3163" "Birds" "Within-habitat spillovers" -0.327009467304465 0.0542957752168595 0.343392503769706 "Small_High_High"
"3164" "Birds" "Within-habitat spillovers" 0.167659204865573 0.348957042867839 -0.33487353657598 "Small_High_High"
"3165" "Birds" "Within-habitat spillovers" 0.21453266807967 0.0371248163090353 -0.147192736523503 "Small_High_High"
"3166" "Birds" "Within-habitat spillovers" 0.10863967525711 0.16756594170965 -0.350039280646443 "Small_High_High"
"3167" "Birds" "Within-habitat spillovers" 0.0844554607349551 0.770268226492933 -0.222600965757624 "Small_High_High"
"3168" "Birds" "Within-habitat spillovers" 0.369366846421837 0.298805377634544 -0.282653107554705 "Small_High_High"
"3169" "Birds" "Within-habitat spillovers" 0.241621421986794 0.219818361250386 -0.392048169683893 "Small_High_High"
"3170" "Birds" "Within-habitat spillovers" -0.0771459321500674 -0.448799667624147 0.155937498856475 "Small_High_High"
"3171" "Birds" "Within-habitat spillovers" 0.212709090056842 0.356483365261534 -0.237879170039563 "Small_High_High"
"3172" "Birds" "Within-habitat spillovers" 0.33167599181564 -0.214553683673793 0.0220753119684753 "Small_High_High"
"3173" "Birds" "Within-habitat spillovers" 0.0450036966756953 -0.218294166607234 -0.229232211265771 "Small_High_High"
"3174" "Birds" "Within-habitat spillovers" 0.218540562047847 0.144188607234279 -0.31677146231222 "Small_High_High"
"3175" "Birds" "Within-habitat spillovers" 0.425651430397692 0.164128265659405 -0.169614769517876 "Small_High_High"
"3176" "Birds" "Within-habitat spillovers" -0.422780904352615 -0.180257225833461 -0.146614709636178 "Small_High_High"
"3177" "Birds" "Within-habitat spillovers" 0.295464970174106 -0.192565204529808 -0.113996225583364 "Small_High_High"
"3178" "Birds" "Within-habitat spillovers" 0.158337203405677 0.215164173851704 -0.247185454328593 "Small_High_High"
"3179" "Birds" "Within-habitat spillovers" 0.016341548638923 0.366043255909445 -0.346730446466787 "Small_High_High"
"3180" "Birds" "Within-habitat spillovers" 0.00567732303944752 0.0647194989190331 -0.0128712271742346 "Small_High_High"
"3181" "Birds" "Within-habitat spillovers" 0.241761020708288 0.23636739043048 -0.047179720868532 "Small_High_High"
"3182" "Birds" "Within-habitat spillovers" -0.0338167670767608 -0.0397413624846494 -0.43768987745023 "Small_High_High"
"3183" "Birds" "Within-habitat spillovers" 0.189908708825133 -0.481988680182441 -0.0955298834995143 "Small_High_High"
"3184" "Birds" "Within-habitat spillovers" 0.186372512615708 -0.514820362675395 -0.121136892417978 "Small_High_High"
"3185" "Birds" "Within-habitat spillovers" 0.000971485833633746 -0.120952116695699 0.0723823740021928 "Small_High_High"
"3186" "Birds" "Within-habitat spillovers" 0.148841364647517 0.060051738029184 -0.283503675694761 "Small_High_High"
"3187" "Birds" "Within-habitat spillovers" 0.139081305916226 -0.467830184976215 -0.344985707949259 "Small_High_High"
"3188" "Birds" "Within-habitat spillovers" 0.0129257921827444 0.227532597506438 -0.257298929003082 "Small_High_High"
"3189" "Birds" "Within-habitat spillovers" 0.0548977593549068 -0.225847050435878 -0.10926285507409 "Small_High_High"
"3190" "Birds" "Within-habitat spillovers" 0.282074184319443 0.264480914517811 0.356242953242973 "Small_High_High"
"3191" "Birds" "Within-habitat spillovers" 0.0707014070310422 -0.00404590158242359 -0.359587296624683 "Small_High_High"
"3192" "Birds" "Within-habitat spillovers" 0.109781552315432 -0.0371225864304168 -0.550117826304634 "Small_High_High"
"3193" "Birds" "Within-habitat spillovers" 0.288153177778474 0.47964187770269 0.0391443510113329 "Small_High_High"
"3194" "Birds" "Within-habitat spillovers" 0.12744488367085 0.119775214557197 -0.455895936689349 "Small_High_High"
"3195" "Birds" "Within-habitat spillovers" 0.238473751208341 0.178827490805022 -0.366357025436588 "Small_High_High"
"3196" "Birds" "Within-habitat spillovers" 0.0213116365112871 0.0124760268530525 -0.224471937092282 "Small_High_High"
"3197" "Birds" "Within-habitat spillovers" 0.150483102427384 0.114390677042701 -0.163525714200414 "Small_High_High"
"3198" "Birds" "Within-habitat spillovers" 0.376023934956989 -0.293095142734965 0.132827018373948 "Small_High_High"
"3199" "Birds" "Within-habitat spillovers" -0.0661681841746099 -0.215694780854818 -0.0374699656750789 "Small_High_High"
"3200" "Birds" "Within-habitat spillovers" 0.281542518712485 0.339473923824798 0.0795318946151458 "Small_High_High"
"3201" "Birds" "Within-habitat spillovers" 0.294546833756293 0.0218846639393281 -0.310824994662316 "Small_High_High"
"3202" "Birds" "Within-habitat spillovers" 0.369601968725955 0.343834732220629 -0.126901521211023 "Small_High_High"
"3203" "Birds" "Within-habitat spillovers" 0.140628455708059 -0.182469042228688 -0.204034721889821 "Small_High_High"
"3204" "Birds" "Within-habitat spillovers" -0.100845673144752 -0.340678734913544 -0.602018068669325 "Small_High_High"
"3205" "Birds" "Within-habitat spillovers" 0.204596946119031 -0.267696761857947 -0.270179694553867 "Small_High_High"
"3206" "Birds" "Within-habitat spillovers" 0.234466676271376 -0.0767982526996493 -0.188796879218411 "Small_High_High"
"3207" "Birds" "Within-habitat spillovers" 0.182193887583656 0.498856250174572 -0.406995679857681 "Small_High_High"
"3208" "Birds" "Within-habitat spillovers" 0.070821504895012 -0.559153117840402 -0.00444770396103344 "Small_High_High"
"3209" "Birds" "Within-habitat spillovers" 0.118239404100879 0.0425983479404718 0.250100383369905 "Small_High_High"
"3210" "Birds" "Within-habitat spillovers" 0.692866219470173 -0.104090427158861 -0.431872499818721 "Small_High_High"
"3211" "Birds" "Within-habitat spillovers" 0.42867198004943 -0.388924349007839 -0.364868420286213 "Small_High_High"
"3212" "Birds" "Within-habitat spillovers" 0.0814234372553747 -0.161457685772855 -0.189679302237818 "Small_High_High"
"3213" "Birds" "Within-habitat spillovers" 0.220640217880945 0.186813101294497 -0.291073643144421 "Small_High_High"
"3214" "Birds" "Within-habitat spillovers" -0.0483404683522703 0.706976698916548 0.093675059903145 "Small_High_High"
"3215" "Birds" "Within-habitat spillovers" 0.0221171453005062 -0.225480936931141 -0.199529983412526 "Small_High_High"
"3216" "Birds" "Within-habitat spillovers" 0.0729062635906268 0.0149085590552982 -0.167870243462992 "Small_High_High"
"3217" "Birds" "Within-habitat spillovers" 0.266658689097058 0.84418994291969 -0.0772920552157554 "Small_High_High"
"3218" "Birds" "Within-habitat spillovers" 0.156767859273017 -0.407928385168122 -0.328758739422696 "Small_High_High"
"3219" "Birds" "Within-habitat spillovers" 0.48345379927478 -0.114776761761212 -0.268871890909038 "Small_High_High"
"3220" "Birds" "Within-habitat spillovers" 0.104592282196747 -0.0459442073942652 -0.374955418883923 "Small_High_High"
"3221" "Birds" "Within-habitat spillovers" 0.0408176897767954 0.041767375311253 -0.672061694550782 "Small_High_High"
"3222" "Birds" "Within-habitat spillovers" 0.062304470080651 0.370395126725429 0.25337366846068 "Small_High_High"
"3223" "Birds" "Within-habitat spillovers" 0.176836282771078 -0.0218235177200112 -0.0720054734780543 "Small_High_High"
"3224" "Birds" "Within-habitat spillovers" 0.173533305554288 -0.0855234796009988 -0.150363925108068 "Small_High_High"
"3225" "Birds" "Within-habitat spillovers" 0.231100670319759 -0.0442976302198992 -0.205699900239072 "Small_High_High"
"3226" "Birds" "Within-habitat spillovers" 0.254448505292296 -0.439807804569666 -0.231830804313527 "Small_High_High"
"3227" "Birds" "Within-habitat spillovers" 0.300950918746766 0.0212651887564219 -0.0680004983301688 "Small_High_High"
"3228" "Birds" "Within-habitat spillovers" 0.275139297248344 -0.539627134856372 -0.206024113282024 "Small_High_High"
"3229" "Birds" "Within-habitat spillovers" -0.21729650960301 -0.0667787473776693 -0.424375215592052 "Small_High_High"
"3230" "Birds" "Within-habitat spillovers" 0.0428980836864983 -0.105189755083828 -0.435932245808942 "Small_High_High"
"3231" "Birds" "Within-habitat spillovers" 0.0375792698885386 0.203752154644005 -0.545748473836187 "Small_High_High"
"3232" "Birds" "Within-habitat spillovers" 0.0584450376166374 -0.0629787017191231 -0.0817690623305653 "Small_High_High"
"3233" "Birds" "Within-habitat spillovers" -0.100524745580704 -0.221920394314489 0.039218097557632 "Small_High_High"
"3234" "Birds" "Within-habitat spillovers" 0.331511366592783 -0.577491946216064 -0.0108692761362522 "Small_High_High"
"3235" "Birds" "Within-habitat spillovers" -0.398589198169832 -0.182540357514212 -0.0554593042132807 "Small_High_High"
"3236" "Birds" "Within-habitat spillovers" 0.260929910959664 0.0674669203691342 -0.0940163641492181 "Small_High_High"
"3237" "Birds" "Within-habitat spillovers" -0.287225078089986 -0.00544390738585938 0.39467483217645 "Small_High_High"
"3238" "Birds" "Within-habitat spillovers" -0.478044372903532 -0.0943410703083447 -0.786870777325059 "Small_High_High"
"3239" "Birds" "Within-habitat spillovers" -0.131524418966465 -0.0694113331607227 -0.101638114477596 "Small_High_High"
"3240" "Birds" "Within-habitat spillovers" -0.105467543570728 0.15678488495105 -0.513552447167175 "Small_High_High"
"3241" "Birds" "Within-habitat spillovers" 0.117509630416271 0.293827464631163 -0.460547619630967 "Small_High_High"
"3242" "Birds" "Within-habitat spillovers" 0.369004057221125 0.0524361214047489 -0.27079269891158 "Small_High_High"
"3243" "Birds" "Within-habitat spillovers" 0.035969415324695 0.011400204263996 -0.157961848111055 "Small_High_High"
"3244" "Birds" "Within-habitat spillovers" 0.140320342975785 0.0749921682840739 -0.468634797393363 "Small_High_High"
"3245" "Birds" "Within-habitat spillovers" 0.405696608055975 -0.615838557183115 -0.127229374231002 "Small_High_High"
"3246" "Birds" "Within-habitat spillovers" 0.296477330147893 -0.0975730576864461 -0.10779020356484 "Small_High_High"
"3247" "Birds" "Within-habitat spillovers" 0.267932222027826 0.455792275980399 -0.0472637521411444 "Small_High_High"
"3248" "Birds" "Within-habitat spillovers" 0.362965456143631 -0.244916839368339 -0.264265955772197 "Small_High_High"
"3249" "Birds" "Within-habitat spillovers" 0.177107898282383 0.038907990219918 -0.394217090578083 "Small_High_High"
"3250" "Birds" "Within-habitat spillovers" 0.00362161975624985 0.197203716125383 -0.0895599285038073 "Small_High_High"
"3251" "Birds" "Within-habitat spillovers" 0.229844603531159 -0.156861977256049 -0.217496771900304 "Small_High_High"
"3252" "Birds" "Within-habitat spillovers" 0.407431470956889 0.218916478017234 -0.181796683787225 "Small_High_High"
"3253" "Birds" "Within-habitat spillovers" 0.0690618265705414 -0.279864728059436 -0.300752067040694 "Small_High_High"
"3254" "Birds" "Within-habitat spillovers" -0.151479582423178 0.0417188152630381 -0.414209497680125 "Small_High_High"
"3255" "Birds" "Within-habitat spillovers" -0.649693212379835 -0.0987072663925222 -0.227328302321769 "Small_High_High"
"3256" "Birds" "Within-habitat spillovers" 0.134485619297323 -0.615568398185883 -0.376611558973193 "Small_High_High"
"3257" "Birds" "Within-habitat spillovers" 0.298669850548601 0.206227944604847 -0.149332763620612 "Small_High_High"
"3258" "Birds" "Within-habitat spillovers" 0.352663349686504 0.00343011892796398 -0.260391768561139 "Small_High_High"
"3259" "Birds" "Within-habitat spillovers" 0.179977602380179 -0.0431072059713446 -0.42603326696419 "Small_High_High"
"3260" "Birds" "Within-habitat spillovers" -0.144949759698435 -0.558995869117068 -0.590173371157041 "Small_High_High"
"3261" "Birds" "Within-habitat spillovers" -0.0796294371837214 0.69513321326898 -0.412169355800037 "Small_High_High"
"3262" "Birds" "Within-habitat spillovers" 0.0577741851487523 -0.247198676262813 -0.0271067538817287 "Small_High_High"
"3263" "Birds" "Within-habitat spillovers" 0.0167175362754547 0.109626446875748 -0.215409802786191 "Small_High_High"
"3264" "Birds" "Within-habitat spillovers" 0.278430345219749 0.0858222074036835 -0.202607040839831 "Small_High_High"
"3265" "Birds" "Within-habitat spillovers" -0.291341679593536 -0.0971171662817095 -0.296091720026539 "Small_High_High"
"3266" "Birds" "Within-habitat spillovers" 0.0790317975676022 0.238037425911219 -0.331274917351846 "Small_High_High"
"3267" "Birds" "Within-habitat spillovers" -0.114494723621018 -0.212404440687989 0.243823297822331 "Small_High_High"
"3268" "Birds" "Within-habitat spillovers" 0.288829842177277 -0.0904301601273251 -0.390305229152818 "Small_High_High"
"3269" "Birds" "Within-habitat spillovers" 0.0740827276081019 0.438727220231916 -0.306938612006626 "Small_High_High"
"3270" "Birds" "Within-habitat spillovers" 0.318062131246859 -0.134212000646246 0.033741462084063 "Small_High_High"
"3271" "Birds" "Within-habitat spillovers" -0.0694971204881827 0.00593565440306819 0.419526509411699 "Small_High_High"
"3272" "Birds" "Within-habitat spillovers" 0.171450532489525 0.147396712396153 -0.116423809172194 "Small_High_High"
"3273" "Birds" "Within-habitat spillovers" 0.295055182706712 0.17417112207902 -0.253260944275442 "Small_High_High"
"3274" "Birds" "Within-habitat spillovers" 0.197092309231157 -0.184430940001603 0.0726368819587841 "Small_High_High"
"3275" "Birds" "Within-habitat spillovers" 0.379504922972013 0.0652145754945642 -0.42560594202203 "Small_High_High"
"3276" "Birds" "Within-habitat spillovers" 0.0344186492671007 -0.544615033226561 -0.117642817415022 "Small_High_High"
"3277" "Birds" "Within-habitat spillovers" 0.343162579441098 0.472056563140597 -0.633606161490291 "Small_High_High"
"3278" "Birds" "Within-habitat spillovers" 0.437969329727215 -0.241579387594815 -0.169799825129831 "Small_High_High"
"3279" "Birds" "Within-habitat spillovers" 0.391827684575716 0.0522582865843679 -0.123421650049681 "Small_High_High"
"3280" "Birds" "Within-habitat spillovers" 0.27999656801224 0.283176150018738 -0.445273314929062 "Small_High_High"
"3281" "Birds" "Within-habitat spillovers" 0.38755368701147 -0.018364757170887 -0.026460250467753 "Small_High_High"
"3282" "Birds" "Within-habitat spillovers" 0.0886827586249125 -0.0141177673305296 -0.256906232168188 "Small_High_High"
"3283" "Birds" "Within-habitat spillovers" 0.044207362185672 0.212645227787981 -0.361660611232218 "Small_High_High"
"3284" "Birds" "Within-habitat spillovers" 0.344873502613121 -0.170891051012064 -0.13876901532677 "Small_High_High"
"3285" "Birds" "Within-habitat spillovers" -0.351970075393584 -0.0680702516063388 -0.527621593988203 "Small_High_High"
"3286" "Birds" "Within-habitat spillovers" 0.241700824347295 -0.626638329951888 -0.47356049361212 "Small_High_High"
"3287" "Birds" "Within-habitat spillovers" 0.109166358791456 0.0359113421491429 -0.21448498538642 "Small_High_High"
"3288" "Birds" "Within-habitat spillovers" -0.0518710567471002 -0.310449892016679 -0.295590030648012 "Small_High_High"
"3289" "Birds" "Within-habitat spillovers" -0.290667688903243 -0.415116913151561 0.340840593106524 "Small_High_High"
"3290" "Birds" "Within-habitat spillovers" 0.226542215636991 -0.288475650617868 -0.250586078344358 "Small_High_High"
"3291" "Birds" "Within-habitat spillovers" 0.240344169484258 -0.324640327770898 0.0899381655003784 "Small_High_High"
"3292" "Birds" "Within-habitat spillovers" 0.0762044209259115 0.308702952820767 0.0534143896695175 "Small_High_High"
"3293" "Birds" "Within-habitat spillovers" 0.0259189189627068 -0.254874391030754 -0.0290439341698574 "Small_High_High"
"3294" "Birds" "Within-habitat spillovers" -0.03696049347467 0.563161637789373 -0.360450771635763 "Small_High_High"
"3295" "Birds" "Within-habitat spillovers" 0.262970518062451 -0.502340800231302 -0.453260634568408 "Small_High_High"
"3296" "Birds" "Within-habitat spillovers" 0.163494637092698 -0.0502086826833062 -0.262554298804569 "Small_High_High"
"3297" "Birds" "Within-habitat spillovers" 0.429162322715531 0.379512218223017 -0.19364817666483 "Small_High_High"
"3298" "Birds" "Within-habitat spillovers" -0.0151497636967658 -0.0397035609524818 -0.430494308614728 "Small_High_High"
"3299" "Birds" "Within-habitat spillovers" 0.431245223554127 0.017031671810803 -0.308060074653445 "Small_High_High"
"3300" "Birds" "Within-habitat spillovers" 0.2011478771363 -0.143450696884438 -0.0429143962301436 "Small_High_High"
"3301" "Birds" "Within-habitat spillovers" 0.241633313047994 -0.07530980160218 -0.783506466316451 "Small_High_High"
"3302" "Birds" "Within-habitat spillovers" 0.294066348776436 -0.237031074065728 -0.492191091596897 "Small_High_High"
"3303" "Birds" "Within-habitat spillovers" 0.167980762616286 -0.307452152857376 -0.2147578517158 "Small_High_High"
"3304" "Birds" "Within-habitat spillovers" -0.0624674103821225 -0.250672374825128 0.0934783678904452 "Small_High_High"
"3305" "Birds" "Within-habitat spillovers" -0.0800057595116311 0.22415490351657 -0.26460969707227 "Small_High_High"
"3306" "Birds" "Within-habitat spillovers" -0.145553703417433 0.0979758362722256 -0.416234177095145 "Small_High_High"
"3307" "Birds" "Within-habitat spillovers" 0.206095168563534 0.265677434141395 -0.372054753643959 "Small_High_High"
"3308" "Birds" "Within-habitat spillovers" 0.0443097990862057 -0.396486199033765 -0.129981098454923 "Small_High_High"
"3309" "Birds" "Within-habitat spillovers" 0.00670206627925253 0.212880062266969 -0.172995526175691 "Small_High_High"
"3310" "Birds" "Within-habitat spillovers" 0.168233592431062 0.201890746911552 0.378781237271582 "Small_High_High"
"3311" "Birds" "Within-habitat spillovers" -0.522701818168793 -0.204022498433587 -0.326327156109838 "Small_High_High"
"3312" "Birds" "Within-habitat spillovers" 0.15181160684748 -0.199617064813947 0.121133169729331 "Small_High_High"
"3313" "Birds" "Within-habitat spillovers" 0.396656530088492 0.130828014551795 -0.21320312122393 "Small_High_High"
"3314" "Birds" "Within-habitat spillovers" 0.477022066027636 -0.0936115612190008 -0.171772233634727 "Small_High_High"
"3315" "Birds" "Within-habitat spillovers" -0.117207333468017 0.378339549902371 -0.178771306173493 "Small_High_High"
"3316" "Birds" "Within-habitat spillovers" 0.0857088391371544 0.130639120831696 -0.245279947881892 "Small_High_High"
"3317" "Birds" "Within-habitat spillovers" -0.143591997873227 0.362509369871934 0.0289468133825046 "Small_High_High"
"3318" "Birds" "Within-habitat spillovers" 0.180688569109884 -0.122272729037554 -0.407441258454872 "Small_High_High"
"3319" "Birds" "Within-habitat spillovers" -0.301771966015166 -0.211815337911459 -0.273066192150857 "Small_High_High"
"3320" "Birds" "Within-habitat spillovers" 0.366852000349233 -0.131488678985049 -0.0704490945693854 "Small_High_High"
"3321" "Birds" "Within-habitat spillovers" 0.182814295224696 0.551645194955024 -0.0511416853470953 "Small_High_High"
"3322" "Birds" "Within-habitat spillovers" 0.235371658331204 0.0286822045723726 -0.211690286808167 "Small_High_High"
"3323" "Birds" "Within-habitat spillovers" -0.120149343392766 -0.451101051490434 -0.104036010021075 "Small_High_High"
"3324" "Birds" "Within-habitat spillovers" 0.11874417483243 -0.23676908489104 0.208624889159949 "Small_High_High"
"3325" "Birds" "Within-habitat spillovers" 0.295644695435212 -0.0592100164683814 -0.120523431954801 "Small_High_High"
"3326" "Birds" "Within-habitat spillovers" 0.0256293112439373 -0.130417558010377 -0.185915782755212 "Small_High_High"
"3327" "Birds" "Within-habitat spillovers" -0.0519423338047913 -0.455162267883722 -0.0720045201275756 "Small_High_High"
"3328" "Birds" "Within-habitat spillovers" 0.184019211606298 0.0717079809827535 -0.220277084210496 "Small_High_High"
"3329" "Birds" "Within-habitat spillovers" -0.0399267420947565 -0.552213510283503 0.132913874080429 "Small_High_High"
"3330" "Birds" "Within-habitat spillovers" 0.0481186629888408 -0.395687322206298 -0.509263705763715 "Small_High_High"
"3331" "Birds" "Within-habitat spillovers" 0.267544492831974 -0.0743930374703628 -0.137456735944937 "Small_High_High"
"3332" "Birds" "Within-habitat spillovers" 0.326398895356331 -0.0223310277610597 -0.435688304167262 "Small_High_High"
"3333" "Birds" "Within-habitat spillovers" 0.285575994637098 -0.278050007151245 0.243062152740935 "Small_High_High"
"3334" "Birds" "Within-habitat spillovers" -0.116628738559728 -0.160963356828798 -0.0725876885219787 "Small_High_High"
"3335" "Birds" "Within-habitat spillovers" 0.120433523583568 0.495919005157758 0.276515766273657 "Small_High_High"
"3336" "Birds" "Within-habitat spillovers" 0.421506085628468 0.0636306056314718 -0.224652831923179 "Small_High_High"
"3337" "Birds" "Within-habitat spillovers" 0.099808207184143 0.401552590766265 0.0288329072190438 "Small_High_High"
"3338" "Birds" "Within-habitat spillovers" 0.36508687001243 -0.00431964612434892 -0.063276030288376 "Small_High_High"
"3339" "Birds" "Within-habitat spillovers" 0.200107721295642 0.278993089113788 -0.72736018024585 "Small_High_High"
"3340" "Birds" "Within-habitat spillovers" 0.227135673906606 0.179277755280983 -0.270857963743222 "Small_High_High"
"3341" "Birds" "Within-habitat spillovers" 0.0588372778364114 0.122830031759535 -0.427692689653477 "Small_High_High"
"3342" "Birds" "Within-habitat spillovers" 0.0178506864419651 -0.252883162624926 -0.372558049226978 "Small_High_High"
"3343" "Birds" "Within-habitat spillovers" 0.411820217415752 -0.33834711025145 -0.496190829447598 "Small_High_High"
"3344" "Birds" "Within-habitat spillovers" -0.0698966563532092 0.0112395223131328 -0.374557267790683 "Small_High_High"
"3345" "Birds" "Within-habitat spillovers" 0.139262911434751 0.0245438533637584 -0.104217311781673 "Small_High_High"
"3346" "Birds" "Within-habitat spillovers" 0.123344037088158 -0.414678760849964 -0.54117529797502 "Small_High_High"
"3347" "Birds" "Within-habitat spillovers" 0.191204541531348 0.226485131220246 -0.213661334684285 "Small_High_High"
"3348" "Birds" "Within-habitat spillovers" 0.229440200626483 0.05396928326558 -0.143449777855092 "Small_High_High"
"3349" "Birds" "Within-habitat spillovers" 0.344961395802625 0.250141596346234 0.00253833218987835 "Small_High_High"
"3350" "Birds" "Within-habitat spillovers" -0.103859563579313 0.0666633132940613 -0.51788656377304 "Small_High_High"
"3351" "Birds" "Within-habitat spillovers" 0.152269276089459 -0.403994407389702 0.00593331727283343 "Small_High_High"
"3352" "Birds" "Within-habitat spillovers" -0.0216960539122066 -0.206497943164493 -0.722929285246818 "Small_High_High"
"3353" "Birds" "Within-habitat spillovers" 0.0360583271291161 0.41547457133543 -0.298106379432962 "Small_High_High"
"3354" "Birds" "Within-habitat spillovers" 0.118204033136212 -0.224537056853123 -0.368702253796259 "Small_High_High"
"3355" "Birds" "Within-habitat spillovers" 0.176622282991014 0.377593966012396 0.175750125133876 "Small_High_High"
"3356" "Birds" "Within-habitat spillovers" 0.198599937654542 -0.00323945859161226 -0.502668243854128 "Small_High_High"
"3357" "Birds" "Within-habitat spillovers" 0.266879782145466 0.128469040756278 0.35170552098864 "Small_High_High"
"3358" "Birds" "Within-habitat spillovers" 0.0500628258465772 -0.131925613714621 -0.356442544270053 "Small_High_High"
"3359" "Birds" "Within-habitat spillovers" 0.320987676934416 -0.0136561872949201 -0.655627532970731 "Small_High_High"
"3360" "Birds" "Within-habitat spillovers" -0.13809294838903 0.0147840934567249 -0.629218462175887 "Small_High_High"
"3361" "Birds" "Within-habitat spillovers" -0.14121382824407 0.129442717019526 0.300568886017138 "Small_High_High"
"3362" "Birds" "Within-habitat spillovers" 0.391365050413467 0.431552153974038 0.0121508539832573 "Small_High_High"
"3363" "Birds" "Within-habitat spillovers" -0.111172307054213 -0.315647474595973 -0.397278035747411 "Small_High_High"
"3364" "Birds" "Within-habitat spillovers" 0.201711285922679 0.0401239579911468 -0.403597760970377 "Small_High_High"
"3365" "Birds" "Within-habitat spillovers" 0.288238729395665 -0.249983628162224 -0.327821623756401 "Small_High_High"
"3366" "Birds" "Within-habitat spillovers" -0.0839606907100624 -0.146464084502134 -0.26471268094062 "Small_High_High"
"3367" "Birds" "Within-habitat spillovers" 0.438440119958938 -0.476983795769032 -0.377321991303624 "Small_High_High"
"3368" "Birds" "Within-habitat spillovers" 0.00548088416696122 -0.13782977448964 -0.136024359371607 "Small_High_High"
"3369" "Birds" "Within-habitat spillovers" -0.0463096881233702 -0.446040442000387 -0.221473862186505 "Small_High_High"
"3370" "Birds" "Within-habitat spillovers" -0.111903267452941 0.0241738741147368 -0.507374460902269 "Small_High_High"
"3371" "Birds" "Within-habitat spillovers" 0.138682040270848 0.044169799283678 -0.117175255040804 "Small_High_High"
"3372" "Birds" "Within-habitat spillovers" 0.154653246290775 -0.294508671365787 -0.515940259741803 "Small_High_High"
"3373" "Birds" "Within-habitat spillovers" 0.0997850705365382 0.229955565553842 -0.496765307013902 "Small_High_High"
"3374" "Birds" "Within-habitat spillovers" 0.162067362983737 -0.161159937705918 -0.264291853837945 "Small_High_High"
"3375" "Birds" "Within-habitat spillovers" 0.314160585568847 0.32387549854717 -0.0858119095745246 "Small_High_High"
"3376" "Birds" "Within-habitat spillovers" 0.405687520155978 0.290770881217986 -0.53560290564016 "Small_High_High"
"3377" "Birds" "Within-habitat spillovers" 0.267552793027223 0.36536870847816 -0.177303394011951 "Small_High_High"
"3378" "Birds" "Within-habitat spillovers" 0.138906127100435 -0.00404629987396918 -0.304910797050838 "Small_High_High"
"3379" "Birds" "Within-habitat spillovers" 0.225450324995192 -0.145159151125535 -0.0277531892923446 "Small_High_High"
"3380" "Birds" "Within-habitat spillovers" 0.202725529038201 -0.144570562643817 0.0709326869143658 "Small_High_High"
"3381" "Birds" "Within-habitat spillovers" 0.268349329773189 -0.240327919759304 -0.177260965055751 "Small_High_High"
"3382" "Birds" "Within-habitat spillovers" 0.167978167809389 0.231006688492097 -0.413347845255079 "Small_High_High"
"3383" "Birds" "Within-habitat spillovers" 0.0252167536502547 0.0663463713217111 -0.162928297304922 "Small_High_High"
"3384" "Birds" "Within-habitat spillovers" 0.190606022132468 -0.0943410807808118 -0.33250176589239 "Small_High_High"
"3385" "Birds" "Within-habitat spillovers" 0.0112304482588839 -0.360041804012477 -0.0955780087624317 "Small_High_High"
"3386" "Birds" "Within-habitat spillovers" 0.132456908783545 0.319141657884828 -0.0277444110796495 "Small_High_High"
"3387" "Birds" "Within-habitat spillovers" 0.257543774097799 -0.144653316136552 -0.00883592168630582 "Small_High_High"
"3388" "Birds" "Within-habitat spillovers" 0.434008793476588 0.18490570371294 -0.378896171545364 "Small_High_High"
"3389" "Birds" "Within-habitat spillovers" 0.309204800256188 0.354366397440392 -0.286400751016359 "Small_High_High"
"3390" "Birds" "Within-habitat spillovers" 0.487923050057138 0.138843531649825 -0.136902689080041 "Small_High_High"
"3391" "Birds" "Within-habitat spillovers" 0.0199843329758469 0.0323216097814447 -0.260303438212386 "Small_High_High"
"3392" "Birds" "Within-habitat spillovers" -0.0854187393191317 -0.084074718000167 -0.265687713021121 "Small_High_High"
"3393" "Birds" "Within-habitat spillovers" 0.0210587260765091 -0.191322956400341 -0.449488291273212 "Small_High_High"
"3394" "Birds" "Within-habitat spillovers" 0.215259857297209 -0.450188938945135 -0.513268420283016 "Small_High_High"
"3395" "Birds" "Within-habitat spillovers" 0.243174844178451 -0.120094211537169 -0.0939380445018391 "Small_High_High"
"3396" "Birds" "Within-habitat spillovers" 0.0833688673344629 -0.498531023550848 0.0240611061236735 "Small_High_High"
"3397" "Birds" "Within-habitat spillovers" -0.230725065608935 -0.0725026353323946 -0.131739093683007 "Small_High_High"
"3398" "Birds" "Within-habitat spillovers" 0.216280914193632 0.0548447627954946 -0.203489906735878 "Small_High_High"
"3399" "Birds" "Within-habitat spillovers" 0.293591770074837 -0.114104692126366 -0.217947538704794 "Small_High_High"
"3400" "Birds" "Within-habitat spillovers" 0.211901399744296 0.369434022033328 -0.162703353264421 "Small_High_High"
"3401" "Birds" "Within-habitat spillovers" 0.0424461813409399 -0.2007800990781 -0.26478020678352 "Small_High_High"
"3402" "Birds" "Within-habitat spillovers" 0.250302047137464 -0.043034599241893 -0.0754202555756165 "Small_High_High"
"3403" "Birds" "Within-habitat spillovers" 0.062280433049572 -0.211958291757479 -0.30291063471085 "Small_High_High"
"3404" "Birds" "Within-habitat spillovers" 0.484882793107324 -0.339900290658863 0.23920912275927 "Small_High_High"
"3405" "Birds" "Within-habitat spillovers" -0.329396670488043 0.344862908979782 -0.395193296270708 "Small_High_High"
"3406" "Birds" "Within-habitat spillovers" 0.125026115161979 -0.156504813762455 -0.31216613088374 "Small_High_High"
"3407" "Birds" "Within-habitat spillovers" -0.359758417007459 0.186715099418094 -0.78804469360617 "Small_High_High"
"3408" "Birds" "Within-habitat spillovers" 0.0307441175588251 0.120934668349267 -0.0987793537000345 "Small_High_High"
"3409" "Birds" "Within-habitat spillovers" 0.243849159609625 0.135139584245401 -0.610674254621289 "Small_High_High"
"3410" "Birds" "Within-habitat spillovers" -0.847987519072988 0.224879100421137 0.348341171999019 "Small_High_High"
"3411" "Birds" "Within-habitat spillovers" 0.222638946252015 -0.126573380575371 -0.188285597235704 "Small_High_High"
"3412" "Birds" "Within-habitat spillovers" 0.100696669221078 -0.195232204810526 -0.539048939223633 "Small_High_High"
"3413" "Birds" "Within-habitat spillovers" 0.278673190398265 -0.0201241962811879 -0.133785609346723 "Small_High_High"
"3414" "Birds" "Within-habitat spillovers" 0.0893762792398243 -0.13041876277248 -0.612218195451474 "Small_High_High"
"3415" "Birds" "Within-habitat spillovers" -0.179513043375811 -0.0897490048766818 0.136434441409128 "Small_High_High"
"3416" "Birds" "Within-habitat spillovers" 0.265258690802562 -0.248392233136639 -0.398764442246207 "Small_High_High"
"3417" "Birds" "Within-habitat spillovers" 0.044890400096295 -0.0758734254831576 -0.454153187708964 "Small_High_High"
"3418" "Birds" "Within-habitat spillovers" -0.027019699167386 -0.357402188696986 -0.0287614377999849 "Small_High_High"
"3419" "Birds" "Within-habitat spillovers" 0.28636841593473 -0.324447605362923 0.0171741508788654 "Small_High_High"
"3420" "Birds" "Within-habitat spillovers" 0.293695454888267 0.513198982236053 -0.23963796239288 "Small_High_High"
"3421" "Birds" "Within-habitat spillovers" -0.0115667127360986 0.204680863539628 -0.297088330483911 "Small_High_High"
"3422" "Birds" "Within-habitat spillovers" -0.0710801641105553 0.0678197944982247 0.263722653147869 "Small_High_High"
[truncated: 1,656,325 more chars]
