# Supplementary material for: Spillovers and legacies of land management on temperate woodland biodiversity
Source: Nat Ecol Evol. 2025 Apr 23;9(6):1009–20. doi: 10.1038/s41559-025-02688-6 (PMC12148928; doi:10.1038/s41559-025-02688-6)
Supplement: Supplementary file 8 — Statistical source data. [file 41559_2025_2688_MOESM8_ESM.txt]

"Taxon" "Group.1" "Category" "Sp.rich" "Intercept" "Panel" "Current" "Historic" "Agriculture"
"1" "Beetles
(n = 115)" 1 "Low_Less_High" 62 45 "A" "Less wooded
landscape" "Less historical
stability" "High agricultural
intensity"
"2" "Beetles
(n = 115)" 1 "Low_More_High" 42 45 "B" "Less wooded
landscape" "More historical
stability" "High agricultural
intensity"
"3" "Beetles
(n = 115)" 1 "High_Less_High" 61 45 "C" "More wooded
landscape" "Less historical
stability" "High agricultural
intensity"
"4" "Beetles
(n = 115)" 1 "High_More_High" 49 45 "D" "More wooded
landscape" "More historical
stability" "High agricultural
intensity"
"5" "Beetles
(n = 115)" 1 "High_Less_Low" 58 45 "E" "More wooded
landscape" "Less historical
stability" "Low agricultural
intensity"
"6" "Beetles
(n = 115)" 1 "High_More_Low" 48 45 "F" "More wooded
landscape" "More historical
stability" "Low agricultural
intensity"
"7" "Beetles
(n = 115)" 2 "Low_Less_High" 64 38 "A" "Less wooded
landscape" "Less historical
stability" "High agricultural
intensity"
"8" "Beetles
(n = 115)" 2 "Low_More_High" 45 38 "B" "Less wooded
landscape" "More historical
stability" "High agricultural
intensity"
"9" "Beetles
(n = 115)" 2 "High_Less_High" 63 38 "C" "More wooded
landscape" "Less historical
stability" "High agricultural
intensity"
"10" "Beetles
(n = 115)" 2 "High_More_High" 40 38 "D" "More wooded
landscape" "More historical
stability" "High agricultural
intensity"
"11" "Beetles
(n = 115)" 2 "High_Less_Low" 56 38 "E" "More wooded
landscape" "Less historical
stability" "Low agricultural
intensity"
"12" "Beetles
(n = 115)" 2 "High_More_Low" 34 38 "F" "More wooded
landscape" "More historical
stability" "Low agricultural
intensity"
"13" "Beetles
(n = 115)" 3 "Low_Less_High" 61 42 "A" "Less wooded
landscape" "Less historical
stability" "High agricultural
intensity"
"14" "Beetles
(n = 115)" 3 "Low_More_High" 44 42 "B" "Less wooded
landscape" "More historical
stability" "High agricultural
intensity"
"15" "Beetles
(n = 115)" 3 "High_Less_High" 53 42 "C" "More wooded
landscape" "Less historical
stability" "High agricultural
intensity"
"16" "Beetles
(n = 115)" 3 "High_More_High" 38 42 "D" "More wooded
landscape" "More historical
stability" "High agricultural
intensity"
"17" "Beetles
(n = 115)" 3 "High_Less_Low" 46 42 "E" "More wooded
landscape" "Less historical
stability" "Low agricultural
intensity"
"18" "Beetles
(n = 115)" 3 "High_More_Low" 31 42 "F" "More wooded
landscape" "More historical
stability" "Low agricultural
intensity"
"19" "Beetles
(n = 115)" 4 "Low_Less_High" 57 39 "A" "Less wooded
landscape" "Less historical
stability" "High agricultural
intensity"
"20" "Beetles
(n = 115)" 4 "Low_More_High" 46 39 "B" "Less wooded
landscape" "More historical
stability" "High agricultural
intensity"
"21" "Beetles
(n = 115)" 4 "High_Less_High" 61 39 "C" "More wooded
landscape" "Less historical
stability" "High agricultural
intensity"
"22" "Beetles
(n = 115)" 4 "High_More_High" 49 39 "D" "More wooded
landscape" "More historical
stability" "High agricultural
intensity"
"23" "Beetles
(n = 115)" 4 "High_Less_Low" 62 39 "E" "More wooded
landscape" "Less historical
stability" "Low agricultural
intensity"
"24" "Beetles
(n = 115)" 4 "High_More_Low" 44 39 "F" "More wooded
landscape" "More historical
stability" "Low agricultural
intensity"
"25" "Beetles
(n = 115)" 5 "Low_Less_High" 51 47 "A" "Less wooded
landscape" "Less historical
stability" "High agricultural
intensity"
"26" "Beetles
(n = 115)" 5 "Low_More_High" 32 47 "B" "Less wooded
landscape" "More historical
stability" "High agricultural
intensity"
"27" "Beetles
(n = 115)" 5 "High_Less_High" 63 47 "C" "More wooded
landscape" "Less historical
stability" "High agricultural
intensity"
"28" "Beetles
(n = 115)" 5 "High_More_High" 35 47 "D" "More wooded
landscape" "More historical
stability" "High agricultural
intensity"
"29" "Beetles
(n = 115)" 5 "High_Less_Low" 61 47 "E" "More wooded
landscape" "Less historical
stability" "Low agricultural
intensity"
"30" "Beetles
(n = 115)" 5 "High_More_Low" 43 47 "F" "More wooded
landscape" "More historical
stability" "Low agricultural
intensity"
"31" "Beetles
(n = 115)" 6 "Low_Less_High" 54 43 "A" "Less wooded
landscape" "Less historical
stability" "High agricultural
intensity"
"32" "Beetles
(n = 115)" 6 "Low_More_High" 31 43 "B" "Less wooded
landscape" "More historical
stability" "High agricultural
intensity"
"33" "Beetles
(n = 115)" 6 "High_Less_High" 64 43 "C" "More wooded
landscape" "Less historical
stability" "High agricultural
intensity"
"34" "Beetles
(n = 115)" 6 "High_More_High" 38 43 "D" "More wooded
landscape" "More historical
stability" "High agricultural
intensity"
"35" "Beetles
(n = 115)" 6 "High_Less_Low" 72 43 "E" "More wooded
landscape" "Less historical
stability" "Low agricultural
intensity"
"36" "Beetles
(n = 115)" 6 "High_More_Low" 43 43 "F" "More wooded
landscape" "More historical
stability" "Low agricultural
intensity"
"37" "Beetles
(n = 115)" 7 "Low_Less_High" 65 49 "A" "Less wooded
landscape" "Less historical
stability" "High agricultural
intensity"
"38" "Beetles
(n = 115)" 7 "Low_More_High" 43 49 "B" "Less wooded
landscape" "More historical
stability" "High agricultural
intensity"
"39" "Beetles
(n = 115)" 7 "High_Less_High" 67 49 "C" "More wooded
landscape" "Less historical
stability" "High agricultural
intensity"
"40" "Beetles
(n = 115)" 7 "High_More_High" 46 49 "D" "More wooded
landscape" "More historical
stability" "High agricultural
intensity"
"41" "Beetles
(n = 115)" 7 "High_Less_Low" 76 49 "E" "More wooded
landscape" "Less historical
stability" "Low agricultural
intensity"
"42" "Beetles
(n = 115)" 7 "High_More_Low" 48 49 "F" "More wooded
landscape" "More historical
stability" "Low agricultural
intensity"
"43" "Beetles
(n = 115)" 8 "Low_Less_High" 60 52 "A" "Less wooded
landscape" "Less historical
stability" "High agricultural
intensity"
"44" "Beetles
(n = 115)" 8 "Low_More_High" 35 52 "B" "Less wooded
landscape" "More historical
stability" "High agricultural
intensity"
"45" "Beetles
(n = 115)" 8 "High_Less_High" 63 52 "C" "More wooded
landscape" "Less historical
stability" "High agricultural
intensity"
"46" "Beetles
(n = 115)" 8 "High_More_High" 48 52 "D" "More wooded
landscape" "More historical
stability" "High agricultural
intensity"
"47" "Beetles
(n = 115)" 8 "High_Less_Low" 73 52 "E" "More wooded
landscape" "Less historical
stability" "Low agricultural
intensity"
"48" "Beetles
(n = 115)" 8 "High_More_Low" 43 52 "F" "More wooded
landscape" "More historical
stability" "Low agricultural
intensity"
"49" "Beetles
(n = 115)" 9 "Low_Less_High" 66 52 "A" "Less wooded
landscape" "Less historical
stability" "High agricultural
intensity"
"50" "Beetles
(n = 115)" 9 "Low_More_High" 45 52 "B" "Less wooded
landscape" "More historical
stability" "High agricultural
intensity"
"51" "Beetles
(n = 115)" 9 "High_Less_High" 63 52 "C" "More wooded
landscape" "Less historical
stability" "High agricultural
intensity"
"52" "Beetles
(n = 115)" 9 "High_More_High" 39 52 "D" "More wooded
landscape" "More historical
stability" "High agricultural
intensity"
"53" "Beetles
(n = 115)" 9 "High_Less_Low" 72 52 "E" "More wooded
landscape" "Less historical
stability" "Low agricultural
intensity"
"54" "Beetles
(n = 115)" 9 "High_More_Low" 39 52 "F" "More wooded
landscape" "More historical
stability" "Low agricultural
intensity"
"55" "Beetles
(n = 115)" 10 "Low_Less_High" 78 49 "A" "Less wooded
landscape" "Less historical
stability" "High agricultural
intensity"
"56" "Beetles
(n = 115)" 10 "Low_More_High" 41 49 "B" "Less wooded
landscape" "More historical
stability" "High agricultural
intensity"
"57" "Beetles
(n = 115)" 10 "High_Less_High" 61 49 "C" "More wooded
landscape" "Less historical
stability" "High agricultural
intensity"
"58" "Beetles
(n = 115)" 10 "High_More_High" 31 49 "D" "More wooded
landscape" "More historical
stability" "High agricultural
intensity"
"59" "Beetles
(n = 115)" 10 "High_Less_Low" 66 49 "E" "More wooded
landscape" "Less historical
stability" "Low agricultural
intensity"
"60" "Beetles
(n = 115)" 10 "High_More_Low" 22 49 "F" "More wooded
landscape" "More historical
stability" "Low agricultural
intensity"
"61" "Beetles
(n = 115)" 11 "Low_Less_High" 63 39 "A" "Less wooded
landscape" "Less historical
stability" "High agricultural
intensity"
"62" "Beetles
(n = 115)" 11 "Low_More_High" 45 39 "B" "Less wooded
landscape" "More historical
stability" "High agricultural
intensity"
"63" "Beetles
(n = 115)" 11 "High_Less_High" 70 39 "C" "More wooded
landscape" "Less historical
stability" "High agricultural
intensity"
"64" "Beetles
(n = 115)" 11 "High_More_High" 47 39 "D" "More wooded
landscape" "More historical
stability" "High agricultural
intensity"
"65" "Beetles
(n = 115)" 11 "High_Less_Low" 74 39 "E" "More wooded
landscape" "Less historical
stability" "Low agricultural
intensity"
"66" "Beetles
(n = 115)" 11 "High_More_Low" 57 39 "F" "More wooded
landscape" "More historical
stability" "Low agricultural
intensity"
"67" "Beetles
(n = 115)" 12 "Low_Less_High" 69 50 "A" "Less wooded
landscape" "Less historical
stability" "High agricultural
intensity"
"68" "Beetles
(n = 115)" 12 "Low_More_High" 41 50 "B" "Less wooded
landscape" "More historical
stability" "High agricultural
intensity"
"69" "Beetles
(n = 115)" 12 "High_Less_High" 61 50 "C" "More wooded
landscape" "Less historical
stability" "High agricultural
intensity"
"70" "Beetles
(n = 115)" 12 "High_More_High" 41 50 "D" "More wooded
landscape" "More historical
stability" "High agricultural
intensity"
"71" "Beetles
(n = 115)" 12 "High_Less_Low" 76 50 "E" "More wooded
landscape" "Less historical
stability" "Low agricultural
intensity"
"72" "Beetles
(n = 115)" 12 "High_More_Low" 41 50 "F" "More wooded
landscape" "More historical
stability" "Low agricultural
intensity"
"73" "Beetles
(n = 115)" 13 "Low_Less_High" 75 51 "A" "Less wooded
landscape" "Less historical
stability" "High agricultural
intensity"
"74" "Beetles
(n = 115)" 13 "Low_More_High" 42 51 "B" "Less wooded
landscape" "More historical
stability" "High agricultural
intensity"
"75" "Beetles
(n = 115)" 13 "High_Less_High" 70 51 "C" "More wooded
landscape" "Less historical
stability" "High agricultural
intensity"
"76" "Beetles
(n = 115)" 13 "High_More_High" 45 51 "D" "More wooded
landscape" "More historical
stability" "High agricultural
intensity"
"77" "Beetles
(n = 115)" 13 "High_Less_Low" 64 51 "E" "More wooded
landscape" "Less historical
stability" "Low agricultural
intensity"
"78" "Beetles
(n = 115)" 13 "High_More_Low" 38 51 "F" "More wooded
landscape" "More historical
stability" "Low agricultural
intensity"
"79" "Beetles
(n = 115)" 14 "Low_Less_High" 65 46 "A" "Less wooded
landscape" "Less historical
stability" "High agricultural
intensity"
"80" "Beetles
(n = 115)" 14 "Low_More_High" 39 46 "B" "Less wooded
landscape" "More historical
stability" "High agricultural
intensity"
"81" "Beetles
(n = 115)" 14 "High_Less_High" 66 46 "C" "More wooded
landscape" "Less historical
stability" "High agricultural
intensity"
"82" "Beetles
(n = 115)" 14 "High_More_High" 44 46 "D" "More wooded
landscape" "More historical
stability" "High agricultural
intensity"
"83" "Beetles
(n = 115)" 14 "High_Less_Low" 66 46 "E" "More wooded
landscape" "Less historical
stability" "Low agricultural
intensity"
"84" "Beetles
(n = 115)" 14 "High_More_Low" 45 46 "F" "More wooded
landscape" "More historical
stability" "Low agricultural
intensity"
"85" "Beetles
(n = 115)" 15 "Low_Less_High" 68 60 "A" "Less wooded
landscape" "Less historical
stability" "High agricultural
intensity"
"86" "Beetles
(n = 115)" 15 "Low_More_High" 48 60 "B" "Less wooded
landscape" "More historical
stability" "High agricultural
intensity"
"87" "Beetles
(n = 115)" 15 "High_Less_High" 87 60 "C" "More wooded
landscape" "Less historical
stability" "High agricultural
intensity"
"88" "Beetles
(n = 115)" 15 "High_More_High" 64 60 "D" "More wooded
landscape" "More historical
stability" "High agricultural
intensity"
"89" "Beetles
(n = 115)" 15 "High_Less_Low" 80 60 "E" "More wooded
landscape" "Less historical
stability" "Low agricultural
intensity"
"90" "Beetles
(n = 115)" 15 "High_More_Low" 65 60 "F" "More wooded
landscape" "More historical
stability" "Low agricultural
intensity"
"91" "Beetles
(n = 115)" 16 "Low_Less_High" 67 49 "A" "Less wooded
landscape" "Less historical
stability" "High agricultural
intensity"
"92" "Beetles
(n = 115)" 16 "Low_More_High" 49 49 "B" "Less wooded
landscape" "More historical
stability" "High agricultural
intensity"
"93" "Beetles
(n = 115)" 16 "High_Less_High" 84 49 "C" "More wooded
landscape" "Less historical
stability" "High agricultural
intensity"
"94" "Beetles
(n = 115)" 16 "High_More_High" 73 49 "D" "More wooded
landscape" "More historical
stability" "High agricultural
intensity"
"95" "Beetles
(n = 115)" 16 "High_Less_Low" 85 49 "E" "More wooded
landscape" "Less historical
stability" "Low agricultural
intensity"
"96" "Beetles
(n = 115)" 16 "High_More_Low" 63 49 "F" "More wooded
landscape" "More historical
stability" "Low agricultural
intensity"
"97" "Beetles
(n = 115)" 17 "Low_Less_High" 65 40 "A" "Less wooded
landscape" "Less historical
stability" "High agricultural
intensity"
"98" "Beetles
(n = 115)" 17 "Low_More_High" 34 40 "B" "Less wooded
landscape" "More historical
stability" "High agricultural
intensity"
"99" "Beetles
(n = 115)" 17 "High_Less_High" 66 40 "C" "More wooded
landscape" "Less historical
stability" "High agricultural
intensity"
"100" "Beetles
(n = 115)" 17 "High_More_High" 46 40 "D" "More wooded
landscape" "More historical
stability" "High agricultural
intensity"
"101" "Beetles
(n = 115)" 17 "High_Less_Low" 70 40 "E" "More wooded
landscape" "Less historical
stability" "Low agricultural
intensity"
"102" "Beetles
(n = 115)" 17 "High_More_Low" 43 40 "F" "More wooded
landscape" "More historical
stability" "Low agricultural
intensity"
"103" "Beetles
(n = 115)" 18 "Low_Less_High" 72 55 "A" "Less wooded
landscape" "Less historical
stability" "High agricultural
intensity"
"104" "Beetles
(n = 115)" 18 "Low_More_High" 37 55 "B" "Less wooded
landscape" "More historical
stability" "High agricultural
intensity"
"105" "Beetles
(n = 115)" 18 "High_Less_High" 86 55 "C" "More wooded
landscape" "Less historical
stability" "High agricultural
intensity"
"106" "Beetles
(n = 115)" 18 "High_More_High" 61 55 "D" "More wooded
landscape" "More historical
stability" "High agricultural
intensity"
"107" "Beetles
(n = 115)" 18 "High_Less_Low" 89 55 "E" "More wooded
landscape" "Less historical
stability" "Low agricultural
intensity"
"108" "Beetles
(n = 115)" 18 "High_More_Low" 66 55 "F" "More wooded
landscape" "More historical
stability" "Low agricultural
intensity"
"109" "Beetles
(n = 115)" 19 "Low_Less_High" 50 44 "A" "Less wooded
landscape" "Less historical
stability" "High agricultural
intensity"
"110" "Beetles
(n = 115)" 19 "Low_More_High" 34 44 "B" "Less wooded
landscape" "More historical
stability" "High agricultural
intensity"
"111" "Beetles
(n = 115)" 19 "High_Less_High" 68 44 "C" "More wooded
landscape" "Less historical
stability" "High agricultural
intensity"
"112" "Beetles
(n = 115)" 19 "High_More_High" 57 44 "D" "More wooded
landscape" "More historical
stability" "High agricultural
intensity"
"113" "Beetles
(n = 115)" 19 "High_Less_Low" 73 44 "E" "More wooded
landscape" "Less historical
stability" "Low agricultural
intensity"
"114" "Beetles
(n = 115)" 19 "High_More_Low" 65 44 "F" "More wooded
landscape" "More historical
stability" "Low agricultural
intensity"
"115" "Beetles
(n = 115)" 20 "Low_Less_High" 57 52 "A" "Less wooded
landscape" "Less historical
stability" "High agricultural
intensity"
"116" "Beetles
(n = 115)" 20 "Low_More_High" 52 52 "B" "Less wooded
landscape" "More historical
stability" "High agricultural
intensity"
"117" "Beetles
(n = 115)" 20 "High_Less_High" 58 52 "C" "More wooded
landscape" "Less historical
stability" "High agricultural
intensity"
"118" "Beetles
(n = 115)" 20 "High_More_High" 60 52 "D" "More wooded
landscape" "More historical
stability" "High agricultural
intensity"
"119" "Beetles
(n = 115)" 20 "High_Less_Low" 63 52 "E" "More wooded
landscape" "Less historical
stability" "Low agricultural
intensity"
"120" "Beetles
(n = 115)" 20 "High_More_Low" 62 52 "F" "More wooded
landscape" "More historical
stability" "Low agricultural
intensity"
"121" "Beetles
(n = 115)" 21 "Low_Less_High" 48 36 "A" "Less wooded
landscape" "Less historical
stability" "High agricultural
intensity"
"122" "Beetles
(n = 115)" 21 "Low_More_High" 48 36 "B" "Less wooded
landscape" "More historical
stability" "High agricultural
intensity"
"123" "Beetles
(n = 115)" 21 "High_Less_High" 51 36 "C" "More wooded
landscape" "Less historical
stability" "High agricultural
intensity"
"124" "Beetles
(n = 115)" 21 "High_More_High" 61 36 "D" "More wooded
landscape" "More historical
stability" "High agricultural
intensity"
"125" "Beetles
(n = 115)" 21 "High_Less_Low" 56 36 "E" "More wooded
landscape" "Less historical
stability" "Low agricultural
intensity"
"126" "Beetles
(n = 115)" 21 "High_More_Low" 57 36 "F" "More wooded
landscape" "More historical
stability" "Low agricultural
intensity"
"127" "Beetles
(n = 115)" 22 "Low_Less_High" 54 45 "A" "Less wooded
landscape" "Less historical
stability" "High agricultural
intensity"
"128" "Beetles
(n = 115)" 22 "Low_More_High" 45 45 "B" "Less wooded
landscape" "More historical
stability" "High agricultural
intensity"
"129" "Beetles
(n = 115)" 22 "High_Less_High" 58 45 "C" "More wooded
landscape" "Less historical
stability" "High agricultural
intensity"
"130" "Beetles
(n = 115)" 22 "High_More_High" 45 45 "D" "More wooded
landscape" "More historical
stability" "High agricultural
intensity"
"131" "Beetles
(n = 115)" 22 "High_Less_Low" 64 45 "E" "More wooded
landscape" "Less historical
stability" "Low agricultural
intensity"
"132" "Beetles
(n = 115)" 22 "High_More_Low" 53 45 "F" "More wooded
landscape" "More historical
stability" "Low agricultural
intensity"
"133" "Beetles
(n = 115)" 23 "Low_Less_High" 54 56 "A" "Less wooded
landscape" "Less historical
stability" "High agricultural
intensity"
"134" "Beetles
(n = 115)" 23 "Low_More_High" 48 56 "B" "Less wooded
landscape" "More historical
stability" "High agricultural
intensity"
"135" "Beetles
(n = 115)" 23 "High_Less_High" 64 56 "C" "More wooded
landscape" "Less historical
stability" "High agricultural
intensity"
"136" "Beetles
(n = 115)" 23 "High_More_High" 54 56 "D" "More wooded
landscape" "More historical
stability" "High agricultural
intensity"
"137" "Beetles
(n = 115)" 23 "High_Less_Low" 84 56 "E" "More wooded
landscape" "Less historical
stability" "Low agricultural
intensity"
"138" "Beetles
(n = 115)" 23 "High_More_Low" 65 56 "F" "More wooded
landscape" "More historical
stability" "Low agricultural
intensity"
"139" "Beetles
(n = 115)" 24 "Low_Less_High" 64 59 "A" "Less wooded
landscape" "Less historical
stability" "High agricultural
intensity"
"140" "Beetles
(n = 115)" 24 "Low_More_High" 56 59 "B" "Less wooded
landscape" "More historical
stability" "High agricultural
intensity"
"141" "Beetles
(n = 115)" 24 "High_Less_High" 72 59 "C" "More wooded
landscape" "Less historical
stability" "High agricultural
intensity"
"142" "Beetles
(n = 115)" 24 "High_More_High" 73 59 "D" "More wooded
landscape" "More historical
stability" "High agricultural
intensity"
"143" "Beetles
(n = 115)" 24 "High_Less_Low" 76 59 "E" "More wooded
landscape" "Less historical
stability" "Low agricultural
intensity"
"144" "Beetles
(n = 115)" 24 "High_More_Low" 74 59 "F" "More wooded
landscape" "More historical
stability" "Low agricultural
intensity"
"145" "Beetles
(n = 115)" 25 "Low_Less_High" 58 51 "A" "Less wooded
landscape" "Less historical
stability" "High agricultural
intensity"
"146" "Beetles
(n = 115)" 25 "Low_More_High" 54 51 "B" "Less wooded
landscape" "More historical
stability" "High agricultural
intensity"
"147" "Beetles
(n = 115)" 25 "High_Less_High" 70 51 "C" "More wooded
landscape" "Less historical
stability" "High agricultural
intensity"
"148" "Beetles
(n = 115)" 25 "High_More_High" 64 51 "D" "More wooded
landscape" "More historical
stability" "High agricultural
intensity"
"149" "Beetles
(n = 115)" 25 "High_Less_Low" 67 51 "E" "More wooded
landscape" "Less historical
stability" "Low agricultural
intensity"
"150" "Beetles
(n = 115)" 25 "High_More_Low" 73 51 "F" "More wooded
landscape" "More historical
stability" "Low agricultural
intensity"
"151" "Beetles
(n = 115)" 26 "Low_Less_High" 54 53 "A" "Less wooded
landscape" "Less historical
stability" "High agricultural
intensity"
"152" "Beetles
(n = 115)" 26 "Low_More_High" 46 53 "B" "Less wooded
landscape" "More historical
stability" "High agricultural
intensity"
"153" "Beetles
(n = 115)" 26 "High_Less_High" 72 53 "C" "More wooded
landscape" "Less historical
stability" "High agricultural
intensity"
"154" "Beetles
(n = 115)" 26 "High_More_High" 67 53 "D" "More wooded
landscape" "More historical
stability" "High agricultural
intensity"
"155" "Beetles
(n = 115)" 26 "High_Less_Low" 80 53 "E" "More wooded
landscape" "Less historical
stability" "Low agricultural
intensity"
"156" "Beetles
(n = 115)" 26 "High_More_Low" 77 53 "F" "More wooded
landscape" "More historical
stability" "Low agricultural
intensity"
"157" "Beetles
(n = 115)" 27 "Low_Less_High" 48 49 "A" "Less wooded
landscape" "Less historical
stability" "High agricultural
intensity"
"158" "Beetles
(n = 115)" 27 "Low_More_High" 54 49 "B" "Less wooded
landscape" "More historical
stability" "High agricultural
intensity"
"159" "Beetles
(n = 115)" 27 "High_Less_High" 61 49 "C" "More wooded
landscape" "Less historical
stability" "High agricultural
intensity"
"160" "Beetles
(n = 115)" 27 "High_More_High" 65 49 "D" "More wooded
landscape" "More historical
stability" "High agricultural
intensity"
"161" "Beetles
(n = 115)" 27 "High_Less_Low" 57 49 "E" "More wooded
landscape" "Less historical
stability" "Low agricultural
intensity"
"162" "Beetles
(n = 115)" 27 "High_More_Low" 69 49 "F" "More wooded
landscape" "More historical
stability" "Low agricultural
intensity"
"163" "Beetles
(n = 115)" 28 "Low_Less_High" 46 42 "A" "Less wooded
landscape" "Less historical
stability" "High agricultural
intensity"
"164" "Beetles
(n = 115)" 28 "Low_More_High" 54 42 "B" "Less wooded
landscape" "More historical
stability" "High agricultural
intensity"
"165" "Beetles
(n = 115)" 28 "High_Less_High" 59 42 "C" "More wooded
landscape" "Less historical
stability" "High agricultural
intensity"
"166" "Beetles
(n = 115)" 28 "High_More_High" 67 42 "D" "More wooded
landscape" "More historical
stability" "High agricultural
intensity"
"167" "Beetles
(n = 115)" 28 "High_Less_Low" 62 42 "E" "More wooded
landscape" "Less historical
stability" "Low agricultural
intensity"
"168" "Beetles
(n = 115)" 28 "High_More_Low" 65 42 "F" "More wooded
landscape" "More historical
stability" "Low agricultural
intensity"
"169" "Beetles
(n = 115)" 29 "Low_Less_High" 50 35 "A" "Less wooded
landscape" "Less historical
stability" "High agricultural
intensity"
"170" "Beetles
(n = 115)" 29 "Low_More_High" 50 35 "B" "Less wooded
landscape" "More historical
stability" "High agricultural
intensity"
"171" "Beetles
(n = 115)" 29 "High_Less_High" 68 35 "C" "More wooded
landscape" "Less historical
stability" "High agricultural
intensity"
"172" "Beetles
(n = 115)" 29 "High_More_High" 59 35 "D" "More wooded
landscape" "More historical
stability" "High agricultural
intensity"
"173" "Beetles
(n = 115)" 29 "High_Less_Low" 56 35 "E" "More wooded
landscape" "Less historical
stability" "Low agricultural
intensity"
"174" "Beetles
(n = 115)" 29 "High_More_Low" 58 35 "F" "More wooded
landscape" "More historical
stability" "Low agricultural
intensity"
"175" "Beetles
(n = 115)" 30 "Low_Less_High" 61 52 "A" "Less wooded
landscape" "Less historical
stability" "High agricultural
intensity"
"176" "Beetles
(n = 115)" 30 "Low_More_High" 49 52 "B" "Less wooded
landscape" "More historical
stability" "High agricultural
intensity"
"177" "Beetles
(n = 115)" 30 "High_Less_High" 78 52 "C" "More wooded
landscape" "Less historical
stability" "High agricultural
intensity"
"178" "Beetles
(n = 115)" 30 "High_More_High" 65 52 "D" "More wooded
landscape" "More historical
stability" "High agricultural
intensity"
"179" "Beetles
(n = 115)" 30 "High_Less_Low" 62 52 "E" "More wooded
landscape" "Less historical
stability" "Low agricultural
intensity"
"180" "Beetles
(n = 115)" 30 "High_More_Low" 50 52 "F" "More wooded
landscape" "More historical
stability" "Low agricultural
intensity"
"181" "Beetles
(n = 115)" 31 "Low_Less_High" 58 49 "A" "Less wooded
landscape" "Less historical
stability" "High agricultural
intensity"
"182" "Beetles
(n = 115)" 31 "Low_More_High" 47 49 "B" "Less wooded
landscape" "More historical
stability" "High agricultural
intensity"
"183" "Beetles
(n = 115)" 31 "High_Less_High" 69 49 "C" "More wooded
landscape" "Less historical
stability" "High agricultural
intensity"
"184" "Beetles
(n = 115)" 31 "High_More_High" 64 49 "D" "More wooded
landscape" "More historical
stability" "High agricultural
intensity"
"185" "Beetles
(n = 115)" 31 "High_Less_Low" 67 49 "E" "More wooded
landscape" "Less historical
stability" "Low agricultural
intensity"
"186" "Beetles
(n = 115)" 31 "High_More_Low" 51 49 "F" "More wooded
landscape" "More historical
stability" "Low agricultural
intensity"
"187" "Beetles
(n = 115)" 32 "Low_Less_High" 52 52 "A" "Less wooded
landscape" "Less historical
stability" "High agricultural
intensity"
"188" "Beetles
(n = 115)" 32 "Low_More_High" 57 52 "B" "Less wooded
landscape" "More historical
stability" "High agricultural
intensity"
"189" "Beetles
(n = 115)" 32 "High_Less_High" 60 52 "C" "More wooded
landscape" "Less historical
stability" "High agricultural
intensity"
"190" "Beetles
(n = 115)" 32 "High_More_High" 65 52 "D" "More wooded
landscape" "More historical
stability" "High agricultural
intensity"
"191" "Beetles
(n = 115)" 32 "High_Less_Low" 57 52 "E" "More wooded
landscape" "Less historical
stability" "Low agricultural
intensity"
"192" "Beetles
(n = 115)" 32 "High_More_Low" 68 52 "F" "More wooded
landscape" "More historical
stability" "Low agricultural
intensity"
"193" "Beetles
(n = 115)" 33 "Low_Less_High" 53 46 "A" "Less wooded
landscape" "Less historical
stability" "High agricultural
intensity"
"194" "Beetles
(n = 115)" 33 "Low_More_High" 43 46 "B" "Less wooded
landscape" "More historical
stability" "High agricultural
intensity"
"195" "Beetles
(n = 115)" 33 "High_Less_High" 63 46 "C" "More wooded
landscape" "Less historical
stability" "High agricultural
intensity"
"196" "Beetles
(n = 115)" 33 "High_More_High" 52 46 "D" "More wooded
landscape" "More historical
stability" "High agricultural
intensity"
"197" "Beetles
(n = 115)" 33 "High_Less_Low" 64 46 "E" "More wooded
landscape" "Less historical
stability" "Low agricultural
intensity"
"198" "Beetles
(n = 115)" 33 "High_More_Low" 61 46 "F" "More wooded
landscape" "More historical
stability" "Low agricultural
intensity"
"199" "Beetles
(n = 115)" 34 "Low_Less_High" 43 47 "A" "Less wooded
landscape" "Less historical
stability" "High agricultural
intensity"
"200" "Beetles
(n = 115)" 34 "Low_More_High" 47 47 "B" "Less wooded
landscape" "More historical
stability" "High agricultural
intensity"
"201" "Beetles
(n = 115)" 34 "High_Less_High" 56 47 "C" "More wooded
landscape" "Less historical
stability" "High agricultural
intensity"
"202" "Beetles
(n = 115)" 34 "High_More_High" 52 47 "D" "More wooded
landscape" "More historical
stability" "High agricultural
intensity"
"203" "Beetles
(n = 115)" 34 "High_Less_Low" 60 47 "E" "More wooded
landscape" "Less historical
stability" "Low agricultural
intensity"
"204" "Beetles
(n = 115)" 34 "High_More_Low" 64 47 "F" "More wooded
landscape" "More historical
stability" "Low agricultural
intensity"
"205" "Beetles
(n = 115)" 35 "Low_Less_High" 38 43 "A" "Less wooded
landscape" "Less historical
stability" "High agricultural
intensity"
"206" "Beetles
(n = 115)" 35 "Low_More_High" 51 43 "B" "Less wooded
landscape" "More historical
stability" "High agricultural
intensity"
"207" "Beetles
(n = 115)" 35 "High_Less_High" 52 43 "C" "More wooded
landscape" "Less historical
stability" "High agricultural
intensity"
"208" "Beetles
(n = 115)" 35 "High_More_High" 60 43 "D" "More wooded
landscape" "More historical
stability" "High agricultural
intensity"
"209" "Beetles
(n = 115)" 35 "High_Less_Low" 58 43 "E" "More wooded
landscape" "Less historical
stability" "Low agricultural
intensity"
"210" "Beetles
(n = 115)" 35 "High_More_Low" 64 43 "F" "More wooded
landscape" "More historical
stability" "Low agricultural
intensity"
"211" "Beetles
(n = 115)" 36 "Low_Less_High" 47 45 "A" "Less wooded
landscape" "Less historical
stability" "High agricultural
intensity"
"212" "Beetles
(n = 115)" 36 "Low_More_High" 43 45 "B" "Less wooded
landscape" "More historical
stability" "High agricultural
intensity"
"213" "Beetles
(n = 115)" 36 "High_Less_High" 60 45 "C" "More wooded
landscape" "Less historical
stability" "High agricultural
intensity"
"214" "Beetles
(n = 115)" 36 "High_More_High" 52 45 "D" "More wooded
landscape" "More historical
stability" "High agricultural
intensity"
"215" "Beetles
(n = 115)" 36 "High_Less_Low" 76 45 "E" "More wooded
landscape" "Less historical
stability" "Low agricultural
intensity"
"216" "Beetles
(n = 115)" 36 "High_More_Low" 66 45 "F" "More wooded
landscape" "More historical
stability" "Low agricultural
intensity"
"217" "Beetles
(n = 115)" 37 "Low_Less_High" 54 49 "A" "Less wooded
landscape" "Less historical
stability" "High agricultural
intensity"
"218" "Beetles
(n = 115)" 37 "Low_More_High" 50 49 "B" "Less wooded
landscape" "More historical
stability" "High agricultural
intensity"
"219" "Beetles
(n = 115)" 37 "High_Less_High" 70 49 "C" "More wooded
landscape" "Less historical
stability" "High agricultural
intensity"
"220" "Beetles
(n = 115)" 37 "High_More_High" 51 49 "D" "More wooded
landscape" "More historical
stability" "High agricultural
intensity"
"221" "Beetles
(n = 115)" 37 "High_Less_Low" 71 49 "E" "More wooded
landscape" "Less historical
stability" "Low agricultural
intensity"
"222" "Beetles
(n = 115)" 37 "High_More_Low" 59 49 "F" "More wooded
landscape" "More historical
stability" "Low agricultural
intensity"
"223" "Beetles
(n = 115)" 38 "Low_Less_High" 54 50 "A" "Less wooded
landscape" "Less historical
stability" "High agricultural
intensity"
"224" "Beetles
(n = 115)" 38 "Low_More_High" 44 50 "B" "Less wooded
landscape" "More historical
stability" "High agricultural
intensity"
"225" "Beetles
(n = 115)" 38 "High_Less_High" 55 50 "C" "More wooded
landscape" "Less historical
stability" "High agricultural
intensity"
"226" "Beetles
(n = 115)" 38 "High_More_High" 53 50 "D" "More wooded
landscape" "More historical
stability" "High agricultural
intensity"
"227" "Beetles
(n = 115)" 38 "High_Less_Low" 54 50 "E" "More wooded
landscape" "Less historical
stability" "Low agricultural
intensity"
"228" "Beetles
(n = 115)" 38 "High_More_Low" 60 50 "F" "More wooded
landscape" "More historical
stability" "Low agricultural
intensity"
"229" "Beetles
(n = 115)" 39 "Low_Less_High" 64 49 "A" "Less wooded
landscape" "Less historical
stability" "High agricultural
intensity"
"230" "Beetles
(n = 115)" 39 "Low_More_High" 47 49 "B" "Less wooded
landscape" "More historical
stability" "High agricultural
intensity"
"231" "Beetles
(n = 115)" 39 "High_Less_High" 60 49 "C" "More wooded
landscape" "Less historical
stability" "High agricultural
intensity"
"232" "Beetles
(n = 115)" 39 "High_More_High" 45 49 "D" "More wooded
landscape" "More historical
stability" "High agricultural
intensity"
"233" "Beetles
(n = 115)" 39 "High_Less_Low" 61 49 "E" "More wooded
landscape" "Less historical
stability" "Low agricultural
intensity"
"234" "Beetles
(n = 115)" 39 "High_More_Low" 44 49 "F" "More wooded
landscape" "More historical
stability" "Low agricultural
intensity"
"235" "Beetles
(n = 115)" 40 "Low_Less_High" 64 46 "A" "Less wooded
landscape" "Less historical
stability" "High agricultural
intensity"
"236" "Beetles
(n = 115)" 40 "Low_More_High" 36 46 "B" "Less wooded
landscape" "More historical
stability" "High agricultural
intensity"
"237" "Beetles
(n = 115)" 40 "High_Less_High" 67 46 "C" "More wooded
landscape" "Less historical
stability" "High agricultural
intensity"
"238" "Beetles
(n = 115)" 40 "High_More_High" 41 46 "D" "More wooded
landscape" "More historical
stability" "High agricultural
intensity"
"239" "Beetles
(n = 115)" 40 "High_Less_Low" 68 46 "E" "More wooded
landscape" "Less historical
stability" "Low agricultural
intensity"
"240" "Beetles
(n = 115)" 40 "High_More_Low" 43 46 "F" "More wooded
landscape" "More historical
stability" "Low agricultural
intensity"
"241" "Beetles
(n = 115)" 41 "Low_Less_High" 74 49 "A" "Less wooded
landscape" "Less historical
stability" "High agricultural
intensity"
"242" "Beetles
(n = 115)" 41 "Low_More_High" 41 49 "B" "Less wooded
landscape" "More historical
stability" "High agricultural
intensity"
"243" "Beetles
(n = 115)" 41 "High_Less_High" 71 49 "C" "More wooded
landscape" "Less historical
stability" "High agricultural
intensity"
"244" "Beetles
(n = 115)" 41 "High_More_High" 48 49 "D" "More wooded
landscape" "More historical
stability" "High agricultural
intensity"
"245" "Beetles
(n = 115)" 41 "High_Less_Low" 71 49 "E" "More wooded
landscape" "Less historical
stability" "Low agricultural
intensity"
"246" "Beetles
(n = 115)" 41 "High_More_Low" 48 49 "F" "More wooded
landscape" "More historical
stability" "Low agricultural
intensity"
"247" "Beetles
(n = 115)" 42 "Low_Less_High" 82 64 "A" "Less wooded
landscape" "Less historical
stability" "High agricultural
intensity"
"248" "Beetles
(n = 115)" 42 "Low_More_High" 41 64 "B" "Less wooded
landscape" "More historical
stability" "High agricultural
intensity"
"249" "Beetles
(n = 115)" 42 "High_Less_High" 93 64 "C" "More wooded
landscape" "Less historical
stability" "High agricultural
intensity"
"250" "Beetles
(n = 115)" 42 "High_More_High" 49 64 "D" "More wooded
landscape" "More historical
stability" "High agricultural
intensity"
"251" "Beetles
(n = 115)" 42 "High_Less_Low" 83 64 "E" "More wooded
landscape" "Less historical
stability" "Low agricultural
intensity"
"252" "Beetles
(n = 115)" 42 "High_More_Low" 44 64 "F" "More wooded
landscape" "More historical
stability" "Low agricultural
intensity"
"253" "Beetles
(n = 115)" 43 "Low_Less_High" 90 57 "A" "Less wooded
landscape" "Less historical
stability" "High agricultural
intensity"
"254" "Beetles
(n = 115)" 43 "Low_More_High" 48 57 "B" "Less wooded
landscape" "More historical
stability" "High agricultural
intensity"
"255" "Beetles
(n = 115)" 43 "High_Less_High" 96 57 "C" "More wooded
landscape" "Less historical
stability" "High agricultural
intensity"
"256" "Beetles
(n = 115)" 43 "High_More_High" 46 57 "D" "More wooded
landscape" "More historical
stability" "High agricultural
intensity"
"257" "Beetles
(n = 115)" 43 "High_Less_Low" 90 57 "E" "More wooded
landscape" "Less historical
stability" "Low agricultural
intensity"
"258" "Beetles
(n = 115)" 43 "High_More_Low" 31 57 "F" "More wooded
landscape" "More historical
stability" "Low agricultural
intensity"
"259" "Beetles
(n = 115)" 44 "Low_Less_High" 86 65 "A" "Less wooded
landscape" "Less historical
stability" "High agricultural
intensity"
"260" "Beetles
(n = 115)" 44 "Low_More_High" 46 65 "B" "Less wooded
landscape" "More historical
stability" "High agricultural
intensity"
"261" "Beetles
(n = 115)" 44 "High_Less_High" 87 65 "C" "More wooded
landscape" "Less historical
stability" "High agricultural
intensity"
"262" "Beetles
(n = 115)" 44 "High_More_High" 54 65 "D" "More wooded
landscape" "More historical
stability" "High agricultural
intensity"
"263" "Beetles
(n = 115)" 44 "High_Less_Low" 88 65 "E" "More wooded
landscape" "Less historical
stability" "Low agricultural
intensity"
"264" "Beetles
(n = 115)" 44 "High_More_Low" 40 65 "F" "More wooded
landscape" "More historical
stability" "Low agricultural
intensity"
"265" "Beetles
(n = 115)" 45 "Low_Less_High" 77 55 "A" "Less wooded
landscape" "Less historical
stability" "High agricultural
intensity"
"266" "Beetles
(n = 115)" 45 "Low_More_High" 43 55 "B" "Less wooded
landscape" "More historical
stability" "High agricultural
intensity"
"267" "Beetles
(n = 115)" 45 "High_Less_High" 74 55 "C" "More wooded
landscape" "Less historical
stability" "High agricultural
intensity"
"268" "Beetles
(n = 115)" 45 "High_More_High" 45 55 "D" "More wooded
landscape" "More historical
stability" "High agricultural
intensity"
"269" "Beetles
(n = 115)" 45 "High_Less_Low" 85 55 "E" "More wooded
landscape" "Less historical
stability" "Low agricultural
intensity"
"270" "Beetles
(n = 115)" 45 "High_More_Low" 37 55 "F" "More wooded
landscape" "More historical
stability" "Low agricultural
intensity"
"271" "Beetles
(n = 115)" 46 "Low_Less_High" 88 52 "A" "Less wooded
landscape" "Less historical
stability" "High agricultural
intensity"
"272" "Beetles
(n = 115)" 46 "Low_More_High" 49 52 "B" "Less wooded
landscape" "More historical
stability" "High agricultural
intensity"
"273" "Beetles
(n = 115)" 46 "High_Less_High" 86 52 "C" "More wooded
landscape" "Less historical
stability" "High agricultural
intensity"
"274" "Beetles
(n = 115)" 46 "High_More_High" 38 52 "D" "More wooded
landscape" "More historical
stability" "High agricultural
intensity"
"275" "Beetles
(n = 115)" 46 "High_Less_Low" 86 52 "E" "More wooded
landscape" "Less historical
stability" "Low agricultural
intensity"
"276" "Beetles
(n = 115)" 46 "High_More_Low" 36 52 "F" "More wooded
landscape" "More historical
stability" "Low agricultural
intensity"
"277" "Beetles
(n = 115)" 47 "Low_Less_High" 89 56 "A" "Less wooded
landscape" "Less historical
stability" "High agricultural
intensity"
"278" "Beetles
(n = 115)" 47 "Low_More_High" 45 56 "B" "Less wooded
landscape" "More historical
stability" "High agricultural
intensity"
"279" "Beetles
(n = 115)" 47 "High_Less_High" 90 56 "C" "More wooded
landscape" "Less historical
stability" "High agricultural
intensity"
"280" "Beetles
(n = 115)" 47 "High_More_High" 36 56 "D" "More wooded
landscape" "More historical
stability" "High agricultural
intensity"
"281" "Beetles
(n = 115)" 47 "High_Less_Low" 90 56 "E" "More wooded
landscape" "Less historical
stability" "Low agricultural
intensity"
"282" "Beetles
(n = 115)" 47 "High_More_Low" 37 56 "F" "More wooded
landscape" "More historical
stability" "Low agricultural
intensity"
"283" "Beetles
(n = 115)" 48 "Low_Less_High" 92 59 "A" "Less wooded
landscape" "Less historical
stability" "High agricultural
intensity"
"284" "Beetles
(n = 115)" 48 "Low_More_High" 40 59 "B" "Less wooded
landscape" "More historical
stability" "High agricultural
intensity"
"285" "Beetles
(n = 115)" 48 "High_Less_High" 85 59 "C" "More wooded
landscape" "Less historical
stability" "High agricultural
intensity"
"286" "Beetles
(n = 115)" 48 "High_More_High" 44 59 "D" "More wooded
landscape" "More historical
stability" "High agricultural
intensity"
"287" "Beetles
(n = 115)" 48 "High_Less_Low" 82 59 "E" "More wooded
landscape" "Less historical
stability" "Low agricultural
intensity"
"288" "Beetles
(n = 115)" 48 "High_More_Low" 26 59 "F" "More wooded
landscape" "More historical
stability" "Low agricultural
intensity"
"289" "Beetles
(n = 115)" 49 "Low_Less_High" 81 49 "A" "Less wooded
landscape" "Less historical
stability" "High agricultural
intensity"
"290" "Beetles
(n = 115)" 49 "Low_More_High" 37 49 "B" "Less wooded
landscape" "More historical
stability" "High agricultural
intensity"
"291" "Beetles
(n = 115)" 49 "High_Less_High" 86 49 "C" "More wooded
landscape" "Less historical
stability" "High agricultural
intensity"
"292" "Beetles
(n = 115)" 49 "High_More_High" 45 49 "D" "More wooded
landscape" "More historical
stability" "High agricultural
intensity"
"293" "Beetles
(n = 115)" 49 "High_Less_Low" 70 49 "E" "More wooded
landscape" "Less historical
stability" "Low agricultural
intensity"
"294" "Beetles
(n = 115)" 49 "High_More_Low" 25 49 "F" "More wooded
landscape" "More historical
stability" "Low agricultural
intensity"
"295" "Beetles
(n = 115)" 50 "Low_Less_High" 85 51 "A" "Less wooded
landscape" "Less historical
stability" "High agricultural
intensity"
"296" "Beetles
(n = 115)" 50 "Low_More_High" 45 51 "B" "Less wooded
landscape" "More historical
stability" "High agricultural
intensity"
"297" "Beetles
(n = 115)" 50 "High_Less_High" 77 51 "C" "More wooded
landscape" "Less historical
stability" "High agricultural
intensity"
"298" "Beetles
(n = 115)" 50 "High_More_High" 46 51 "D" "More wooded
landscape" "More historical
stability" "High agricultural
intensity"
"299" "Beetles
(n = 115)" 50 "High_Less_Low" 79 51 "E" "More wooded
landscape" "Less historical
stability" "Low agricultural
intensity"
"300" "Beetles
(n = 115)" 50 "High_More_Low" 50 51 "F" "More wooded
landscape" "More historical
stability" "Low agricultural
intensity"
"301" "Beetles
(n = 115)" 51 "Low_Less_High" 83 49 "A" "Less wooded
landscape" "Less historical
stability" "High agricultural
intensity"
"302" "Beetles
(n = 115)" 51 "Low_More_High" 45 49 "B" "Less wooded
landscape" "More historical
stability" "High agricultural
intensity"
"303" "Beetles
(n = 115)" 51 "High_Less_High" 78 49 "C" "More wooded
landscape" "Less historical
stability" "High agricultural
intensity"
"304" "Beetles
(n = 115)" 51 "High_More_High" 48 49 "D" "More wooded
landscape" "More historical
stability" "High agricultural
intensity"
"305" "Beetles
(n = 115)" 51 "High_Less_Low" 77 49 "E" "More wooded
landscape" "Less historical
stability" "Low agricultural
intensity"
"306" "Beetles
(n = 115)" 51 "High_More_Low" 49 49 "F" "More wooded
landscape" "More historical
stability" "Low agricultural
intensity"
"307" "Beetles
(n = 115)" 52 "Low_Less_High" 77 50 "A" "Less wooded
landscape" "Less historical
stability" "High agricultural
intensity"
"308" "Beetles
(n = 115)" 52 "Low_More_High" 38 50 "B" "Less wooded
landscape" "More historical
stability" "High agricultural
intensity"
"309" "Beetles
(n = 115)" 52 "High_Less_High" 69 50 "C" "More wooded
landscape" "Less historical
stability" "High agricultural
intensity"
"310" "Beetles
(n = 115)" 52 "High_More_High" 38 50 "D" "More wooded
landscape" "More historical
stability" "High agricultural
intensity"
"311" "Beetles
(n = 115)" 52 "High_Less_Low" 65 50 "E" "More wooded
landscape" "Less historical
stability" "Low agricultural
intensity"
"312" "Beetles
(n = 115)" 52 "High_More_Low" 37 50 "F" "More wooded
landscape" "More historical
stability" "Low agricultural
intensity"
"313" "Beetles
(n = 115)" 53 "Low_Less_High" 78 62 "A" "Less wooded
landscape" "Less historical
stability" "High agricultural
intensity"
"314" "Beetles
(n = 115)" 53 "Low_More_High" 34 62 "B" "Less wooded
landscape" "More historical
stability" "High agricultural
intensity"
"315" "Beetles
(n = 115)" 53 "High_Less_High" 72 62 "C" "More wooded
landscape" "Less historical
stability" "High agricultural
intensity"
"316" "Beetles
(n = 115)" 53 "High_More_High" 28 62 "D" "More wooded
landscape" "More historical
stability" "High agricultural
intensity"
"317" "Beetles
(n = 115)" 53 "High_Less_Low" 78 62 "E" "More wooded
landscape" "Less historical
stability" "Low agricultural
intensity"
"318" "Beetles
(n = 115)" 53 "High_More_Low" 30 62 "F" "More wooded
landscape" "More historical
stability" "Low agricultural
intensity"
"319" "Beetles
(n = 115)" 54 "Low_Less_High" 76 57 "A" "Less wooded
landscape" "Less historical
stability" "High agricultural
intensity"
"320" "Beetles
(n = 115)" 54 "Low_More_High" 33 57 "B" "Less wooded
landscape" "More historical
stability" "High agricultural
intensity"
"321" "Beetles
(n = 115)" 54 "High_Less_High" 83 57 "C" "More wooded
landscape" "Less historical
stability" "High agricultural
intensity"
"322" "Beetles
(n = 115)" 54 "High_More_High" 30 57 "D" "More wooded
landscape" "More historical
stability" "High agricultural
intensity"
"323" "Beetles
(n = 115)" 54 "High_Less_Low" 86 57 "E" "More wooded
landscape" "Less historical
stability" "Low agricultural
intensity"
"324" "Beetles
(n = 115)" 54 "High_More_Low" 40 57 "F" "More wooded
landscape" "More historical
stability" "Low agricultural
intensity"
"325" "Beetles
(n = 115)" 55 "Low_Less_High" 81 44 "A" "Less wooded
landscape" "Less historical
stability" "High agricultural
intensity"
"326" "Beetles
(n = 115)" 55 "Low_More_High" 27 44 "B" "Less wooded
landscape" "More historical
stability" "High agricultural
intensity"
"327" "Beetles
(n = 115)" 55 "High_Less_High" 73 44 "C" "More wooded
landscape" "Less historical
stability" "High agricultural
intensity"
"328" "Beetles
(n = 115)" 55 "High_More_High" 28 44 "D" "More wooded
landscape" "More historical
stability" "High agricultural
intensity"
"329" "Beetles
(n = 115)" 55 "High_Less_Low" 70 44 "E" "More wooded
landscape" "Less historical
stability" "Low agricultural
intensity"
"330" "Beetles
(n = 115)" 55 "High_More_Low" 28 44 "F" "More wooded
landscape" "More historical
stability" "Low agricultural
intensity"
"331" "Beetles
(n = 115)" 56 "Low_Less_High" 77 50 "A" "Less wooded
landscape" "Less historical
stability" "High agricultural
intensity"
"332" "Beetles
(n = 115)" 56 "Low_More_High" 32 50 "B" "Less wooded
landscape" "More historical
stability" "High agricultural
intensity"
"333" "Beetles
(n = 115)" 56 "High_Less_High" 70 50 "C" "More wooded
landscape" "Less historical
stability" "High agricultural
intensity"
"334" "Beetles
(n = 115)" 56 "High_More_High" 27 50 "D" "More wooded
landscape" "More historical
stability" "High agricultural
intensity"
"335" "Beetles
(n = 115)" 56 "High_Less_Low" 73 50 "E" "More wooded
landscape" "Less historical
stability" "Low agricultural
intensity"
"336" "Beetles
(n = 115)" 56 "High_More_Low" 28 50 "F" "More wooded
landscape" "More historical
stability" "Low agricultural
intensity"
"337" "Beetles
(n = 115)" 57 "Low_Less_High" 78 45 "A" "Less wooded
landscape" "Less historical
stability" "High agricultural
intensity"
"338" "Beetles
(n = 115)" 57 "Low_More_High" 22 45 "B" "Less wooded
landscape" "More historical
stability" "High agricultural
intensity"
"339" "Beetles
(n = 115)" 57 "High_Less_High" 70 45 "C" "More wooded
landscape" "Less historical
stability" "High agricultural
intensity"
"340" "Beetles
(n = 115)" 57 "High_More_High" 23 45 "D" "More wooded
landscape" "More historical
stability" "High agricultural
intensity"
"341" "Beetles
(n = 115)" 57 "High_Less_Low" 83 45 "E" "More wooded
landscape" "Less historical
stability" "Low agricultural
intensity"
"342" "Beetles
(n = 115)" 57 "High_More_Low" 36 45 "F" "More wooded
landscape" "More historical
stability" "Low agricultural
intensity"
"343" "Beetles
(n = 115)" 58 "Low_Less_High" 84 43 "A" "Less wooded
landscape" "Less historical
stability" "High agricultural
intensity"
"344" "Beetles
(n = 115)" 58 "Low_More_High" 28 43 "B" "Less wooded
landscape" "More historical
stability" "High agricultural
intensity"
"345" "Beetles
(n = 115)" 58 "High_Less_High" 76 43 "C" "More wooded
landscape" "Less historical
stability" "High agricultural
intensity"
"346" "Beetles
(n = 115)" 58 "High_More_High" 33 43 "D" "More wooded
landscape" "More historical
stability" "High agricultural
intensity"
"347" "Beetles
(n = 115)" 58 "High_Less_Low" 86 43 "E" "More wooded
landscape" "Less historical
stability" "Low agricultural
intensity"
"348" "Beetles
(n = 115)" 58 "High_More_Low" 37 43 "F" "More wooded
landscape" "More historical
stability" "Low agricultural
intensity"
"349" "Beetles
(n = 115)" 59 "Low_Less_High" 81 62 "A" "Less wooded
landscape" "Less historical
stability" "High agricultural
intensity"
"350" "Beetles
(n = 115)" 59 "Low_More_High" 38 62 "B" "Less wooded
landscape" "More historical
stability" "High agricultural
intensity"
"351" "Beetles
(n = 115)" 59 "High_Less_High" 73 62 "C" "More wooded
landscape" "Less historical
stability" "High agricultural
intensity"
"352" "Beetles
(n = 115)" 59 "High_More_High" 29 62 "D" "More wooded
landscape" "More historical
stability" "High agricultural
intensity"
"353" "Beetles
(n = 115)" 59 "High_Less_Low" 86 62 "E" "More wooded
landscape" "Less historical
stability" "Low agricultural
intensity"
"354" "Beetles
(n = 115)" 59 "High_More_Low" 39 62 "F" "More wooded
landscape" "More historical
stability" "Low agricultural
intensity"
"355" "Beetles
(n = 115)" 60 "Low_Less_High" 61 51 "A" "Less wooded
landscape" "Less historical
stability" "High agricultural
intensity"
"356" "Beetles
(n = 115)" 60 "Low_More_High" 39 51 "B" "Less wooded
landscape" "More historical
stability" "High agricultural
intensity"
"357" "Beetles
(n = 115)" 60 "High_Less_High" 65 51 "C" "More wooded
landscape" "Less historical
stability" "High agricultural
intensity"
"358" "Beetles
(n = 115)" 60 "High_More_High" 42 51 "D" "More wooded
landscape" "More historical
stability" "High agricultural
intensity"
"359" "Beetles
(n = 115)" 60 "High_Less_Low" 70 51 "E" "More wooded
landscape" "Less historical
stability" "Low agricultural
intensity"
"360" "Beetles
(n = 115)" 60 "High_More_Low" 42 51 "F" "More wooded
landscape" "More historical
stability" "Low agricultural
intensity"
"361" "Beetles
(n = 115)" 61 "Low_Less_High" 63 52 "A" "Less wooded
landscape" "Less historical
stability" "High agricultural
intensity"
"362" "Beetles
(n = 115)" 61 "Low_More_High" 36 52 "B" "Less wooded
landscape" "More historical
stability" "High agricultural
intensity"
"363" "Beetles
(n = 115)" 61 "High_Less_High" 65 52 "C" "More wooded
landscape" "Less historical
stability" "High agricultural
intensity"
"364" "Beetles
(n = 115)" 61 "High_More_High" 44 52 "D" "More wooded
landscape" "More historical
stability" "High agricultural
intensity"
"365" "Beetles
(n = 115)" 61 "High_Less_Low" 80 52 "E" "More wooded
landscape" "Less historical
stability" "Low agricultural
intensity"
"366" "Beetles
(n = 115)" 61 "High_More_Low" 46 52 "F" "More wooded
landscape" "More historical
stability" "Low agricultural
intensity"
"367" "Beetles
(n = 115)" 62 "Low_Less_High" 62 51 "A" "Less wooded
landscape" "Less historical
stability" "High agricultural
intensity"
"368" "Beetles
(n = 115)" 62 "Low_More_High" 43 51 "B" "Less wooded
landscape" "More historical
stability" "High agricultural
intensity"
"369" "Beetles
(n = 115)" 62 "High_Less_High" 62 51 "C" "More wooded
landscape" "Less historical
stability" "High agricultural
intensity"
"370" "Beetles
(n = 115)" 62 "High_More_High" 50 51 "D" "More wooded
landscape" "More historical
stability" "High agricultural
intensity"
"371" "Beetles
(n = 115)" 62 "High_Less_Low" 73 51 "E" "More wooded
landscape" "Less historical
stability" "Low agricultural
intensity"
"372" "Beetles
(n = 115)" 62 "High_More_Low" 57 51 "F" "More wooded
landscape" "More historical
stability" "Low agricultural
intensity"
"373" "Beetles
(n = 115)" 63 "Low_Less_High" 66 55 "A" "Less wooded
landscape" "Less historical
stability" "High agricultural
intensity"
"374" "Beetles
(n = 115)" 63 "Low_More_High" 40 55 "B" "Less wooded
landscape" "More historical
stability" "High agricultural
intensity"
"375" "Beetles
(n = 115)" 63 "High_Less_High" 63 55 "C" "More wooded
landscape" "Less historical
stability" "High agricultural
intensity"
"376" "Beetles
(n = 115)" 63 "High_More_High" 47 55 "D" "More wooded
landscape" "More historical
stability" "High agricultural
intensity"
"377" "Beetles
(n = 115)" 63 "High_Less_Low" 72 55 "E" "More wooded
landscape" "Less historical
stability" "Low agricultural
intensity"
"378" "Beetles
(n = 115)" 63 "High_More_Low" 50 55 "F" "More wooded
landscape" "More historical
stability" "Low agricultural
intensity"
"379" "Beetles
(n = 115)" 64 "Low_Less_High" 57 57 "A" "Less wooded
landscape" "Less historical
stability" "High agricultural
intensity"
"380" "Beetles
(n = 115)" 64 "Low_More_High" 45 57 "B" "Less wooded
landscape" "More historical
stability" "High agricultural
intensity"
"381" "Beetles
(n = 115)" 64 "High_Less_High" 56 57 "C" "More wooded
landscape" "Less historical
stability" "High agricultural
intensity"
"382" "Beetles
(n = 115)" 64 "High_More_High" 56 57 "D" "More wooded
landscape" "More historical
stability" "High agricultural
intensity"
"383" "Beetles
(n = 115)" 64 "High_Less_Low" 71 57 "E" "More wooded
landscape" "Less historical
stability" "Low agricultural
intensity"
"384" "Beetles
(n = 115)" 64 "High_More_Low" 56 57 "F" "More wooded
landscape" "More historical
stability" "Low agricultural
intensity"
"385" "Beetles
(n = 115)" 65 "Low_Less_High" 61 54 "A" "Less wooded
landscape" "Less historical
stability" "High agricultural
intensity"
"386" "Beetles
(n = 115)" 65 "Low_More_High" 45 54 "B" "Less wooded
landscape" "More historical
stability" "High agricultural
intensity"
"387" "Beetles
(n = 115)" 65 "High_Less_High" 74 54 "C" "More wooded
landscape" "Less historical
stability" "High agricultural
intensity"
"388" "Beetles
(n = 115)" 65 "High_More_High" 49 54 "D" "More wooded
landscape" "More historical
stability" "High agricultural
intensity"
"389" "Beetles
(n = 115)" 65 "High_Less_Low" 81 54 "E" "More wooded
landscape" "Less historical
stability" "Low agricultural
intensity"
"390" "Beetles
(n = 115)" 65 "High_More_Low" 52 54 "F" "More wooded
landscape" "More historical
stability" "Low agricultural
intensity"
"391" "Beetles
(n = 115)" 66 "Low_Less_High" 61 49 "A" "Less wooded
landscape" "Less historical
stability" "High agricultural
intensity"
"392" "Beetles
(n = 115)" 66 "Low_More_High" 47 49 "B" "Less wooded
landscape" "More historical
stability" "High agricultural
intensity"
"393" "Beetles
(n = 115)" 66 "High_Less_High" 69 49 "C" "More wooded
landscape" "Less historical
stability" "High agricultural
intensity"
"394" "Beetles
(n = 115)" 66 "High_More_High" 60 49 "D" "More wooded
landscape" "More historical
stability" "High agricultural
intensity"
"395" "Beetles
(n = 115)" 66 "High_Less_Low" 75 49 "E" "More wooded
landscape" "Less historical
stability" "Low agricultural
intensity"
"396" "Beetles
(n = 115)" 66 "High_More_Low" 56 49 "F" "More wooded
landscape" "More historical
stability" "Low agricultural
intensity"
"397" "Beetles
(n = 115)" 67 "Low_Less_High" 62 55 "A" "Less wooded
landscape" "Less historical
stability" "High agricultural
intensity"
"398" "Beetles
(n = 115)" 67 "Low_More_High" 50 55 "B" "Less wooded
landscape" "More historical
stability" "High agricultural
intensity"
"399" "Beetles
(n = 115)" 67 "High_Less_High" 64 55 "C" "More wooded
landscape" "Less historical
stability" "High agricultural
intensity"
"400" "Beetles
(n = 115)" 67 "High_More_High" 54 55 "D" "More wooded
landscape" "More historical
stability" "High agricultural
intensity"
"401" "Beetles
(n = 115)" 67 "High_Less_Low" 72 55 "E" "More wooded
landscape" "Less historical
stability" "Low agricultural
intensity"
"402" "Beetles
(n = 115)" 67 "High_More_Low" 62 55 "F" "More wooded
landscape" "More historical
stability" "Low agricultural
intensity"
"403" "Beetles
(n = 115)" 68 "Low_Less_High" 57 55 "A" "Less wooded
landscape" "Less historical
stability" "High agricultural
intensity"
"404" "Beetles
(n = 115)" 68 "Low_More_High" 51 55 "B" "Less wooded
landscape" "More historical
stability" "High agricultural
intensity"
"405" "Beetles
(n = 115)" 68 "High_Less_High" 71 55 "C" "More wooded
landscape" "Less historical
stability" "High agricultural
intensity"
"406" "Beetles
(n = 115)" 68 "High_More_High" 58 55 "D" "More wooded
landscape" "More historical
stability" "High agricultural
intensity"
"407" "Beetles
(n = 115)" 68 "High_Less_Low" 73 55 "E" "More wooded
landscape" "Less historical
stability" "Low agricultural
intensity"
"408" "Beetles
(n = 115)" 68 "High_More_Low" 59 55 "F" "More wooded
landscape" "More historical
stability" "Low agricultural
intensity"
"409" "Beetles
(n = 115)" 69 "Low_Less_High" 65 64 "A" "Less wooded
landscape" "Less historical
stability" "High agricultural
intensity"
"410" "Beetles
(n = 115)" 69 "Low_More_High" 42 64 "B" "Less wooded
landscape" "More historical
stability" "High agricultural
intensity"
"411" "Beetles
(n = 115)" 69 "High_Less_High" 67 64 "C" "More wooded
landscape" "Less historical
stability" "High agricultural
intensity"
"412" "Beetles
(n = 115)" 69 "High_More_High" 43 64 "D" "More wooded
landscape" "More historical
stability" "High agricultural
intensity"
"413" "Beetles
(n = 115)" 69 "High_Less_Low" 72 64 "E" "More wooded
landscape" "Less historical
stability" "Low agricultural
intensity"
"414" "Beetles
(n = 115)" 69 "High_More_Low" 52 64 "F" "More wooded
landscape" "More historical
stability" "Low agricultural
intensity"
"415" "Beetles
(n = 115)" 70 "Low_Less_High" 74 57 "A" "Less wooded
landscape" "Less historical
stability" "High agricultural
intensity"
"416" "Beetles
(n = 115)" 70 "Low_More_High" 46 57 "B" "Less wooded
landscape" "More historical
stability" "High agricultural
intensity"
"417" "Beetles
(n = 115)" 70 "High_Less_High" 76 57 "C" "More wooded
landscape" "Less historical
stability" "High agricultural
intensity"
"418" "Beetles
(n = 115)" 70 "High_More_High" 47 57 "D" "More wooded
landscape" "More historical
stability" "High agricultural
intensity"
"419" "Beetles
(n = 115)" 70 "High_Less_Low" 75 57 "E" "More wooded
landscape" "Less historical
stability" "Low agricultural
intensity"
"420" "Beetles
(n = 115)" 70 "High_More_Low" 56 57 "F" "More wooded
landscape" "More historical
stability" "Low agricultural
intensity"
"421" "Beetles
(n = 115)" 71 "Low_Less_High" 63 57 "A" "Less wooded
landscape" "Less historical
stability" "High agricultural
intensity"
"422" "Beetles
(n = 115)" 71 "Low_More_High" 48 57 "B" "Less wooded
landscape" "More historical
stability" "High agricultural
intensity"
"423" "Beetles
(n = 115)" 71 "High_Less_High" 56 57 "C" "More wooded
landscape" "Less historical
stability" "High agricultural
intensity"
"424" "Beetles
(n = 115)" 71 "High_More_High" 42 57 "D" "More wooded
landscape" "More historical
stability" "High agricultural
intensity"
"425" "Beetles
(n = 115)" 71 "High_Less_Low" 63 57 "E" "More wooded
landscape" "Less historical
stability" "Low agricultural
intensity"
"426" "Beetles
(n = 115)" 71 "High_More_Low" 53 57 "F" "More wooded
landscape" "More historical
stability" "Low agricultural
intensity"
"427" "Beetles
(n = 115)" 72 "Low_Less_High" 55 57 "A" "Less wooded
landscape" "Less historical
stability" "High agricultural
intensity"
"428" "Beetles
(n = 115)" 72 "Low_More_High" 49 57 "B" "Less wooded
landscape" "More historical
stability" "High agricultural
intensity"
"429" "Beetles
(n = 115)" 72 "High_Less_High" 63 57 "C" "More wooded
landscape" "Less historical
stability" "High agricultural
intensity"
"430" "Beetles
(n = 115)" 72 "High_More_High" 49 57 "D" "More wooded
landscape" "More historical
stability" "High agricultural
intensity"
"431" "Beetles
(n = 115)" 72 "High_Less_Low" 71 57 "E" "More wooded
landscape" "Less historical
stability" "Low agricultural
intensity"
"432" "Beetles
(n = 115)" 72 "High_More_Low" 56 57 "F" "More wooded
landscape" "More historical
stability" "Low agricultural
intensity"
"433" "Beetles
(n = 115)" 73 "Low_Less_High" 55 56 "A" "Less wooded
landscape" "Less historical
stability" "High agricultural
intensity"
"434" "Beetles
(n = 115)" 73 "Low_More_High" 45 56 "B" "Less wooded
landscape" "More historical
stability" "High agricultural
intensity"
"435" "Beetles
(n = 115)" 73 "High_Less_High" 60 56 "C" "More wooded
landscape" "Less historical
stability" "High agricultural
intensity"
"436" "Beetles
(n = 115)" 73 "High_More_High" 57 56 "D" "More wooded
landscape" "More historical
stability" "High agricultural
intensity"
"437" "Beetles
(n = 115)" 73 "High_Less_Low" 67 56 "E" "More wooded
landscape" "Less historical
stability" "Low agricultural
intensity"
"438" "Beetles
(n = 115)" 73 "High_More_Low" 59 56 "F" "More wooded
landscape" "More historical
stability" "Low agricultural
intensity"
"439" "Beetles
(n = 115)" 74 "Low_Less_High" 56 54 "A" "Less wooded
landscape" "Less historical
stability" "High agricultural
intensity"
"440" "Beetles
(n = 115)" 74 "Low_More_High" 47 54 "B" "Less wooded
landscape" "More historical
stability" "High agricultural
intensity"
"441" "Beetles
(n = 115)" 74 "High_Less_High" 62 54 "C" "More wooded
landscape" "Less historical
stability" "High agricultural
intensity"
"442" "Beetles
(n = 115)" 74 "High_More_High" 61 54 "D" "More wooded
landscape" "More historical
stability" "High agricultural
intensity"
"443" "Beetles
(n = 115)" 74 "High_Less_Low" 72 54 "E" "More wooded
landscape" "Less historical
stability" "Low agricultural
intensity"
"444" "Beetles
(n = 115)" 74 "High_More_Low" 60 54 "F" "More wooded
landscape" "More historical
stability" "Low agricultural
intensity"
"445" "Beetles
(n = 115)" 75 "Low_Less_High" 59 53 "A" "Less wooded
landscape" "Less historical
stability" "High agricultural
intensity"
"446" "Beetles
(n = 115)" 75 "Low_More_High" 44 53 "B" "Less wooded
landscape" "More historical
stability" "High agricultural
intensity"
"447" "Beetles
(n = 115)" 75 "High_Less_High" 79 53 "C" "More wooded
landscape" "Less historical
stability" "High agricultural
intensity"
"448" "Beetles
(n = 115)" 75 "High_More_High" 62 53 "D" "More wooded
landscape" "More historical
stability" "High agricultural
intensity"
"449" "Beetles
(n = 115)" 75 "High_Less_Low" 98 53 "E" "More wooded
landscape" "Less historical
stability" "Low agricultural
intensity"
"450" "Beetles
(n = 115)" 75 "High_More_Low" 77 53 "F" "More wooded
landscape" "More historical
stability" "Low agricultural
intensity"
"451" "Beetles
(n = 115)" 76 "Low_Less_High" 76 67 "A" "Less wooded
landscape" "Less historical
stability" "High agricultural
intensity"
"452" "Beetles
(n = 115)" 76 "Low_More_High" 39 67 "B" "Less wooded
landscape" "More historical
stability" "High agricultural
intensity"
"453" "Beetles
(n = 115)" 76 "High_Less_High" 94 67 "C" "More wooded
landscape" "Less historical
stability" "High agricultural
intensity"
"454" "Beetles
(n = 115)" 76 "High_More_High" 61 67 "D" "More wooded
landscape" "More historical
stability" "High agricultural
intensity"
"455" "Beetles
(n = 115)" 76 "High_Less_Low" 105 67 "E" "More wooded
landscape" "Less historical
stability" "Low agricultural
intensity"
"456" "Beetles
(n = 115)" 76 "High_More_Low" 79 67 "F" "More wooded
landscape" "More historical
stability" "Low agricultural
intensity"
"457" "Beetles
(n = 115)" 77 "Low_Less_High" 73 58 "A" "Less wooded
landscape" "Less historical
stability" "High agricultural
intensity"
"458" "Beetles
(n = 115)" 77 "Low_More_High" 42 58 "B" "Less wooded
landscape" "More historical
stability" "High agricultural
intensity"
"459" "Beetles
(n = 115)" 77 "High_Less_High" 89 58 "C" "More wooded
landscape" "Less historical
stability" "High agricultural
intensity"
"460" "Beetles
(n = 115)" 77 "High_More_High" 62 58 "D" "More wooded
landscape" "More historical
stability" "High agricultural
intensity"
"461" "Beetles
(n = 115)" 77 "High_Less_Low" 95 58 "E" "More wooded
landscape" "Less historical
stability" "Low agricultural
intensity"
"462" "Beetles
(n = 115)" 77 "High_More_Low" 68 58 "F" "More wooded
landscape" "More historical
stability" "Low agricultural
intensity"
"463" "Beetles
(n = 115)" 78 "Low_Less_High" 58 48 "A" "Less wooded
landscape" "Less historical
stability" "High agricultural
intensity"
"464" "Beetles
(n = 115)" 78 "Low_More_High" 42 48 "B" "Less wooded
landscape" "More historical
stability" "High agricultural
intensity"
"465" "Beetles
(n = 115)" 78 "High_Less_High" 86 48 "C" "More wooded
landscape" "Less historical
stability" "High agricultural
intensity"
"466" "Beetles
(n = 115)" 78 "High_More_High" 65 48 "D" "More wooded
landscape" "More historical
stability" "High agricultural
intensity"
"467" "Beetles
(n = 115)" 78 "High_Less_Low" 90 48 "E" "More wooded
landscape" "Less historical
stability" "Low agricultural
intensity"
"468" "Beetles
(n = 115)" 78 "High_More_Low" 68 48 "F" "More wooded
landscape" "More historical
stability" "Low agricultural
intensity"
"469" "Beetles
(n = 115)" 79 "Low_Less_High" 73 51 "A" "Less wooded
landscape" "Less historical
stability" "High agricultural
intensity"
"470" "Beetles
(n = 115)" 79 "Low_More_High" 42 51 "B" "Less wooded
landscape" "More historical
stability" "High agricultural
intensity"
"471" "Beetles
(n = 115)" 79 "High_Less_High" 79 51 "C" "More wooded
landscape" "Less historical
stability" "High agricultural
intensity"
"472" "Beetles
(n = 115)" 79 "High_More_High" 48 51 "D" "More wooded
landscape" "More historical
stability" "High agricultural
intensity"
"473" "Beetles
(n = 115)" 79 "High_Less_Low" 80 51 "E" "More wooded
landscape" "Less historical
stability" "Low agricultural
intensity"
"474" "Beetles
(n = 115)" 79 "High_More_Low" 53 51 "F" "More wooded
landscape" "More historical
stability" "Low agricultural
intensity"
"475" "Beetles
(n = 115)" 80 "Low_Less_High" 68 60 "A" "Less wooded
landscape" "Less historical
stability" "High agricultural
intensity"
"476" "Beetles
(n = 115)" 80 "Low_More_High" 52 60 "B" "Less wooded
landscape" "More historical
stability" "High agricultural
intensity"
"477" "Beetles
(n = 115)" 80 "High_Less_High" 78 60 "C" "More wooded
landscape" "Less historical
stability" "High agricultural
intensity"
"478" "Beetles
(n = 115)" 80 "High_More_High" 67 60 "D" "More wooded
landscape" "More historical
stability" "High agricultural
intensity"
"479" "Beetles
(n = 115)" 80 "High_Less_Low" 78 60 "E" "More wooded
landscape" "Less historical
stability" "Low agricultural
intensity"
"480" "Beetles
(n = 115)" 80 "High_More_Low" 63 60 "F" "More wooded
landscape" "More historical
stability" "Low agricultural
intensity"
"481" "Beetles
(n = 115)" 81 "Low_Less_High" 61 47 "A" "Less wooded
landscape" "Less historical
stability" "High agricultural
intensity"
"482" "Beetles
(n = 115)" 81 "Low_More_High" 53 47 "B" "Less wooded
landscape" "More historical
stability" "High agricultural
intensity"
"483" "Beetles
(n = 115)" 81 "High_Less_High" 71 47 "C" "More wooded
landscape" "Less historical
stability" "High agricultural
intensity"
"484" "Beetles
(n = 115)" 81 "High_More_High" 60 47 "D" "More wooded
landscape" "More historical
stability" "High agricultural
intensity"
"485" "Beetles
(n = 115)" 81 "High_Less_Low" 68 47 "E" "More wooded
landscape" "Less historical
stability" "Low agricultural
intensity"
"486" "Beetles
(n = 115)" 81 "High_More_Low" 49 47 "F" "More wooded
landscape" "More historical
stability" "Low agricultural
intensity"
"487" "Beetles
(n = 115)" 82 "Low_Less_High" 54 49 "A" "Less wooded
landscape" "Less historical
stability" "High agricultural
intensity"
"488" "Beetles
(n = 115)" 82 "Low_More_High" 51 49 "B" "Less wooded
landscape" "More historical
stability" "High agricultural
intensity"
"489" "Beetles
(n = 115)" 82 "High_Less_High" 59 49 "C" "More wooded
landscape" "Less historical
stability" "High agricultural
intensity"
"490" "Beetles
(n = 115)" 82 "High_More_High" 48 49 "D" "More wooded
landscape" "More historical
stability" "High agricultural
intensity"
"491" "Beetles
(n = 115)" 82 "High_Less_Low" 61 49 "E" "More wooded
landscape" "Less historical
stability" "Low agricultural
intensity"
"492" "Beetles
(n = 115)" 82 "High_More_Low" 57 49 "F" "More wooded
landscape" "More historical
stability" "Low agricultural
intensity"
"493" "Beetles
(n = 115)" 83 "Low_Less_High" 75 60 "A" "Less wooded
landscape" "Less historical
stability" "High agricultural
intensity"
"494" "Beetles
(n = 115)" 83 "Low_More_High" 50 60 "B" "Less wooded
landscape" "More historical
stability" "High agricultural
intensity"
"495" "Beetles
(n = 115)" 83 "High_Less_High" 72 60 "C" "More wooded
landscape" "Less historical
stability" "High agricultural
intensity"
"496" "Beetles
(n = 115)" 83 "High_More_High" 58 60 "D" "More wooded
landscape" "More historical
stability" "High agricultural
intensity"
"497" "Beetles
(n = 115)" 83 "High_Less_Low" 72 60 "E" "More wooded
landscape" "Less historical
stability" "Low agricultural
intensity"
"498" "Beetles
(n = 115)" 83 "High_More_Low" 60 60 "F" "More wooded
landscape" "More historical
stability" "Low agricultural
intensity"
"499" "Beetles
(n = 115)" 84 "Low_Less_High" 63 59 "A" "Less wooded
landscape" "Less historical
stability" "High agricultural
intensity"
"500" "Beetles
(n = 115)" 84 "Low_More_High" 63 59 "B" "Less wooded
landscape" "More historical
stability" "High agricultural
intensity"
"501" "Beetles
(n = 115)" 84 "High_Less_High" 67 59 "C" "More wooded
landscape" "Less historical
stability" "High agricultural
intensity"
"502" "Beetles
(n = 115)" 84 "High_More_High" 60 59 "D" "More wooded
landscape" "More historical
stability" "High agricultural
intensity"
"503" "Beetles
(n = 115)" 84 "High_Less_Low" 72 59 "E" "More wooded
landscape" "Less historical
stability" "Low agricultural
intensity"
"504" "Beetles
(n = 115)" 84 "High_More_Low" 65 59 "F" "More wooded
landscape" "More historical
stability" "Low agricultural
intensity"
"505" "Beetles
(n = 115)" 85 "Low_Less_High" 61 51 "A" "Less wooded
landscape" "Less historical
stability" "High agricultural
intensity"
"506" "Beetles
(n = 115)" 85 "Low_More_High" 47 51 "B" "Less wooded
landscape" "More historical
stability" "High agricultural
intensity"
"507" "Beetles
(n = 115)" 85 "High_Less_High" 68 51 "C" "More wooded
landscape" "Less historical
stability" "High agricultural
intensity"
"508" "Beetles
(n = 115)" 85 "High_More_High" 57 51 "D" "More wooded
landscape" "More historical
stability" "High agricultural
intensity"
"509" "Beetles
(n = 115)" 85 "High_Less_Low" 58 51 "E" "More wooded
landscape" "Less historical
stability" "Low agricultural
intensity"
"510" "Beetles
(n = 115)" 85 "High_More_Low" 47 51 "F" "More wooded
landscape" "More historical
stability" "Low agricultural
intensity"
"511" "Beetles
(n = 115)" 86 "Low_Less_High" 53 37 "A" "Less wooded
landscape" "Less historical
stability" "High agricultural
intensity"
"512" "Beetles
(n = 115)" 86 "Low_More_High" 35 37 "B" "Less wooded
landscape" "More historical
stability" "High agricultural
intensity"
"513" "Beetles
(n = 115)" 86 "High_Less_High" 53 37 "C" "More wooded
landscape" "Less historical
stability" "High agricultural
intensity"
"514" "Beetles
(n = 115)" 86 "High_More_High" 44 37 "D" "More wooded
landscape" "More historical
stability" "High agricultural
intensity"
"515" "Beetles
(n = 115)" 86 "High_Less_Low" 56 37 "E" "More wooded
landscape" "Less historical
stability" "Low agricultural
intensity"
"516" "Beetles
(n = 115)" 86 "High_More_Low" 51 37 "F" "More wooded
landscape" "More historical
stability" "Low agricultural
intensity"
"517" "Beetles
(n = 115)" 87 "Low_Less_High" 50 45 "A" "Less wooded
landscape" "Less historical
stability" "High agricultural
intensity"
"518" "Beetles
(n = 115)" 87 "Low_More_High" 41 45 "B" "Less wooded
landscape" "More historical
stability" "High agricultural
intensity"
"519" "Beetles
(n = 115)" 87 "High_Less_High" 59 45 "C" "More wooded
landscape" "Less historical
stability" "High agricultural
intensity"
"520" "Beetles
(n = 115)" 87 "High_More_High" 54 45 "D" "More wooded
landscape" "More historical
stability" "High agricultural
intensity"
"521" "Beetles
(n = 115)" 87 "High_Less_Low" 67 45 "E" "More wooded
landscape" "Less historical
stability" "Low agricultural
intensity"
"522" "Beetles
(n = 115)" 87 "High_More_Low" 61 45 "F" "More wooded
landscape" "More historical
stability" "Low agricultural
intensity"
"523" "Beetles
(n = 115)" 88 "Low_Less_High" 49 41 "A" "Less wooded
landscape" "Less historical
stability" "High agricultural
intensity"
"524" "Beetles
(n = 115)" 88 "Low_More_High" 43 41 "B" "Less wooded
landscape" "More historical
stability" "High agricultural
intensity"
"525" "Beetles
(n = 115)" 88 "High_Less_High" 61 41 "C" "More wooded
landscape" "Less historical
stability" "High agricultural
intensity"
"526" "Beetles
(n = 115)" 88 "High_More_High" 51 41 "D" "More wooded
landscape" "More historical
stability" "High agricultural
intensity"
"527" "Beetles
(n = 115)" 88 "High_Less_Low" 72 41 "E" "More wooded
landscape" "Less historical
stability" "Low agricultural
intensity"
"528" "Beetles
(n = 115)" 88 "High_More_Low" 55 41 "F" "More wooded
landscape" "More historical
stability" "Low agricultural
intensity"
"529" "Beetles
(n = 115)" 89 "Low_Less_High" 47 48 "A" "Less wooded
landscape" "Less historical
stability" "High agricultural
intensity"
"530" "Beetles
(n = 115)" 89 "Low_More_High" 51 48 "B" "Less wooded
landscape" "More historical
stability" "High agricultural
intensity"
"531" "Beetles
(n = 115)" 89 "High_Less_High" 48 48 "C" "More wooded
landscape" "Less historical
stability" "High agricultural
intensity"
"532" "Beetles
(n = 115)" 89 "High_More_High" 55 48 "D" "More wooded
landscape" "More historical
stability" "High agricultural
intensity"
"533" "Beetles
(n = 115)" 89 "High_Less_Low" 69 48 "E" "More wooded
landscape" "Less historical
stability" "Low agricultural
intensity"
"534" "Beetles
(n = 115)" 89 "High_More_Low" 73 48 "F" "More wooded
landscape" "More historical
stability" "Low agricultural
intensity"
"535" "Beetles
(n = 115)" 90 "Low_Less_High" 54 50 "A" "Less wooded
landscape" "Less historical
stability" "High agricultural
intensity"
"536" "Beetles
(n = 115)" 90 "Low_More_High" 49 50 "B" "Less wooded
landscape" "More historical
stability" "High agricultural
intensity"
"537" "Beetles
(n = 115)" 90 "High_Less_High" 62 50 "C" "More wooded
landscape" "Less historical
stability" "High agricultural
intensity"
"538" "Beetles
(n = 115)" 90 "High_More_High" 48 50 "D" "More wooded
landscape" "More historical
stability" "High agricultural
intensity"
"539" "Beetles
(n = 115)" 90 "High_Less_Low" 74 50 "E" "More wooded
landscape" "Less historical
stability" "Low agricultural
intensity"
"540" "Beetles
(n = 115)" 90 "High_More_Low" 59 50 "F" "More wooded
landscape" "More historical
stability" "Low agricultural
intensity"
"541" "Beetles
(n = 115)" 91 "Low_Less_High" 56 55 "A" "Less wooded
landscape" "Less historical
stability" "High agricultural
intensity"
"542" "Beetles
(n = 115)" 91 "Low_More_High" 51 55 "B" "Less wooded
landscape" "More historical
stability" "High agricultural
intensity"
"543" "Beetles
(n = 115)" 91 "High_Less_High" 69 55 "C" "More wooded
landscape" "Less historical
stability" "High agricultural
intensity"
"544" "Beetles
(n = 115)" 91 "High_More_High" 67 55 "D" "More wooded
landscape" "More historical
stability" "High agricultural
intensity"
"545" "Beetles
(n = 115)" 91 "High_Less_Low" 78 55 "E" "More wooded
landscape" "Less historical
stability" "Low agricultural
intensity"
"546" "Beetles
(n = 115)" 91 "High_More_Low" 78 55 "F" "More wooded
landscape" "More historical
stability" "Low agricultural
intensity"
"547" "Beetles
(n = 115)" 92 "Low_Less_High" 47 52 "A" "Less wooded
landscape" "Less historical
stability" "High agricultural
intensity"
"548" "Beetles
(n = 115)" 92 "Low_More_High" 52 52 "B" "Less wooded
landscape" "More historical
stability" "High agricultural
intensity"
"549" "Beetles
(n = 115)" 92 "High_Less_High" 52 52 "C" "More wooded
landscape" "Less historical
stability" "High agricultural
intensity"
"550" "Beetles
(n = 115)" 92 "High_More_High" 54 52 "D" "More wooded
landscape" "More historical
stability" "High agricultural
intensity"
"551" "Beetles
(n = 115)" 92 "High_Less_Low" 60 52 "E" "More wooded
landscape" "Less historical
stability" "Low agricultural
intensity"
"552" "Beetles
(n = 115)" 92 "High_More_Low" 57 52 "F" "More wooded
landscape" "More historical
stability" "Low agricultural
intensity"
"553" "Beetles
(n = 115)" 93 "Low_Less_High" 59 47 "A" "Less wooded
landscape" "Less historical
stability" "High agricultural
intensity"
"554" "Beetles
(n = 115)" 93 "Low_More_High" 50 47 "B" "Less wooded
landscape" "More historical
stability" "High agricultural
intensity"
"555" "Beetles
(n = 115)" 93 "High_Less_High" 57 47 "C" "More wooded
landscape" "Less historical
stability" "High agricultural
intensity"
"556" "Beetles
(n = 115)" 93 "High_More_High" 55 47 "D" "More wooded
landscape" "More historical
stability" "High agricultural
intensity"
"557" "Beetles
(n = 115)" 93 "High_Less_Low" 59 47 "E" "More wooded
landscape" "Less historical
stability" "Low agricultural
intensity"
"558" "Beetles
(n = 115)" 93 "High_More_Low" 60 47 "F" "More wooded
landscape" "More historical
stability" "Low agricultural
intensity"
"559" "Beetles
(n = 115)" 94 "Low_Less_High" 44 50 "A" "Less wooded
landscape" "Less historical
stability" "High agricultural
intensity"
"560" "Beetles
(n = 115)" 94 "Low_More_High" 58 50 "B" "Less wooded
landscape" "More historical
stability" "High agricultural
intensity"
"561" "Beetles
(n = 115)" 94 "High_Less_High" 50 50 "C" "More wooded
landscape" "Less historical
stability" "High agricultural
intensity"
"562" "Beetles
(n = 115)" 94 "High_More_High" 62 50 "D" "More wooded
landscape" "More historical
stability" "High agricultural
intensity"
"563" "Beetles
(n = 115)" 94 "High_Less_Low" 66 50 "E" "More wooded
landscape" "Less historical
stability" "Low agricultural
intensity"
"564" "Beetles
(n = 115)" 94 "High_More_Low" 72 50 "F" "More wooded
landscape" "More historical
stability" "Low agricultural
intensity"
"565" "Beetles
(n = 115)" 95 "Low_Less_High" 56 45 "A" "Less wooded
landscape" "Less historical
stability" "High agricultural
intensity"
"566" "Beetles
(n = 115)" 95 "Low_More_High" 50 45 "B" "Less wooded
landscape" "More historical
stability" "High agricultural
intensity"
"567" "Beetles
(n = 115)" 95 "High_Less_High" 58 45 "C" "More wooded
landscape" "Less historical
stability" "High agricultural
intensity"
"568" "Beetles
(n = 115)" 95 "High_More_High" 50 45 "D" "More wooded
landscape" "More historical
stability" "High agricultural
intensity"
"569" "Beetles
(n = 115)" 95 "High_Less_Low" 72 45 "E" "More wooded
landscape" "Less historical
stability" "Low agricultural
intensity"
"570" "Beetles
(n = 115)" 95 "High_More_Low" 69 45 "F" "More wooded
landscape" "More historical
stability" "Low agricultural
intensity"
"571" "Beetles
(n = 115)" 96 "Low_Less_High" 38 47 "A" "Less wooded
landscape" "Less historical
stability" "High agricultural
intensity"
"572" "Beetles
(n = 115)" 96 "Low_More_High" 49 47 "B" "Less wooded
landscape" "More historical
stability" "High agricultural
intensity"
"573" "Beetles
(n = 115)" 96 "High_Less_High" 52 47 "C" "More wooded
landscape" "Less historical
stability" "High agricultural
intensity"
"574" "Beetles
(n = 115)" 96 "High_More_High" 56 47 "D" "More wooded
landscape" "More historical
stability" "High agricultural
intensity"
"575" "Beetles
(n = 115)" 96 "High_Less_Low" 71 47 "E" "More wooded
landscape" "Less historical
stability" "Low agricultural
intensity"
"576" "Beetles
(n = 115)" 96 "High_More_Low" 72 47 "F" "More wooded
landscape" "More historical
stability" "Low agricultural
intensity"
"577" "Beetles
(n = 115)" 97 "Low_Less_High" 39 48 "A" "Less wooded
landscape" "Less historical
stability" "High agricultural
intensity"
"578" "Beetles
(n = 115)" 97 "Low_More_High" 41 48 "B" "Less wooded
landscape" "More historical
stability" "High agricultural
intensity"
"579" "Beetles
(n = 115)" 97 "High_Less_High" 52 48 "C" "More wooded
landscape" "Less historical
stability" "High agricultural
intensity"
"580" "Beetles
(n = 115)" 97 "High_More_High" 58 48 "D" "More wooded
landscape" "More historical
stability" "High agricultural
intensity"
"581" "Beetles
(n = 115)" 97 "High_Less_Low" 61 48 "E" "More wooded
landscape" "Less historical
stability" "Low agricultural
intensity"
"582" "Beetles
(n = 115)" 97 "High_More_Low" 70 48 "F" "More wooded
landscape" "More historical
stability" "Low agricultural
intensity"
"583" "Beetles
(n = 115)" 98 "Low_Less_High" 39 54 "A" "Less wooded
landscape" "Less historical
stability" "High agricultural
intensity"
"584" "Beetles
(n = 115)" 98 "Low_More_High" 42 54 "B" "Less wooded
landscape" "More historical
stability" "High agricultural
intensity"
"585" "Beetles
(n = 115)" 98 "High_Less_High" 53 54 "C" "More wooded
landscape" "Less historical
stability" "High agricultural
intensity"
"586" "Beetles
(n = 115)" 98 "High_More_High" 58 54 "D" "More wooded
landscape" "More historical
stability" "High agricultural
intensity"
"587" "Beetles
(n = 115)" 98 "High_Less_Low" 77 54 "E" "More wooded
landscape" "Less historical
stability" "Low agricultural
intensity"
"588" "Beetles
(n = 115)" 98 "High_More_Low" 75 54 "F" "More wooded
landscape" "More historical
stability" "Low agricultural
intensity"
"589" "Beetles
(n = 115)" 99 "Low_Less_High" 46 42 "A" "Less wooded
landscape" "Less historical
stability" "High agricultural
intensity"
"590" "Beetles
(n = 115)" 99 "Low_More_High" 52 42 "B" "Less wooded
landscape" "More historical
stability" "High agricultural
intensity"
"591" "Beetles
(n = 115)" 99 "High_Less_High" 49 42 "C" "More wooded
landscape" "Less historical
stability" "High agricultural
intensity"
"592" "Beetles
(n = 115)" 99 "High_More_High" 57 42 "D" "More wooded
landscape" "More historical
stability" "High agricultural
intensity"
"593" "Beetles
(n = 115)" 99 "High_Less_Low" 62 42 "E" "More wooded
landscape" "Less historical
stability" "Low agricultural
intensity"
"594" "Beetles
(n = 115)" 99 "High_More_Low" 76 42 "F" "More wooded
landscape" "More historical
stability" "Low agricultural
intensity"
"595" "Beetles
(n = 115)" 100 "Low_Less_High" 45 55 "A" "Less wooded
landscape" "Less historical
stability" "High agricultural
intensity"
"596" "Beetles
(n = 115)" 100 "Low_More_High" 52 55 "B" "Less wooded
landscape" "More historical
stability" "High agricultural
intensity"
"597" "Beetles
(n = 115)" 100 "High_Less_High" 60 55 "C" "More wooded
landscape" "Less historical
stability" "High agricultural
intensity"
"598" "Beetles
(n = 115)" 100 "High_More_High" 64 55 "D" "More wooded
landscape" "More historical
stability" "High agricultural
intensity"
"599" "Beetles
(n = 115)" 100 "High_Less_Low" 73 55 "E" "More wooded
landscape" "Less historical
stability" "Low agricultural
intensity"
"600" "Beetles
(n = 115)" 100 "High_More_Low" 73 55 "F" "More wooded
landscape" "More historical
stability" "Low agricultural
intensity"
"601" "Beetles
(n = 115)" 101 "Low_Less_High" 48 52 "A" "Less wooded
landscape" "Less historical
stability" "High agricultural
intensity"
"602" "Beetles
(n = 115)" 101 "Low_More_High" 62 52 "B" "Less wooded
landscape" "More historical
stability" "High agricultural
intensity"
"603" "Beetles
(n = 115)" 101 "High_Less_High" 68 52 "C" "More wooded
landscape" "Less historical
stability" "High agricultural
intensity"
"604" "Beetles
(n = 115)" 101 "High_More_High" 76 52 "D" "More wooded
landscape" "More historical
stability" "High agricultural
intensity"
"605" "Beetles
(n = 115)" 101 "High_Less_Low" 72 52 "E" "More wooded
landscape" "Less historical
stability" "Low agricultural
intensity"
"606" "Beetles
(n = 115)" 101 "High_More_Low" 79 52 "F" "More wooded
landscape" "More historical
stability" "Low agricultural
intensity"
"607" "Beetles
(n = 115)" 102 "Low_Less_High" 53 49 "A" "Less wooded
landscape" "Less historical
stability" "High agricultural
intensity"
"608" "Beetles
(n = 115)" 102 "Low_More_High" 52 49 "B" "Less wooded
landscape" "More historical
stability" "High agricultural
intensity"
"609" "Beetles
(n = 115)" 102 "High_Less_High" 68 49 "C" "More wooded
landscape" "Less historical
stability" "High agricultural
intensity"
"610" "Beetles
(n = 115)" 102 "High_More_High" 64 49 "D" "More wooded
landscape" "More historical
stability" "High agricultural
intensity"
"611" "Beetles
(n = 115)" 102 "High_Less_Low" 74 49 "E" "More wooded
landscape" "Less historical
stability" "Low agricultural
intensity"
"612" "Beetles
(n = 115)" 102 "High_More_Low" 69 49 "F" "More wooded
landscape" "More historical
stability" "Low agricultural
intensity"
"613" "Beetles
(n = 115)" 103 "Low_Less_High" 56 57 "A" "Less wooded
landscape" "Less historical
stability" "High agricultural
intensity"
"614" "Beetles
(n = 115)" 103 "Low_More_High" 59 57 "B" "Less wooded
landscape" "More historical
stability" "High agricultural
intensity"
"615" "Beetles
(n = 115)" 103 "High_Less_High" 69 57 "C" "More wooded
landscape" "Less historical
stability" "High agricultural
intensity"
"616" "Beetles
(n = 115)" 103 "High_More_High" 68 57 "D" "More wooded
landscape" "More historical
stability" "High agricultural
intensity"
"617" "Beetles
(n = 115)" 103 "High_Less_Low" 75 57 "E" "More wooded
landscape" "Less historical
stability" "Low agricultural
intensity"
"618" "Beetles
(n = 115)" 103 "High_More_Low" 70 57 "F" "More wooded
landscape" "More historical
stability" "Low agricultural
intensity"
"619" "Beetles
(n = 115)" 104 "Low_Less_High" 71 53 "A" "Less wooded
landscape" "Less historical
stability" "High agricultural
intensity"
"620" "Beetles
(n = 115)" 104 "Low_More_High" 51 53 "B" "Less wooded
landscape" "More historical
stability" "High agricultural
intensity"
"621" "Beetles
(n = 115)" 104 "High_Less_High" 70 53 "C" "More wooded
landscape" "Less historical
stability" "High agricultural
intensity"
"622" "Beetles
(n = 115)" 104 "High_More_High" 58 53 "D" "More wooded
landscape" "More historical
stability" "High agricultural
intensity"
"623" "Beetles
(n = 115)" 104 "High_Less_Low" 71 53 "E" "More wooded
landscape" "Less historical
stability" "Low agricultural
intensity"
"624" "Beetles
(n = 115)" 104 "High_More_Low" 57 53 "F" "More wooded
landscape" "More historical
stability" "Low agricultural
intensity"
"625" "Beetles
(n = 115)" 105 "Low_Less_High" 58 50 "A" "Less wooded
landscape" "Less historical
stability" "High agricultural
intensity"
"626" "Beetles
(n = 115)" 105 "Low_More_High" 39 50 "B" "Less wooded
landscape" "More historical
stability" "High agricultural
intensity"
"627" "Beetles
(n = 115)" 105 "High_Less_High" 60 50 "C" "More wooded
landscape" "Less historical
stability" "High agricultural
intensity"
"628" "Beetles
(n = 115)" 105 "High_More_High" 43 50 "D" "More wooded
landscape" "More historical
stability" "High agricultural
intensity"
"629" "Beetles
(n = 115)" 105 "High_Less_Low" 67 50 "E" "More wooded
landscape" "Less historical
stability" "Low agricultural
intensity"
"630" "Beetles
(n = 115)" 105 "High_More_Low" 40 50 "F" "More wooded
landscape" "More historical
stability" "Low agricultural
intensity"
"631" "Beetles
(n = 115)" 106 "Low_Less_High" 67 51 "A" "Less wooded
landscape" "Less historical
stability" "High agricultural
intensity"
"632" "Beetles
(n = 115)" 106 "Low_More_High" 46 51 "B" "Less wooded
landscape" "More historical
stability" "High agricultural
intensity"
"633" "Beetles
(n = 115)" 106 "High_Less_High" 63 51 "C" "More wooded
landscape" "Less historical
stability" "High agricultural
intensity"
"634" "Beetles
(n = 115)" 106 "High_More_High" 42 51 "D" "More wooded
landscape" "More historical
stability" "High agricultural
intensity"
"635" "Beetles
(n = 115)" 106 "High_Less_Low" 75 51 "E" "More wooded
landscape" "Less historical
stability" "Low agricultural
intensity"
"636" "Beetles
(n = 115)" 106 "High_More_Low" 53 51 "F" "More wooded
landscape" "More historical
stability" "Low agricultural
intensity"
"637" "Beetles
(n = 115)" 107 "Low_Less_High" 58 48 "A" "Less wooded
landscape" "Less historical
stability" "High agricultural
intensity"
"638" "Beetles
(n = 115)" 107 "Low_More_High" 56 48 "B" "Less wooded
landscape" "More historical
stability" "High agricultural
intensity"
"639" "Beetles
(n = 115)" 107 "High_Less_High" 62 48 "C" "More wooded
landscape" "Less historical
stability" "High agricultural
intensity"
"640" "Beetles
(n = 115)" 107 "High_More_High" 51 48 "D" "More wooded
landscape" "More historical
stability" "High agricultural
intensity"
"641" "Beetles
(n = 115)" 107 "High_Less_Low" 60 48 "E" "More wooded
landscape" "Less historical
stability" "Low agricultural
intensity"
"642" "Beetles
(n = 115)" 107 "High_More_Low" 54 48 "F" "More wooded
landscape" "More historical
stability" "Low agricultural
intensity"
"643" "Beetles
(n = 115)" 108 "Low_Less_High" 58 53 "A" "Less wooded
landscape" "Less historical
stability" "High agricultural
intensity"
"644" "Beetles
(n = 115)" 108 "Low_More_High" 55 53 "B" "Less wooded
landscape" "More historical
stability" "High agricultural
intensity"
"645" "Beetles
(n = 115)" 108 "High_Less_High" 56 53 "C" "More wooded
landscape" "Less historical
stability" "High agricultural
intensity"
"646" "Beetles
(n = 115)" 108 "High_More_High" 56 53 "D" "More wooded
landscape" "More historical
stability" "High agricultural
intensity"
"647" "Beetles
(n = 115)" 108 "High_Less_Low" 51 53 "E" "More wooded
landscape" "Less historical
stability" "Low agricultural
intensity"
"648" "Beetles
(n = 115)" 108 "High_More_Low" 46 53 "F" "More wooded
landscape" "More historical
stability" "Low agricultural
intensity"
"649" "Beetles
(n = 115)" 109 "Low_Less_High" 71 47 "A" "Less wooded
landscape" "Less historical
stability" "High agricultural
intensity"
"650" "Beetles
(n = 115)" 109 "Low_More_High" 50 47 "B" "Less wooded
landscape" "More historical
stability" "High agricultural
intensity"
"651" "Beetles
(n = 115)" 109 "High_Less_High" 73 47 "C" "More wooded
landscape" "Less historical
stability" "High agricultural
intensity"
"652" "Beetles
(n = 115)" 109 "High_More_High" 51 47 "D" "More wooded
landscape" "More historical
stability" "High agricultural
intensity"
"653" "Beetles
(n = 115)" 109 "High_Less_Low" 70 47 "E" "More wooded
landscape" "Less historical
stability" "Low agricultural
intensity"
"654" "Beetles
(n = 115)" 109 "High_More_Low" 43 47 "F" "More wooded
landscape" "More historical
stability" "Low agricultural
intensity"
"655" "Beetles
(n = 115)" 110 "Low_Less_High" 57 46 "A" "Less wooded
landscape" "Less historical
stability" "High agricultural
intensity"
"656" "Beetles
(n = 115)" 110 "Low_More_High" 57 46 "B" "Less wooded
landscape" "More historical
stability" "High agricultural
intensity"
"657" "Beetles
(n = 115)" 110 "High_Less_High" 64 46 "C" "More wooded
landscape" "Less historical
stability" "High agricultural
intensity"
"658" "Beetles
(n = 115)" 110 "High_More_High" 58 46 "D" "More wooded
landscape" "More historical
stability" "High agricultural
intensity"
"659" "Beetles
(n = 115)" 110 "High_Less_Low" 52 46 "E" "More wooded
landscape" "Less historical
stability" "Low agricultural
intensity"
"660" "Beetles
(n = 115)" 110 "High_More_Low" 48 46 "F" "More wooded
landscape" "More historical
stability" "Low agricultural
intensity"
"661" "Beetles
(n = 115)" 111 "Low_Less_High" 69 58 "A" "Less wooded
landscape" "Less historical
stability" "High agricultural
intensity"
"662" "Beetles
(n = 115)" 111 "Low_More_High" 50 58 "B" "Less wooded
landscape" "More historical
stability" "High agricultural
intensity"
"663" "Beetles
(n = 115)" 111 "High_Less_High" 71 58 "C" "More wooded
landscape" "Less historical
stability" "High agricultural
intensity"
"664" "Beetles
(n = 115)" 111 "High_More_High" 60 58 "D" "More wooded
landscape" "More historical
stability" "High agricultural
intensity"
"665" "Beetles
(n = 115)" 111 "High_Less_Low" 67 58 "E" "More wooded
landscape" "Less historical
stability" "Low agricultural
intensity"
"666" "Beetles
(n = 115)" 111 "High_More_Low" 50 58 "F" "More wooded
landscape" "More historical
stability" "Low agricultural
intensity"
"667" "Beetles
(n = 115)" 112 "Low_Less_High" 80 58 "A" "Less wooded
landscape" "Less historical
stability" "High agricultural
intensity"
"668" "Beetles
(n = 115)" 112 "Low_More_High" 56 58 "B" "Less wooded
landscape" "More historical
stability" "High agricultural
intensity"
"669" "Beetles
(n = 115)" 112 "High_Less_High" 88 58 "C" "More wooded
landscape" "Less historical
stability" "High agricultural
intensity"
"670" "Beetles
(n = 115)" 112 "High_More_High" 67 58 "D" "More wooded
landscape" "More historical
stability" "High agricultural
intensity"
"671" "Beetles
(n = 115)" 112 "High_Less_Low" 79 58 "E" "More wooded
landscape" "Less historical
stability" "Low agricultural
intensity"
"672" "Beetles
(n = 115)" 112 "High_More_Low" 61 58 "F" "More wooded
landscape" "More historical
stability" "Low agricultural
intensity"
"673" "Beetles
(n = 115)" 113 "Low_Less_High" 71 62 "A" "Less wooded
landscape" "Less historical
stability" "High agricultural
intensity"
"674" "Beetles
(n = 115)" 113 "Low_More_High" 57 62 "B" "Less wooded
landscape" "More historical
stability" "High agricultural
intensity"
"675" "Beetles
(n = 115)" 113 "High_Less_High" 85 62 "C" "More wooded
landscape" "Less historical
stability" "High agricultural
intensity"
"676" "Beetles
(n = 115)" 113 "High_More_High" 72 62 "D" "More wooded
landscape" "More historical
stability" "High agricultural
intensity"
"677" "Beetles
(n = 115)" 113 "High_Less_Low" 87 62 "E" "More wooded
landscape" "Less historical
stability" "Low agricultural
intensity"
"678" "Beetles
(n = 115)" 113 "High_More_Low" 73 62 "F" "More wooded
landscape" "More historical
stability" "Low agricultural
intensity"
"679" "Beetles
(n = 115)" 114 "Low_Less_High" 77 63 "A" "Less wooded
landscape" "Less historical
stability" "High agricultural
intensity"
"680" "Beetles
(n = 115)" 114 "Low_More_High" 60 63 "B" "Less wooded
landscape" "More historical
stability" "High agricultural
intensity"
"681" "Beetles
(n = 115)" 114 "High_Less_High" 74 63 "C" "More wooded
landscape" "Less historical
stability" "High agricultural
intensity"
"682" "Beetles
(n = 115)" 114 "High_More_High" 62 63 "D" "More wooded
landscape" "More historical
stability" "High agricultural
intensity"
"683" "Beetles
(n = 115)" 114 "High_Less_Low" 84 63 "E" "More wooded
landscape" "Less historical
stability" "Low agricultural
intensity"
"684" "Beetles
(n = 115)" 114 "High_More_Low" 70 63 "F" "More wooded
landscape" "More historical
stability" "Low agricultural
intensity"
"685" "Beetles
(n = 115)" 115 "Low_Less_High" 77 56 "A" "Less wooded
landscape" "Less historical
stability" "High agricultural
intensity"
"686" "Beetles
(n = 115)" 115 "Low_More_High" 61 56 "B" "Less wooded
landscape" "More historical
stability" "High agricultural
intensity"
"687" "Beetles
(n = 115)" 115 "High_Less_High" 77 56 "C" "More wooded
landscape" "Less historical
stability" "High agricultural
intensity"
"688" "Beetles
(n = 115)" 115 "High_More_High" 60 56 "D" "More wooded
landscape" "More historical
stability" "High agricultural
intensity"
"689" "Beetles
(n = 115)" 115 "High_Less_Low" 80 56 "E" "More wooded
landscape" "Less historical
stability" "Low agricultural
intensity"
"690" "Beetles
(n = 115)" 115 "High_More_Low" 59 56 "F" "More wooded
landscape" "More historical
stability" "Low agricultural
intensity"
"691" "Beetles
(n = 115)" 116 "Low_Less_High" 79 62 "A" "Less wooded
landscape" "Less historical
stability" "High agricultural
intensity"
"692" "Beetles
(n = 115)" 116 "Low_More_High" 61 62 "B" "Less wooded
landscape" "More historical
stability" "High agricultural
intensity"
"693" "Beetles
(n = 115)" 116 "High_Less_High" 82 62 "C" "More wooded
landscape" "Less historical
stability" "High agricultural
intensity"
"694" "Beetles
(n = 115)" 116 "High_More_High" 60 62 "D" "More wooded
landscape" "More historical
stability" "High agricultural
intensity"
"695" "Beetles
(n = 115)" 116 "High_Less_Low" 78 62 "E" "More wooded
landscape" "Less historical
stability" "Low agricultural
intensity"
"696" "Beetles
(n = 115)" 116 "High_More_Low" 58 62 "F" "More wooded
landscape" "More historical
stability" "Low agricultural
intensity"
"697" "Beetles
(n = 115)" 117 "Low_Less_High" 75 56 "A" "Less wooded
landscape" "Less historical
stability" "High agricultural
intensity"
"698" "Beetles
(n = 115)" 117 "Low_More_High" 46 56 "B" "Less wooded
landscape" "More historical
stability" "High agricultural
intensity"
"699" "Beetles
(n = 115)" 117 "High_Less_High" 82 56 "C" "More wooded
landscape" "Less historical
stability" "High agricultural
intensity"
"700" "Beetles
(n = 115)" 117 "High_More_High" 54 56 "D" "More wooded
landscape" "More historical
stability" "High agricultural
intensity"
"701" "Beetles
(n = 115)" 117 "High_Less_Low" 83 56 "E" "More wooded
landscape" "Less historical
stability" "Low agricultural
intensity"
"702" "Beetles
(n = 115)" 117 "High_More_Low" 57 56 "F" "More wooded
landscape" "More historical
stability" "Low agricultural
intensity"
"703" "Beetles
(n = 115)" 118 "Low_Less_High" 79 52 "A" "Less wooded
landscape" "Less historical
stability" "High agricultural
intensity"
"704" "Beetles
(n = 115)" 118 "Low_More_High" 51 52 "B" "Less wooded
landscape" "More historical
stability" "High agricultural
intensity"
"705" "Beetles
(n = 115)" 118 "High_Less_High" 80 52 "C" "More wooded
landscape" "Less historical
stability" "High agricultural
intensity"
"706" "Beetles
(n = 115)" 118 "High_More_High" 49 52 "D" "More wooded
landscape" "More historical
stability" "High agricultural
intensity"
"707" "Beetles
(n = 115)" 118 "High_Less_Low" 80 52 "E" "More wooded
landscape" "Less historical
stability" "Low agricultural
intensity"
"708" "Beetles
(n = 115)" 118 "High_More_Low" 49 52 "F" "More wooded
landscape" "More historical
stability" "Low agricultural
intensity"
"709" "Beetles
(n = 115)" 119 "Low_Less_High" 74 62 "A" "Less wooded
landscape" "Less historical
stability" "High agricultural
intensity"
"710" "Beetles
(n = 115)" 119 "Low_More_High" 52 62 "B" "Less wooded
landscape" "More historical
stability" "High agricultural
intensity"
"711" "Beetles
(n = 115)" 119 "High_Less_High" 70 62 "C" "More wooded
landscape" "Less historical
stability" "High agricultural
intensity"
"712" "Beetles
(n = 115)" 119 "High_More_High" 51 62 "D" "More wooded
landscape" "More historical
stability" "High agricultural
intensity"
"713" "Beetles
(n = 115)" 119 "High_Less_Low" 75 62 "E" "More wooded
landscape" "Less historical
stability" "Low agricultural
intensity"
"714" "Beetles
(n = 115)" 119 "High_More_Low" 56 62 "F" "More wooded
landscape" "More historical
stability" "Low agricultural
intensity"
"715" "Beetles
(n = 115)" 120 "Low_Less_High" 76 49 "A" "Less wooded
landscape" "Less historical
stability" "High agricultural
intensity"
"716" "Beetles
(n = 115)" 120 "Low_More_High" 54 49 "B" "Less wooded
landscape" "More historical
stability" "High agricultural
intensity"
"717" "Beetles
(n = 115)" 120 "High_Less_High" 81 49 "C" "More wooded
landscape" "Less historical
stability" "High agricultural
intensity"
"718" "Beetles
(n = 115)" 120 "High_More_High" 58 49 "D" "More wooded
landscape" "More historical
stability" "High agricultural
intensity"
"719" "Beetles
(n = 115)" 120 "High_Less_Low" 78 49 "E" "More wooded
landscape" "Less historical
stability" "Low agricultural
intensity"
"720" "Beetles
(n = 115)" 120 "High_More_Low" 54 49 "F" "More wooded
landscape" "More historical
stability" "Low agricultural
intensity"
"721" "Beetles
(n = 115)" 121 "Low_Less_High" 75 51 "A" "Less wooded
landscape" "Less historical
stability" "High agricultural
intensity"
"722" "Beetles
(n = 115)" 121 "Low_More_High" 46 51 "B" "Less wooded
landscape" "More historical
stability" "High agricultural
intensity"
"723" "Beetles
(n = 115)" 121 "High_Less_High" 71 51 "C" "More wooded
landscape" "Less historical
stability" "High agricultural
intensity"
"724" "Beetles
(n = 115)" 121 "High_More_High" 38 51 "D" "More wooded
landscape" "More historical
stability" "High agricultural
intensity"
"725" "Beetles
(n = 115)" 121 "High_Less_Low" 68 51 "E" "More wooded
landscape" "Less historical
stability" "Low agricultural
intensity"
"726" "Beetles
(n = 115)" 121 "High_More_Low" 41 51 "F" "More wooded
landscape" "More historical
stability" "Low agricultural
intensity"
"727" "Beetles
(n = 115)" 122 "Low_Less_High" 64 56 "A" "Less wooded
landscape" "Less historical
stability" "High agricultural
intensity"
"728" "Beetles
(n = 115)" 122 "Low_More_High" 48 56 "B" "Less wooded
landscape" "More historical
stability" "High agricultural
intensity"
"729" "Beetles
(n = 115)" 122 "High_Less_High" 72 56 "C" "More wooded
landscape" "Less historical
stability" "High agricultural
intensity"
"730" "Beetles
(n = 115)" 122 "High_More_High" 59 56 "D" "More wooded
landscape" "More historical
stability" "High agricultural
intensity"
"731" "Beetles
(n = 115)" 122 "High_Less_Low" 69 56 "E" "More wooded
landscape" "Less historical
stability" "Low agricultural
intensity"
"732" "Beetles
(n = 115)" 122 "High_More_Low" 54 56 "F" "More wooded
landscape" "More historical
stability" "Low agricultural
intensity"
"733" "Beetles
(n = 115)" 123 "Low_Less_High" 71 61 "A" "Less wooded
landscape" "Less historical
stability" "High agricultural
intensity"
"734" "Beetles
(n = 115)" 123 "Low_More_High" 43 61 "B" "Less wooded
landscape" "More historical
stability" "High agricultural
intensity"
"735" "Beetles
(n = 115)" 123 "High_Less_High" 81 61 "C" "More wooded
landscape" "Less historical
stability" "High agricultural
intensity"
"736" "Beetles
(n = 115)" 123 "High_More_High" 51 61 "D" "More wooded
landscape" "More historical
stability" "High agricultural
intensity"
"737" "Beetles
(n = 115)" 123 "High_Less_Low" 82 61 "E" "More wooded
landscape" "Less historical
stability" "Low agricultural
intensity"
"738" "Beetles
(n = 115)" 123 "High_More_Low" 49 61 "F" "More wooded
landscape" "More historical
stability" "Low agricultural
intensity"
"739" "Beetles
(n = 115)" 124 "Low_Less_High" 65 56 "A" "Less wooded
landscape" "Less historical
stability" "High agricultural
intensity"
"740" "Beetles
(n = 115)" 124 "Low_More_High" 42 56 "B" "Less wooded
landscape" "More historical
stability" "High agricultural
intensity"
"741" "Beetles
(n = 115)" 124 "High_Less_High" 81 56 "C" "More wooded
landscape" "Less historical
stability" "High agricultural
intensity"
"742" "Beetles
(n = 115)" 124 "High_More_High" 56 56 "D" "More wooded
landscape" "More historical
stability" "High agricultural
intensity"
"743" "Beetles
(n = 115)" 124 "High_Less_Low" 79 56 "E" "More wooded
landscape" "Less historical
stability" "Low agricultural
intensity"
"744" "Beetles
(n = 115)" 124 "High_More_Low" 50 56 "F" "More wooded
landscape" "More historical
stability" "Low agricultural
intensity"
"745" "Beetles
(n = 115)" 125 "Low_Less_High" 82 61 "A" "Less wooded
landscape" "Less historical
stability" "High agricultural
intensity"
"746" "Beetles
(n = 115)" 125 "Low_More_High" 48 61 "B" "Less wooded
landscape" "More historical
stability" "High agricultural
intensity"
"747" "Beetles
(n = 115)" 125 "High_Less_High" 87 61 "C" "More wooded
landscape" "Less historical
stability" "High agricultural
intensity"
"748" "Beetles
(n = 115)" 125 "High_More_High" 59 61 "D" "More wooded
landscape" "More historical
stability" "High agricultural
intensity"
"749" "Beetles
(n = 115)" 125 "High_Less_Low" 91 61 "E" "More wooded
landscape" "Less historical
stability" "Low agricultural
intensity"
"750" "Beetles
(n = 115)" 125 "High_More_Low" 58 61 "F" "More wooded
landscape" "More historical
stability" "Low agricultural
intensity"
"751" "Beetles
(n = 115)" 126 "Low_Less_High" 75 66 "A" "Less wooded
landscape" "Less historical
stability" "High agricultural
intensity"
"752" "Beetles
(n = 115)" 126 "Low_More_High" 50 66 "B" "Less wooded
landscape" "More historical
stability" "High agricultural
intensity"
"753" "Beetles
(n = 115)" 126 "High_Less_High" 80 66 "C" "More wooded
landscape" "Less historical
stability" "High agricultural
intensity"
"754" "Beetles
(n = 115)" 126 "High_More_High" 58 66 "D" "More wooded
landscape" "More historical
stability" "High agricultural
intensity"
"755" "Beetles
(n = 115)" 126 "High_Less_Low" 81 66 "E" "More wooded
landscape" "Less historical
stability" "Low agricultural
intensity"
"756" "Beetles
(n = 115)" 126 "High_More_Low" 62 66 "F" "More wooded
landscape" "More historical
stability" "Low agricultural
intensity"
"757" "Beetles
(n = 115)" 127 "Low_Less_High" 68 63 "A" "Less wooded
landscape" "Less historical
stability" "High agricultural
intensity"
"758" "Beetles
(n = 115)" 127 "Low_More_High" 49 63 "B" "Less wooded
landscape" "More historical
stability" "High agricultural
intensity"
"759" "Beetles
(n = 115)" 127 "High_Less_High" 86 63 "C" "More wooded
landscape" "Less historical
stability" "High agricultural
intensity"
"760" "Beetles
(n = 115)" 127 "High_More_High" 66 63 "D" "More wooded
landscape" "More historical
stability" "High agricultural
intensity"
"761" "Beetles
(n = 115)" 127 "High_Less_Low" 88 63 "E" "More wooded
landscape" "Less historical
stability" "Low agricultural
intensity"
"762" "Beetles
(n = 115)" 127 "High_More_Low" 64 63 "F" "More wooded
landscape" "More historical
stability" "Low agricultural
intensity"
"763" "Beetles
(n = 115)" 128 "Low_Less_High" 73 63 "A" "Less wooded
landscape" "Less historical
stability" "High agricultural
intensity"
"764" "Beetles
(n = 115)" 128 "Low_More_High" 45 63 "B" "Less wooded
landscape" "More historical
stability" "High agricultural
intensity"
"765" "Beetles
(n = 115)" 128 "High_Less_High" 74 63 "C" "More wooded
landscape" "Less historical
stability" "High agricultural
intensity"
"766" "Beetles
(n = 115)" 128 "High_More_High" 56 63 "D" "More wooded
landscape" "More historical
stability" "High agricultural
intensity"
"767" "Beetles
(n = 115)" 128 "High_Less_Low" 81 63 "E" "More wooded
landscape" "Less historical
stability" "Low agricultural
intensity"
"768" "Beetles
(n = 115)" 128 "High_More_Low" 51 63 "F" "More wooded
landscape" "More historical
stability" "Low agricultural
intensity"
"769" "Beetles
(n = 115)" 129 "Low_Less_High" 79 60 "A" "Less wooded
landscape" "Less historical
stability" "High agricultural
intensity"
"770" "Beetles
(n = 115)" 129 "Low_More_High" 49 60 "B" "Less wooded
landscape" "More historical
stability" "High agricultural
intensity"
"771" "Beetles
(n = 115)" 129 "High_Less_High" 89 60 "C" "More wooded
landscape" "Less historical
stability" "High agricultural
intensity"
"772" "Beetles
(n = 115)" 129 "High_More_High" 65 60 "D" "More wooded
landscape" "More historical
stability" "High agricultural
intensity"
"773" "Beetles
(n = 115)" 129 "High_Less_Low" 98 60 "E" "More wooded
landscape" "Less historical
stability" "Low agricultural
intensity"
"774" "Beetles
(n = 115)" 129 "High_More_Low" 70 60 "F" "More wooded
landscape" "More historical
stability" "Low agricultural
intensity"
"775" "Beetles
(n = 115)" 130 "Low_Less_High" 77 49 "A" "Less wooded
landscape" "Less historical
stability" "High agricultural
intensity"
"776" "Beetles
(n = 115)" 130 "Low_More_High" 55 49 "B" "Less wooded
landscape" "More historical
stability" "High agricultural
intensity"
"777" "Beetles
(n = 115)" 130 "High_Less_High" 84 49 "C" "More wooded
landscape" "Less historical
stability" "High agricultural
intensity"
"778" "Beetles
(n = 115)" 130 "High_More_High" 53 49 "D" "More wooded
landscape" "More historical
stability" "High agricultural
intensity"
"779" "Beetles
(n = 115)" 130 "High_Less_Low" 89 49 "E" "More wooded
landscape" "Less historical
stability" "Low agricultural
intensity"
"780" "Beetles
(n = 115)" 130 "High_More_Low" 66 49 "F" "More wooded
landscape" "More historical
stability" "Low agricultural
intensity"
"781" "Beetles
(n = 115)" 131 "Low_Less_High" 72 59 "A" "Less wooded
landscape" "Less historical
stability" "High agricultural
intensity"
"782" "Beetles
(n = 115)" 131 "Low_More_High" 46 59 "B" "Less wooded
landscape" "More historical
stability" "High agricultural
intensity"
"783" "Beetles
(n = 115)" 131 "High_Less_High" 78 59 "C" "More wooded
landscape" "Less historical
stability" "High agricultural
intensity"
"784" "Beetles
(n = 115)" 131 "High_More_High" 56 59 "D" "More wooded
landscape" "More historical
stability" "High agricultural
intensity"
"785" "Beetles
(n = 115)" 131 "High_Less_Low" 79 59 "E" "More wooded
landscape" "Less historical
stability" "Low agricultural
intensity"
"786" "Beetles
(n = 115)" 131 "High_More_Low" 62 59 "F" "More wooded
landscape" "More historical
stability" "Low agricultural
intensity"
"787" "Beetles
(n = 115)" 132 "Low_Less_High" 75 52 "A" "Less wooded
landscape" "Less historical
stability" "High agricultural
intensity"
"788" "Beetles
(n = 115)" 132 "Low_More_High" 47 52 "B" "Less wooded
landscape" "More historical
stability" "High agricultural
intensity"
"789" "Beetles
(n = 115)" 132 "High_Less_High" 82 52 "C" "More wooded
landscape" "Less historical
stability" "High agricultural
intensity"
"790" "Beetles
(n = 115)" 132 "High_More_High" 59 52 "D" "More wooded
landscape" "More historical
stability" "High agricultural
intensity"
"791" "Beetles
(n = 115)" 132 "High_Less_Low" 76 52 "E" "More wooded
landscape" "Less historical
stability" "Low agricultural
intensity"
"792" "Beetles
(n = 115)" 132 "High_More_Low" 53 52 "F" "More wooded
landscape" "More historical
stability" "Low agricultural
intensity"
"793" "Beetles
(n = 115)" 133 "Low_Less_High" 73 54 "A" "Less wooded
landscape" "Less historical
stability" "High agricultural
intensity"
"794" "Beetles
(n = 115)" 133 "Low_More_High" 55 54 "B" "Less wooded
landscape" "More historical
stability" "High agricultural
intensity"
"795" "Beetles
(n = 115)" 133 "High_Less_High" 82 54 "C" "More wooded
landscape" "Less historical
stability" "High agricultural
intensity"
"796" "Beetles
(n = 115)" 133 "High_More_High" 52 54 "D" "More wooded
landscape" "More historical
stability" "High agricultural
intensity"
"797" "Beetles
(n = 115)" 133 "High_Less_Low" 71 54 "E" "More wooded
landscape" "Less historical
stability" "Low agricultural
intensity"
"798" "Beetles
(n = 115)" 133 "High_More_Low" 46 54 "F" "More wooded
landscape" "More historical
stability" "Low agricultural
intensity"
"799" "Beetles
(n = 115)" 134 "Low_Less_High" 85 62 "A" "Less wooded
landscape" "Less historical
stability" "High agricultural
intensity"
"800" "Beetles
(n = 115)" 134 "Low_More_High" 59 62 "B" "Less wooded
landscape" "More historical
stability" "High agricultural
intensity"
"801" "Beetles
(n = 115)" 134 "High_Less_High" 85 62 "C" "More wooded
landscape" "Less historical
stability" "High agricultural
intensity"
"802" "Beetles
(n = 115)" 134 "High_More_High" 52 62 "D" "More wooded
landscape" "More historical
stability" "High agricultural
intensity"
"803" "Beetles
(n = 115)" 134 "High_Less_Low" 84 62 "E" "More wooded
landscape" "Less historical
stability" "Low agricultural
intensity"
"804" "Beetles
(n = 115)" 134 "High_More_Low" 42 62 "F" "More wooded
landscape" "More historical
stability" "Low agricultural
intensity"
"805" "Beetles
(n = 115)" 135 "Low_Less_High" 84 57 "A" "Less wooded
landscape" "Less historical
stability" "High agricultural
intensity"
"806" "Beetles
(n = 115)" 135 "Low_More_High" 50 57 "B" "Less wooded
landscape" "More historical
stability" "High agricultural
intensity"
"807" "Beetles
(n = 115)" 135 "High_Less_High" 79 57 "C" "More wooded
landscape" "Less historical
stability" "High agricultural
intensity"
"808" "Beetles
(n = 115)" 135 "High_More_High" 48 57 "D" "More wooded
landscape" "More historical
stability" "High agricultural
intensity"
"809" "Beetles
(n = 115)" 135 "High_Less_Low" 81 57 "E" "More wooded
landscape" "Less historical
stability" "Low agricultural
intensity"
"810" "Beetles
(n = 115)" 135 "High_More_Low" 45 57 "F" "More wooded
landscape" "More historical
stability" "Low agricultural
intensity"
"811" "Beetles
(n = 115)" 136 "Low_Less_High" 83 50 "A" "Less wooded
landscape" "Less historical
stability" "High agricultural
intensity"
"812" "Beetles
(n = 115)" 136 "Low_More_High" 48 50 "B" "Less wooded
landscape" "More historical
stability" "High agricultural
intensity"
"813" "Beetles
(n = 115)" 136 "High_Less_High" 73 50 "C" "More wooded
landscape" "Less historical
stability" "High agricultural
intensity"
"814" "Beetles
(n = 115)" 136 "High_More_High" 46 50 "D" "More wooded
landscape" "More historical
stability" "High agricultural
intensity"
"815" "Beetles
(n = 115)" 136 "High_Less_Low" 72 50 "E" "More wooded
landscape" "Less historical
stability" "Low agricultural
intensity"
"816" "Beetles
(n = 115)" 136 "High_More_Low" 46 50 "F" "More wooded
landscape" "More historical
stability" "Low agricultural
intensity"
"817" "Beetles
(n = 115)" 137 "Low_Less_High" 85 46 "A" "Less wooded
landscape" "Less historical
stability" "High agricultural
intensity"
"818" "Beetles
(n = 115)" 137 "Low_More_High" 44 46 "B" "Less wooded
landscape" "More historical
stability" "High agricultural
intensity"
"819" "Beetles
(n = 115)" 137 "High_Less_High" 79 46 "C" "More wooded
landscape" "Less historical
stability" "High agricultural
intensity"
"820" "Beetles
(n = 115)" 137 "High_More_High" 40 46 "D" "More wooded
landscape" "More historical
stability" "High agricultural
intensity"
"821" "Beetles
(n = 115)" 137 "High_Less_Low" 71 46 "E" "More wooded
landscape" "Less historical
stability" "Low agricultural
intensity"
"822" "Beetles
(n = 115)" 137 "High_More_Low" 30 46 "F" "More wooded
landscape" "More historical
stability" "Low agricultural
intensity"
"823" "Beetles
(n = 115)" 138 "Low_Less_High" 88 51 "A" "Less wooded
landscape" "Less historical
stability" "High agricultural
intensity"
"824" "Beetles
(n = 115)" 138 "Low_More_High" 44 51 "B" "Less wooded
landscape" "More historical
stability" "High agricultural
intensity"
"825" "Beetles
(n = 115)" 138 "High_Less_High" 78 51 "C" "More wooded
landscape" "Less historical
stability" "High agricultural
intensity"
"826" "Beetles
(n = 115)" 138 "High_More_High" 40 51 "D" "More wooded
landscape" "More historical
stability" "High agricultural
intensity"
"827" "Beetles
(n = 115)" 138 "High_Less_Low" 79 51 "E" "More wooded
landscape" "Less historical
stability" "Low agricultural
intensity"
"828" "Beetles
(n = 115)" 138 "High_More_Low" 29 51 "F" "More wooded
landscape" "More historical
stability" "Low agricultural
intensity"
"829" "Beetles
(n = 115)" 139 "Low_Less_High" 83 53 "A" "Less wooded
landscape" "Less historical
stability" "High agricultural
intensity"
"830" "Beetles
(n = 115)" 139 "Low_More_High" 43 53 "B" "Less wooded
landscape" "More historical
stability" "High agricultural
intensity"
"831" "Beetles
(n = 115)" 139 "High_Less_High" 71 53 "C" "More wooded
landscape" "Less historical
stability" "High agricultural
intensity"
"832" "Beetles
(n = 115)" 139 "High_More_High" 40 53 "D" "More wooded
landscape" "More historical
stability" "High agricultural
intensity"
"833" "Beetles
(n = 115)" 139 "High_Less_Low" 64 53 "E" "More wooded
landscape" "Less historical
stability" "Low agricultural
intensity"
"834" "Beetles
(n = 115)" 139 "High_More_Low" 33 53 "F" "More wooded
landscape" "More historical
stability" "Low agricultural
intensity"
"835" "Beetles
(n = 115)" 140 "Low_Less_High" 68 51 "A" "Less wooded
landscape" "Less historical
stability" "High agricultural
intensity"
"836" "Beetles
(n = 115)" 140 "Low_More_High" 39 51 "B" "Less wooded
landscape" "More historical
stability" "High agricultural
intensity"
"837" "Beetles
(n = 115)" 140 "High_Less_High" 64 51 "C" "More wooded
landscape" "Less historical
stability" "High agricultural
intensity"
"838" "Beetles
(n = 115)" 140 "High_More_High" 40 51 "D" "More wooded
landscape" "More historical
stability" "High agricultural
intensity"
"839" "Beetles
(n = 115)" 140 "High_Less_Low" 66 51 "E" "More wooded
landscape" "Less historical
stability" "Low agricultural
intensity"
"840" "Beetles
(n = 115)" 140 "High_More_Low" 39 51 "F" "More wooded
landscape" "More historical
stability" "Low agricultural
intensity"
"841" "Beetles
(n = 115)" 141 "Low_Less_High" 71 42 "A" "Less wooded
landscape" "Less historical
stability" "High agricultural
intensity"
"842" "Beetles
(n = 115)" 141 "Low_More_High" 36 42 "B" "Less wooded
landscape" "More historical
stability" "High agricultural
intensity"
"843" "Beetles
(n = 115)" 141 "High_Less_High" 70 42 "C" "More wooded
landscape" "Less historical
stability" "High agricultural
intensity"
"844" "Beetles
(n = 115)" 141 "High_More_High" 43 42 "D" "More wooded
landscape" "More historical
stability" "High agricultural
intensity"
"845" "Beetles
(n = 115)" 141 "High_Less_Low" 72 42 "E" "More wooded
landscape" "Less historical
stability" "Low agricultural
intensity"
"846" "Beetles
(n = 115)" 141 "High_More_Low" 37 42 "F" "More wooded
landscape" "More historical
stability" "Low agricultural
intensity"
"847" "Beetles
(n = 115)" 142 "Low_Less_High" 80 44 "A" "Less wooded
landscape" "Less historical
stability" "High agricultural
intensity"
"848" "Beetles
(n = 115)" 142 "Low_More_High" 40 44 "B" "Less wooded
landscape" "More historical
stability" "High agricultural
intensity"
"849" "Beetles
(n = 115)" 142 "High_Less_High" 77 44 "C" "More wooded
landscape" "Less historical
stability" "High agricultural
intensity"
"850" "Beetles
(n = 115)" 142 "High_More_High" 42 44 "D" "More wooded
landscape" "More historical
stability" "High agricultural
intensity"
"851" "Beetles
(n = 115)" 142 "High_Less_Low" 58 44 "E" "More wooded
landscape" "Less historical
stability" "Low agricultural
intensity"
"852" "Beetles
(n = 115)" 142 "High_More_Low" 37 44 "F" "More wooded
landscape" "More historical
stability" "Low agricultural
intensity"
"853" "Beetles
(n = 115)" 143 "Low_Less_High" 78 57 "A" "Less wooded
landscape" "Less historical
stability" "High agricultural
intensity"
"854" "Beetles
(n = 115)" 143 "Low_More_High" 38 57 "B" "Less wooded
landscape" "More historical
stability" "High agricultural
intensity"
"855" "Beetles
(n = 115)" 143 "High_Less_High" 90 57 "C" "More wooded
landscape" "Less historical
stability" "High agricultural
intensity"
"856" "Beetles
(n = 115)" 143 "High_More_High" 50 57 "D" "More wooded
landscape" "More historical
stability" "High agricultural
intensity"
"857" "Beetles
(n = 115)" 143 "High_Less_Low" 78 57 "E" "More wooded
landscape" "Less historical
stability" "Low agricultural
intensity"
"858" "Beetles
(n = 115)" 143 "High_More_Low" 38 57 "F" "More wooded
landscape" "More historical
stability" "Low agricultural
intensity"
"859" "Beetles
(n = 115)" 144 "Low_Less_High" 83 52 "A" "Less wooded
landscape" "Less historical
stability" "High agricultural
intensity"
"860" "Beetles
(n = 115)" 144 "Low_More_High" 34 52 "B" "Less wooded
landscape" "More historical
stability" "High agricultural
intensity"
"861" "Beetles
(n = 115)" 144 "High_Less_High" 87 52 "C" "More wooded
landscape" "Less historical
stability" "High agricultural
intensity"
"862" "Beetles
(n = 115)" 144 "High_More_High" 44 52 "D" "More wooded
landscape" "More historical
stability" "High agricultural
intensity"
"863" "Beetles
(n = 115)" 144 "High_Less_Low" 82 52 "E" "More wooded
landscape" "Less historical
stability" "Low agricultural
intensity"
"864" "Beetles
(n = 115)" 144 "High_More_Low" 37 52 "F" "More wooded
landscape" "More historical
stability" "Low agricultural
intensity"
"865" "Beetles
(n = 115)" 145 "Low_Less_High" 86 55 "A" "Less wooded
landscape" "Less historical
stability" "High agricultural
intensity"
"866" "Beetles
(n = 115)" 145 "Low_More_High" 32 55 "B" "Less wooded
landscape" "More historical
stability" "High agricultural
intensity"
"867" "Beetles
(n = 115)" 145 "High_Less_High" 96 55 "C" "More wooded
landscape" "Less historical
stability" "High agricultural
intensity"
"868" "Beetles
(n = 115)" 145 "High_More_High" 45 55 "D" "More wooded
landscape" "More historical
stability" "High agricultural
intensity"
"869" "Beetles
(n = 115)" 145 "High_Less_Low" 87 55 "E" "More wooded
landscape" "Less historical
stability" "Low agricultural
intensity"
"870" "Beetles
(n = 115)" 145 "High_More_Low" 37 55 "F" "More wooded
landscape" "More historical
stability" "Low agricultural
intensity"
"871" "Beetles
(n = 115)" 146 "Low_Less_High" 86 62 "A" "Less wooded
landscape" "Less historical
stability" "High agricultural
intensity"
"872" "Beetles
(n = 115)" 146 "Low_More_High" 35 62 "B" "Less wooded
landscape" "More historical
stability" "High agricultural
intensity"
"873" "Beetles
(n = 115)" 146 "High_Less_High" 88 62 "C" "More wooded
landscape" "Less historical
stability" "High agricultural
intensity"
"874" "Beetles
(n = 115)" 146 "High_More_High" 56 62 "D" "More wooded
landscape" "More historical
stability" "High agricultural
intensity"
"875" "Beetles
(n = 115)" 146 "High_Less_Low" 90 62 "E" "More wooded
landscape" "Less historical
stability" "Low agricultural
intensity"
"876" "Beetles
(n = 115)" 146 "High_More_Low" 46 62 "F" "More wooded
landscape" "More historical
stability" "Low agricultural
intensity"
"877" "Beetles
(n = 115)" 147 "Low_Less_High" 70 45 "A" "Less wooded
landscape" "Less historical
stability" "High agricultural
intensity"
"878" "Beetles
(n = 115)" 147 "Low_More_High" 43 45 "B" "Less wooded
landscape" "More historical
stability" "High agricultural
intensity"
"879" "Beetles
(n = 115)" 147 "High_Less_High" 87 45 "C" "More wooded
landscape" "Less historical
stability" "High agricultural
intensity"
"880" "Beetles
(n = 115)" 147 "High_More_High" 52 45 "D" "More wooded
landscape" "More historical
stability" "High agricultural
intensity"
"881" "Beetles
(n = 115)" 147 "High_Less_Low" 85 45 "E" "More wooded
landscape" "Less historical
stability" "Low agricultural
intensity"
"882" "Beetles
(n = 115)" 147 "High_More_Low" 44 45 "F" "More wooded
landscape" "More historical
stability" "Low agricultural
intensity"
"883" "Beetles
(n = 115)" 148 "Low_Less_High" 79 60 "A" "Less wooded
landscape" "Less historical
stability" "High agricultural
intensity"
"884" "Beetles
(n = 115)" 148 "Low_More_High" 37 60 "B" "Less wooded
landscape" "More historical
stability" "High agricultural
intensity"
"885" "Beetles
(n = 115)" 148 "High_Less_High" 95 60 "C" "More wooded
landscape" "Less historical
stability" "High agricultural
intensity"
"886" "Beetles
(n = 115)" 148 "High_More_High" 53 60 "D" "More wooded
landscape" "More historical
stability" "High agricultural
intensity"
"887" "Beetles
(n = 115)" 148 "High_Less_Low" 95 60 "E" "More wooded
landscape" "Less historical
stability" "Low agricultural
intensity"
"888" "Beetles
(n = 115)" 148 "High_More_Low" 46 60 "F" "More wooded
landscape" "More historical
stability" "Low agricultural
intensity"
"889" "Beetles
(n = 115)" 149 "Low_Less_High" 81 57 "A" "Less wooded
landscape" "Less historical
stability" "High agricultural
intensity"
"890" "Beetles
(n = 115)" 149 "Low_More_High" 44 57 "B" "Less wooded
landscape" "More historical
stability" "High agricultural
intensity"
"891" "Beetles
(n = 115)" 149 "High_Less_High" 89 57 "C" "More wooded
landscape" "Less historical
stability" "High agricultural
intensity"
"892" "Beetles
(n = 115)" 149 "High_More_High" 52 57 "D" "More wooded
landscape" "More historical
stability" "High agricultural
intensity"
"893" "Beetles
(n = 115)" 149 "High_Less_Low" 83 57 "E" "More wooded
landscape" "Less historical
stability" "Low agricultural
intensity"
"894" "Beetles
(n = 115)" 149 "High_More_Low" 43 57 "F" "More wooded
landscape" "More historical
stability" "Low agricultural
intensity"
"895" "Beetles
(n = 115)" 150 "Low_Less_High" 75 49 "A" "Less wooded
landscape" "Less historical
stability" "High agricultural
intensity"
"896" "Beetles
(n = 115)" 150 "Low_More_High" 44 49 "B" "Less wooded
landscape" "More historical
stability" "High agricultural
intensity"
"897" "Beetles
(n = 115)" 150 "High_Less_High" 70 49 "C" "More wooded
landscape" "Less historical
stability" "High agricultural
intensity"
"898" "Beetles
(n = 115)" 150 "High_More_High" 54 49 "D" "More wooded
landscape" "More historical
stability" "High agricultural
intensity"
"899" "Beetles
(n = 115)" 150 "High_Less_Low" 68 49 "E" "More wooded
landscape" "Less historical
stability" "Low agricultural
intensity"
"900" "Beetles
(n = 115)" 150 "High_More_Low" 40 49 "F" "More wooded
landscape" "More historical
stability" "Low agricultural
intensity"
"901" "Beetles
(n = 115)" 151 "Low_Less_High" 84 53 "A" "Less wooded
landscape" "Less historical
stability" "High agricultural
intensity"
"902" "Beetles
(n = 115)" 151 "Low_More_High" 35 53 "B" "Less wooded
landscape" "More historical
stability" "High agricultural
intensity"
"903" "Beetles
(n = 115)" 151 "High_Less_High" 76 53 "C" "More wooded
landscape" "Less historical
stability" "High agricultural
intensity"
"904" "Beetles
(n = 115)" 151 "High_More_High" 49 53 "D" "More wooded
landscape" "More historical
stability" "High agricultural
intensity"
"905" "Beetles
(n = 115)" 151 "High_Less_Low" 74 53 "E" "More wooded
landscape" "Less historical
stability" "Low agricultural
intensity"
"906" "Beetles
(n = 115)" 151 "High_More_Low" 35 53 "F" "More wooded
landscape" "More historical
stability" "Low agricultural
intensity"
"907" "Beetles
(n = 115)" 152 "Low_Less_High" 87 41 "A" "Less wooded
landscape" "Less historical
stability" "High agricultural
intensity"
"908" "Beetles
(n = 115)" 152 "Low_More_High" 37 41 "B" "Less wooded
landscape" "More historical
stability" "High agricultural
intensity"
"909" "Beetles
(n = 115)" 152 "High_Less_High" 83 41 "C" "More wooded
landscape" "Less historical
stability" "High agricultural
intensity"
"910" "Beetles
(n = 115)" 152 "High_More_High" 46 41 "D" "More wooded
landscape" "More historical
stability" "High agricultural
intensity"
"911" "Beetles
(n = 115)" 152 "High_Less_Low" 68 41 "E" "More wooded
landscape" "Less historical
stability" "Low agricultural
intensity"
"912" "Beetles
(n = 115)" 152 "High_More_Low" 29 41 "F" "More wooded
landscape" "More historical
stability" "Low agricultural
intensity"
"913" "Beetles
(n = 115)" 153 "Low_Less_High" 82 52 "A" "Less wooded
landscape" "Less historical
stability" "High agricultural
intensity"
"914" "Beetles
(n = 115)" 153 "Low_More_High" 40 52 "B" "Less wooded
landscape" "More historical
stability" "High agricultural
intensity"
"915" "Beetles
(n = 115)" 153 "High_Less_High" 93 52 "C" "More wooded
landscape" "Less historical
stability" "High agricultural
intensity"
"916" "Beetles
(n = 115)" 153 "High_More_High" 56 52 "D" "More wooded
landscape" "More historical
stability" "High agricultural
intensity"
"917" "Beetles
(n = 115)" 153 "High_Less_Low" 86 52 "E" "More wooded
landscape" "Less historical
stability" "Low agricultural
intensity"
"918" "Beetles
(n = 115)" 153 "High_More_Low" 39 52 "F" "More wooded
landscape" "More historical
stability" "Low agricultural
intensity"
"919" "Beetles
(n = 115)" 154 "Low_Less_High" 81 54 "A" "Less wooded
landscape" "Less historical
stability" "High agricultural
intensity"
"920" "Beetles
(n = 115)" 154 "Low_More_High" 32 54 "B" "Less wooded
landscape" "More historical
stability" "High agricultural
intensity"
"921" "Beetles
(n = 115)" 154 "High_Less_High" 86 54 "C" "More wooded
landscape" "Less historical
stability" "High agricultural
intensity"
"922" "Beetles
(n = 115)" 154 "High_More_High" 39 54 "D" "More wooded
landscape" "More historical
stability" "High agricultural
intensity"
"923" "Beetles
(n = 115)" 154 "High_Less_Low" 85 54 "E" "More wooded
landscape" "Less historical
stability" "Low agricultural
intensity"
"924" "Beetles
(n = 115)" 154 "High_More_Low" 42 54 "F" "More wooded
landscape" "More historical
stability" "Low agricultural
intensity"
"925" "Beetles
(n = 115)" 155 "Low_Less_High" 73 49 "A" "Less wooded
landscape" "Less historical
stability" "High agricultural
intensity"
"926" "Beetles
(n = 115)" 155 "Low_More_High" 35 49 "B" "Less wooded
landscape" "More historical
stability" "High agricultural
intensity"
"927" "Beetles
(n = 115)" 155 "High_Less_High" 68 49 "C" "More wooded
landscape" "Less historical
stability" "High agricultural
intensity"
"928" "Beetles
(n = 115)" 155 "High_More_High" 41 49 "D" "More wooded
landscape" "More historical
stability" "High agricultural
intensity"
"929" "Beetles
(n = 115)" 155 "High_Less_Low" 82 49 "E" "More wooded
landscape" "Less historical
stability" "Low agricultural
intensity"
"930" "Beetles
(n = 115)" 155 "High_More_Low" 40 49 "F" "More wooded
landscape" "More historical
stability" "Low agricultural
intensity"
"931" "Beetles
(n = 115)" 156 "Low_Less_High" 62 49 "A" "Less wooded
landscape" "Less historical
stability" "High agricultural
intensity"
"932" "Beetles
(n = 115)" 156 "Low_More_High" 39 49 "B" "Less wooded
landscape" "More historical
stability" "High agricultural
intensity"
"933" "Beetles
(n = 115)" 156 "High_Less_High" 66 49 "C" "More wooded
landscape" "Less historical
stability" "High agricultural
intensity"
"934" "Beetles
(n = 115)" 156 "High_More_High" 48 49 "D" "More wooded
landscape" "More historical
stability" "High agricultural
intensity"
"935" "Beetles
(n = 115)" 156 "High_Less_Low" 65 49 "E" "More wooded
landscape" "Less historical
stability" "Low agricultural
intensity"
"936" "Beetles
(n = 115)" 156 "High_More_Low" 33 49 "F" "More wooded
landscape" "More historical
stability" "Low agricultural
intensity"
"937" "Beetles
(n = 115)" 157 "Low_Less_High" 75 51 "A" "Less wooded
landscape" "Less historical
stability" "High agricultural
intensity"
"938" "Beetles
(n = 115)" 157 "Low_More_High" 34 51 "B" "Less wooded
landscape" "More historical
stability" "High agricultural
intensity"
"939" "Beetles
(n = 115)" 157 "High_Less_High" 78 51 "C" "More wooded
landscape" "Less historical
stability" "High agricultural
intensity"
"940" "Beetles
(n = 115)" 157 "High_More_High" 34 51 "D" "More wooded
landscape" "More historical
stability" "High agricultural
intensity"
"941" "Beetles
(n = 115)" 157 "High_Less_Low" 63 51 "E" "More wooded
landscape" "Less historical
stability" "Low agricultural
intensity"
"942" "Beetles
(n = 115)" 157 "High_More_Low" 32 51 "F" "More wooded
landscape" "More historical
stability" "Low agricultural
intensity"
"943" "Beetles
(n = 115)" 158 "Low_Less_High" 69 65 "A" "Less wooded
landscape" "Less historical
stability" "High agricultural
intensity"
"944" "Beetles
(n = 115)" 158 "Low_More_High" 50 65 "B" "Less wooded
landscape" "More historical
stability" "High agricultural
intensity"
"945" "Beetles
(n = 115)" 158 "High_Less_High" 69 65 "C" "More wooded
landscape" "Less historical
stability" "High agricultural
intensity"
"946" "Beetles
(n = 115)" 158 "High_More_High" 46 65 "D" "More wooded
landscape" "More historical
stability" "High agricultural
intensity"
"947" "Beetles
(n = 115)" 158 "High_Less_Low" 73 65 "E" "More wooded
landscape" "Less historical
stability" "Low agricultural
intensity"
"948" "Beetles
(n = 115)" 158 "High_More_Low" 52 65 "F" "More wooded
landscape" "More historical
stability" "Low agricultural
intensity"
"949" "Beetles
(n = 115)" 159 "Low_Less_High" 63 58 "A" "Less wooded
landscape" "Less historical
stability" "High agricultural
intensity"
"950" "Beetles
(n = 115)" 159 "Low_More_High" 39 58 "B" "Less wooded
landscape" "More historical
stability" "High agricultural
intensity"
"951" "Beetles
(n = 115)" 159 "High_Less_High" 64 58 "C" "More wooded
landscape" "Less historical
stability" "High agricultural
intensity"
"952" "Beetles
(n = 115)" 159 "High_More_High" 36 58 "D" "More wooded
landscape" "More historical
stability" "High agricultural
intensity"
"953" "Beetles
(n = 115)" 159 "High_Less_Low" 60 58 "E" "More wooded
landscape" "Less historical
stability" "Low agricultural
intensity"
"954" "Beetles
(n = 115)" 159 "High_More_Low" 36 58 "F" "More wooded
landscape" "More historical
stability" "Low agricultural
intensity"
"955" "Beetles
(n = 115)" 160 "Low_Less_High" 76 50 "A" "Less wooded
landscape" "Less historical
stability" "High agricultural
intensity"
"956" "Beetles
(n = 115)" 160 "Low_More_High" 45 50 "B" "Less wooded
landscape" "More historical
stability" "High agricultural
intensity"
"957" "Beetles
(n = 115)" 160 "High_Less_High" 70 50 "C" "More wooded
landscape" "Less historical
stability" "High agricultural
intensity"
"958" "Beetles
(n = 115)" 160 "High_More_High" 39 50 "D" "More wooded
landscape" "More historical
stability" "High agricultural
intensity"
"959" "Beetles
(n = 115)" 160 "High_Less_Low" 76 50 "E" "More wooded
landscape" "Less historical
stability" "Low agricultural
intensity"
"960" "Beetles
(n = 115)" 160 "High_More_Low" 40 50 "F" "More wooded
landscape" "More historical
stability" "Low agricultural
intensity"
"961" "Beetles
(n = 115)" 161 "Low_Less_High" 83 55 "A" "Less wooded
landscape" "Less historical
stability" "High agricultural
intensity"
"962" "Beetles
(n = 115)" 161 "Low_More_High" 49 55 "B" "Less wooded
landscape" "More historical
stability" "High agricultural
intensity"
"963" "Beetles
(n = 115)" 161 "High_Less_High" 75 55 "C" "More wooded
landscape" "Less historical
stability" "High agricultural
intensity"
"964" "Beetles
(n = 115)" 161 "High_More_High" 45 55 "D" "More wooded
landscape" "More historical
stability" "High agricultural
intensity"
"965" "Beetles
(n = 115)" 161 "High_Less_Low" 71 55 "E" "More wooded
landscape" "Less historical
stability" "Low agricultural
intensity"
"966" "Beetles
(n = 115)" 161 "High_More_Low" 29 55 "F" "More wooded
landscape" "More historical
stability" "Low agricultural
intensity"
"967" "Beetles
(n = 115)" 162 "Low_Less_High" 75 53 "A" "Less wooded
landscape" "Less historical
stability" "High agricultural
intensity"
"968" "Beetles
(n = 115)" 162 "Low_More_High" 34 53 "B" "Less wooded
landscape" "More historical
stability" "High agricultural
intensity"
"969" "Beetles
(n = 115)" 162 "High_Less_High" 78 53 "C" "More wooded
landscape" "Less historical
stability" "High agricultural
intensity"
"970" "Beetles
(n = 115)" 162 "High_More_High" 32 53 "D" "More wooded
landscape" "More historical
stability" "High agricultural
intensity"
"971" "Beetles
(n = 115)" 162 "High_Less_Low" 65 53 "E" "More wooded
landscape" "Less historical
stability" "Low agricultural
intensity"
"972" "Beetles
(n = 115)" 162 "High_More_Low" 24 53 "F" "More wooded
landscape" "More historical
stability" "Low agricultural
intensity"
"973" "Beetles
(n = 115)" 163 "Low_Less_High" 71 47 "A" "Less wooded
landscape" "Less historical
stability" "High agricultural
intensity"
"974" "Beetles
(n = 115)" 163 "Low_More_High" 33 47 "B" "Less wooded
landscape" "More historical
stability" "High agricultural
intensity"
"975" "Beetles
(n = 115)" 163 "High_Less_High" 73 47 "C" "More wooded
landscape" "Less historical
stability" "High agricultural
intensity"
"976" "Beetles
(n = 115)" 163 "High_More_High" 35 47 "D" "More wooded
landscape" "More historical
stability" "High agricultural
intensity"
"977" "Beetles
(n = 115)" 163 "High_Less_Low" 71 47 "E" "More wooded
landscape" "Less historical
stability" "Low agricultural
intensity"
"978" "Beetles
(n = 115)" 163 "High_More_Low" 34 47 "F" "More wooded
landscape" "More historical
stability" "Low agricultural
intensity"
"979" "Beetles
(n = 115)" 164 "Low_Less_High" 67 49 "A" "Less wooded
landscape" "Less historical
stability" "High agricultural
intensity"
"980" "Beetles
(n = 115)" 164 "Low_More_High" 37 49 "B" "Less wooded
landscape" "More historical
stability" "High agricultural
intensity"
"981" "Beetles
(n = 115)" 164 "High_Less_High" 79 49 "C" "More wooded
landscape" "Less historical
stability" "High agricultural
intensity"
"982" "Beetles
(n = 115)" 164 "High_More_High" 42 49 "D" "More wooded
landscape" "More historical
stability" "High agricultural
intensity"
"983" "Beetles
(n = 115)" 164 "High_Less_Low" 75 49 "E" "More wooded
landscape" "Less historical
stability" "Low agricultural
intensity"
"984" "Beetles
(n = 115)" 164 "High_More_Low" 37 49 "F" "More wooded
landscape" "More historical
stability" "Low agricultural
intensity"
"985" "Beetles
(n = 115)" 165 "Low_Less_High" 69 45 "A" "Less wooded
landscape" "Less historical
stability" "High agricultural
intensity"
"986" "Beetles
(n = 115)" 165 "Low_More_High" 43 45 "B" "Less wooded
landscape" "More historical
stability" "High agricultural
intensity"
"987" "Beetles
(n = 115)" 165 "High_Less_High" 72 45 "C" "More wooded
landscape" "Less historical
stability" "High agricultural
intensity"
"988" "Beetles
(n = 115)" 165 "High_More_High" 48 45 "D" "More wooded
landscape" "More historical
stability" "High agricultural
intensity"
"989" "Beetles
(n = 115)" 165 "High_Less_Low" 63 45 "E" "More wooded
landscape" "Less historical
stability" "Low agricultural
intensity"
"990" "Beetles
(n = 115)" 165 "High_More_Low" 38 45 "F" "More wooded
landscape" "More historical
stability" "Low agricultural
intensity"
"991" "Beetles
(n = 115)" 166 "Low_Less_High" 55 46 "A" "Less wooded
landscape" "Less historical
stability" "High agricultural
intensity"
"992" "Beetles
(n = 115)" 166 "Low_More_High" 40 46 "B" "Less wooded
landscape" "More historical
stability" "High agricultural
intensity"
"993" "Beetles
(n = 115)" 166 "High_Less_High" 55 46 "C" "More wooded
landscape" "Less historical
stability" "High agricultural
intensity"
"994" "Beetles
(n = 115)" 166 "High_More_High" 39 46 "D" "More wooded
landscape" "More historical
stability" "High agricultural
intensity"
"995" "Beetles
(n = 115)" 166 "High_Less_Low" 73 46 "E" "More wooded
landscape" "Less historical
stability" "Low agricultural
intensity"
"996" "Beetles
(n = 115)" 166 "High_More_Low" 47 46 "F" "More wooded
landscape" "More historical
stability" "Low agricultural
intensity"
"997" "Beetles
(n = 115)" 167 "Low_Less_High" 64 41 "A" "Less wooded
landscape" "Less historical
stability" "High agricultural
intensity"
"998" "Beetles
(n = 115)" 167 "Low_More_High" 44 41 "B" "Less wooded
landscape" "More historical
stability" "High agricultural
intensity"
"999" "Beetles
(n = 115)" 167 "High_Less_High" 75 41 "C" "More wooded
landscape" "Less historical
stability" "High agricultural
intensity"
"1000" "Beetles
(n = 115)" 167 "High_More_High" 59 41 "D" "More wooded
landscape" "More historical
stability" "High agricultural
intensity"
"1001" "Beetles
(n = 115)" 167 "High_Less_Low" 83 41 "E" "More wooded
landscape" "Less historical
stability" "Low agricultural
intensity"
"1002" "Beetles
(n = 115)" 167 "High_More_Low" 65 41 "F" "More wooded
landscape" "More historical
stability" "Low agricultural
intensity"
"1003" "Beetles
(n = 115)" 168 "Low_Less_High" 68 56 "A" "Less wooded
landscape" "Less historical
stability" "High agricultural
intensity"
"1004" "Beetles
(n = 115)" 168 "Low_More_High" 39 56 "B" "Less wooded
landscape" "More historical
stability" "High agricultural
intensity"
"1005" "Beetles
(n = 115)" 168 "High_Less_High" 79 56 "C" "More wooded
landscape" "Less historical
stability" "High agricultural
intensity"
"1006" "Beetles
(n = 115)" 168 "High_More_High" 44 56 "D" "More wooded
landscape" "More historical
stability" "High agricultural
intensity"
"1007" "Beetles
(n = 115)" 168 "High_Less_Low" 77 56 "E" "More wooded
landscape" "Less historical
stability" "Low agricultural
intensity"
"1008" "Beetles
(n = 115)" 168 "High_More_Low" 52 56 "F" "More wooded
landscape" "More historical
stability" "Low agricultural
intensity"
"1009" "Beetles
(n = 115)" 169 "Low_Less_High" 64 48 "A" "Less wooded
landscape" "Less historical
stability" "High agricultural
intensity"
"1010" "Beetles
(n = 115)" 169 "Low_More_High" 53 48 "B" "Less wooded
landscape" "More historical
stability" "High agricultural
intensity"
"1011" "Beetles
(n = 115)" 169 "High_Less_High" 70 48 "C" "More wooded
landscape" "Less historical
stability" "High agricultural
intensity"
"1012" "Beetles
(n = 115)" 169 "High_More_High" 60 48 "D" "More wooded
landscape" "More historical
stability" "High agricultural
intensity"
"1013" "Beetles
(n = 115)" 169 "High_Less_Low" 76 48 "E" "More wooded
landscape" "Less historical
stability" "Low agricultural
intensity"
"1014" "Beetles
(n = 115)" 169 "High_More_Low" 60 48 "F" "More wooded
landscape" "More historical
stability" "Low agricultural
intensity"
"1015" "Beetles
(n = 115)" 170 "Low_Less_High" 54 47 "A" "Less wooded
landscape" "Less historical
stability" "High agricultural
intensity"
"1016" "Beetles
(n = 115)" 170 "Low_More_High" 49 47 "B" "Less wooded
landscape" "More historical
stability" "High agricultural
intensity"
"1017" "Beetles
(n = 115)" 170 "High_Less_High" 67 47 "C" "More wooded
landscape" "Less historical
stability" "High agricultural
intensity"
"1018" "Beetles
(n = 115)" 170 "High_More_High" 71 47 "D" "More wooded
landscape" "More historical
stability" "High agricultural
intensity"
"1019" "Beetles
(n = 115)" 170 "High_Less_Low" 64 47 "E" "More wooded
landscape" "Less historical
stability" "Low agricultural
intensity"
"1020" "Beetles
(n = 115)" 170 "High_More_Low" 68 47 "F" "More wooded
landscape" "More historical
stability" "Low agricultural
intensity"
"1021" "Beetles
(n = 115)" 171 "Low_Less_High" 50 56 "A" "Less wooded
landscape" "Less historical
stability" "High agricultural
intensity"
"1022" "Beetles
(n = 115)" 171 "Low_More_High" 45 56 "B" "Less wooded
landscape" "More historical
stability" "High agricultural
intensity"
"1023" "Beetles
(n = 115)" 171 "High_Less_High" 69 56 "C" "More wooded
landscape" "Less historical
stability" "High agricultural
intensity"
"1024" "Beetles
(n = 115)" 171 "High_More_High" 66 56 "D" "More wooded
landscape" "More historical
stability" "High agricultural
intensity"
"1025" "Beetles
(n = 115)" 171 "High_Less_Low" 77 56 "E" "More wooded
landscape" "Less historical
stability" "Low agricultural
intensity"
"1026" "Beetles
(n = 115)" 171 "High_More_Low" 77 56 "F" "More wooded
landscape" "More historical
stability" "Low agricultural
intensity"
"1027" "Beetles
(n = 115)" 172 "Low_Less_High" 49 45 "A" "Less wooded
landscape" "Less historical
stability" "High agricultural
intensity"
"1028" "Beetles
(n = 115)" 172 "Low_More_High" 46 45 "B" "Less wooded
landscape" "More historical
stability" "High agricultural
intensity"
"1029" "Beetles
(n = 115)" 172 "High_Less_High" 57 45 "C" "More wooded
landscape" "Less historical
stability" "High agricultural
intensity"
"1030" "Beetles
(n = 115)" 172 "High_More_High" 54 45 "D" "More wooded
landscape" "More historical
stability" "High agricultural
intensity"
"1031" "Beetles
(n = 115)" 172 "High_Less_Low" 59 45 "E" "More wooded
landscape" "Less historical
stability" "Low agricultural
intensity"
"1032" "Beetles
(n = 115)" 172 "High_More_Low" 58 45 "F" "More wooded
landscape" "More historical
stability" "Low agricultural
intensity"
"1033" "Beetles
(n = 115)" 173 "Low_Less_High" 61 57 "A" "Less wooded
landscape" "Less historical
stability" "High agricultural
intensity"
"1034" "Beetles
(n = 115)" 173 "Low_More_High" 41 57 "B" "Less wooded
landscape" "More historical
stability" "High agricultural
intensity"
"1035" "Beetles
(n = 115)" 173 "High_Less_High" 71 57 "C" "More wooded
landscape" "Less historical
stability" "High agricultural
intensity"
"1036" "Beetles
(n = 115)" 173 "High_More_High" 48 57 "D" "More wooded
landscape" "More historical
stability" "High agricultural
intensity"
"1037" "Beetles
(n = 115)" 173 "High_Less_Low" 70 57 "E" "More wooded
landscape" "Less historical
stability" "Low agricultural
intensity"
"1038" "Beetles
(n = 115)" 173 "High_More_Low" 50 57 "F" "More wooded
landscape" "More historical
stability" "Low agricultural
intensity"
"1039" "Beetles
(n = 115)" 174 "Low_Less_High" 59 56 "A" "Less wooded
landscape" "Less historical
stability" "High agricultural
intensity"
"1040" "Beetles
(n = 115)" 174 "Low_More_High" 43 56 "B" "Less wooded
landscape" "More historical
stability" "High agricultural
intensity"
"1041" "Beetles
(n = 115)" 174 "High_Less_High" 69 56 "C" "More wooded
landscape" "Less historical
stability" "High agricultural
intensity"
"1042" "Beetles
(n = 115)" 174 "High_More_High" 50 56 "D" "More wooded
landscape" "More historical
stability" "High agricultural
intensity"
"1043" "Beetles
(n = 115)" 174 "High_Less_Low" 71 56 "E" "More wooded
landscape" "Less historical
stability" "Low agricultural
intensity"
"1044" "Beetles
(n = 115)" 174 "High_More_Low" 47 56 "F" "More wooded
landscape" "More historical
stability" "Low agricultural
intensity"
"1045" "Beetles
(n = 115)" 175 "Low_Less_High" 67 51 "A" "Less wooded
landscape" "Less historical
stability" "High agricultural
intensity"
"1046" "Beetles
(n = 115)" 175 "Low_More_High" 44 51 "B" "Less wooded
landscape" "More historical
stability" "High agricultural
intensity"
"1047" "Beetles
(n = 115)" 175 "High_Less_High" 70 51 "C" "More wooded
landscape" "Less historical
stability" "High agricultural
intensity"
"1048" "Beetles
(n = 115)" 175 "High_More_High" 52 51 "D" "More wooded
landscape" "More historical
stability" "High agricultural
intensity"
"1049" "Beetles
(n = 115)" 175 "High_Less_Low" 70 51 "E" "More wooded
landscape" "Less historical
stability" "Low agricultural
intensity"
"1050" "Beetles
(n = 115)" 175 "High_More_Low" 49 51 "F" "More wooded
landscape" "More historical
stability" "Low agricultural
intensity"
"1051" "Beetles
(n = 115)" 176 "Low_Less_High" 57 48 "A" "Less wooded
landscape" "Less historical
stability" "High agricultural
intensity"
"1052" "Beetles
(n = 115)" 176 "Low_More_High" 46 48 "B" "Less wooded
landscape" "More historical
stability" "High agricultural
intensity"
"1053" "Beetles
(n = 115)" 176 "High_Less_High" 65 48 "C" "More wooded
landscape" "Less historical
stability" "High agricultural
intensity"
"1054" "Beetles
(n = 115)" 176 "High_More_High" 47 48 "D" "More wooded
landscape" "More historical
stability" "High agricultural
intensity"
"1055" "Beetles
(n = 115)" 176 "High_Less_Low" 66 48 "E" "More wooded
landscape" "Less historical
stability" "Low agricultural
intensity"
"1056" "Beetles
(n = 115)" 176 "High_More_Low" 46 48 "F" "More wooded
landscape" "More historical
stability" "Low agricultural
intensity"
"1057" "Beetles
(n = 115)" 177 "Low_Less_High" 67 44 "A" "Less wooded
landscape" "Less historical
stability" "High agricultural
intensity"
"1058" "Beetles
(n = 115)" 177 "Low_More_High" 45 44 "B" "Less wooded
landscape" "More historical
stability" "High agricultural
intensity"
"1059" "Beetles
(n = 115)" 177 "High_Less_High" 71 44 "C" "More wooded
landscape" "Less historical
stability" "High agricultural
intensity"
"1060" "Beetles
(n = 115)" 177 "High_More_High" 49 44 "D" "More wooded
landscape" "More historical
stability" "High agricultural
intensity"
"1061" "Beetles
(n = 115)" 177 "High_Less_Low" 66 44 "E" "More wooded
landscape" "Less historical
stability" "Low agricultural
intensity"
"1062" "Beetles
(n = 115)" 177 "High_More_Low" 41 44 "F" "More wooded
landscape" "More historical
stability" "Low agricultural
intensity"
"1063" "Beetles
(n = 115)" 178 "Low_Less_High" 71 38 "A" "Less wooded
landscape" "Less historical
stability" "High agricultural
intensity"
"1064" "Beetles
(n = 115)" 178 "Low_More_High" 38 38 "B" "Less wooded
landscape" "More historical
stability" "High agricultural
intensity"
"1065" "Beetles
(n = 115)" 178 "High_Less_High" 71 38 "C" "More wooded
landscape" "Less historical
stability" "High agricultural
intensity"
"1066" "Beetles
(n = 115)" 178 "High_More_High" 40 38 "D" "More wooded
landscape" "More historical
stability" "High agricultural
intensity"
"1067" "Beetles
(n = 115)" 178 "High_Less_Low" 65 38 "E" "More wooded
landscape" "Less historical
stability" "Low agricultural
intensity"
"1068" "Beetles
(n = 115)" 178 "High_More_Low" 35 38 "F" "More wooded
landscape" "More historical
stability" "Low agricultural
intensity"
"1069" "Beetles
(n = 115)" 179 "Low_Less_High" 60 37 "A" "Less wooded
landscape" "Less historical
stability" "High agricultural
intensity"
"1070" "Beetles
(n = 115)" 179 "Low_More_High" 43 37 "B" "Less wooded
landscape" "More historical
stability" "High agricultural
intensity"
"1071" "Beetles
(n = 115)" 179 "High_Less_High" 58 37 "C" "More wooded
landscape" "Less historical
stability" "High agricultural
intensity"
"1072" "Beetles
(n = 115)" 179 "High_More_High" 46 37 "D" "More wooded
landscape" "More historical
stability" "High agricultural
intensity"
"1073" "Beetles
(n = 115)" 179 "High_Less_Low" 62 37 "E" "More wooded
landscape" "Less historical
stability" "Low agricultural
intensity"
"1074" "Beetles
(n = 115)" 179 "High_More_Low" 34 37 "F" "More wooded
landscape" "More historical
stability" "Low agricultural
intensity"
"1075" "Beetles
(n = 115)" 180 "Low_Less_High" 56 37 "A" "Less wooded
landscape" "Less historical
stability" "High agricultural
intensity"
"1076" "Beetles
(n = 115)" 180 "Low_More_High" 37 37 "B" "Less wooded
landscape" "More historical
stability" "High agricultural
intensity"
"1077" "Beetles
(n = 115)" 180 "High_Less_High" 58 37 "C" "More wooded
landscape" "Less historical
stability" "High agricultural
intensity"
"1078" "Beetles
(n = 115)" 180 "High_More_High" 37 37 "D" "More wooded
landscape" "More historical
stability" "High agricultural
intensity"
"1079" "Beetles
(n = 115)" 180 "High_Less_Low" 62 37 "E" "More wooded
landscape" "Less historical
stability" "Low agricultural
intensity"
"1080" "Beetles
(n = 115)" 180 "High_More_Low" 43 37 "F" "More wooded
landscape" "More historical
stability" "Low agricultural
intensity"
"1081" "Beetles
(n = 115)" 181 "Low_Less_High" 65 44 "A" "Less wooded
landscape" "Less historical
stability" "High agricultural
intensity"
"1082" "Beetles
(n = 115)" 181 "Low_More_High" 39 44 "B" "Less wooded
landscape" "More historical
stability" "High agricultural
intensity"
"1083" "Beetles
(n = 115)" 181 "High_Less_High" 73 44 "C" "More wooded
landscape" "Less historical
stability" "High agricultural
intensity"
"1084" "Beetles
(n = 115)" 181 "High_More_High" 42 44 "D" "More wooded
landscape" "More historical
stability" "High agricultural
intensity"
"1085" "Beetles
(n = 115)" 181 "High_Less_Low" 76 44 "E" "More wooded
landscape" "Less historical
stability" "Low agricultural
intensity"
"1086" "Beetles
(n = 115)" 181 "High_More_Low" 49 44 "F" "More wooded
landscape" "More historical
stability" "Low agricultural
intensity"
"1087" "Beetles
(n = 115)" 182 "Low_Less_High" 70 41 "A" "Less wooded
landscape" "Less historical
stability" "High agricultural
intensity"
"1088" "Beetles
(n = 115)" 182 "Low_More_High" 40 41 "B" "Less wooded
landscape" "More historical
stability" "High agricultural
intensity"
"1089" "Beetles
(n = 115)" 182 "High_Less_High" 72 41 "C" "More wooded
landscape" "Less historical
stability" "High agricultural
intensity"
"1090" "Beetles
(n = 115)" 182 "High_More_High" 40 41 "D" "More wooded
landscape" "More historical
stability" "High agricultural
intensity"
"1091" "Beetles
(n = 115)" 182 "High_Less_Low" 66 41 "E" "More wooded
landscape" "Less historical
stability" "Low agricultural
intensity"
"1092" "Beetles
(n = 115)" 182 "High_More_Low" 32 41 "F" "More wooded
landscape" "More historical
stability" "Low agricultural
intensity"
"1093" "Beetles
(n = 115)" 183 "Low_Less_High" 58 40 "A" "Less wooded
landscape" "Less historical
stability" "High agricultural
intensity"
"1094" "Beetles
(n = 115)" 183 "Low_More_High" 27 40 "B" "Less wooded
landscape" "More historical
stability" "High agricultural
intensity"
"1095" "Beetles
(n = 115)" 183 "High_Less_High" 57 40 "C" "More wooded
landscape" "Less historical
stability" "High agricultural
intensity"
"1096" "Beetles
(n = 115)" 183 "High_More_High" 34 40 "D" "More wooded
landscape" "More historical
stability" "High agricultural
intensity"
"1097" "Beetles
(n = 115)" 183 "High_Less_Low" 60 40 "E" "More wooded
landscape" "Less historical
stability" "Low agricultural
intensity"
"1098" "Beetles
(n = 115)" 183 "High_More_Low" 38 40 "F" "More wooded
landscape" "More historical
stability" "Low agricultural
intensity"
"1099" "Beetles
(n = 115)" 184 "Low_Less_High" 84 54 "A" "Less wooded
landscape" "Less historical
stability" "High agricultural
intensity"
"1100" "Beetles
(n = 115)" 184 "Low_More_High" 41 54 "B" "Less wooded
landscape" "More historical
stability" "High agricultural
intensity"
"1101" "Beetles
(n = 115)" 184 "High_Less_High" 83 54 "C" "More wooded
landscape" "Less historical
stability" "High agricultural
intensity"
"1102" "Beetles
(n = 115)" 184 "High_More_High" 41 54 "D" "More wooded
landscape" "More historical
stability" "High agricultural
intensity"
"1103" "Beetles
(n = 115)" 184 "High_Less_Low" 72 54 "E" "More wooded
landscape" "Less historical
stability" "Low agricultural
intensity"
"1104" "Beetles
(n = 115)" 184 "High_More_Low" 40 54 "F" "More wooded
landscape" "More historical
stability" "Low agricultural
intensity"
"1105" "Beetles
(n = 115)" 185 "Low_Less_High" 71 57 "A" "Less wooded
landscape" "Less historical
stability" "High agricultural
intensity"
"1106" "Beetles
(n = 115)" 185 "Low_More_High" 40 57 "B" "Less wooded
landscape" "More historical
stability" "High agricultural
intensity"
"1107" "Beetles
(n = 115)" 185 "High_Less_High" 74 57 "C" "More wooded
landscape" "Less historical
stability" "High agricultural
intensity"
"1108" "Beetles
(n = 115)" 185 "High_More_High" 44 57 "D" "More wooded
landscape" "More historical
stability" "High agricultural
intensity"
"1109" "Beetles
(n = 115)" 185 "High_Less_Low" 70 57 "E" "More wooded
landscape" "Less historical
stability" "Low agricultural
intensity"
"1110" "Beetles
(n = 115)" 185 "High_More_Low" 42 57 "F" "More wooded
landscape" "More historical
stability" "Low agricultural
intensity"
"1111" "Beetles
(n = 115)" 186 "Low_Less_High" 80 50 "A" "Less wooded
landscape" "Less historical
stability" "High agricultural
intensity"
"1112" "Beetles
(n = 115)" 186 "Low_More_High" 44 50 "B" "Less wooded
landscape" "More historical
stability" "High agricultural
intensity"
"1113" "Beetles
(n = 115)" 186 "High_Less_High" 89 50 "C" "More wooded
landscape" "Less historical
stability" "High agricultural
intensity"
"1114" "Beetles
(n = 115)" 186 "High_More_High" 54 50 "D" "More wooded
landscape" "More historical
stability" "High agricultural
intensity"
"1115" "Beetles
(n = 115)" 186 "High_Less_Low" 86 50 "E" "More wooded
landscape" "Less historical
stability" "Low agricultural
intensity"
"1116" "Beetles
(n = 115)" 186 "High_More_Low" 44 50 "F" "More wooded
landscape" "More historical
stability" "Low agricultural
intensity"
"1117" "Beetles
(n = 115)" 187 "Low_Less_High" 70 50 "A" "Less wooded
landscape" "Less historical
stability" "High agricultural
intensity"
"1118" "Beetles
(n = 115)" 187 "Low_More_High" 46 50 "B" "Less wooded
landscape" "More historical
stability" "High agricultural
intensity"
"1119" "Beetles
(n = 115)" 187 "High_Less_High" 90 50 "C" "More wooded
landscape" "Less historical
stability" "High agricultural
intensity"
"1120" "Beetles
(n = 115)" 187 "High_More_High" 70 50 "D" "More wooded
landscape" "More historical
stability" "High agricultural
intensity"
"1121" "Beetles
(n = 115)" 187 "High_Less_Low" 84 50 "E" "More wooded
landscape" "Less historical
stability" "Low agricultural
intensity"
"1122" "Beetles
(n = 115)" 187 "High_More_Low" 62 50 "F" "More wooded
landscape" "More historical
stability" "Low agricultural
intensity"
"1123" "Beetles
(n = 115)" 188 "Low_Less_High" 67 53 "A" "Less wooded
landscape" "Less historical
stability" "High agricultural
intensity"
"1124" "Beetles
(n = 115)" 188 "Low_More_High" 44 53 "B" "Less wooded
landscape" "More historical
stability" "High agricultural
intensity"
"1125" "Beetles
(n = 115)" 188 "High_Less_High" 84 53 "C" "More wooded
landscape" "Less historical
stability" "High agricultural
intensity"
"1126" "Beetles
(n = 115)" 188 "High_More_High" 60 53 "D" "More wooded
landscape" "More historical
stability" "High agricultural
intensity"
"1127" "Beetles
(n = 115)" 188 "High_Less_Low" 81 53 "E" "More wooded
landscape" "Less historical
stability" "Low agricultural
intensity"
"1128" "Beetles
(n = 115)" 188 "High_More_Low" 57 53 "F" "More wooded
landscape" "More historical
stability" "Low agricultural
intensity"
"1129" "Beetles
(n = 115)" 189 "Low_Less_High" 75 58 "A" "Less wooded
landscape" "Less historical
stability" "High agricultural
intensity"
"1130" "Beetles
(n = 115)" 189 "Low_More_High" 46 58 "B" "Less wooded
landscape" "More historical
stability" "High agricultural
intensity"
"1131" "Beetles
(n = 115)" 189 "High_Less_High" 83 58 "C" "More wooded
landscape" "Less historical
stability" "High agricultural
intensity"
"1132" "Beetles
(n = 115)" 189 "High_More_High" 64 58 "D" "More wooded
landscape" "More historical
stability" "High agricultural
intensity"
"1133" "Beetles
(n = 115)" 189 "High_Less_Low" 86 58 "E" "More wooded
landscape" "Less historical
stability" "Low agricultural
intensity"
"1134" "Beetles
(n = 115)" 189 "High_More_Low" 74 58 "F" "More wooded
landscape" "More historical
stability" "Low agricultural
intensity"
"1135" "Beetles
(n = 115)" 190 "Low_Less_High" 64 56 "A" "Less wooded
landscape" "Less historical
stability" "High agricultural
intensity"
"1136" "Beetles
(n = 115)" 190 "Low_More_High" 47 56 "B" "Less wooded
landscape" "More historical
stability" "High agricultural
intensity"
"1137" "Beetles
(n = 115)" 190 "High_Less_High" 75 56 "C" "More wooded
landscape" "Less historical
stability" "High agricultural
intensity"
"1138" "Beetles
(n = 115)" 190 "High_More_High" 66 56 "D" "More wooded
landscape" "More historical
stability" "High agricultural
intensity"
"1139" "Beetles
(n = 115)" 190 "High_Less_Low" 78 56 "E" "More wooded
landscape" "Less historical
stability" "Low agricultural
intensity"
"1140" "Beetles
(n = 115)" 190 "High_More_Low" 73 56 "F" "More wooded
landscape" "More historical
stability" "Low agricultural
intensity"
"1141" "Beetles
(n = 115)" 191 "Low_Less_High" 54 38 "A" "Less wooded
landscape" "Less historical
stability" "High agricultural
intensity"
"1142" "Beetles
(n = 115)" 191 "Low_More_High" 43 38 "B" "Less wooded
landscape" "More historical
stability" "High agricultural
intensity"
"1143" "Beetles
(n = 115)" 191 "High_Less_High" 69 38 "C" "More wooded
landscape" "Less historical
stability" "High agricultural
intensity"
"1144" "Beetles
(n = 115)" 191 "High_More_High" 57 38 "D" "More wooded
landscape" "More historical
stability" "High agricultural
intensity"
"1145" "Beetles
(n = 115)" 191 "High_Less_Low" 74 38 "E" "More wooded
landscape" "Less historical
stability" "Low agricultural
intensity"
"1146" "Beetles
(n = 115)" 191 "High_More_Low" 60 38 "F" "More wooded
landscape" "More historical
stability" "Low agricultural
intensity"
"1147" "Beetles
(n = 115)" 192 "Low_Less_High" 64 50 "A" "Less wooded
landscape" "Less historical
stability" "High agricultural
intensity"
"1148" "Beetles
(n = 115)" 192 "Low_More_High" 40 50 "B" "Less wooded
landscape" "More historical
stability" "High agricultural
intensity"
"1149" "Beetles
(n = 115)" 192 "High_Less_High" 79 50 "C" "More wooded
landscape" "Less historical
stability" "High agricultural
intensity"
"1150" "Beetles
(n = 115)" 192 "High_More_High" 60 50 "D" "More wooded
landscape" "More historical
stability" "High agricultural
intensity"
"1151" "Beetles
(n = 115)" 192 "High_Less_Low" 80 50 "E" "More wooded
landscape" "Less historical
stability" "Low agricultural
intensity"
"1152" "Beetles
(n = 115)" 192 "High_More_Low" 52 50 "F" "More wooded
landscape" "More historical
stability" "Low agricultural
intensity"
"1153" "Beetles
(n = 115)" 193 "Low_Less_High" 70 54 "A" "Less wooded
landscape" "Less historical
stability" "High agricultural
intensity"
"1154" "Beetles
(n = 115)" 193 "Low_More_High" 47 54 "B" "Less wooded
landscape" "More historical
stability" "High agricultural
intensity"
"1155" "Beetles
(n = 115)" 193 "High_Less_High" 71 54 "C" "More wooded
landscape" "Less historical
stability" "High agricultural
intensity"
"1156" "Beetles
(n = 115)" 193 "High_More_High" 57 54 "D" "More wooded
landscape" "More historical
stability" "High agricultural
intensity"
"1157" "Beetles
(n = 115)" 193 "High_Less_Low" 62 54 "E" "More wooded
landscape" "Less historical
stability" "Low agricultural
intensity"
"1158" "Beetles
(n = 115)" 193 "High_More_Low" 59 54 "F" "More wooded
landscape" "More historical
stability" "Low agricultural
intensity"
"1159" "Beetles
(n = 115)" 194 "Low_Less_High" 67 46 "A" "Less wooded
landscape" "Less historical
stability" "High agricultural
intensity"
"1160" "Beetles
(n = 115)" 194 "Low_More_High" 50 46 "B" "Less wooded
landscape" "More historical
stability" "High agricultural
intensity"
"1161" "Beetles
(n = 115)" 194 "High_Less_High" 71 46 "C" "More wooded
landscape" "Less historical
stability" "High agricultural
intensity"
"1162" "Beetles
(n = 115)" 194 "High_More_High" 49 46 "D" "More wooded
landscape" "More historical
stability" "High agricultural
intensity"
"1163" "Beetles
(n = 115)" 194 "High_Less_Low" 56 46 "E" "More wooded
landscape" "Less historical
stability" "Low agricultural
intensity"
"1164" "Beetles
(n = 115)" 194 "High_More_Low" 36 46 "F" "More wooded
landscape" "More historical
stability" "Low agricultural
intensity"
"1165" "Beetles
(n = 115)" 195 "Low_Less_High" 73 46 "A" "Less wooded
landscape" "Less historical
stability" "High agricultural
intensity"
"1166" "Beetles
(n = 115)" 195 "Low_More_High" 39 46 "B" "Less wooded
landscape" "More historical
stability" "High agricultural
intensity"
"1167" "Beetles
(n = 115)" 195 "High_Less_High" 77 46 "C" "More wooded
landscape" "Less historical
stability" "High agricultural
intensity"
"1168" "Beetles
(n = 115)" 195 "High_More_High" 53 46 "D" "More wooded
landscape" "More historical
stability" "High agricultural
intensity"
"1169" "Beetles
(n = 115)" 195 "High_Less_Low" 68 46 "E" "More wooded
landscape" "Less historical
stability" "Low agricultural
intensity"
"1170" "Beetles
(n = 115)" 195 "High_More_Low" 40 46 "F" "More wooded
landscape" "More historical
stability" "Low agricultural
intensity"
"1171" "Beetles
(n = 115)" 196 "Low_Less_High" 69 49 "A" "Less wooded
landscape" "Less historical
stability" "High agricultural
intensity"
"1172" "Beetles
(n = 115)" 196 "Low_More_High" 39 49 "B" "Less wooded
landscape" "More historical
stability" "High agricultural
intensity"
"1173" "Beetles
(n = 115)" 196 "High_Less_High" 72 49 "C" "More wooded
landscape" "Less historical
stability" "High agricultural
intensity"
"1174" "Beetles
(n = 115)" 196 "High_More_High" 40 49 "D" "More wooded
landscape" "More historical
stability" "High agricultural
intensity"
"1175" "Beetles
(n = 115)" 196 "High_Less_Low" 81 49 "E" "More wooded
landscape" "Less historical
stability" "Low agricultural
intensity"
"1176" "Beetles
(n = 115)" 196 "High_More_Low" 45 49 "F" "More wooded
landscape" "More historical
stability" "Low agricultural
intensity"
"1177" "Beetles
(n = 115)" 197 "Low_Less_High" 78 58 "A" "Less wooded
landscape" "Less historical
stability" "High agricultural
intensity"
"1178" "Beetles
(n = 115)" 197 "Low_More_High" 44 58 "B" "Less wooded
landscape" "More historical
stability" "High agricultural
intensity"
"1179" "Beetles
(n = 115)" 197 "High_Less_High" 78 58 "C" "More wooded
landscape" "Less historical
stability" "High agricultural
intensity"
"1180" "Beetles
(n = 115)" 197 "High_More_High" 57 58 "D" "More wooded
landscape" "More historical
stability" "High agricultural
intensity"
"1181" "Beetles
(n = 115)" 197 "High_Less_Low" 79 58 "E" "More wooded
landscape" "Less historical
stability" "Low agricultural
intensity"
"1182" "Beetles
(n = 115)" 197 "High_More_Low" 55 58 "F" "More wooded
landscape" "More historical
stability" "Low agricultural
intensity"
"1183" "Beetles
(n = 115)" 198 "Low_Less_High" 62 43 "A" "Less wooded
landscape" "Less historical
stability" "High agricultural
intensity"
"1184" "Beetles
(n = 115)" 198 "Low_More_High" 48 43 "B" "Less wooded
landscape" "More historical
stability" "High agricultural
intensity"
"1185" "Beetles
(n = 115)" 198 "High_Less_High" 72 43 "C" "More wooded
landscape" "Less historical
stability" "High agricultural
intensity"
"1186" "Beetles
(n = 115)" 198 "High_More_High" 57 43 "D" "More wooded
landscape" "More historical
stability" "High agricultural
intensity"
"1187" "Beetles
(n = 115)" 198 "High_Less_Low" 75 43 "E" "More wooded
landscape" "Less historical
stability" "Low agricultural
intensity"
"1188" "Beetles
(n = 115)" 198 "High_More_Low" 64 43 "F" "More wooded
landscape" "More historical
stability" "Low agricultural
intensity"
"1189" "Beetles
(n = 115)" 199 "Low_Less_High" 77 58 "A" "Less wooded
landscape" "Less historical
stability" "High agricultural
intensity"
"1190" "Beetles
(n = 115)" 199 "Low_More_High" 47 58 "B" "Less wooded
landscape" "More historical
stability" "High agricultural
intensity"
"1191" "Beetles
(n = 115)" 199 "High_Less_High" 83 58 "C" "More wooded
landscape" "Less historical
stability" "High agricultural
intensity"
"1192" "Beetles
(n = 115)" 199 "High_More_High" 43 58 "D" "More wooded
landscape" "More historical
stability" "High agricultural
intensity"
"1193" "Beetles
(n = 115)" 199 "High_Less_Low" 72 58 "E" "More wooded
landscape" "Less historical
stability" "Low agricultural
intensity"
"1194" "Beetles
(n = 115)" 199 "High_More_Low" 36 58 "F" "More wooded
landscape" "More historical
stability" "Low agricultural
intensity"
"1195" "Beetles
(n = 115)" 200 "Low_Less_High" 85 46 "A" "Less wooded
landscape" "Less historical
stability" "High agricultural
intensity"
"1196" "Beetles
(n = 115)" 200 "Low_More_High" 44 46 "B" "Less wooded
landscape" "More historical
stability" "High agricultural
intensity"
"1197" "Beetles
(n = 115)" 200 "High_Less_High" 82 46 "C" "More wooded
landscape" "Less historical
stability" "High agricultural
intensity"
"1198" "Beetles
(n = 115)" 200 "High_More_High" 46 46 "D" "More wooded
landscape" "More historical
stability" "High agricultural
intensity"
"1199" "Beetles
(n = 115)" 200 "High_Less_Low" 84 46 "E" "More wooded
landscape" "Less historical
stability" "Low agricultural
intensity"
"1200" "Beetles
(n = 115)" 200 "High_More_Low" 43 46 "F" "More wooded
landscape" "More historical
stability" "Low agricultural
intensity"
"1201" "Beetles
(n = 115)" 201 "Low_Less_High" 90 50 "A" "Less wooded
landscape" "Less historical
stability" "High agricultural
intensity"
"1202" "Beetles
(n = 115)" 201 "Low_More_High" 44 50 "B" "Less wooded
landscape" "More historical
stability" "High agricultural
intensity"
"1203" "Beetles
(n = 115)" 201 "High_Less_High" 93 50 "C" "More wooded
landscape" "Less historical
stability" "High agricultural
intensity"
"1204" "Beetles
(n = 115)" 201 "High_More_High" 53 50 "D" "More wooded
landscape" "More historical
stability" "High agricultural
intensity"
"1205" "Beetles
(n = 115)" 201 "High_Less_Low" 85 50 "E" "More wooded
landscape" "Less historical
stability" "Low agricultural
intensity"
"1206" "Beetles
(n = 115)" 201 "High_More_Low" 45 50 "F" "More wooded
landscape" "More historical
stability" "Low agricultural
intensity"
"1207" "Beetles
(n = 115)" 202 "Low_Less_High" 93 51 "A" "Less wooded
landscape" "Less historical
stability" "High agricultural
intensity"
"1208" "Beetles
(n = 115)" 202 "Low_More_High" 53 51 "B" "Less wooded
landscape" "More historical
stability" "High agricultural
intensity"
"1209" "Beetles
(n = 115)" 202 "High_Less_High" 95 51 "C" "More wooded
landscape" "Less historical
stability" "High agricultural
intensity"
"1210" "Beetles
(n = 115)" 202 "High_More_High" 58 51 "D" "More wooded
landscape" "More historical
stability" "High agricultural
intensity"
"1211" "Beetles
(n = 115)" 202 "High_Less_Low" 79 51 "E" "More wooded
landscape" "Less historical
stability" "Low agricultural
intensity"
"1212" "Beetles
(n = 115)" 202 "High_More_Low" 42 51 "F" "More wooded
landscape" "More historical
stability" "Low agricultural
intensity"
"1213" "Beetles
(n = 115)" 203 "Low_Less_High" 89 48 "A" "Less wooded
landscape" "Less historical
stability" "High agricultural
intensity"
"1214" "Beetles
(n = 115)" 203 "Low_More_High" 45 48 "B" "Less wooded
landscape" "More historical
stability" "High agricultural
intensity"
"1215" "Beetles
(n = 115)" 203 "High_Less_High" 93 48 "C" "More wooded
landscape" "Less historical
stability" "High agricultural
intensity"
"1216" "Beetles
(n = 115)" 203 "High_More_High" 56 48 "D" "More wooded
landscape" "More historical
stability" "High agricultural
intensity"
"1217" "Beetles
(n = 115)" 203 "High_Less_Low" 81 48 "E" "More wooded
landscape" "Less historical
stability" "Low agricultural
intensity"
"1218" "Beetles
(n = 115)" 203 "High_More_Low" 35 48 "F" "More wooded
landscape" "More historical
stability" "Low agricultural
intensity"
"1219" "Beetles
(n = 115)" 204 "Low_Less_High" 78 41 "A" "Less wooded
landscape" "Less historical
stability" "High agricultural
intensity"
"1220" "Beetles
(n = 115)" 204 "Low_More_High" 38 41 "B" "Less wooded
landscape" "More historical
stability" "High agricultural
intensity"
"1221" "Beetles
(n = 115)" 204 "High_Less_High" 83 41 "C" "More wooded
landscape" "Less historical
stability" "High agricultural
intensity"
"1222" "Beetles
(n = 115)" 204 "High_More_High" 53 41 "D" "More wooded
landscape" "More historical
stability" "High agricultural
intensity"
"1223" "Beetles
(n = 115)" 204 "High_Less_Low" 70 41 "E" "More wooded
landscape" "Less historical
stability" "Low agricultural
intensity"
"1224" "Beetles
(n = 115)" 204 "High_More_Low" 40 41 "F" "More wooded
landscape" "More historical
stability" "Low agricultural
intensity"
"1225" "Beetles
(n = 115)" 205 "Low_Less_High" 77 47 "A" "Less wooded
landscape" "Less historical
stability" "High agricultural
intensity"
"1226" "Beetles
(n = 115)" 205 "Low_More_High" 41 47 "B" "Less wooded
landscape" "More historical
stability" "High agricultural
intensity"
"1227" "Beetles
(n = 115)" 205 "High_Less_High" 88 47 "C" "More wooded
landscape" "Less historical
stability" "High agricultural
intensity"
"1228" "Beetles
(n = 115)" 205 "High_More_High" 61 47 "D" "More wooded
landscape" "More historical
stability" "High agricultural
intensity"
"1229" "Beetles
(n = 115)" 205 "High_Less_Low" 73 47 "E" "More wooded
landscape" "Less historical
stability" "Low agricultural
intensity"
"1230" "Beetles
(n = 115)" 205 "High_More_Low" 44 47 "F" "More wooded
landscape" "More historical
stability" "Low agricultural
intensity"
"1231" "Beetles
(n = 115)" 206 "Low_Less_High" 76 52 "A" "Less wooded
landscape" "Less historical
stability" "High agricultural
intensity"
"1232" "Beetles
(n = 115)" 206 "Low_More_High" 59 52 "B" "Less wooded
landscape" "More historical
stability" "High agricultural
intensity"
"1233" "Beetles
(n = 115)" 206 "High_Less_High" 72 52 "C" "More wooded
landscape" "Less historical
stability" "High agricultural
intensity"
"1234" "Beetles
(n = 115)" 206 "High_More_High" 61 52 "D" "More wooded
landscape" "More historical
stability" "High agricultural
intensity"
"1235" "Beetles
(n = 115)" 206 "High_Less_Low" 65 52 "E" "More wooded
landscape" "Less historical
stability" "Low agricultural
intensity"
"1236" "Beetles
(n = 115)" 206 "High_More_Low" 46 52 "F" "More wooded
landscape" "More historical
stability" "Low agricultural
intensity"
"1237" "Beetles
(n = 115)" 207 "Low_Less_High" 69 55 "A" "Less wooded
landscape" "Less historical
stability" "High agricultural
intensity"
"1238" "Beetles
(n = 115)" 207 "Low_More_High" 45 55 "B" "Less wooded
landscape" "More historical
stability" "High agricultural
intensity"
"1239" "Beetles
(n = 115)" 207 "High_Less_High" 77 55 "C" "More wooded
landscape" "Less historical
stability" "High agricultural
intensity"
"1240" "Beetles
(n = 115)" 207 "High_More_High" 56 55 "D" "More wooded
landscape" "More historical
stability" "High agricultural
intensity"
"1241" "Beetles
(n = 115)" 207 "High_Less_Low" 74 55 "E" "More wooded
landscape" "Less historical
stability" "Low agricultural
intensity"
"1242" "Beetles
(n = 115)" 207 "High_More_Low" 51 55 "F" "More wooded
landscape" "More historical
stability" "Low agricultural
intensity"
"1243" "Beetles
(n = 115)" 208 "Low_Less_High" 71 52 "A" "Less wooded
landscape" "Less historical
stability" "High agricultural
intensity"
"1244" "Beetles
(n = 115)" 208 "Low_More_High" 43 52 "B" "Less wooded
landscape" "More historical
stability" "High agricultural
intensity"
"1245" "Beetles
(n = 115)" 208 "High_Less_High" 83 52 "C" "More wooded
landscape" "Less historical
stability" "High agricultural
intensity"
"1246" "Beetles
(n = 115)" 208 "High_More_High" 50 52 "D" "More wooded
landscape" "More historical
stability" "High agricultural
intensity"
"1247" "Beetles
(n = 115)" 208 "High_Less_Low" 69 52 "E" "More wooded
landscape" "Less historical
stability" "Low agricultural
intensity"
"1248" "Beetles
(n = 115)" 208 "High_More_Low" 45 52 "F" "More wooded
landscape" "More historical
stability" "Low agricultural
intensity"
"1249" "Beetles
(n = 115)" 209 "Low_Less_High" 80 55 "A" "Less wooded
landscape" "Less historical
stability" "High agricultural
intensity"
"1250" "Beetles
(n = 115)" 209 "Low_More_High" 44 55 "B" "Less wooded
landscape" "More historical
stability" "High agricultural
intensity"
"1251" "Beetles
(n = 115)" 209 "High_Less_High" 83 55 "C" "More wooded
landscape" "Less historical
stability" "High agricultural
intensity"
"1252" "Beetles
(n = 115)" 209 "High_More_High" 54 55 "D" "More wooded
landscape" "More historical
stability" "High agricultural
intensity"
"1253" "Beetles
(n = 115)" 209 "High_Less_Low" 85 55 "E" "More wooded
landscape" "Less historical
stability" "Low agricultural
intensity"
"1254" "Beetles
(n = 115)" 209 "High_More_Low" 62 55 "F" "More wooded
landscape" "More historical
stability" "Low agricultural
intensity"
"1255" "Beetles
(n = 115)" 210 "Low_Less_High" 74 52 "A" "Less wooded
landscape" "Less historical
stability" "High agricultural
intensity"
"1256" "Beetles
(n = 115)" 210 "Low_More_High" 50 52 "B" "Less wooded
landscape" "More historical
stability" "High agricultural
intensity"
"1257" "Beetles
(n = 115)" 210 "High_Less_High" 81 52 "C" "More wooded
landscape" "Less historical
stability" "High agricultural
intensity"
"1258" "Beetles
(n = 115)" 210 "High_More_High" 50 52 "D" "More wooded
landscape" "More historical
stability" "High agricultural
intensity"
"1259" "Beetles
(n = 115)" 210 "High_Less_Low" 71 52 "E" "More wooded
landscape" "Less historical
stability" "Low agricultural
intensity"
"1260" "Beetles
(n = 115)" 210 "High_More_Low" 55 52 "F" "More wooded
landscape" "More historical
stability" "Low agricultural
intensity"
"1261" "Beetles
(n = 115)" 211 "Low_Less_High" 73 55 "A" "Less wooded
landscape" "Less historical
stability" "High agricultural
intensity"
"1262" "Beetles
(n = 115)" 211 "Low_More_High" 47 55 "B" "Less wooded
landscape" "More historical
stability" "High agricultural
intensity"
"1263" "Beetles
(n = 115)" 211 "High_Less_High" 76 55 "C" "More wooded
landscape" "Less historical
stability" "High agricultural
intensity"
"1264" "Beetles
(n = 115)" 211 "High_More_High" 55 55 "D" "More wooded
landscape" "More historical
stability" "High agricultural
intensity"
"1265" "Beetles
(n = 115)" 211 "High_Less_Low" 78 55 "E" "More wooded
landscape" "Less historical
stability" "Low agricultural
intensity"
"1266" "Beetles
(n = 115)" 211 "High_More_Low" 49 55 "F" "More wooded
landscape" "More historical
stability" "Low agricultural
intensity"
"1267" "Beetles
(n = 115)" 212 "Low_Less_High" 57 48 "A" "Less wooded
landscape" "Less historical
stability" "High agricultural
intensity"
"1268" "Beetles
(n = 115)" 212 "Low_More_High" 43 48 "B" "Less wooded
landscape" "More historical
stability" "High agricultural
intensity"
"1269" "Beetles
(n = 115)" 212 "High_Less_High" 71 48 "C" "More wooded
landscape" "Less historical
stability" "High agricultural
intensity"
"1270" "Beetles
(n = 115)" 212 "High_More_High" 57 48 "D" "More wooded
landscape" "More historical
stability" "High agricultural
intensity"
"1271" "Beetles
(n = 115)" 212 "High_Less_Low" 73 48 "E" "More wooded
landscape" "Less historical
stability" "Low agricultural
intensity"
"1272" "Beetles
(n = 115)" 212 "High_More_Low" 54 48 "F" "More wooded
landscape" "More historical
stability" "Low agricultural
intensity"
"1273" "Beetles
(n = 115)" 213 "Low_Less_High" 55 40 "A" "Less wooded
landscape" "Less historical
stability" "High agricultural
intensity"
"1274" "Beetles
(n = 115)" 213 "Low_More_High" 49 40 "B" "Less wooded
landscape" "More historical
stability" "High agricultural
intensity"
"1275" "Beetles
(n = 115)" 213 "High_Less_High" 59 40 "C" "More wooded
landscape" "Less historical
stability" "High agricultural
intensity"
"1276" "Beetles
(n = 115)" 213 "High_More_High" 64 40 "D" "More wooded
landscape" "More historical
stability" "High agricultural
intensity"
"1277" "Beetles
(n = 115)" 213 "High_Less_Low" 62 40 "E" "More wooded
landscape" "Less historical
stability" "Low agricultural
intensity"
"1278" "Beetles
(n = 115)" 213 "High_More_Low" 60 40 "F" "More wooded
landscape" "More historical
stability" "Low agricultural
intensity"
"1279" "Beetles
(n = 115)" 214 "Low_Less_High" 68 41 "A" "Less wooded
landscape" "Less historical
stability" "High agricultural
intensity"
"1280" "Beetles
(n = 115)" 214 "Low_More_High" 51 41 "B" "Less wooded
landscape" "More historical
stability" "High agricultural
intensity"
"1281" "Beetles
(n = 115)" 214 "High_Less_High" 77 41 "C" "More wooded
landscape" "Less historical
stability" "High agricultural
intensity"
"1282" "Beetles
(n = 115)" 214 "High_More_High" 66 41 "D" "More wooded
landscape" "More historical
stability" "High agricultural
intensity"
"1283" "Beetles
(n = 115)" 214 "High_Less_Low" 75 41 "E" "More wooded
landscape" "Less historical
stability" "Low agricultural
intensity"
"1284" "Beetles
(n = 115)" 214 "High_More_Low" 64 41 "F" "More wooded
landscape" "More historical
stability" "Low agricultural
intensity"
"1285" "Beetles
(n = 115)" 215 "Low_Less_High" 58 59 "A" "Less wooded
landscape" "Less historical
stability" "High agricultural
intensity"
"1286" "Beetles
(n = 115)" 215 "Low_More_High" 41 59 "B" "Less wooded
landscape" "More historical
stability" "High agricultural
intensity"
"1287" "Beetles
(n = 115)" 215 "High_Less_High" 77 59 "C" "More wooded
landscape" "Less historical
stability" "High agricultural
intensity"
"1288" "Beetles
(n = 115)" 215 "High_More_High" 50 59 "D" "More wooded
landscape" "More historical
stability" "High agricultural
intensity"
"1289" "Beetles
(n = 115)" 215 "High_Less_Low" 79 59 "E" "More wooded
landscape" "Less historical
stability" "Low agricultural
intensity"
"1290" "Beetles
(n = 115)" 215 "High_More_Low" 62 59 "F" "More wooded
landscape" "More historical
stability" "Low agricultural
intensity"
"1291" "Beetles
(n = 115)" 216 "Low_Less_High" 62 52 "A" "Less wooded
landscape" "Less historical
stability" "High agricultural
intensity"
"1292" "Beetles
(n = 115)" 216 "Low_More_High" 34 52 "B" "Less wooded
landscape" "More historical
stability" "High agricultural
intensity"
"1293" "Beetles
(n = 115)" 216 "High_Less_High" 68 52 "C" "More wooded
landscape" "Less historical
stability" "High agricultural
intensity"
"1294" "Beetles
(n = 115)" 216 "High_More_High" 41 52 "D" "More wooded
landscape" "More historical
stability" "High agricultural
intensity"
"1295" "Beetles
(n = 115)" 216 "High_Less_Low" 81 52 "E" "More wooded
landscape" "Less historical
stability" "Low agricultural
intensity"
"1296" "Beetles
(n = 115)" 216 "High_More_Low" 54 52 "F" "More wooded
landscape" "More historical
stability" "Low agricultural
intensity"
"1297" "Beetles
(n = 115)" 217 "Low_Less_High" 75 50 "A" "Less wooded
landscape" "Less historical
stability" "High agricultural
intensity"
"1298" "Beetles
(n = 115)" 217 "Low_More_High" 42 50 "B" "Less wooded
landscape" "More historical
stability" "High agricultural
intensity"
"1299" "Beetles
(n = 115)" 217 "High_Less_High" 74 50 "C" "More wooded
landscape" "Less historical
stability" "High agricultural
intensity"
"1300" "Beetles
(n = 115)" 217 "High_More_High" 41 50 "D" "More wooded
landscape" "More historical
stability" "High agricultural
intensity"
"1301" "Beetles
(n = 115)" 217 "High_Less_Low" 79 50 "E" "More wooded
landscape" "Less historical
stability" "Low agricultural
intensity"
"1302" "Beetles
(n = 115)" 217 "High_More_Low" 40 50 "F" "More wooded
landscape" "More historical
stability" "Low agricultural
intensity"
"1303" "Beetles
(n = 115)" 218 "Low_Less_High" 73 55 "A" "Less wooded
landscape" "Less historical
stability" "High agricultural
intensity"
"1304" "Beetles
(n = 115)" 218 "Low_More_High" 42 55 "B" "Less wooded
landscape" "More historical
stability" "High agricultural
intensity"
"1305" "Beetles
(n = 115)" 218 "High_Less_High" 72 55 "C" "More wooded
landscape" "Less historical
stability" "High agricultural
intensity"
"1306" "Beetles
(n = 115)" 218 "High_More_High" 59 55 "D" "More wooded
landscape" "More historical
stability" "High agricultural
intensity"
"1307" "Beetles
(n = 115)" 218 "High_Less_Low" 68 55 "E" "More wooded
landscape" "Less historical
stability" "Low agricultural
intensity"
"1308" "Beetles
(n = 115)" 218 "High_More_Low" 43 55 "F" "More wooded
landscape" "More historical
stability" "Low agricultural
intensity"
"1309" "Beetles
(n = 115)" 219 "Low_Less_High" 63 52 "A" "Less wooded
landscape" "Less historical
stability" "High agricultural
intensity"
"1310" "Beetles
(n = 115)" 219 "Low_More_High" 46 52 "B" "Less wooded
landscape" "More historical
stability" "High agricultural
intensity"
"1311" "Beetles
(n = 115)" 219 "High_Less_High" 83 52 "C" "More wooded
landscape" "Less historical
stability" "High agricultural
intensity"
"1312" "Beetles
(n = 115)" 219 "High_More_High" 52 52 "D" "More wooded
landscape" "More historical
stability" "High agricultural
intensity"
"1313" "Beetles
(n = 115)" 219 "High_Less_Low" 68 52 "E" "More wooded
landscape" "Less historical
stability" "Low agricultural
intensity"
"1314" "Beetles
(n = 115)" 219 "High_More_Low" 44 52 "F" "More wooded
landscape" "More historical
stability" "Low agricultural
intensity"
"1315" "Beetles
(n = 115)" 220 "Low_Less_High" 64 59 "A" "Less wooded
landscape" "Less historical
stability" "High agricultural
intensity"
"1316" "Beetles
(n = 115)" 220 "Low_More_High" 48 59 "B" "Less wooded
landscape" "More historical
stability" "High agricultural
intensity"
"1317" "Beetles
(n = 115)" 220 "High_Less_High" 74 59 "C" "More wooded
landscape" "Less historical
stability" "High agricultural
intensity"
"1318" "Beetles
(n = 115)" 220 "High_More_High" 67 59 "D" "More wooded
landscape" "More historical
stability" "High agricultural
intensity"
"1319" "Beetles
(n = 115)" 220 "High_Less_Low" 85 59 "E" "More wooded
landscape" "Less historical
stability" "Low agricultural
intensity"
"1320" "Beetles
(n = 115)" 220 "High_More_Low" 70 59 "F" "More wooded
landscape" "More historical
stability" "Low agricultural
intensity"
"1321" "Beetles
(n = 115)" 221 "Low_Less_High" 66 52 "A" "Less wooded
landscape" "Less historical
stability" "High agricultural
intensity"
"1322" "Beetles
(n = 115)" 221 "Low_More_High" 42 52 "B" "Less wooded
landscape" "More historical
stability" "High agricultural
intensity"
"1323" "Beetles
(n = 115)" 221 "High_Less_High" 78 52 "C" "More wooded
landscape" "Less historical
stability" "High agricultural
intensity"
"1324" "Beetles
(n = 115)" 221 "High_More_High" 63 52 "D" "More wooded
landscape" "More historical
stability" "High agricultural
intensity"
"1325" "Beetles
(n = 115)" 221 "High_Less_Low" 83 52 "E" "More wooded
landscape" "Less historical
stability" "Low agricultural
intensity"
"1326" "Beetles
(n = 115)" 221 "High_More_Low" 61 52 "F" "More wooded
landscape" "More historical
stability" "Low agricultural
intensity"
"1327" "Beetles
(n = 115)" 222 "Low_Less_High" 76 55 "A" "Less wooded
landscape" "Less historical
stability" "High agricultural
intensity"
"1328" "Beetles
(n = 115)" 222 "Low_More_High" 43 55 "B" "Less wooded
landscape" "More historical
stability" "High agricultural
intensity"
"1329" "Beetles
(n = 115)" 222 "High_Less_High" 90 55 "C" "More wooded
landscape" "Less historical
stability" "High agricultural
intensity"
"1330" "Beetles
(n = 115)" 222 "High_More_High" 61 55 "D" "More wooded
landscape" "More historical
stability" "High agricultural
intensity"
"1331" "Beetles
(n = 115)" 222 "High_Less_Low" 81 55 "E" "More wooded
landscape" "Less historical
stability" "Low agricultural
intensity"
"1332" "Beetles
(n = 115)" 222 "High_More_Low" 56 55 "F" "More wooded
landscape" "More historical
stability" "Low agricultural
intensity"
"1333" "Beetles
(n = 115)" 223 "Low_Less_High" 74 54 "A" "Less wooded
landscape" "Less historical
stability" "High agricultural
intensity"
"1334" "Beetles
(n = 115)" 223 "Low_More_High" 41 54 "B" "Less wooded
landscape" "More historical
stability" "High agricultural
intensity"
"1335" "Beetles
(n = 115)" 223 "High_Less_High" 96 54 "C" "More wooded
landscape" "Less historical
stability" "High agricultural
intensity"
"1336" "Beetles
(n = 115)" 223 "High_More_High" 61 54 "D" "More wooded
landscape" "More historical
stability" "High agricultural
intensity"
"1337" "Beetles
(n = 115)" 223 "High_Less_Low" 88 54 "E" "More wooded
landscape" "Less historical
stability" "Low agricultural
intensity"
"1338" "Beetles
(n = 115)" 223 "High_More_Low" 52 54 "F" "More wooded
landscape" "More historical
stability" "Low agricultural
intensity"
"1339" "Beetles
(n = 115)" 224 "Low_Less_High" 78 57 "A" "Less wooded
landscape" "Less historical
stability" "High agricultural
intensity"
"1340" "Beetles
(n = 115)" 224 "Low_More_High" 41 57 "B" "Less wooded
landscape" "More historical
stability" "High agricultural
intensity"
"1341" "Beetles
(n = 115)" 224 "High_Less_High" 96 57 "C" "More wooded
landscape" "Less historical
stability" "High agricultural
intensity"
"1342" "Beetles
(n = 115)" 224 "High_More_High" 59 57 "D" "More wooded
landscape" "More historical
stability" "High agricultural
intensity"
"1343" "Beetles
(n = 115)" 224 "High_Less_Low" 93 57 "E" "More wooded
landscape" "Less historical
stability" "Low agricultural
intensity"
"1344" "Beetles
(n = 115)" 224 "High_More_Low" 54 57 "F" "More wooded
landscape" "More historical
stability" "Low agricultural
intensity"
"1345" "Beetles
(n = 115)" 225 "Low_Less_High" 77 60 "A" "Less wooded
landscape" "Less historical
stability" "High agricultural
intensity"
"1346" "Beetles
(n = 115)" 225 "Low_More_High" 36 60 "B" "Less wooded
landscape" "More historical
stability" "High agricultural
intensity"
"1347" "Beetles
(n = 115)" 225 "High_Less_High" 89 60 "C" "More wooded
landscape" "Less historical
stability" "High agricultural
intensity"
"1348" "Beetles
(n = 115)" 225 "High_More_High" 44 60 "D" "More wooded
landscape" "More historical
stability" "High agricultural
intensity"
"1349" "Beetles
(n = 115)" 225 "High_Less_Low" 102 60 "E" "More wooded
landscape" "Less historical
stability" "Low agricultural
intensity"
"1350" "Beetles
(n = 115)" 225 "High_More_Low" 64 60 "F" "More wooded
landscape" "More historical
stability" "Low agricultural
intensity"
"1351" "Beetles
(n = 115)" 226 "Low_Less_High" 69 50 "A" "Less wooded
landscape" "Less historical
stability" "High agricultural
intensity"
"1352" "Beetles
(n = 115)" 226 "Low_More_High" 30 50 "B" "Less wooded
landscape" "More historical
stability" "High agricultural
intensity"
"1353" "Beetles
(n = 115)" 226 "High_Less_High" 77 50 "C" "More wooded
landscape" "Less historical
stability" "High agricultural
intensity"
"1354" "Beetles
(n = 115)" 226 "High_More_High" 40 50 "D" "More wooded
landscape" "More historical
stability" "High agricultural
intensity"
"1355" "Beetles
(n = 115)" 226 "High_Less_Low" 80 50 "E" "More wooded
landscape" "Less historical
stability" "Low agricultural
intensity"
"1356" "Beetles
(n = 115)" 226 "High_More_Low" 34 50 "F" "More wooded
landscape" "More historical
stability" "Low agricultural
intensity"
"1357" "Beetles
(n = 115)" 227 "Low_Less_High" 70 47 "A" "Less wooded
landscape" "Less historical
stability" "High agricultural
intensity"
"1358" "Beetles
(n = 115)" 227 "Low_More_High" 26 47 "B" "Less wooded
landscape" "More historical
stability" "High agricultural
intensity"
"1359" "Beetles
(n = 115)" 227 "High_Less_High" 81 47 "C" "More wooded
landscape" "Less historical
stability" "High agricultural
intensity"
"1360" "Beetles
(n = 115)" 227 "High_More_High" 45 47 "D" "More wooded
landscape" "More historical
stability" "High agricultural
intensity"
"1361" "Beetles
(n = 115)" 227 "High_Less_Low" 79 47 "E" "More wooded
landscape" "Less historical
stability" "Low agricultural
intensity"
"1362" "Beetles
(n = 115)" 227 "High_More_Low" 50 47 "F" "More wooded
landscape" "More historical
stability" "Low agricultural
intensity"
"1363" "Beetles
(n = 115)" 228 "Low_Less_High" 70 50 "A" "Less wooded
landscape" "Less historical
stability" "High agricultural
intensity"
"1364" "Beetles
(n = 115)" 228 "Low_More_High" 33 50 "B" "Less wooded
landscape" "More historical
stability" "High agricultural
intensity"
"1365" "Beetles
(n = 115)" 228 "High_Less_High" 86 50 "C" "More wooded
landscape" "Less historical
stability" "High agricultural
intensity"
"1366" "Beetles
(n = 115)" 228 "High_More_High" 45 50 "D" "More wooded
landscape" "More historical
stability" "High agricultural
intensity"
"1367" "Beetles
(n = 115)" 228 "High_Less_Low" 86 50 "E" "More wooded
landscape" "Less historical
stability" "Low agricultural
intensity"
"1368" "Beetles
(n = 115)" 228 "High_More_Low" 43 50 "F" "More wooded
landscape" "More historical
stability" "Low agricultural
intensity"
"1369" "Beetles
(n = 115)" 229 "Low_Less_High" 57 34 "A" "Less wooded
landscape" "Less historical
stability" "High agricultural
intensity"
"1370" "Beetles
(n = 115)" 229 "Low_More_High" 31 34 "B" "Less wooded
landscape" "More historical
stability" "High agricultural
intensity"
"1371" "Beetles
(n = 115)" 229 "High_Less_High" 67 34 "C" "More wooded
landscape" "Less historical
stability" "High agricultural
intensity"
"1372" "Beetles
(n = 115)" 229 "High_More_High" 49 34 "D" "More wooded
landscape" "More historical
stability" "High agricultural
intensity"
"1373" "Beetles
(n = 115)" 229 "High_Less_Low" 63 34 "E" "More wooded
landscape" "Less historical
stability" "Low agricultural
intensity"
"1374" "Beetles
(n = 115)" 229 "High_More_Low" 43 34 "F" "More wooded
landscape" "More historical
stability" "Low agricultural
intensity"
"1375" "Beetles
(n = 115)" 230 "Low_Less_High" 61 43 "A" "Less wooded
landscape" "Less historical
stability" "High agricultural
intensity"
"1376" "Beetles
(n = 115)" 230 "Low_More_High" 43 43 "B" "Less wooded
landscape" "More historical
stability" "High agricultural
intensity"
"1377" "Beetles
(n = 115)" 230 "High_Less_High" 67 43 "C" "More wooded
landscape" "Less historical
stability" "High agricultural
intensity"
"1378" "Beetles
(n = 115)" 230 "High_More_High" 45 43 "D" "More wooded
landscape" "More historical
stability" "High agricultural
intensity"
"1379" "Beetles
(n = 115)" 230 "High_Less_Low" 76 43 "E" "More wooded
landscape" "Less historical
stability" "Low agricultural
intensity"
"1380" "Beetles
(n = 115)" 230 "High_More_Low" 46 43 "F" "More wooded
landscape" "More historical
stability" "Low agricultural
intensity"
"1381" "Beetles
(n = 115)" 231 "Low_Less_High" 63 48 "A" "Less wooded
landscape" "Less historical
stability" "High agricultural
intensity"
"1382" "Beetles
(n = 115)" 231 "Low_More_High" 35 48 "B" "Less wooded
landscape" "More historical
stability" "High agricultural
intensity"
"1383" "Beetles
(n = 115)" 231 "High_Less_High" 76 48 "C" "More wooded
landscape" "Less historical
stability" "High agricultural
intensity"
"1384" "Beetles
(n = 115)" 231 "High_More_High" 39 48 "D" "More wooded
landscape" "More historical
stability" "High agricultural
intensity"
"1385" "Beetles
(n = 115)" 231 "High_Less_Low" 82 48 "E" "More wooded
landscape" "Less historical
stability" "Low agricultural
intensity"
"1386" "Beetles
(n = 115)" 231 "High_More_Low" 36 48 "F" "More wooded
landscape" "More historical
stability" "Low agricultural
intensity"
"1387" "Beetles
(n = 115)" 232 "Low_Less_High" 85 47 "A" "Less wooded
landscape" "Less historical
stability" "High agricultural
intensity"
"1388" "Beetles
(n = 115)" 232 "Low_More_High" 31 47 "B" "Less wooded
landscape" "More historical
stability" "High agricultural
intensity"
"1389" "Beetles
(n = 115)" 232 "High_Less_High" 77 47 "C" "More wooded
landscape" "Less historical
stability" "High agricultural
intensity"
"1390" "Beetles
(n = 115)" 232 "High_More_High" 34 47 "D" "More wooded
landscape" "More historical
stability" "High agricultural
intensity"
"1391" "Beetles
(n = 115)" 232 "High_Less_Low" 87 47 "E" "More wooded
landscape" "Less historical
stability" "Low agricultural
intensity"
"1392" "Beetles
(n = 115)" 232 "High_More_Low" 33 47 "F" "More wooded
landscape" "More historical
stability" "Low agricultural
intensity"
"1393" "Beetles
(n = 115)" 233 "Low_Less_High" 80 46 "A" "Less wooded
landscape" "Less historical
stability" "High agricultural
intensity"
"1394" "Beetles
(n = 115)" 233 "Low_More_High" 30 46 "B" "Less wooded
landscape" "More historical
stability" "High agricultural
intensity"
"1395" "Beetles
(n = 115)" 233 "High_Less_High" 86 46 "C" "More wooded
landscape" "Less historical
stability" "High agricultural
intensity"
"1396" "Beetles
(n = 115)" 233 "High_More_High" 40 46 "D" "More wooded
landscape" "More historical
stability" "High agricultural
intensity"
"1397" "Beetles
(n = 115)" 233 "High_Less_Low" 84 46 "E" "More wooded
landscape" "Less historical
stability" "Low agricultural
intensity"
"1398" "Beetles
(n = 115)" 233 "High_More_Low" 29 46 "F" "More wooded
landscape" "More historical
stability" "Low agricultural
intensity"
"1399" "Beetles
(n = 115)" 234 "Low_Less_High" 81 42 "A" "Less wooded
landscape" "Less historical
stability" "High agricultural
intensity"
"1400" "Beetles
(n = 115)" 234 "Low_More_High" 29 42 "B" "Less wooded
landscape" "More historical
stability" "High agricultural
intensity"
"1401" "Beetles
(n = 115)" 234 "High_Less_High" 87 42 "C" "More wooded
landscape" "Less historical
stability" "High agricultural
intensity"
"1402" "Beetles
(n = 115)" 234 "High_More_High" 35 42 "D" "More wooded
landscape" "More historical
stability" "High agricultural
intensity"
"1403" "Beetles
(n = 115)" 234 "High_Less_Low" 84 42 "E" "More wooded
landscape" "Less historical
stability" "Low agricultural
intensity"
"1404" "Beetles
(n = 115)" 234 "High_More_Low" 30 42 "F" "More wooded
landscape" "More historical
stability" "Low agricultural
intensity"
"1405" "Beetles
(n = 115)" 235 "Low_Less_High" 90 37 "A" "Less wooded
landscape" "Less historical
stability" "High agricultural
intensity"
"1406" "Beetles
(n = 115)" 235 "Low_More_High" 39 37 "B" "Less wooded
landscape" "More historical
stability" "High agricultural
intensity"
"1407" "Beetles
(n = 115)" 235 "High_Less_High" 85 37 "C" "More wooded
landscape" "Less historical
stability" "High agricultural
intensity"
"1408" "Beetles
(n = 115)" 235 "High_More_High" 32 37 "D" "More wooded
landscape" "More historical
stability" "High agricultural
intensity"
"1409" "Beetles
(n = 115)" 235 "High_Less_Low" 69 37 "E" "More wooded
landscape" "Less historical
stability" "Low agricultural
intensity"
"1410" "Beetles
(n = 115)" 235 "High_More_Low" 22 37 "F" "More wooded
landscape" "More historical
stability" "Low agricultural
intensity"
"1411" "Beetles
(n = 115)" 236 "Low_Less_High" 86 51 "A" "Less wooded
landscape" "Less historical
stability" "High agricultural
intensity"
"1412" "Beetles
(n = 115)" 236 "Low_More_High" 34 51 "B" "Less wooded
landscape" "More historical
stability" "High agricultural
intensity"
"1413" "Beetles
(n = 115)" 236 "High_Less_High" 70 51 "C" "More wooded
landscape" "Less historical
stability" "High agricultural
intensity"
"1414" "Beetles
(n = 115)" 236 "High_More_High" 29 51 "D" "More wooded
landscape" "More historical
stability" "High agricultural
intensity"
"1415" "Beetles
(n = 115)" 236 "High_Less_Low" 81 51 "E" "More wooded
landscape" "Less historical
stability" "Low agricultural
intensity"
"1416" "Beetles
(n = 115)" 236 "High_More_Low" 26 51 "F" "More wooded
landscape" "More historical
stability" "Low agricultural
intensity"
"1417" "Beetles
(n = 115)" 237 "Low_Less_High" 84 53 "A" "Less wooded
landscape" "Less historical
stability" "High agricultural
intensity"
"1418" "Beetles
(n = 115)" 237 "Low_More_High" 50 53 "B" "Less wooded
landscape" "More historical
stability" "High agricultural
intensity"
"1419" "Beetles
(n = 115)" 237 "High_Less_High" 74 53 "C" "More wooded
landscape" "Less historical
stability" "High agricultural
intensity"
"1420" "Beetles
(n = 115)" 237 "High_More_High" 33 53 "D" "More wooded
landscape" "More historical
stability" "High agricultural
intensity"
"1421" "Beetles
(n = 115)" 237 "High_Less_Low" 77 53 "E" "More wooded
landscape" "Less historical
stability" "Low agricultural
intensity"
"1422" "Beetles
(n = 115)" 237 "High_More_Low" 23 53 "F" "More wooded
landscape" "More historical
stability" "Low agricultural
intensity"
"1423" "Beetles
(n = 115)" 238 "Low_Less_High" 92 52 "A" "Less wooded
landscape" "Less historical
stability" "High agricultural
intensity"
"1424" "Beetles
(n = 115)" 238 "Low_More_High" 43 52 "B" "Less wooded
landscape" "More historical
stability" "High agricultural
intensity"
"1425" "Beetles
(n = 115)" 238 "High_Less_High" 94 52 "C" "More wooded
landscape" "Less historical
stability" "High agricultural
intensity"
"1426" "Beetles
(n = 115)" 238 "High_More_High" 44 52 "D" "More wooded
landscape" "More historical
stability" "High agricultural
intensity"
"1427" "Beetles
(n = 115)" 238 "High_Less_Low" 86 52 "E" "More wooded
landscape" "Less historical
stability" "Low agricultural
intensity"
"1428" "Beetles
(n = 115)" 238 "High_More_Low" 33 52 "F" "More wooded
landscape" "More historical
stability" "Low agricultural
intensity"
"1429" "Beetles
(n = 115)" 239 "Low_Less_High" 76 49 "A" "Less wooded
landscape" "Less historical
stability" "High agricultural
intensity"
"1430" "Beetles
(n = 115)" 239 "Low_More_High" 45 49 "B" "Less wooded
landscape" "More historical
stability" "High agricultural
intensity"
"1431" "Beetles
(n = 115)" 239 "High_Less_High" 83 49 "C" "More wooded
landscape" "Less historical
stability" "High agricultural
intensity"
"1432" "Beetles
(n = 115)" 239 "High_More_High" 45 49 "D" "More wooded
landscape" "More historical
stability" "High agricultural
intensity"
"1433" "Beetles
(n = 115)" 239 "High_Less_Low" 71 49 "E" "More wooded
landscape" "Less historical
stability" "Low agricultural
intensity"
"1434" "Beetles
(n = 115)" 239 "High_More_Low" 34 49 "F" "More wooded
landscape" "More historical
stability" "Low agricultural
intensity"
"1435" "Beetles
(n = 115)" 240 "Low_Less_High" 92 54 "A" "Less wooded
landscape" "Less historical
stability" "High agricultural
intensity"
"1436" "Beetles
(n = 115)" 240 "Low_More_High" 46 54 "B" "Less wooded
landscape" "More historical
stability" "High agricultural
intensity"
"1437" "Beetles
(n = 115)" 240 "High_Less_High" 92 54 "C" "More wooded
landscape" "Less historical
stability" "High agricultural
intensity"
"1438" "Beetles
(n = 115)" 240 "High_More_High" 38 54 "D" "More wooded
landscape" "More historical
stability" "High agricultural
intensity"
"1439" "Beetles
(n = 115)" 240 "High_Less_Low" 78 54 "E" "More wooded
landscape" "Less historical
stability" "Low agricultural
intensity"
"1440" "Beetles
(n = 115)" 240 "High_More_Low" 23 54 "F" "More wooded
landscape" "More historical
stability" "Low agricultural
intensity"
"1441" "Beetles
(n = 115)" 241 "Low_Less_High" 78 40 "A" "Less wooded
landscape" "Less historical
stability" "High agricultural
intensity"
"1442" "Beetles
(n = 115)" 241 "Low_More_High" 38 40 "B" "Less wooded
landscape" "More historical
stability" "High agricultural
intensity"
"1443" "Beetles
(n = 115)" 241 "High_Less_High" 63 40 "C" "More wooded
landscape" "Less historical
stability" "High agricultural
intensity"
"1444" "Beetles
(n = 115)" 241 "High_More_High" 27 40 "D" "More wooded
landscape" "More historical
stability" "High agricultural
intensity"
"1445" "Beetles
(n = 115)" 241 "High_Less_Low" 58 40 "E" "More wooded
landscape" "Less historical
stability" "Low agricultural
intensity"
"1446" "Beetles
(n = 115)" 241 "High_More_Low" 24 40 "F" "More wooded
landscape" "More historical
stability" "Low agricultural
intensity"
"1447" "Beetles
(n = 115)" 242 "Low_Less_High" 80 55 "A" "Less wooded
landscape" "Less historical
stability" "High agricultural
intensity"
"1448" "Beetles
(n = 115)" 242 "Low_More_High" 40 55 "B" "Less wooded
landscape" "More historical
stability" "High agricultural
intensity"
"1449" "Beetles
(n = 115)" 242 "High_Less_High" 66 55 "C" "More wooded
landscape" "Less historical
stability" "High agricultural
intensity"
"1450" "Beetles
(n = 115)" 242 "High_More_High" 32 55 "D" "More wooded
landscape" "More historical
stability" "High agricultural
intensity"
"1451" "Beetles
(n = 115)" 242 "High_Less_Low" 58 55 "E" "More wooded
landscape" "Less historical
stability" "Low agricultural
intensity"
"1452" "Beetles
(n = 115)" 242 "High_More_Low" 25 55 "F" "More wooded
landscape" "More historical
stability" "Low agricultural
intensity"
"1453" "Beetles
(n = 115)" 243 "Low_Less_High" 77 39 "A" "Less wooded
landscape" "Less historical
stability" "High agricultural
intensity"
"1454" "Beetles
(n = 115)" 243 "Low_More_High" 38 39 "B" "Less wooded
landscape" "More historical
stability" "High agricultural
intensity"
"1455" "Beetles
(n = 115)" 243 "High_Less_High" 80 39 "C" "More wooded
landscape" "Less historical
stability" "High agricultural
intensity"
"1456" "Beetles
(n = 115)" 243 "High_More_High" 36 39 "D" "More wooded
landscape" "More historical
stability" "High agricultural
intensity"
"1457" "Beetles
(n = 115)" 243 "High_Less_Low" 63 39 "E" "More wooded
landscape" "Less historical
stability" "Low agricultural
intensity"
"1458" "Beetles
(n = 115)" 243 "High_More_Low" 24 39 "F" "More wooded
landscape" "More historical
stability" "Low agricultural
intensity"
"1459" "Beetles
(n = 115)" 244 "Low_Less_High" 73 46 "A" "Less wooded
landscape" "Less historical
stability" "High agricultural
intensity"
"1460" "Beetles
(n = 115)" 244 "Low_More_High" 41 46 "B" "Less wooded
landscape" "More historical
stability" "High agricultural
intensity"
"1461" "Beetles
(n = 115)" 244 "High_Less_High" 73 46 "C" "More wooded
landscape" "Less historical
stability" "High agricultural
intensity"
"1462" "Beetles
(n = 115)" 244 "High_More_High" 38 46 "D" "More wooded
landscape" "More historical
stability" "High agricultural
intensity"
"1463" "Beetles
(n = 115)" 244 "High_Less_Low" 69 46 "E" "More wooded
landscape" "Less historical
stability" "Low agricultural
intensity"
"1464" "Beetles
(n = 115)" 244 "High_More_Low" 35 46 "F" "More wooded
landscape" "More historical
stability" "Low agricultural
intensity"
"1465" "Beetles
(n = 115)" 245 "Low_Less_High" 79 47 "A" "Less wooded
landscape" "Less historical
stability" "High agricultural
intensity"
"1466" "Beetles
(n = 115)" 245 "Low_More_High" 42 47 "B" "Less wooded
landscape" "More historical
stability" "High agricultural
intensity"
"1467" "Beetles
(n = 115)" 245 "High_Less_High" 74 47 "C" "More wooded
landscape" "Less historical
stability" "High agricultural
intensity"
"1468" "Beetles
(n = 115)" 245 "High_More_High" 34 47 "D" "More wooded
landscape" "More historical
stability" "High agricultural
intensity"
"1469" "Beetles
(n = 115)" 245 "High_Less_Low" 67 47 "E" "More wooded
landscape" "Less historical
stability" "Low agricultural
intensity"
"1470" "Beetles
(n = 115)" 245 "High_More_Low" 33 47 "F" "More wooded
landscape" "More historical
stability" "Low agricultural
intensity"
"1471" "Beetles
(n = 115)" 246 "Low_Less_High" 76 45 "A" "Less wooded
landscape" "Less historical
stability" "High agricultural
intensity"
"1472" "Beetles
(n = 115)" 246 "Low_More_High" 43 45 "B" "Less wooded
landscape" "More historical
stability" "High agricultural
intensity"
"1473" "Beetles
(n = 115)" 246 "High_Less_High" 78 45 "C" "More wooded
landscape" "Less historical
stability" "High agricultural
intensity"
"1474" "Beetles
(n = 115)" 246 "High_More_High" 49 45 "D" "More wooded
landscape" "More historical
stability" "High agricultural
intensity"
"1475" "Beetles
(n = 115)" 246 "High_Less_Low" 77 45 "E" "More wooded
landscape" "Less historical
stability" "Low agricultural
intensity"
"1476" "Beetles
(n = 115)" 246 "High_More_Low" 31 45 "F" "More wooded
landscape" "More historical
stability" "Low agricultural
intensity"
"1477" "Beetles
(n = 115)" 247 "Low_Less_High" 79 56 "A" "Less wooded
landscape" "Less historical
stability" "High agricultural
intensity"
"1478" "Beetles
(n = 115)" 247 "Low_More_High" 46 56 "B" "Less wooded
landscape" "More historical
stability" "High agricultural
intensity"
"1479" "Beetles
(n = 115)" 247 "High_Less_High" 80 56 "C" "More wooded
landscape" "Less historical
stability" "High agricultural
intensity"
"1480" "Beetles
(n = 115)" 247 "High_More_High" 42 56 "D" "More wooded
landscape" "More historical
stability" "High agricultural
intensity"
"1481" "Beetles
(n = 115)" 247 "High_Less_Low" 72 56 "E" "More wooded
landscape" "Less historical
stability" "Low agricultural
intensity"
"1482" "Beetles
(n = 115)" 247 "High_More_Low" 50 56 "F" "More wooded
landscape" "More historical
stability" "Low agricultural
intensity"
"1483" "Beetles
(n = 115)" 248 "Low_Less_High" 68 53 "A" "Less wooded
landscape" "Less historical
stability" "High agricultural
intensity"
"1484" "Beetles
(n = 115)" 248 "Low_More_High" 42 53 "B" "Less wooded
landscape" "More historical
stability" "High agricultural
intensity"
"1485" "Beetles
(n = 115)" 248 "High_Less_High" 77 53 "C" "More wooded
landscape" "Less historical
stability" "High agricultural
intensity"
"1486" "Beetles
(n = 115)" 248 "High_More_High" 54 53 "D" "More wooded
landscape" "More historical
stability" "High agricultural
intensity"
"1487" "Beetles
(n = 115)" 248 "High_Less_Low" 82 53 "E" "More wooded
landscape" "Less historical
stability" "Low agricultural
intensity"
"1488" "Beetles
(n = 115)" 248 "High_More_Low" 56 53 "F" "More wooded
landscape" "More historical
stability" "Low agricultural
intensity"
"1489" "Beetles
(n = 115)" 249 "Low_Less_High" 69 47 "A" "Less wooded
landscape" "Less historical
stability" "High agricultural
intensity"
"1490" "Beetles
(n = 115)" 249 "Low_More_High" 47 47 "B" "Less wooded
landscape" "More historical
stability" "High agricultural
intensity"
"1491" "Beetles
(n = 115)" 249 "High_Less_High" 83 47 "C" "More wooded
landscape" "Less historical
stability" "High agricultural
intensity"
"1492" "Beetles
(n = 115)" 249 "High_More_High" 65 47 "D" "More wooded
landscape" "More historical
stability" "High agricultural
intensity"
"1493" "Beetles
(n = 115)" 249 "High_Less_Low" 77 47 "E" "More wooded
landscape" "Less historical
stability" "Low agricultural
intensity"
"1494" "Beetles
(n = 115)" 249 "High_More_Low" 60 47 "F" "More wooded
landscape" "More historical
stability" "Low agricultural
intensity"
"1495" "Beetles
(n = 115)" 250 "Low_Less_High" 72 52 "A" "Less wooded
landscape" "Less historical
stability" "High agricultural
intensity"
"1496" "Beetles
(n = 115)" 250 "Low_More_High" 43 52 "B" "Less wooded
landscape" "More historical
stability" "High agricultural
intensity"
"1497" "Beetles
(n = 115)" 250 "High_Less_High" 84 52 "C" "More wooded
landscape" "Less historical
stability" "High agricultural
intensity"
"1498" "Beetles
(n = 115)" 250 "High_More_High" 49 52 "D" "More wooded
landscape" "More historical
stability" "High agricultural
intensity"
"1499" "Beetles
(n = 115)" 250 "High_Less_Low" 81 52 "E" "More wooded
landscape" "Less historical
stability" "Low agricultural
intensity"
"1500" "Beetles
(n = 115)" 250 "High_More_Low" 55 52 "F" "More wooded
landscape" "More historical
stability" "Low agricultural
intensity"
"1501" "Beetles
(n = 115)" 251 "Low_Less_High" 62 49 "A" "Less wooded
landscape" "Less historical
stability" "High agricultural
intensity"
"1502" "Beetles
(n = 115)" 251 "Low_More_High" 41 49 "B" "Less wooded
landscape" "More historical
stability" "High agricultural
intensity"
"1503" "Beetles
(n = 115)" 251 "High_Less_High" 73 49 "C" "More wooded
landscape" "Less historical
stability" "High agricultural
intensity"
"1504" "Beetles
(n = 115)" 251 "High_More_High" 51 49 "D" "More wooded
landscape" "More historical
stability" "High agricultural
intensity"
"1505" "Beetles
(n = 115)" 251 "High_Less_Low" 85 49 "E" "More wooded
landscape" "Less historical
stability" "Low agricultural
intensity"
"1506" "Beetles
(n = 115)" 251 "High_More_Low" 58 49 "F" "More wooded
landscape" "More historical
stability" "Low agricultural
intensity"
"1507" "Beetles
(n = 115)" 252 "Low_Less_High" 62 46 "A" "Less wooded
landscape" "Less historical
stability" "High agricultural
intensity"
"1508" "Beetles
(n = 115)" 252 "Low_More_High" 40 46 "B" "Less wooded
landscape" "More historical
stability" "High agricultural
intensity"
"1509" "Beetles
(n = 115)" 252 "High_Less_High" 66 46 "C" "More wooded
landscape" "Less historical
stability" "High agricultural
intensity"
"1510" "Beetles
(n = 115)" 252 "High_More_High" 61 46 "D" "More wooded
landscape" "More historical
stability" "High agricultural
intensity"
"1511" "Beetles
(n = 115)" 252 "High_Less_Low" 72 46 "E" "More wooded
landscape" "Less historical
stability" "Low agricultural
intensity"
"1512" "Beetles
(n = 115)" 252 "High_More_Low" 55 46 "F" "More wooded
landscape" "More historical
stability" "Low agricultural
intensity"
"1513" "Beetles
(n = 115)" 253 "Low_Less_High" 67 55 "A" "Less wooded
landscape" "Less historical
stability" "High agricultural
intensity"
"1514" "Beetles
(n = 115)" 253 "Low_More_High" 43 55 "B" "Less wooded
landscape" "More historical
stability" "High agricultural
intensity"
"1515" "Beetles
(n = 115)" 253 "High_Less_High" 80 55 "C" "More wooded
landscape" "Less historical
stability" "High agricultural
intensity"
"1516" "Beetles
(n = 115)" 253 "High_More_High" 58 55 "D" "More wooded
landscape" "More historical
stability" "High agricultural
intensity"
"1517" "Beetles
(n = 115)" 253 "High_Less_Low" 83 55 "E" "More wooded
landscape" "Less historical
stability" "Low agricultural
intensity"
"1518" "Beetles
(n = 115)" 253 "High_More_Low" 56 55 "F" "More wooded
landscape" "More historical
stability" "Low agricultural
intensity"
"1519" "Beetles
(n = 115)" 254 "Low_Less_High" 73 58 "A" "Less wooded
landscape" "Less historical
stability" "High agricultural
intensity"
"1520" "Beetles
(n = 115)" 254 "Low_More_High" 35 58 "B" "Less wooded
landscape" "More historical
stability" "High agricultural
intensity"
"1521" "Beetles
(n = 115)" 254 "High_Less_High" 81 58 "C" "More wooded
landscape" "Less historical
stability" "High agricultural
intensity"
"1522" "Beetles
(n = 115)" 254 "High_More_High" 50 58 "D" "More wooded
landscape" "More historical
stability" "High agricultural
intensity"
"1523" "Beetles
(n = 115)" 254 "High_Less_Low" 82 58 "E" "More wooded
landscape" "Less historical
stability" "Low agricultural
intensity"
"1524" "Beetles
(n = 115)" 254 "High_More_Low" 56 58 "F" "More wooded
landscape" "More historical
stability" "Low agricultural
intensity"
"1525" "Beetles
(n = 115)" 255 "Low_Less_High" 65 44 "A" "Less wooded
landscape" "Less historical
stability" "High agricultural
intensity"
"1526" "Beetles
(n = 115)" 255 "Low_More_High" 42 44 "B" "Less wooded
landscape" "More historical
stability" "High agricultural
intensity"
"1527" "Beetles
(n = 115)" 255 "High_Less_High" 78 44 "C" "More wooded
landscape" "Less historical
stability" "High agricultural
intensity"
"1528" "Beetles
(n = 115)" 255 "High_More_High" 64 44 "D" "More wooded
landscape" "More historical
stability" "High agricultural
intensity"
"1529" "Beetles
(n = 115)" 255 "High_Less_Low" 78 44 "E" "More wooded
landscape" "Less historical
stability" "Low agricultural
intensity"
"1530" "Beetles
(n = 115)" 255 "High_More_Low" 62 44 "F" "More wooded
landscape" "More historical
stability" "Low agricultural
intensity"
"1531" "Beetles
(n = 115)" 256 "Low_Less_High" 60 43 "A" "Less wooded
landscape" "Less historical
stability" "High agricultural
intensity"
"1532" "Beetles
(n = 115)" 256 "Low_More_High" 42 43 "B" "Less wooded
landscape" "More historical
stability" "High agricultural
intensity"
"1533" "Beetles
(n = 115)" 256 "High_Less_High" 79 43 "C" "More wooded
landscape" "Less historical
stability" "High agricultural
intensity"
"1534" "Beetles
(n = 115)" 256 "High_More_High" 66 43 "D" "More wooded
landscape" "More historical
stability" "High agricultural
intensity"
"1535" "Beetles
(n = 115)" 256 "High_Less_Low" 79 43 "E" "More wooded
landscape" "Less historical
stability" "Low agricultural
intensity"
"1536" "Beetles
(n = 115)" 256 "High_More_Low" 62 43 "F" "More wooded
landscape" "More historical
stability" "Low agricultural
intensity"
"1537" "Beetles
(n = 115)" 257 "Low_Less_High" 59 45 "A" "Less wooded
landscape" "Less historical
stability" "High agricultural
intensity"
"1538" "Beetles
(n = 115)" 257 "Low_More_High" 43 45 "B" "Less wooded
landscape" "More historical
stability" "High agricultural
intensity"
"1539" "Beetles
(n = 115)" 257 "High_Less_High" 71 45 "C" "More wooded
landscape" "Less historical
stability" "High agricultural
intensity"
"1540" "Beetles
(n = 115)" 257 "High_More_High" 60 45 "D" "More wooded
landscape" "More historical
stability" "High agricultural
intensity"
"1541" "Beetles
(n = 115)" 257 "High_Less_Low" 79 45 "E" "More wooded
landscape" "Less historical
stability" "Low agricultural
intensity"
"1542" "Beetles
(n = 115)" 257 "High_More_Low" 63 45 "F" "More wooded
landscape" "More historical
stability" "Low agricultural
intensity"
"1543" "Beetles
(n = 115)" 258 "Low_Less_High" 58 39 "A" "Less wooded
landscape" "Less historical
stability" "High agricultural
intensity"
"1544" "Beetles
(n = 115)" 258 "Low_More_High" 44 39 "B" "Less wooded
landscape" "More historical
stability" "High agricultural
intensity"
"1545" "Beetles
(n = 115)" 258 "High_Less_High" 74 39 "C" "More wooded
landscape" "Less historical
stability" "High agricultural
intensity"
"1546" "Beetles
(n = 115)" 258 "High_More_High" 60 39 "D" "More wooded
landscape" "More historical
stability" "High agricultural
intensity"
"1547" "Beetles
(n = 115)" 258 "High_Less_Low" 74 39 "E" "More wooded
landscape" "Less historical
stability" "Low agricultural
intensity"
"1548" "Beetles
(n = 115)" 258 "High_More_Low" 63 39 "F" "More wooded
landscape" "More historical
stability" "Low agricultural
intensity"
"1549" "Beetles
(n = 115)" 259 "Low_Less_High" 60 34 "A" "Less wooded
landscape" "Less historical
stability" "High agricultural
intensity"
"1550" "Beetles
(n = 115)" 259 "Low_More_High" 51 34 "B" "Less wooded
landscape" "More historical
stability" "High agricultural
intensity"
"1551" "Beetles
(n = 115)" 259 "High_Less_High" 74 34 "C" "More wooded
landscape" "Less historical
stability" "High agricultural
intensity"
"1552" "Beetles
(n = 115)" 259 "High_More_High" 64 34 "D" "More wooded
landscape" "More historical
stability" "High agricultural
intensity"
"1553" "Beetles
(n = 115)" 259 "High_Less_Low" 58 34 "E" "More wooded
landscape" "Less historical
stability" "Low agricultural
intensity"
"1554" "Beetles
(n = 115)" 259 "High_More_Low" 52 34 "F" "More wooded
landscape" "More historical
stability" "Low agricultural
intensity"
"1555" "Beetles
(n = 115)" 260 "Low_Less_High" 61 44 "A" "Less wooded
landscape" "Less historical
stability" "High agricultural
intensity"
"1556" "Beetles
(n = 115)" 260 "Low_More_High" 53 44 "B" "Less wooded
landscape" "More historical
stability" "High agricultural
intensity"
"1557" "Beetles
(n = 115)" 260 "High_Less_High" 72 44 "C" "More wooded
landscape" "Less historical
stability" "High agricultural
intensity"
"1558" "Beetles
(n = 115)" 260 "High_More_High" 62 44 "D" "More wooded
landscape" "More historical
stability" "High agricultural
intensity"
"1559" "Beetles
(n = 115)" 260 "High_Less_Low" 64 44 "E" "More wooded
landscape" "Less historical
stability" "Low agricultural
intensity"
"1560" "Beetles
(n = 115)" 260 "High_More_Low" 56 44 "F" "More wooded
landscape" "More historical
stability" "Low agricultural
intensity"
"1561" "Beetles
(n = 115)" 261 "Low_Less_High" 79 55 "A" "Less wooded
landscape" "Less historical
stability" "High agricultural
intensity"
"1562" "Beetles
(n = 115)" 261 "Low_More_High" 50 55 "B" "Less wooded
landscape" "More historical
stability" "High agricultural
intensity"
"1563" "Beetles
(n = 115)" 261 "High_Less_High" 78 55 "C" "More wooded
landscape" "Less historical
stability" "High agricultural
intensity"
"1564" "Beetles
(n = 115)" 261 "High_More_High" 60 55 "D" "More wooded
landscape" "More historical
stability" "High agricultural
intensity"
"1565" "Beetles
(n = 115)" 261 "High_Less_Low" 69 55 "E" "More wooded
landscape" "Less historical
stability" "Low agricultural
intensity"
"1566" "Beetles
(n = 115)" 261 "High_More_Low" 48 55 "F" "More wooded
landscape" "More historical
stability" "Low agricultural
intensity"
"1567" "Beetles
(n = 115)" 262 "Low_Less_High" 82 57 "A" "Less wooded
landscape" "Less historical
stability" "High agricultural
intensity"
"1568" "Beetles
(n = 115)" 262 "Low_More_High" 51 57 "B" "Less wooded
landscape" "More historical
stability" "High agricultural
intensity"
"1569" "Beetles
(n = 115)" 262 "High_Less_High" 89 57 "C" "More wooded
landscape" "Less historical
stability" "High agricultural
intensity"
"1570" "Beetles
(n = 115)" 262 "High_More_High" 56 57 "D" "More wooded
landscape" "More historical
stability" "High agricultural
intensity"
"1571" "Beetles
(n = 115)" 262 "High_Less_Low" 79 57 "E" "More wooded
landscape" "Less historical
stability" "Low agricultural
intensity"
"1572" "Beetles
(n = 115)" 262 "High_More_Low" 45 57 "F" "More wooded
landscape" "More historical
stability" "Low agricultural
intensity"
"1573" "Beetles
(n = 115)" 263 "Low_Less_High" 83 55 "A" "Less wooded
landscape" "Less historical
stability" "High agricultural
intensity"
"1574" "Beetles
(n = 115)" 263 "Low_More_High" 49 55 "B" "Less wooded
landscape" "More historical
stability" "High agricultural
intensity"
"1575" "Beetles
(n = 115)" 263 "High_Less_High" 95 55 "C" "More wooded
landscape" "Less historical
stability" "High agricultural
intensity"
"1576" "Beetles
(n = 115)" 263 "High_More_High" 64 55 "D" "More wooded
landscape" "More historical
stability" "High agricultural
intensity"
"1577" "Beetles
(n = 115)" 263 "High_Less_Low" 83 55 "E" "More wooded
landscape" "Less historical
stability" "Low agricultural
intensity"
"1578" "Beetles
(n = 115)" 263 "High_More_Low" 58 55 "F" "More wooded
landscape" "More historical
stability" "Low agricultural
intensity"
"1579" "Beetles
(n = 115)" 264 "Low_Less_High" 86 69 "A" "Less wooded
landscape" "Less historical
stability" "High agricultural
intensity"
"1580" "Beetles
(n = 115)" 264 "Low_More_High" 46 69 "B" "Less wooded
landscape" "More historical
stability" "High agricultural
intensity"
"1581" "Beetles
(n = 115)" 264 "High_Less_High" 102 69 "C" "More wooded
landscape" "Less historical
stability" "High agricultural
intensity"
"1582" "Beetles
(n = 115)" 264 "High_More_High" 66 69 "D" "More wooded
landscape" "More historical
stability" "High agricultural
intensity"
"1583" "Beetles
(n = 115)" 264 "High_Less_Low" 96 69 "E" "More wooded
landscape" "Less historical
stability" "Low agricultural
intensity"
"1584" "Beetles
(n = 115)" 264 "High_More_Low" 65 69 "F" "More wooded
landscape" "More historical
stability" "Low agricultural
intensity"
"1585" "Beetles
(n = 115)" 265 "Low_Less_High" 82 59 "A" "Less wooded
landscape" "Less historical
stability" "High agricultural
intensity"
"1586" "Beetles
(n = 115)" 265 "Low_More_High" 42 59 "B" "Less wooded
landscape" "More historical
stability" "High agricultural
intensity"
"1587" "Beetles
(n = 115)" 265 "High_Less_High" 93 59 "C" "More wooded
landscape" "Less historical
stability" "High agricultural
intensity"
"1588" "Beetles
(n = 115)" 265 "High_More_High" 65 59 "D" "More wooded
landscape" "More historical
stability" "High agricultural
intensity"
"1589" "Beetles
(n = 115)" 265 "High_Less_Low" 88 59 "E" "More wooded
landscape" "Less historical
stability" "Low agricultural
intensity"
"1590" "Beetles
(n = 115)" 265 "High_More_Low" 58 59 "F" "More wooded
landscape" "More historical
stability" "Low agricultural
intensity"
"1591" "Beetles
(n = 115)" 266 "Low_Less_High" 81 48 "A" "Less wooded
landscape" "Less historical
stability" "High agricultural
intensity"
"1592" "Beetles
(n = 115)" 266 "Low_More_High" 44 48 "B" "Less wooded
landscape" "More historical
stability" "High agricultural
intensity"
"1593" "Beetles
(n = 115)" 266 "High_Less_High" 89 48 "C" "More wooded
landscape" "Less historical
stability" "High agricultural
intensity"
"1594" "Beetles
(n = 115)" 266 "High_More_High" 63 48 "D" "More wooded
landscape" "More historical
stability" "High agricultural
intensity"
"1595" "Beetles
(n = 115)" 266 "High_Less_Low" 91 48 "E" "More wooded
landscape" "Less historical
stability" "Low agricultural
intensity"
"1596" "Beetles
(n = 115)" 266 "High_More_Low" 61 48 "F" "More wooded
landscape" "More historical
stability" "Low agricultural
intensity"
"1597" "Beetles
(n = 115)" 267 "Low_Less_High" 74 55 "A" "Less wooded
landscape" "Less historical
stability" "High agricultural
intensity"
"1598" "Beetles
(n = 115)" 267 "Low_More_High" 55 55 "B" "Less wooded
landscape" "More historical
stability" "High agricultural
intensity"
"1599" "Beetles
(n = 115)" 267 "High_Less_High" 96 55 "C" "More wooded
landscape" "Less historical
stability" "High agricultural
intensity"
"1600" "Beetles
(n = 115)" 267 "High_More_High" 76 55 "D" "More wooded
landscape" "More historical
stability" "High agricultural
intensity"
"1601" "Beetles
(n = 115)" 267 "High_Less_Low" 88 55 "E" "More wooded
landscape" "Less historical
stability" "Low agricultural
intensity"
"1602" "Beetles
(n = 115)" 267 "High_More_Low" 64 55 "F" "More wooded
landscape" "More historical
stability" "Low agricultural
intensity"
"1603" "Beetles
(n = 115)" 268 "Low_Less_High" 71 56 "A" "Less wooded
landscape" "Less historical
stability" "High agricultural
intensity"
"1604" "Beetles
(n = 115)" 268 "Low_More_High" 54 56 "B" "Less wooded
landscape" "More historical
stability" "High agricultural
intensity"
"1605" "Beetles
(n = 115)" 268 "High_Less_High" 81 56 "C" "More wooded
landscape" "Less historical
stability" "High agricultural
intensity"
"1606" "Beetles
(n = 115)" 268 "High_More_High" 76 56 "D" "More wooded
landscape" "More historical
stability" "High agricultural
intensity"
"1607" "Beetles
(n = 115)" 268 "High_Less_Low" 75 56 "E" "More wooded
landscape" "Less historical
stability" "Low agricultural
intensity"
"1608" "Beetles
(n = 115)" 268 "High_More_Low" 64 56 "F" "More wooded
landscape" "More historical
stability" "Low agricultural
intensity"
"1609" "Beetles
(n = 115)" 269 "Low_Less_High" 75 52 "A" "Less wooded
landscape" "Less historical
stability" "High agricultural
intensity"
"1610" "Beetles
(n = 115)" 269 "Low_More_High" 60 52 "B" "Less wooded
landscape" "More historical
stability" "High agricultural
intensity"
"1611" "Beetles
(n = 115)" 269 "High_Less_High" 77 52 "C" "More wooded
landscape" "Less historical
stability" "High agricultural
intensity"
"1612" "Beetles
(n = 115)" 269 "High_More_High" 70 52 "D" "More wooded
landscape" "More historical
stability" "High agricultural
intensity"
"1613" "Beetles
(n = 115)" 269 "High_Less_Low" 66 52 "E" "More wooded
landscape" "Less historical
stability" "Low agricultural
intensity"
"1614" "Beetles
(n = 115)" 269 "High_More_Low" 62 52 "F" "More wooded
landscape" "More historical
stability" "Low agricultural
intensity"
"1615" "Beetles
(n = 115)" 270 "Low_Less_High" 75 47 "A" "Less wooded
landscape" "Less historical
stability" "High agricultural
intensity"
"1616" "Beetles
(n = 115)" 270 "Low_More_High" 54 47 "B" "Less wooded
landscape" "More historical
stability" "High agricultural
intensity"
"1617" "Beetles
(n = 115)" 270 "High_Less_High" 81 47 "C" "More wooded
landscape" "Less historical
stability" "High agricultural
intensity"
"1618" "Beetles
(n = 115)" 270 "High_More_High" 70 47 "D" "More wooded
landscape" "More historical
stability" "High agricultural
intensity"
"1619" "Beetles
(n = 115)" 270 "High_Less_Low" 69 47 "E" "More wooded
landscape" "Less historical
stability" "Low agricultural
intensity"
"1620" "Beetles
(n = 115)" 270 "High_More_Low" 46 47 "F" "More wooded
landscape" "More historical
stability" "Low agricultural
intensity"
"1621" "Beetles
(n = 115)" 271 "Low_Less_High" 85 59 "A" "Less wooded
landscape" "Less historical
stability" "High agricultural
intensity"
"1622" "Beetles
(n = 115)" 271 "Low_More_High" 59 59 "B" "Less wooded
landscape" "More historical
stability" "High agricultural
intensity"
"1623" "Beetles
(n = 115)" 271 "High_Less_High" 86 59 "C" "More wooded
landscape" "Less historical
stability" "High agricultural
intensity"
"1624" "Beetles
(n = 115)" 271 "High_More_High" 64 59 "D" "More wooded
landscape" "More historical
stability" "High agricultural
intensity"
"1625" "Beetles
(n = 115)" 271 "High_Less_Low" 92 59 "E" "More wooded
landscape" "Less historical
stability" "Low agricultural
intensity"
"1626" "Beetles
(n = 115)" 271 "High_More_Low" 56 59 "F" "More wooded
landscape" "More historical
stability" "Low agricultural
intensity"
"1627" "Beetles
(n = 115)" 272 "Low_Less_High" 76 44 "A" "Less wooded
landscape" "Less historical
stability" "High agricultural
intensity"
"1628" "Beetles
(n = 115)" 272 "Low_More_High" 55 44 "B" "Less wooded
landscape" "More historical
stability" "High agricultural
intensity"
"1629" "Beetles
(n = 115)" 272 "High_Less_High" 79 44 "C" "More wooded
landscape" "Less historical
stability" "High agricultural
intensity"
"1630" "Beetles
(n = 115)" 272 "High_More_High" 63 44 "D" "More wooded
landscape" "More historical
stability" "High agricultural
intensity"
"1631" "Beetles
(n = 115)" 272 "High_Less_Low" 82 44 "E" "More wooded
landscape" "Less historical
stability" "Low agricultural
intensity"
"1632" "Beetles
(n = 115)" 272 "High_More_Low" 61 44 "F" "More wooded
landscape" "More historical
stability" "Low agricultural
intensity"
"1633" "Beetles
(n = 115)" 273 "Low_Less_High" 69 51 "A" "Less wooded
landscape" "Less historical
stability" "High agricultural
intensity"
"1634" "Beetles
(n = 115)" 273 "Low_More_High" 56 51 "B" "Less wooded
landscape" "More historical
stability" "High agricultural
intensity"
"1635" "Beetles
(n = 115)" 273 "High_Less_High" 78 51 "C" "More wooded
landscape" "Less historical
stability" "High agricultural
intensity"
"1636" "Beetles
(n = 115)" 273 "High_More_High" 63 51 "D" "More wooded
landscape" "More historical
stability" "High agricultural
intensity"
"1637" "Beetles
(n = 115)" 273 "High_Less_Low" 77 51 "E" "More wooded
landscape" "Less historical
stability" "Low agricultural
intensity"
"1638" "Beetles
(n = 115)" 273 "High_More_Low" 63 51 "F" "More wooded
landscape" "More historical
stability" "Low agricultural
intensity"
"1639" "Beetles
(n = 115)" 274 "Low_Less_High" 63 46 "A" "Less wooded
landscape" "Less historical
stability" "High agricultural
intensity"
"1640" "Beetles
(n = 115)" 274 "Low_More_High" 58 46 "B" "Less wooded
landscape" "More historical
stability" "High agricultural
intensity"
"1641" "Beetles
(n = 115)" 274 "High_Less_High" 82 46 "C" "More wooded
landscape" "Less historical
stability" "High agricultural
intensity"
"1642" "Beetles
(n = 115)" 274 "High_More_High" 66 46 "D" "More wooded
landscape" "More historical
stability" "High agricultural
intensity"
"1643" "Beetles
(n = 115)" 274 "High_Less_Low" 67 46 "E" "More wooded
landscape" "Less historical
stability" "Low agricultural
intensity"
"1644" "Beetles
(n = 115)" 274 "High_More_Low" 62 46 "F" "More wooded
landscape" "More historical
stability" "Low agricultural
intensity"
"1645" "Beetles
(n = 115)" 275 "Low_Less_High" 72 55 "A" "Less wooded
landscape" "Less historical
stability" "High agricultural
intensity"
"1646" "Beetles
(n = 115)" 275 "Low_More_High" 48 55 "B" "Less wooded
landscape" "More historical
stability" "High agricultural
intensity"
"1647" "Beetles
(n = 115)" 275 "High_Less_High" 85 55 "C" "More wooded
landscape" "Less historical
stability" "High agricultural
intensity"
"1648" "Beetles
(n = 115)" 275 "High_More_High" 72 55 "D" "More wooded
landscape" "More historical
stability" "High agricultural
intensity"
"1649" "Beetles
(n = 115)" 275 "High_Less_Low" 88 55 "E" "More wooded
landscape" "Less historical
stability" "Low agricultural
intensity"
"1650" "Beetles
(n = 115)" 275 "High_More_Low" 67 55 "F" "More wooded
landscape" "More historical
stability" "Low agricultural
intensity"
"1651" "Beetles
(n = 115)" 276 "Low_Less_High" 71 46 "A" "Less wooded
landscape" "Less historical
stability" "High agricultural
intensity"
"1652" "Beetles
(n = 115)" 276 "Low_More_High" 39 46 "B" "Less wooded
landscape" "More historical
stability" "High agricultural
intensity"
"1653" "Beetles
(n = 115)" 276 "High_Less_High" 91 46 "C" "More wooded
landscape" "Less historical
stability" "High agricultural
intensity"
"1654" "Beetles
(n = 115)" 276 "High_More_High" 47 46 "D" "More wooded
landscape" "More historical
stability" "High agricultural
intensity"
"1655" "Beetles
(n = 115)" 276 "High_Less_Low" 75 46 "E" "More wooded
landscape" "Less historical
stability" "Low agricultural
intensity"
"1656" "Beetles
(n = 115)" 276 "High_More_Low" 47 46 "F" "More wooded
landscape" "More historical
stability" "Low agricultural
intensity"
"1657" "Beetles
(n = 115)" 277 "Low_Less_High" 79 46 "A" "Less wooded
landscape" "Less historical
stability" "High agricultural
intensity"
"1658" "Beetles
(n = 115)" 277 "Low_More_High" 38 46 "B" "Less wooded
landscape" "More historical
stability" "High agricultural
intensity"
"1659" "Beetles
(n = 115)" 277 "High_Less_High" 98 46 "C" "More wooded
landscape" "Less historical
stability" "High agricultural
intensity"
"1660" "Beetles
(n = 115)" 277 "High_More_High" 56 46 "D" "More wooded
landscape" "More historical
stability" "High agricultural
intensity"
"1661" "Beetles
(n = 115)" 277 "High_Less_Low" 96 46 "E" "More wooded
landscape" "Less historical
stability" "Low agricultural
intensity"
"1662" "Beetles
(n = 115)" 277 "High_More_Low" 61 46 "F" "More wooded
landscape" "More historical
stability" "Low agricultural
intensity"
"1663" "Beetles
(n = 115)" 278 "Low_Less_High" 74 51 "A" "Less wooded
landscape" "Less historical
stability" "High agricultural
intensity"
"1664" "Beetles
(n = 115)" 278 "Low_More_High" 38 51 "B" "Less wooded
landscape" "More historical
stability" "High agricultural
intensity"
"1665" "Beetles
(n = 115)" 278 "High_Less_High" 90 51 "C" "More wooded
landscape" "Less historical
stability" "High agricultural
intensity"
"1666" "Beetles
(n = 115)" 278 "High_More_High" 54 51 "D" "More wooded
landscape" "More historical
stability" "High agricultural
intensity"
"1667" "Beetles
(n = 115)" 278 "High_Less_Low" 88 51 "E" "More wooded
landscape" "Less historical
stability" "Low agricultural
intensity"
"1668" "Beetles
(n = 115)" 278 "High_More_Low" 56 51 "F" "More wooded
landscape" "More historical
stability" "Low agricultural
intensity"
"1669" "Beetles
(n = 115)" 279 "Low_Less_High" 62 44 "A" "Less wooded
landscape" "Less historical
stability" "High agricultural
intensity"
"1670" "Beetles
(n = 115)" 279 "Low_More_High" 32 44 "B" "Less wooded
landscape" "More historical
stability" "High agricultural
intensity"
"1671" "Beetles
(n = 115)" 279 "High_Less_High" 88 44 "C" "More wooded
landscape" "Less historical
stability" "High agricultural
intensity"
"1672" "Beetles
(n = 115)" 279 "High_More_High" 49 44 "D" "More wooded
landscape" "More historical
stability" "High agricultural
intensity"
"1673" "Beetles
(n = 115)" 279 "High_Less_Low" 85 44 "E" "More wooded
landscape" "Less historical
stability" "Low agricultural
intensity"
"1674" "Beetles
(n = 115)" 279 "High_More_Low" 70 44 "F" "More wooded
landscape" "More historical
stability" "Low agricultural
intensity"
"1675" "Beetles
(n = 115)" 280 "Low_Less_High" 65 41 "A" "Less wooded
landscape" "Less historical
stability" "High agricultural
intensity"
"1676" "Beetles
(n = 115)" 280 "Low_More_High" 34 41 "B" "Less wooded
landscape" "More historical
stability" "High agricultural
intensity"
"1677" "Beetles
(n = 115)" 280 "High_Less_High" 84 41 "C" "More wooded
landscape" "Less historical
stability" "High agricultural
intensity"
"1678" "Beetles
(n = 115)" 280 "High_More_High" 45 41 "D" "More wooded
landscape" "More historical
stability" "High agricultural
intensity"
"1679" "Beetles
(n = 115)" 280 "High_Less_Low" 93 41 "E" "More wooded
landscape" "Less historical
stability" "Low agricultural
intensity"
"1680" "Beetles
(n = 115)" 280 "High_More_Low" 58 41 "F" "More wooded
landscape" "More historical
stability" "Low agricultural
intensity"
"1681" "Beetles
(n = 115)" 281 "Low_Less_High" 73 55 "A" "Less wooded
landscape" "Less historical
stability" "High agricultural
intensity"
"1682" "Beetles
(n = 115)" 281 "Low_More_High" 43 55 "B" "Less wooded
landscape" "More historical
stability" "High agricultural
intensity"
"1683" "Beetles
(n = 115)" 281 "High_Less_High" 91 55 "C" "More wooded
landscape" "Less historical
stability" "High agricultural
intensity"
"1684" "Beetles
(n = 115)" 281 "High_More_High" 61 55 "D" "More wooded
landscape" "More historical
stability" "High agricultural
intensity"
"1685" "Beetles
(n = 115)" 281 "High_Less_Low" 94 55 "E" "More wooded
landscape" "Less historical
stability" "Low agricultural
intensity"
"1686" "Beetles
(n = 115)" 281 "High_More_Low" 66 55 "F" "More wooded
landscape" "More historical
stability" "Low agricultural
intensity"
"1687" "Beetles
(n = 115)" 282 "Low_Less_High" 60 59 "A" "Less wooded
landscape" "Less historical
stability" "High agricultural
intensity"
"1688" "Beetles
(n = 115)" 282 "Low_More_High" 42 59 "B" "Less wooded
landscape" "More historical
stability" "High agricultural
intensity"
"1689" "Beetles
(n = 115)" 282 "High_Less_High" 83 59 "C" "More wooded
landscape" "Less historical
stability" "High agricultural
intensity"
"1690" "Beetles
(n = 115)" 282 "High_More_High" 71 59 "D" "More wooded
landscape" "More historical
stability" "High agricultural
intensity"
"1691" "Beetles
(n = 115)" 282 "High_Less_Low" 87 59 "E" "More wooded
landscape" "Less historical
stability" "Low agricultural
intensity"
"1692" "Beetles
(n = 115)" 282 "High_More_Low" 79 59 "F" "More wooded
landscape" "More historical
stability" "Low agricultural
intensity"
"1693" "Beetles
(n = 115)" 283 "Low_Less_High" 79 52 "A" "Less wooded
landscape" "Less historical
stability" "High agricultural
intensity"
"1694" "Beetles
(n = 115)" 283 "Low_More_High" 38 52 "B" "Less wooded
landscape" "More historical
stability" "High agricultural
intensity"
"1695" "Beetles
(n = 115)" 283 "High_Less_High" 93 52 "C" "More wooded
landscape" "Less historical
stability" "High agricultural
intensity"
"1696" "Beetles
(n = 115)" 283 "High_More_High" 61 52 "D" "More wooded
landscape" "More historical
stability" "High agricultural
intensity"
"1697" "Beetles
(n = 115)" 283 "High_Less_Low" 89 52 "E" "More wooded
landscape" "Less historical
stability" "Low agricultural
intensity"
"1698" "Beetles
(n = 115)" 283 "High_More_Low" 54 52 "F" "More wooded
landscape" "More historical
stability" "Low agricultural
intensity"
"1699" "Beetles
(n = 115)" 284 "Low_Less_High" 72 50 "A" "Less wooded
landscape" "Less historical
stability" "High agricultural
intensity"
"1700" "Beetles
(n = 115)" 284 "Low_More_High" 47 50 "B" "Less wooded
landscape" "More historical
stability" "High agricultural
intensity"
"1701" "Beetles
(n = 115)" 284 "High_Less_High" 85 50 "C" "More wooded
landscape" "Less historical
stability" "High agricultural
intensity"
"1702" "Beetles
(n = 115)" 284 "High_More_High" 58 50 "D" "More wooded
landscape" "More historical
stability" "High agricultural
intensity"
"1703" "Beetles
(n = 115)" 284 "High_Less_Low" 76 50 "E" "More wooded
landscape" "Less historical
stability" "Low agricultural
intensity"
"1704" "Beetles
(n = 115)" 284 "High_More_Low" 56 50 "F" "More wooded
landscape" "More historical
stability" "Low agricultural
intensity"
"1705" "Beetles
(n = 115)" 285 "Low_Less_High" 52 42 "A" "Less wooded
landscape" "Less historical
stability" "High agricultural
intensity"
"1706" "Beetles
(n = 115)" 285 "Low_More_High" 46 42 "B" "Less wooded
landscape" "More historical
stability" "High agricultural
intensity"
"1707" "Beetles
(n = 115)" 285 "High_Less_High" 58 42 "C" "More wooded
landscape" "Less historical
stability" "High agricultural
intensity"
"1708" "Beetles
(n = 115)" 285 "High_More_High" 52 42 "D" "More wooded
landscape" "More historical
stability" "High agricultural
intensity"
"1709" "Beetles
(n = 115)" 285 "High_Less_Low" 64 42 "E" "More wooded
landscape" "Less historical
stability" "Low agricultural
intensity"
"1710" "Beetles
(n = 115)" 285 "High_More_Low" 54 42 "F" "More wooded
landscape" "More historical
stability" "Low agricultural
intensity"
"1711" "Beetles
(n = 115)" 286 "Low_Less_High" 56 51 "A" "Less wooded
landscape" "Less historical
stability" "High agricultural
intensity"
"1712" "Beetles
(n = 115)" 286 "Low_More_High" 37 51 "B" "Less wooded
landscape" "More historical
stability" "High agricultural
intensity"
"1713" "Beetles
(n = 115)" 286 "High_Less_High" 71 51 "C" "More wooded
landscape" "Less historical
stability" "High agricultural
intensity"
"1714" "Beetles
(n = 115)" 286 "High_More_High" 45 51 "D" "More wooded
landscape" "More historical
stability" "High agricultural
intensity"
"1715" "Beetles
(n = 115)" 286 "High_Less_Low" 89 51 "E" "More wooded
landscape" "Less historical
stability" "Low agricultural
intensity"
"1716" "Beetles
(n = 115)" 286 "High_More_Low" 54 51 "F" "More wooded
landscape" "More historical
stability" "Low agricultural
intensity"
"1717" "Beetles
(n = 115)" 287 "Low_Less_High" 45 44 "A" "Less wooded
landscape" "Less historical
stability" "High agricultural
intensity"
"1718" "Beetles
(n = 115)" 287 "Low_More_High" 31 44 "B" "Less wooded
landscape" "More historical
stability" "High agricultural
intensity"
"1719" "Beetles
(n = 115)" 287 "High_Less_High" 68 44 "C" "More wooded
landscape" "Less historical
stability" "High agricultural
intensity"
"1720" "Beetles
(n = 115)" 287 "High_More_High" 57 44 "D" "More wooded
landscape" "More historical
stability" "High agricultural
intensity"
"1721" "Beetles
(n = 115)" 287 "High_Less_Low" 77 44 "E" "More wooded
landscape" "Less historical
stability" "Low agricultural
intensity"
"1722" "Beetles
(n = 115)" 287 "High_More_Low" 50 44 "F" "More wooded
landscape" "More historical
stability" "Low agricultural
intensity"
"1723" "Beetles
(n = 115)" 288 "Low_Less_High" 56 38 "A" "Less wooded
landscape" "Less historical
stability" "High agricultural
intensity"
"1724" "Beetles
(n = 115)" 288 "Low_More_High" 39 38 "B" "Less wooded
landscape" "More historical
stability" "High agricultural
intensity"
"1725" "Beetles
(n = 115)" 288 "High_Less_High" 66 38 "C" "More wooded
landscape" "Less historical
stability" "High agricultural
intensity"
"1726" "Beetles
(n = 115)" 288 "High_More_High" 51 38 "D" "More wooded
landscape" "More historical
stability" "High agricultural
intensity"
"1727" "Beetles
(n = 115)" 288 "High_Less_Low" 63 38 "E" "More wooded
landscape" "Less historical
stability" "Low agricultural
intensity"
"1728" "Beetles
(n = 115)" 288 "High_More_Low" 50 38 "F" "More wooded
landscape" "More historical
stability" "Low agricultural
intensity"
"1729" "Beetles
(n = 115)" 289 "Low_Less_High" 69 47 "A" "Less wooded
landscape" "Less historical
stability" "High agricultural
intensity"
"1730" "Beetles
(n = 115)" 289 "Low_More_High" 34 47 "B" "Less wooded
landscape" "More historical
stability" "High agricultural
intensity"
"1731" "Beetles
(n = 115)" 289 "High_Less_High" 83 47 "C" "More wooded
landscape" "Less historical
stability" "High agricultural
intensity"
"1732" "Beetles
(n = 115)" 289 "High_More_High" 52 47 "D" "More wooded
landscape" "More historical
stability" "High agricultural
intensity"
"1733" "Beetles
(n = 115)" 289 "High_Less_Low" 80 47 "E" "More wooded
landscape" "Less historical
stability" "Low agricultural
intensity"
"1734" "Beetles
(n = 115)" 289 "High_More_Low" 45 47 "F" "More wooded
landscape" "More historical
stability" "Low agricultural
intensity"
"1735" "Beetles
(n = 115)" 290 "Low_Less_High" 69 43 "A" "Less wooded
landscape" "Less historical
stability" "High agricultural
intensity"
"1736" "Beetles
(n = 115)" 290 "Low_More_High" 37 43 "B" "Less wooded
landscape" "More historical
stability" "High agricultural
intensity"
"1737" "Beetles
(n = 115)" 290 "High_Less_High" 83 43 "C" "More wooded
landscape" "Less historical
stability" "High agricultural
intensity"
"1738" "Beetles
(n = 115)" 290 "High_More_High" 52 43 "D" "More wooded
landscape" "More historical
stability" "High agricultural
intensity"
"1739" "Beetles
(n = 115)" 290 "High_Less_Low" 83 43 "E" "More wooded
landscape" "Less historical
stability" "Low agricultural
intensity"
"1740" "Beetles
(n = 115)" 290 "High_More_Low" 46 43 "F" "More wooded
landscape" "More historical
stability" "Low agricultural
intensity"
"1741" "Beetles
(n = 115)" 291 "Low_Less_High" 79 46 "A" "Less wooded
landscape" "Less historical
stability" "High agricultural
intensity"
"1742" "Beetles
(n = 115)" 291 "Low_More_High" 33 46 "B" "Less wooded
landscape" "More historical
stability" "High agricultural
intensity"
"1743" "Beetles
(n = 115)" 291 "High_Less_High" 90 46 "C" "More wooded
landscape" "Less historical
stability" "High agricultural
intensity"
"1744" "Beetles
(n = 115)" 291 "High_More_High" 41 46 "D" "More wooded
landscape" "More historical
stability" "High agricultural
intensity"
"1745" "Beetles
(n = 115)" 291 "High_Less_Low" 84 46 "E" "More wooded
landscape" "Less historical
stability" "Low agricultural
intensity"
"1746" "Beetles
(n = 115)" 291 "High_More_Low" 38 46 "F" "More wooded
landscape" "More historical
stability" "Low agricultural
intensity"
"1747" "Beetles
(n = 115)" 292 "Low_Less_High" 67 38 "A" "Less wooded
landscape" "Less historical
stability" "High agricultural
intensity"
"1748" "Beetles
(n = 115)" 292 "Low_More_High" 35 38 "B" "Less wooded
landscape" "More historical
stability" "High agricultural
intensity"
"1749" "Beetles
(n = 115)" 292 "High_Less_High" 81 38 "C" "More wooded
landscape" "Less historical
stability" "High agricultural
intensity"
"1750" "Beetles
(n = 115)" 292 "High_More_High" 44 38 "D" "More wooded
landscape" "More historical
stability" "High agricultural
intensity"
"1751" "Beetles
(n = 115)" 292 "High_Less_Low" 76 38 "E" "More wooded
landscape" "Less historical
stability" "Low agricultural
intensity"
"1752" "Beetles
(n = 115)" 292 "High_More_Low" 37 38 "F" "More wooded
landscape" "More historical
stability" "Low agricultural
intensity"
"1753" "Beetles
(n = 115)" 293 "Low_Less_High" 76 45 "A" "Less wooded
landscape" "Less historical
stability" "High agricultural
intensity"
"1754" "Beetles
(n = 115)" 293 "Low_More_High" 37 45 "B" "Less wooded
landscape" "More historical
stability" "High agricultural
intensity"
"1755" "Beetles
(n = 115)" 293 "High_Less_High" 90 45 "C" "More wooded
landscape" "Less historical
stability" "High agricultural
intensity"
"1756" "Beetles
(n = 115)" 293 "High_More_High" 49 45 "D" "More wooded
landscape" "More historical
stability" "High agricultural
intensity"
"1757" "Beetles
(n = 115)" 293 "High_Less_Low" 81 45 "E" "More wooded
landscape" "Less historical
stability" "Low agricultural
intensity"
"1758" "Beetles
(n = 115)" 293 "High_More_Low" 37 45 "F" "More wooded
landscape" "More historical
stability" "Low agricultural
intensity"
"1759" "Beetles
(n = 115)" 294 "Low_Less_High" 79 50 "A" "Less wooded
landscape" "Less historical
stability" "High agricultural
intensity"
"1760" "Beetles
(n = 115)" 294 "Low_More_High" 42 50 "B" "Less wooded
landscape" "More historical
stability" "High agricultural
intensity"
"1761" "Beetles
(n = 115)" 294 "High_Less_High" 82 50 "C" "More wooded
landscape" "Less historical
stability" "High agricultural
intensity"
"1762" "Beetles
(n = 115)" 294 "High_More_High" 52 50 "D" "More wooded
landscape" "More historical
stability" "High agricultural
intensity"
"1763" "Beetles
(n = 115)" 294 "High_Less_Low" 76 50 "E" "More wooded
landscape" "Less historical
stability" "Low agricultural
intensity"
"1764" "Beetles
(n = 115)" 294 "High_More_Low" 45 50 "F" "More wooded
landscape" "More historical
stability" "Low agricultural
intensity"
"1765" "Beetles
(n = 115)" 295 "Low_Less_High" 64 39 "A" "Less wooded
landscape" "Less historical
stability" "High agricultural
intensity"
"1766" "Beetles
(n = 115)" 295 "Low_More_High" 34 39 "B" "Less wooded
landscape" "More historical
stability" "High agricultural
intensity"
"1767" "Beetles
(n = 115)" 295 "High_Less_High" 83 39 "C" "More wooded
landscape" "Less historical
stability" "High agricultural
intensity"
"1768" "Beetles
(n = 115)" 295 "High_More_High" 54 39 "D" "More wooded
landscape" "More historical
stability" "High agricultural
intensity"
"1769" "Beetles
(n = 115)" 295 "High_Less_Low" 82 39 "E" "More wooded
landscape" "Less historical
stability" "Low agricultural
intensity"
"1770" "Beetles
(n = 115)" 295 "High_More_Low" 50 39 "F" "More wooded
landscape" "More historical
stability" "Low agricultural
intensity"
"1771" "Beetles
(n = 115)" 296 "Low_Less_High" 83 49 "A" "Less wooded
landscape" "Less historical
stability" "High agricultural
intensity"
"1772" "Beetles
(n = 115)" 296 "Low_More_High" 39 49 "B" "Less wooded
landscape" "More historical
stability" "High agricultural
intensity"
"1773" "Beetles
(n = 115)" 296 "High_Less_High" 98 49 "C" "More wooded
landscape" "Less historical
stability" "High agricultural
intensity"
"1774" "Beetles
(n = 115)" 296 "High_More_High" 53 49 "D" "More wooded
landscape" "More historical
stability" "High agricultural
intensity"
"1775" "Beetles
(n = 115)" 296 "High_Less_Low" 97 49 "E" "More wooded
landscape" "Less historical
stability" "Low agricultural
intensity"
"1776" "Beetles
(n = 115)" 296 "High_More_Low" 42 49 "F" "More wooded
landscape" "More historical
stability" "Low agricultural
intensity"
"1777" "Beetles
(n = 115)" 297 "Low_Less_High" 79 38 "A" "Less wooded
landscape" "Less historical
stability" "High agricultural
intensity"
"1778" "Beetles
(n = 115)" 297 "Low_More_High" 29 38 "B" "Less wooded
landscape" "More historical
stability" "High agricultural
intensity"
"1779" "Beetles
(n = 115)" 297 "High_Less_High" 88 38 "C" "More wooded
landscape" "Less historical
stability" "High agricultural
intensity"
"1780" "Beetles
(n = 115)" 297 "High_More_High" 45 38 "D" "More wooded
landscape" "More historical
stability" "High agricultural
intensity"
"1781" "Beetles
(n = 115)" 297 "High_Less_Low" 90 38 "E" "More wooded
landscape" "Less historical
stability" "Low agricultural
intensity"
"1782" "Beetles
(n = 115)" 297 "High_More_Low" 35 38 "F" "More wooded
landscape" "More historical
stability" "Low agricultural
intensity"
"1783" "Beetles
(n = 115)" 298 "Low_Less_High" 84 44 "A" "Less wooded
landscape" "Less historical
stability" "High agricultural
intensity"
"1784" "Beetles
(n = 115)" 298 "Low_More_High" 28 44 "B" "Less wooded
landscape" "More historical
stability" "High agricultural
intensity"
"1785" "Beetles
(n = 115)" 298 "High_Less_High" 91 44 "C" "More wooded
landscape" "Less historical
stability" "High agricultural
intensity"
"1786" "Beetles
(n = 115)" 298 "High_More_High" 45 44 "D" "More wooded
landscape" "More historical
stability" "High agricultural
intensity"
"1787" "Beetles
(n = 115)" 298 "High_Less_Low" 89 44 "E" "More wooded
landscape" "Less historical
stability" "Low agricultural
intensity"
"1788" "Beetles
(n = 115)" 298 "High_More_Low" 34 44 "F" "More wooded
landscape" "More historical
stability" "Low agricultural
intensity"
"1789" "Beetles
(n = 115)" 299 "Low_Less_High" 82 45 "A" "Less wooded
landscape" "Less historical
stability" "High agricultural
intensity"
"1790" "Beetles
(n = 115)" 299 "Low_More_High" 32 45 "B" "Less wooded
landscape" "More historical
stability" "High agricultural
intensity"
"1791" "Beetles
(n = 115)" 299 "High_Less_High" 89 45 "C" "More wooded
landscape" "Less historical
stability" "High agricultural
intensity"
"1792" "Beetles
(n = 115)" 299 "High_More_High" 47 45 "D" "More wooded
landscape" "More historical
stability" "High agricultural
intensity"
"1793" "Beetles
(n = 115)" 299 "High_Less_Low" 84 45 "E" "More wooded
landscape" "Less historical
stability" "Low agricultural
intensity"
"1794" "Beetles
(n = 115)" 299 "High_More_Low" 35 45 "F" "More wooded
landscape" "More historical
stability" "Low agricultural
intensity"
"1795" "Beetles
(n = 115)" 300 "Low_Less_High" 85 49 "A" "Less wooded
landscape" "Less historical
stability" "High agricultural
intensity"
"1796" "Beetles
(n = 115)" 300 "Low_More_High" 35 49 "B" "Less wooded
landscape" "More historical
stability" "High agricultural
intensity"
"1797" "Beetles
(n = 115)" 300 "High_Less_High" 90 49 "C" "More wooded
landscape" "Less historical
stability" "High agricultural
intensity"
"1798" "Beetles
(n = 115)" 300 "High_More_High" 41 49 "D" "More wooded
landscape" "More historical
stability" "High agricultural
intensity"
"1799" "Beetles
(n = 115)" 300 "High_Less_Low" 88 49 "E" "More wooded
landscape" "Less historical
stability" "Low agricultural
intensity"
"1800" "Beetles
(n = 115)" 300 "High_More_Low" 43 49 "F" "More wooded
landscape" "More historical
stability" "Low agricultural
intensity"
"1801" "Beetles
(n = 115)" 301 "Low_Less_High" 94 55 "A" "Less wooded
landscape" "Less historical
stability" "High agricultural
intensity"
"1802" "Beetles
(n = 115)" 301 "Low_More_High" 39 55 "B" "Less wooded
landscape" "More historical
stability" "High agricultural
intensity"
"1803" "Beetles
(n = 115)" 301 "High_Less_High" 96 55 "C" "More wooded
landscape" "Less historical
stability" "High agricultural
intensity"
"1804" "Beetles
(n = 115)" 301 "High_More_High" 46 55 "D" "More wooded
landscape" "More historical
stability" "High agricultural
intensity"
"1805" "Beetles
(n = 115)" 301 "High_Less_Low" 92 55 "E" "More wooded
landscape" "Less historical
stability" "Low agricultural
intensity"
"1806" "Beetles
(n = 115)" 301 "High_More_Low" 32 55 "F" "More wooded
landscape" "More historical
stability" "Low agricultural
intensity"
"1807" "Beetles
(n = 115)" 302 "Low_Less_High" 88 54 "A" "Less wooded
landscape" "Less historical
stability" "High agricultural
intensity"
"1808" "Beetles
(n = 115)" 302 "Low_More_High" 41 54 "B" "Less wooded
landscape" "More historical
stability" "High agricultural
intensity"
"1809" "Beetles
(n = 115)" 302 "High_Less_High" 92 54 "C" "More wooded
landscape" "Less historical
stability" "High agricultural
intensity"
"1810" "Beetles
(n = 115)" 302 "High_More_High" 48 54 "D" "More wooded
landscape" "More historical
stability" "High agricultural
intensity"
"1811" "Beetles
(n = 115)" 302 "High_Less_Low" 82 54 "E" "More wooded
landscape" "Less historical
stability" "Low agricultural
intensity"
"1812" "Beetles
(n = 115)" 302 "High_More_Low" 38 54 "F" "More wooded
landscape" "More historical
stability" "Low agricultural
intensity"
"1813" "Beetles
(n = 115)" 303 "Low_Less_High" 90 55 "A" "Less wooded
landscape" "Less historical
stability" "High agricultural
intensity"
"1814" "Beetles
(n = 115)" 303 "Low_More_High" 40 55 "B" "Less wooded
landscape" "More historical
stability" "High agricultural
intensity"
"1815" "Beetles
(n = 115)" 303 "High_Less_High" 99 55 "C" "More wooded
landscape" "Less historical
stability" "High agricultural
intensity"
"1816" "Beetles
(n = 115)" 303 "High_More_High" 51 55 "D" "More wooded
landscape" "More historical
stability" "High agricultural
intensity"
"1817" "Beetles
(n = 115)" 303 "High_Less_Low" 94 55 "E" "More wooded
landscape" "Less historical
stability" "Low agricultural
intensity"
"1818" "Beetles
(n = 115)" 303 "High_More_Low" 42 55 "F" "More wooded
landscape" "More historical
stability" "Low agricultural
intensity"
"1819" "Beetles
(n = 115)" 304 "Low_Less_High" 88 47 "A" "Less wooded
landscape" "Less historical
stability" "High agricultural
intensity"
"1820" "Beetles
(n = 115)" 304 "Low_More_High" 39 47 "B" "Less wooded
landscape" "More historical
stability" "High agricultural
intensity"
"1821" "Beetles
(n = 115)" 304 "High_Less_High" 93 47 "C" "More wooded
landscape" "Less historical
stability" "High agricultural
intensity"
"1822" "Beetles
(n = 115)" 304 "High_More_High" 48 47 "D" "More wooded
landscape" "More historical
stability" "High agricultural
intensity"
"1823" "Beetles
(n = 115)" 304 "High_Less_Low" 88 47 "E" "More wooded
landscape" "Less historical
stability" "Low agricultural
intensity"
"1824" "Beetles
(n = 115)" 304 "High_More_Low" 40 47 "F" "More wooded
landscape" "More historical
stability" "Low agricultural
intensity"
"1825" "Beetles
(n = 115)" 305 "Low_Less_High" 81 58 "A" "Less wooded
landscape" "Less historical
stability" "High agricultural
intensity"
"1826" "Beetles
(n = 115)" 305 "Low_More_High" 45 58 "B" "Less wooded
landscape" "More historical
stability" "High agricultural
intensity"
"1827" "Beetles
(n = 115)" 305 "High_Less_High" 92 58 "C" "More wooded
landscape" "Less historical
stability" "High agricultural
intensity"
"1828" "Beetles
(n = 115)" 305 "High_More_High" 53 58 "D" "More wooded
landscape" "More historical
stability" "High agricultural
intensity"
"1829" "Beetles
(n = 115)" 305 "High_Less_Low" 76 58 "E" "More wooded
landscape" "Less historical
stability" "Low agricultural
intensity"
"1830" "Beetles
(n = 115)" 305 "High_More_Low" 40 58 "F" "More wooded
landscape" "More historical
stability" "Low agricultural
intensity"
"1831" "Beetles
(n = 115)" 306 "Low_Less_High" 74 51 "A" "Less wooded
landscape" "Less historical
stability" "High agricultural
intensity"
"1832" "Beetles
(n = 115)" 306 "Low_More_High" 40 51 "B" "Less wooded
landscape" "More historical
stability" "High agricultural
intensity"
"1833" "Beetles
(n = 115)" 306 "High_Less_High" 80 51 "C" "More wooded
landscape" "Less historical
stability" "High agricultural
intensity"
"1834" "Beetles
(n = 115)" 306 "High_More_High" 43 51 "D" "More wooded
landscape" "More historical
stability" "High agricultural
intensity"
"1835" "Beetles
(n = 115)" 306 "High_Less_Low" 80 51 "E" "More wooded
landscape" "Less historical
stability" "Low agricultural
intensity"
"1836" "Beetles
(n = 115)" 306 "High_More_Low" 39 51 "F" "More wooded
landscape" "More historical
stability" "Low agricultural
intensity"
"1837" "Beetles
(n = 115)" 307 "Low_Less_High" 77 42 "A" "Less wooded
landscape" "Less historical
stability" "High agricultural
intensity"
"1838" "Beetles
(n = 115)" 307 "Low_More_High" 42 42 "B" "Less wooded
landscape" "More historical
stability" "High agricultural
intensity"
"1839" "Beetles
(n = 115)" 307 "High_Less_High" 74 42 "C" "More wooded
landscape" "Less historical
stability" "High agricultural
intensity"
"1840" "Beetles
(n = 115)" 307 "High_More_High" 40 42 "D" "More wooded
landscape" "More historical
stability" "High agricultural
intensity"
"1841" "Beetles
(n = 115)" 307 "High_Less_Low" 78 42 "E" "More wooded
landscape" "Less historical
stability" "Low agricultural
intensity"
"1842" "Beetles
(n = 115)" 307 "High_More_Low" 40 42 "F" "More wooded
landscape" "More historical
stability" "Low agricultural
intensity"
"1843" "Beetles
(n = 115)" 308 "Low_Less_High" 78 46 "A" "Less wooded
landscape" "Less historical
stability" "High agricultural
intensity"
"1844" "Beetles
(n = 115)" 308 "Low_More_High" 44 46 "B" "Less wooded
landscape" "More historical
stability" "High agricultural
intensity"
"1845" "Beetles
(n = 115)" 308 "High_Less_High" 84 46 "C" "More wooded
landscape" "Less historical
stability" "High agricultural
intensity"
"1846" "Beetles
(n = 115)" 308 "High_More_High" 41 46 "D" "More wooded
landscape" "More historical
stability" "High agricultural
intensity"
"1847" "Beetles
(n = 115)" 308 "High_Less_Low" 73 46 "E" "More wooded
landscape" "Less historical
stability" "Low agricultural
intensity"
"1848" "Beetles
(n = 115)" 308 "High_More_Low" 29 46 "F" "More wooded
landscape" "More historical
stability" "Low agricultural
intensity"
"1849" "Beetles
(n = 115)" 309 "Low_Less_High" 73 40 "A" "Less wooded
landscape" "Less historical
stability" "High agricultural
intensity"
"1850" "Beetles
(n = 115)" 309 "Low_More_High" 34 40 "B" "Less wooded
landscape" "More historical
stability" "High agricultural
intensity"
"1851" "Beetles
(n = 115)" 309 "High_Less_High" 73 40 "C" "More wooded
landscape" "Less historical
stability" "High agricultural
intensity"
"1852" "Beetles
(n = 115)" 309 "High_More_High" 39 40 "D" "More wooded
landscape" "More historical
stability" "High agricultural
intensity"
"1853" "Beetles
(n = 115)" 309 "High_Less_Low" 74 40 "E" "More wooded
landscape" "Less historical
stability" "Low agricultural
intensity"
"1854" "Beetles
(n = 115)" 309 "High_More_Low" 31 40 "F" "More wooded
landscape" "More historical
stability" "Low agricultural
intensity"
"1855" "Beetles
(n = 115)" 310 "Low_Less_High" 76 48 "A" "Less wooded
landscape" "Less historical
stability" "High agricultural
intensity"
"1856" "Beetles
(n = 115)" 310 "Low_More_High" 33 48 "B" "Less wooded
landscape" "More historical
stability" "High agricultural
intensity"
"1857" "Beetles
(n = 115)" 310 "High_Less_High" 88 48 "C" "More wooded
landscape" "Less historical
stability" "High agricultural
intensity"
"1858" "Beetles
(n = 115)" 310 "High_More_High" 42 48 "D" "More wooded
landscape" "More historical
stability" "High agricultural
intensity"
"1859" "Beetles
(n = 115)" 310 "High_Less_Low" 76 48 "E" "More wooded
landscape" "Less historical
stability" "Low agricultural
intensity"
"1860" "Beetles
(n = 115)" 310 "High_More_Low" 40 48 "F" "More wooded
landscape" "More historical
stability" "Low agricultural
intensity"
"1861" "Beetles
(n = 115)" 311 "Low_Less_High" 75 46 "A" "Less wooded
landscape" "Less historical
stability" "High agricultural
intensity"
"1862" "Beetles
(n = 115)" 311 "Low_More_High" 37 46 "B" "Less wooded
landscape" "More historical
stability" "High agricultural
intensity"
"1863" "Beetles
(n = 115)" 311 "High_Less_High" 82 46 "C" "More wooded
landscape" "Less historical
stability" "High agricultural
intensity"
"1864" "Beetles
(n = 115)" 311 "High_More_High" 44 46 "D" "More wooded
landscape" "More historical
stability" "High agricultural
intensity"
"1865" "Beetles
(n = 115)" 311 "High_Less_Low" 80 46 "E" "More wooded
landscape" "Less historical
stability" "Low agricultural
intensity"
"1866" "Beetles
(n = 115)" 311 "High_More_Low" 44 46 "F" "More wooded
landscape" "More historical
stability" "Low agricultural
intensity"
"1867" "Beetles
(n = 115)" 312 "Low_Less_High" 73 39 "A" "Less wooded
landscape" "Less historical
stability" "High agricultural
intensity"
"1868" "Beetles
(n = 115)" 312 "Low_More_High" 44 39 "B" "Less wooded
landscape" "More historical
stability" "High agricultural
intensity"
"1869" "Beetles
(n = 115)" 312 "High_Less_High" 74 39 "C" "More wooded
landscape" "Less historical
stability" "High agricultural
intensity"
"1870" "Beetles
(n = 115)" 312 "High_More_High" 49 39 "D" "More wooded
landscape" "More historical
stability" "High agricultural
intensity"
"1871" "Beetles
(n = 115)" 312 "High_Less_Low" 74 39 "E" "More wooded
landscape" "Less historical
stability" "Low agricultural
intensity"
"1872" "Beetles
(n = 115)" 312 "High_More_Low" 39 39 "F" "More wooded
landscape" "More historical
stability" "Low agricultural
intensity"
"1873" "Beetles
(n = 115)" 313 "Low_Less_High" 81 45 "A" "Less wooded
landscape" "Less historical
stability" "High agricultural
intensity"
"1874" "Beetles
(n = 115)" 313 "Low_More_High" 38 45 "B" "Less wooded
landscape" "More historical
stability" "High agricultural
intensity"
"1875" "Beetles
(n = 115)" 313 "High_Less_High" 82 45 "C" "More wooded
landscape" "Less historical
stability" "High agricultural
intensity"
"1876" "Beetles
(n = 115)" 313 "High_More_High" 42 45 "D" "More wooded
landscape" "More historical
stability" "High agricultural
intensity"
"1877" "Beetles
(n = 115)" 313 "High_Less_Low" 76 45 "E" "More wooded
landscape" "Less historical
stability" "Low agricultural
intensity"
"1878" "Beetles
(n = 115)" 313 "High_More_Low" 32 45 "F" "More wooded
landscape" "More historical
stability" "Low agricultural
intensity"
"1879" "Beetles
(n = 115)" 314 "Low_Less_High" 74 40 "A" "Less wooded
landscape" "Less historical
stability" "High agricultural
intensity"
"1880" "Beetles
(n = 115)" 314 "Low_More_High" 34 40 "B" "Less wooded
landscape" "More historical
stability" "High agricultural
intensity"
"1881" "Beetles
(n = 115)" 314 "High_Less_High" 76 40 "C" "More wooded
landscape" "Less historical
stability" "High agricultural
intensity"
"1882" "Beetles
(n = 115)" 314 "High_More_High" 48 40 "D" "More wooded
landscape" "More historical
stability" "High agricultural
intensity"
"1883" "Beetles
(n = 115)" 314 "High_Less_Low" 80 40 "E" "More wooded
landscape" "Less historical
stability" "Low agricultural
intensity"
"1884" "Beetles
(n = 115)" 314 "High_More_Low" 38 40 "F" "More wooded
landscape" "More historical
stability" "Low agricultural
intensity"
"1885" "Beetles
(n = 115)" 315 "Low_Less_High" 71 33 "A" "Less wooded
landscape" "Less historical
stability" "High agricultural
intensity"
"1886" "Beetles
(n = 115)" 315 "Low_More_High" 37 33 "B" "Less wooded
landscape" "More historical
stability" "High agricultural
intensity"
"1887" "Beetles
(n = 115)" 315 "High_Less_High" 73 33 "C" "More wooded
landscape" "Less historical
stability" "High agricultural
intensity"
"1888" "Beetles
(n = 115)" 315 "High_More_High" 46 33 "D" "More wooded
landscape" "More historical
stability" "High agricultural
intensity"
"1889" "Beetles
(n = 115)" 315 "High_Less_Low" 68 33 "E" "More wooded
landscape" "Less historical
stability" "Low agricultural
intensity"
"1890" "Beetles
(n = 115)" 315 "High_More_Low" 40 33 "F" "More wooded
landscape" "More historical
stability" "Low agricultural
intensity"
"1891" "Beetles
(n = 115)" 316 "Low_Less_High" 76 45 "A" "Less wooded
landscape" "Less historical
stability" "High agricultural
intensity"
"1892" "Beetles
(n = 115)" 316 "Low_More_High" 50 45 "B" "Less wooded
landscape" "More historical
stability" "High agricultural
intensity"
"1893" "Beetles
(n = 115)" 316 "High_Less_High" 76 45 "C" "More wooded
landscape" "Less historical
stability" "High agricultural
intensity"
"1894" "Beetles
(n = 115)" 316 "High_More_High" 46 45 "D" "More wooded
landscape" "More historical
stability" "High agricultural
intensity"
"1895" "Beetles
(n = 115)" 316 "High_Less_Low" 70 45 "E" "More wooded
landscape" "Less historical
stability" "Low agricultural
intensity"
"1896" "Beetles
(n = 115)" 316 "High_More_Low" 36 45 "F" "More wooded
landscape" "More historical
stability" "Low agricultural
intensity"
"1897" "Beetles
(n = 115)" 317 "Low_Less_High" 86 49 "A" "Less wooded
landscape" "Less historical
stability" "High agricultural
intensity"
"1898" "Beetles
(n = 115)" 317 "Low_More_High" 43 49 "B" "Less wooded
landscape" "More historical
stability" "High agricultural
intensity"
"1899" "Beetles
(n = 115)" 317 "High_Less_High" 87 49 "C" "More wooded
landscape" "Less historical
stability" "High agricultural
intensity"
"1900" "Beetles
(n = 115)" 317 "High_More_High" 49 49 "D" "More wooded
landscape" "More historical
stability" "High agricultural
intensity"
"1901" "Beetles
(n = 115)" 317 "High_Less_Low" 73 49 "E" "More wooded
landscape" "Less historical
stability" "Low agricultural
intensity"
"1902" "Beetles
(n = 115)" 317 "High_More_Low" 34 49 "F" "More wooded
landscape" "More historical
stability" "Low agricultural
intensity"
"1903" "Beetles
(n = 115)" 318 "Low_Less_High" 84 44 "A" "Less wooded
landscape" "Less historical
stability" "High agricultural
intensity"
"1904" "Beetles
(n = 115)" 318 "Low_More_High" 46 44 "B" "Less wooded
landscape" "More historical
stability" "High agricultural
intensity"
"1905" "Beetles
(n = 115)" 318 "High_Less_High" 74 44 "C" "More wooded
landscape" "Less historical
stability" "High agricultural
intensity"
"1906" "Beetles
(n = 115)" 318 "High_More_High" 50 44 "D" "More wooded
landscape" "More historical
stability" "High agricultural
intensity"
"1907" "Beetles
(n = 115)" 318 "High_Less_Low" 65 44 "E" "More wooded
landscape" "Less historical
stability" "Low agricultural
intensity"
"1908" "Beetles
(n = 115)" 318 "High_More_Low" 37 44 "F" "More wooded
landscape" "More historical
stability" "Low agricultural
intensity"
"1909" "Beetles
(n = 115)" 319 "Low_Less_High" 78 45 "A" "Less wooded
landscape" "Less historical
stability" "High agricultural
intensity"
"1910" "Beetles
(n = 115)" 319 "Low_More_High" 46 45 "B" "Less wooded
landscape" "More historical
stability" "High agricultural
intensity"
"1911" "Beetles
(n = 115)" 319 "High_Less_High" 74 45 "C" "More wooded
landscape" "Less historical
stability" "High agricultural
intensity"
"1912" "Beetles
(n = 115)" 319 "High_More_High" 45 45 "D" "More wooded
landscape" "More historical
stability" "High agricultural
intensity"
"1913" "Beetles
(n = 115)" 319 "High_Less_Low" 71 45 "E" "More wooded
landscape" "Less historical
stability" "Low agricultural
intensity"
"1914" "Beetles
(n = 115)" 319 "High_More_Low" 49 45 "F" "More wooded
landscape" "More historical
stability" "Low agricultural
intensity"
"1915" "Beetles
(n = 115)" 320 "Low_Less_High" 72 46 "A" "Less wooded
landscape" "Less historical
stability" "High agricultural
intensity"
"1916" "Beetles
(n = 115)" 320 "Low_More_High" 45 46 "B" "Less wooded
landscape" "More historical
stability" "High agricultural
intensity"
"1917" "Beetles
(n = 115)" 320 "High_Less_High" 88 46 "C" "More wooded
landscape" "Less historical
stability" "High agricultural
intensity"
"1918" "Beetles
(n = 115)" 320 "High_More_High" 60 46 "D" "More wooded
landscape" "More historical
stability" "High agricultural
intensity"
"1919" "Beetles
(n = 115)" 320 "High_Less_Low" 82 46 "E" "More wooded
landscape" "Less historical
stability" "Low agricultural
intensity"
"1920" "Beetles
(n = 115)" 320 "High_More_Low" 48 46 "F" "More wooded
landscape" "More historical
stability" "Low agricultural
intensity"
"1921" "Beetles
(n = 115)" 321 "Low_Less_High" 69 48 "A" "Less wooded
landscape" "Less historical
stability" "High agricultural
intensity"
"1922" "Beetles
(n = 115)" 321 "Low_More_High" 30 48 "B" "Less wooded
landscape" "More historical
stability" "High agricultural
intensity"
"1923" "Beetles
(n = 115)" 321 "High_Less_High" 81 48 "C" "More wooded
landscape" "Less historical
stability" "High agricultural
intensity"
"1924" "Beetles
(n = 115)" 321 "High_More_High" 46 48 "D" "More wooded
landscape" "More historical
stability" "High agricultural
intensity"
"1925" "Beetles
(n = 115)" 321 "High_Less_Low" 75 48 "E" "More wooded
landscape" "Less historical
stability" "Low agricultural
intensity"
"1926" "Beetles
(n = 115)" 321 "High_More_Low" 49 48 "F" "More wooded
landscape" "More historical
stability" "Low agricultural
intensity"
"1927" "Beetles
(n = 115)" 322 "Low_Less_High" 72 42 "A" "Less wooded
landscape" "Less historical
stability" "High agricultural
intensity"
"1928" "Beetles
(n = 115)" 322 "Low_More_High" 36 42 "B" "Less wooded
landscape" "More historical
stability" "High agricultural
intensity"
"1929" "Beetles
(n = 115)" 322 "High_Less_High" 66 42 "C" "More wooded
landscape" "Less historical
stability" "High agricultural
intensity"
"1930" "Beetles
(n = 115)" 322 "High_More_High" 41 42 "D" "More wooded
landscape" "More historical
stability" "High agricultural
intensity"
"1931" "Beetles
(n = 115)" 322 "High_Less_Low" 70 42 "E" "More wooded
landscape" "Less historical
stability" "Low agricultural
intensity"
"1932" "Beetles
(n = 115)" 322 "High_More_Low" 36 42 "F" "More wooded
landscape" "More historical
stability" "Low agricultural
intensity"
"1933" "Beetles
(n = 115)" 323 "Low_Less_High" 62 50 "A" "Less wooded
landscape" "Less historical
stability" "High agricultural
intensity"
"1934" "Beetles
(n = 115)" 323 "Low_More_High" 45 50 "B" "Less wooded
landscape" "More historical
stability" "High agricultural
intensity"
"1935" "Beetles
(n = 115)" 323 "High_Less_High" 59 50 "C" "More wooded
landscape" "Less historical
stability" "High agricultural
intensity"
"1936" "Beetles
(n = 115)" 323 "High_More_High" 44 50 "D" "More wooded
landscape" "More historical
stability" "High agricultural
intensity"
"1937" "Beetles
(n = 115)" 323 "High_Less_Low" 69 50 "E" "More wooded
landscape" "Less historical
stability" "Low agricultural
intensity"
"1938" "Beetles
(n = 115)" 323 "High_More_Low" 48 50 "F" "More wooded
landscape" "More historical
stability" "Low agricultural
intensity"
"1939" "Beetles
(n = 115)" 324 "Low_Less_High" 69 45 "A" "Less wooded
landscape" "Less historical
stability" "High agricultural
intensity"
"1940" "Beetles
(n = 115)" 324 "Low_More_High" 44 45 "B" "Less wooded
landscape" "More historical
stability" "High agricultural
intensity"
"1941" "Beetles
(n = 115)" 324 "High_Less_High" 68 45 "C" "More wooded
landscape" "Less historical
stability" "High agricultural
intensity"
"1942" "Beetles
(n = 115)" 324 "High_More_High" 53 45 "D" "More wooded
landscape" "More historical
stability" "High agricultural
intensity"
"1943" "Beetles
(n = 115)" 324 "High_Less_Low" 70 45 "E" "More wooded
landscape" "Less historical
stability" "Low agricultural
intensity"
"1944" "Beetles
(n = 115)" 324 "High_More_Low" 59 45 "F" "More wooded
landscape" "More historical
stability" "Low agricultural
intensity"
"1945" "Beetles
(n = 115)" 325 "Low_Less_High" 65 43 "A" "Less wooded
landscape" "Less historical
stability" "High agricultural
intensity"
"1946" "Beetles
(n = 115)" 325 "Low_More_High" 51 43 "B" "Less wooded
landscape" "More historical
stability" "High agricultural
intensity"
"1947" "Beetles
(n = 115)" 325 "High_Less_High" 68 43 "C" "More wooded
landscape" "Less historical
stability" "High agricultural
intensity"
"1948" "Beetles
(n = 115)" 325 "High_More_High" 46 43 "D" "More wooded
landscape" "More historical
stability" "High agricultural
intensity"
"1949" "Beetles
(n = 115)" 325 "High_Less_Low" 70 43 "E" "More wooded
landscape" "Less historical
stability" "Low agricultural
intensity"
"1950" "Beetles
(n = 115)" 325 "High_More_Low" 53 43 "F" "More wooded
landscape" "More historical
stability" "Low agricultural
intensity"
"1951" "Beetles
(n = 115)" 326 "Low_Less_High" 74 46 "A" "Less wooded
landscape" "Less historical
stability" "High agricultural
intensity"
"1952" "Beetles
(n = 115)" 326 "Low_More_High" 35 46 "B" "Less wooded
landscape" "More historical
stability" "High agricultural
intensity"
"1953" "Beetles
(n = 115)" 326 "High_Less_High" 78 46 "C" "More wooded
landscape" "Less historical
stability" "High agricultural
intensity"
"1954" "Beetles
(n = 115)" 326 "High_More_High" 48 46 "D" "More wooded
landscape" "More historical
stability" "High agricultural
intensity"
"1955" "Beetles
(n = 115)" 326 "High_Less_Low" 81 46 "E" "More wooded
landscape" "Less historical
stability" "Low agricultural
intensity"
"1956" "Beetles
(n = 115)" 326 "High_More_Low" 47 46 "F" "More wooded
landscape" "More historical
stability" "Low agricultural
intensity"
"1957" "Beetles
(n = 115)" 327 "Low_Less_High" 67 59 "A" "Less wooded
landscape" "Less historical
stability" "High agricultural
intensity"
"1958" "Beetles
(n = 115)" 327 "Low_More_High" 40 59 "B" "Less wooded
landscape" "More historical
stability" "High agricultural
intensity"
"1959" "Beetles
(n = 115)" 327 "High_Less_High" 79 59 "C" "More wooded
landscape" "Less historical
stability" "High agricultural
intensity"
"1960" "Beetles
(n = 115)" 327 "High_More_High" 58 59 "D" "More wooded
landscape" "More historical
stability" "High agricultural
intensity"
"1961" "Beetles
(n = 115)" 327 "High_Less_Low" 77 59 "E" "More wooded
landscape" "Less historical
stability" "Low agricultural
intensity"
"1962" "Beetles
(n = 115)" 327 "High_More_Low" 58 59 "F" "More wooded
landscape" "More historical
stability" "Low agricultural
intensity"
"1963" "Beetles
(n = 115)" 328 "Low_Less_High" 66 58 "A" "Less wooded
landscape" "Less historical
stability" "High agricultural
intensity"
"1964" "Beetles
(n = 115)" 328 "Low_More_High" 46 58 "B" "Less wooded
landscape" "More historical
stability" "High agricultural
intensity"
"1965" "Beetles
(n = 115)" 328 "High_Less_High" 76 58 "C" "More wooded
landscape" "Less historical
stability" "High agricultural
intensity"
"1966" "Beetles
(n = 115)" 328 "High_More_High" 48 58 "D" "More wooded
landscape" "More historical
stability" "High agricultural
intensity"
"1967" "Beetles
(n = 115)" 328 "High_Less_Low" 72 58 "E" "More wooded
landscape" "Less historical
stability" "Low agricultural
intensity"
"1968" "Beetles
(n = 115)" 328 "High_More_Low" 48 58 "F" "More wooded
landscape" "More historical
stability" "Low agricultural
intensity"
"1969" "Beetles
(n = 115)" 329 "Low_Less_High" 68 52 "A" "Less wooded
landscape" "Less historical
stability" "High agricultural
intensity"
"1970" "Beetles
(n = 115)" 329 "Low_More_High" 43 52 "B" "Less wooded
landscape" "More historical
stability" "High agricultural
intensity"
"1971" "Beetles
(n = 115)" 329 "High_Less_High" 66 52 "C" "More wooded
landscape" "Less historical
stability" "High agricultural
intensity"
"1972" "Beetles
(n = 115)" 329 "High_More_High" 41 52 "D" "More wooded
landscape" "More historical
stability" "High agricultural
intensity"
"1973" "Beetles
(n = 115)" 329 "High_Less_Low" 60 52 "E" "More wooded
landscape" "Less historical
stability" "Low agricultural
intensity"
"1974" "Beetles
(n = 115)" 329 "High_More_Low" 42 52 "F" "More wooded
landscape" "More historical
stability" "Low agricultural
intensity"
"1975" "Beetles
(n = 115)" 330 "Low_Less_High" 61 40 "A" "Less wooded
landscape" "Less historical
stability" "High agricultural
intensity"
"1976" "Beetles
(n = 115)" 330 "Low_More_High" 42 40 "B" "Less wooded
landscape" "More historical
stability" "High agricultural
intensity"
"1977" "Beetles
(n = 115)" 330 "High_Less_High" 73 40 "C" "More wooded
landscape" "Less historical
stability" "High agricultural
intensity"
"1978" "Beetles
(n = 115)" 330 "High_More_High" 39 40 "D" "More wooded
landscape" "More historical
stability" "High agricultural
intensity"
"1979" "Beetles
(n = 115)" 330 "High_Less_Low" 70 40 "E" "More wooded
landscape" "Less historical
stability" "Low agricultural
intensity"
"1980" "Beetles
(n = 115)" 330 "High_More_Low" 51 40 "F" "More wooded
landscape" "More historical
stability" "Low agricultural
intensity"
"1981" "Beetles
(n = 115)" 331 "Low_Less_High" 67 52 "A" "Less wooded
landscape" "Less historical
stability" "High agricultural
intensity"
"1982" "Beetles
(n = 115)" 331 "Low_More_High" 37 52 "B" "Less wooded
landscape" "More historical
stability" "High agricultural
intensity"
"1983" "Beetles
(n = 115)" 331 "High_Less_High" 68 52 "C" "More wooded
landscape" "Less historical
stability" "High agricultural
intensity"
"1984" "Beetles
(n = 115)" 331 "High_More_High" 39 52 "D" "More wooded
landscape" "More historical
stability" "High agricultural
intensity"
"1985" "Beetles
(n = 115)" 331 "High_Less_Low" 83 52 "E" "More wooded
landscape" "Less historical
stability" "Low agricultural
intensity"
"1986" "Beetles
(n = 115)" 331 "High_More_Low" 54 52 "F" "More wooded
landscape" "More historical
stability" "Low agricultural
intensity"
"1987" "Beetles
(n = 115)" 332 "Low_Less_High" 71 54 "A" "Less wooded
landscape" "Less historical
stability" "High agricultural
intensity"
"1988" "Beetles
(n = 115)" 332 "Low_More_High" 37 54 "B" "Less wooded
landscape" "More historical
stability" "High agricultural
intensity"
"1989" "Beetles
(n = 115)" 332 "High_Less_High" 71 54 "C" "More wooded
landscape" "Less historical
stability" "High agricultural
intensity"
"1990" "Beetles
(n = 115)" 332 "High_More_High" 33 54 "D" "More wooded
landscape" "More historical
stability" "High agricultural
intensity"
"1991" "Beetles
(n = 115)" 332 "High_Less_Low" 84 54 "E" "More wooded
landscape" "Less historical
stability" "Low agricultural
intensity"
"1992" "Beetles
(n = 115)" 332 "High_More_Low" 48 54 "F" "More wooded
landscape" "More historical
stability" "Low agricultural
intensity"
"1993" "Beetles
(n = 115)" 333 "Low_Less_High" 76 50 "A" "Less wooded
landscape" "Less historical
stability" "High agricultural
intensity"
"1994" "Beetles
(n = 115)" 333 "Low_More_High" 49 50 "B" "Less wooded
landscape" "More historical
stability" "High agricultural
intensity"
"1995" "Beetles
(n = 115)" 333 "High_Less_High" 73 50 "C" "More wooded
landscape" "Less historical
stability" "High agricultural
intensity"
"1996" "Beetles
(n = 115)" 333 "High_More_High" 54 50 "D" "More wooded
landscape" "More historical
stability" "High agricultural
intensity"
"1997" "Beetles
(n = 115)" 333 "High_Less_Low" 85 50 "E" "More wooded
landscape" "Less historical
stability" "Low agricultural
intensity"
"1998" "Beetles
(n = 115)" 333 "High_More_Low" 55 50 "F" "More wooded
landscape" "More historical
stability" "Low agricultural
intensity"
"1999" "Beetles
(n = 115)" 334 "Low_Less_High" 69 54 "A" "Less wooded
landscape" "Less historical
stability" "High agricultural
intensity"
"2000" "Beetles
(n = 115)" 334 "Low_More_High" 38 54 "B" "Less wooded
landscape" "More historical
stability" "High agricultural
intensity"
"2001" "Beetles
(n = 115)" 334 "High_Less_High" 69 54 "C" "More wooded
landscape" "Less historical
stability" "High agricultural
intensity"
"2002" "Beetles
(n = 115)" 334 "High_More_High" 46 54 "D" "More wooded
landscape" "More historical
stability" "High agricultural
intensity"
"2003" "Beetles
(n = 115)" 334 "High_Less_Low" 72 54 "E" "More wooded
landscape" "Less historical
stability" "Low agricultural
intensity"
"2004" "Beetles
(n = 115)" 334 "High_More_Low" 33 54 "F" "More wooded
landscape" "More historical
stability" "Low agricultural
intensity"
"2005" "Beetles
(n = 115)" 335 "Low_Less_High" 79 50 "A" "Less wooded
landscape" "Less historical
stability" "High agricultural
intensity"
"2006" "Beetles
(n = 115)" 335 "Low_More_High" 42 50 "B" "Less wooded
landscape" "More historical
stability" "High agricultural
intensity"
"2007" "Beetles
(n = 115)" 335 "High_Less_High" 91 50 "C" "More wooded
landscape" "Less historical
stability" "High agricultural
intensity"
"2008" "Beetles
(n = 115)" 335 "High_More_High" 52 50 "D" "More wooded
landscape" "More historical
stability" "High agricultural
intensity"
"2009" "Beetles
(n = 115)" 335 "High_Less_Low" 77 50 "E" "More wooded
landscape" "Less historical
stability" "Low agricultural
intensity"
"2010" "Beetles
(n = 115)" 335 "High_More_Low" 51 50 "F" "More wooded
landscape" "More historical
stability" "Low agricultural
intensity"
"2011" "Beetles
(n = 115)" 336 "Low_Less_High" 87 52 "A" "Less wooded
landscape" "Less historical
stability" "High agricultural
intensity"
"2012" "Beetles
(n = 115)" 336 "Low_More_High" 50 52 "B" "Less wooded
landscape" "More historical
stability" "High agricultural
intensity"
"2013" "Beetles
(n = 115)" 336 "High_Less_High" 95 52 "C" "More wooded
landscape" "Less historical
stability" "High agricultural
intensity"
"2014" "Beetles
(n = 115)" 336 "High_More_High" 52 52 "D" "More wooded
landscape" "More historical
stability" "High agricultural
intensity"
"2015" "Beetles
(n = 115)" 336 "High_Less_Low" 94 52 "E" "More wooded
landscape" "Less historical
stability" "Low agricultural
intensity"
"2016" "Beetles
(n = 115)" 336 "High_More_Low" 52 52 "F" "More wooded
landscape" "More historical
stability" "Low agricultural
intensity"
"2017" "Beetles
(n = 115)" 337 "Low_Less_High" 93 53 "A" "Less wooded
landscape" "Less historical
stability" "High agricultural
intensity"
"2018" "Beetles
(n = 115)" 337 "Low_More_High" 42 53 "B" "Less wooded
landscape" "More historical
stability" "High agricultural
intensity"
"2019" "Beetles
(n = 115)" 337 "High_Less_High" 88 53 "C" "More wooded
landscape" "Less historical
stability" "High agricultural
intensity"
"2020" "Beetles
(n = 115)" 337 "High_More_High" 44 53 "D" "More wooded
landscape" "More historical
stability" "High agricultural
intensity"
"2021" "Beetles
(n = 115)" 337 "High_Less_Low" 86 53 "E" "More wooded
landscape" "Less historical
stability" "Low agricultural
intensity"
"2022" "Beetles
(n = 115)" 337 "High_More_Low" 45 53 "F" "More wooded
landscape" "More historical
stability" "Low agricultural
intensity"
"2023" "Beetles
(n = 115)" 338 "Low_Less_High" 80 56 "A" "Less wooded
landscape" "Less historical
stability" "High agricultural
intensity"
"2024" "Beetles
(n = 115)" 338 "Low_More_High" 40 56 "B" "Less wooded
landscape" "More historical
stability" "High agricultural
intensity"
"2025" "Beetles
(n = 115)" 338 "High_Less_High" 80 56 "C" "More wooded
landscape" "Less historical
stability" "High agricultural
intensity"
"2026" "Beetles
(n = 115)" 338 "High_More_High" 43 56 "D" "More wooded
landscape" "More historical
stability" "High agricultural
intensity"
"2027" "Beetles
(n = 115)" 338 "High_Less_Low" 80 56 "E" "More wooded
landscape" "Less historical
stability" "Low agricultural
intensity"
"2028" "Beetles
(n = 115)" 338 "High_More_Low" 38 56 "F" "More wooded
landscape" "More historical
stability" "Low agricultural
intensity"
"2029" "Beetles
(n = 115)" 339 "Low_Less_High" 77 47 "A" "Less wooded
landscape" "Less historical
stability" "High agricultural
intensity"
"2030" "Beetles
(n = 115)" 339 "Low_More_High" 41 47 "B" "Less wooded
landscape" "More historical
stability" "High agricultural
intensity"
"2031" "Beetles
(n = 115)" 339 "High_Less_High" 75 47 "C" "More wooded
landscape" "Less historical
stability" "High agricultural
intensity"
"2032" "Beetles
(n = 115)" 339 "High_More_High" 48 47 "D" "More wooded
landscape" "More historical
stability" "High agricultural
intensity"
"2033" "Beetles
(n = 115)" 339 "High_Less_Low" 80 47 "E" "More wooded
landscape" "Less historical
stability" "Low agricultural
intensity"
"2034" "Beetles
(n = 115)" 339 "High_More_Low" 40 47 "F" "More wooded
landscape" "More historical
stability" "Low agricultural
intensity"
"2035" "Beetles
(n = 115)" 340 "Low_Less_High" 88 57 "A" "Less wooded
landscape" "Less historical
stability" "High agricultural
intensity"
"2036" "Beetles
(n = 115)" 340 "Low_More_High" 41 57 "B" "Less wooded
landscape" "More historical
stability" "High agricultural
intensity"
"2037" "Beetles
(n = 115)" 340 "High_Less_High" 89 57 "C" "More wooded
landscape" "Less historical
stability" "High agricultural
intensity"
"2038" "Beetles
(n = 115)" 340 "High_More_High" 48 57 "D" "More wooded
landscape" "More historical
stability" "High agricultural
intensity"
"2039" "Beetles
(n = 115)" 340 "High_Less_Low" 87 57 "E" "More wooded
landscape" "Less historical
stability" "Low agricultural
intensity"
"2040" "Beetles
(n = 115)" 340 "High_More_Low" 40 57 "F" "More wooded
landscape" "More historical
stability" "Low agricultural
intensity"
"2041" "Beetles
(n = 115)" 341 "Low_Less_High" 74 44 "A" "Less wooded
landscape" "Less historical
stability" "High agricultural
intensity"
"2042" "Beetles
(n = 115)" 341 "Low_More_High" 30 44 "B" "Less wooded
landscape" "More historical
stability" "High agricultural
intensity"
"2043" "Beetles
(n = 115)" 341 "High_Less_High" 80 44 "C" "More wooded
landscape" "Less historical
stability" "High agricultural
intensity"
"2044" "Beetles
(n = 115)" 341 "High_More_High" 35 44 "D" "More wooded
landscape" "More historical
stability" "High agricultural
intensity"
"2045" "Beetles
(n = 115)" 341 "High_Less_Low" 81 44 "E" "More wooded
landscape" "Less historical
stability" "Low agricultural
intensity"
"2046" "Beetles
(n = 115)" 341 "High_More_Low" 36 44 "F" "More wooded
landscape" "More historical
stability" "Low agricultural
intensity"
"2047" "Beetles
(n = 115)" 342 "Low_Less_High" 71 41 "A" "Less wooded
landscape" "Less historical
stability" "High agricultural
intensity"
"2048" "Beetles
(n = 115)" 342 "Low_More_High" 34 41 "B" "Less wooded
landscape" "More historical
stability" "High agricultural
intensity"
"2049" "Beetles
(n = 115)" 342 "High_Less_High" 73 41 "C" "More wooded
landscape" "Less historical
stability" "High agricultural
intensity"
"2050" "Beetles
(n = 115)" 342 "High_More_High" 33 41 "D" "More wooded
landscape" "More historical
stability" "High agricultural
intensity"
"2051" "Beetles
(n = 115)" 342 "High_Less_Low" 71 41 "E" "More wooded
landscape" "Less historical
stability" "Low agricultural
intensity"
"2052" "Beetles
(n = 115)" 342 "High_More_Low" 27 41 "F" "More wooded
landscape" "More historical
stability" "Low agricultural
intensity"
"2053" "Beetles
(n = 115)" 343 "Low_Less_High" 80 46 "A" "Less wooded
landscape" "Less historical
stability" "High agricultural
intensity"
"2054" "Beetles
(n = 115)" 343 "Low_More_High" 45 46 "B" "Less wooded
landscape" "More historical
stability" "High agricultural
intensity"
"2055" "Beetles
(n = 115)" 343 "High_Less_High" 85 46 "C" "More wooded
landscape" "Less historical
stability" "High agricultural
intensity"
"2056" "Beetles
(n = 115)" 343 "High_More_High" 43 46 "D" "More wooded
landscape" "More historical
stability" "High agricultural
intensity"
"2057" "Beetles
(n = 115)" 343 "High_Less_Low" 70 46 "E" "More wooded
landscape" "Less historical
stability" "Low agricultural
intensity"
"2058" "Beetles
(n = 115)" 343 "High_More_Low" 38 46 "F" "More wooded
landscape" "More historical
stability" "Low agricultural
intensity"
"2059" "Beetles
(n = 115)" 344 "Low_Less_High" 60 45 "A" "Less wooded
landscape" "Less historical
stability" "High agricultural
intensity"
"2060" "Beetles
(n = 115)" 344 "Low_More_High" 43 45 "B" "Less wooded
landscape" "More historical
stability" "High agricultural
intensity"
"2061" "Beetles
(n = 115)" 344 "High_Less_High" 61 45 "C" "More wooded
landscape" "Less historical
stability" "High agricultural
intensity"
"2062" "Beetles
(n = 115)" 344 "High_More_High" 50 45 "D" "More wooded
landscape" "More historical
stability" "High agricultural
intensity"
"2063" "Beetles
(n = 115)" 344 "High_Less_Low" 52 45 "E" "More wooded
landscape" "Less historical
stability" "Low agricultural
intensity"
"2064" "Beetles
(n = 115)" 344 "High_More_Low" 48 45 "F" "More wooded
landscape" "More historical
stability" "Low agricultural
intensity"
"2065" "Beetles
(n = 115)" 345 "Low_Less_High" 64 47 "A" "Less wooded
landscape" "Less historical
stability" "High agricultural
intensity"
"2066" "Beetles
(n = 115)" 345 "Low_More_High" 44 47 "B" "Less wooded
landscape" "More historical
stability" "High agricultural
intensity"
"2067" "Beetles
(n = 115)" 345 "High_Less_High" 58 47 "C" "More wooded
landscape" "Less historical
stability" "High agricultural
intensity"
"2068" "Beetles
(n = 115)" 345 "High_More_High" 44 47 "D" "More wooded
landscape" "More historical
stability" "High agricultural
intensity"
"2069" "Beetles
(n = 115)" 345 "High_Less_Low" 57 47 "E" "More wooded
landscape" "Less historical
stability" "Low agricultural
intensity"
"2070" "Beetles
(n = 115)" 345 "High_More_Low" 37 47 "F" "More wooded
landscape" "More historical
stability" "Low agricultural
intensity"
"2071" "Beetles
(n = 115)" 346 "Low_Less_High" 88 52 "A" "Less wooded
landscape" "Less historical
stability" "High agricultural
intensity"
"2072" "Beetles
(n = 115)" 346 "Low_More_High" 34 52 "B" "Less wooded
landscape" "More historical
stability" "High agricultural
intensity"
"2073" "Beetles
(n = 115)" 346 "High_Less_High" 79 52 "C" "More wooded
landscape" "Less historical
stability" "High agricultural
intensity"
"2074" "Beetles
(n = 115)" 346 "High_More_High" 38 52 "D" "More wooded
landscape" "More historical
stability" "High agricultural
intensity"
"2075" "Beetles
(n = 115)" 346 "High_Less_Low" 88 52 "E" "More wooded
landscape" "Less historical
stability" "Low agricultural
intensity"
"2076" "Beetles
(n = 115)" 346 "High_More_Low" 35 52 "F" "More wooded
landscape" "More historical
stability" "Low agricultural
intensity"
"2077" "Beetles
(n = 115)" 347 "Low_Less_High" 85 56 "A" "Less wooded
landscape" "Less historical
stability" "High agricultural
intensity"
"2078" "Beetles
(n = 115)" 347 "Low_More_High" 39 56 "B" "Less wooded
landscape" "More historical
stability" "High agricultural
intensity"
"2079" "Beetles
(n = 115)" 347 "High_Less_High" 85 56 "C" "More wooded
landscape" "Less historical
stability" "High agricultural
intensity"
"2080" "Beetles
(n = 115)" 347 "High_More_High" 42 56 "D" "More wooded
landscape" "More historical
stability" "High agricultural
intensity"
"2081" "Beetles
(n = 115)" 347 "High_Less_Low" 87 56 "E" "More wooded
landscape" "Less historical
stability" "Low agricultural
intensity"
"2082" "Beetles
(n = 115)" 347 "High_More_Low" 37 56 "F" "More wooded
landscape" "More historical
stability" "Low agricultural
intensity"
"2083" "Beetles
(n = 115)" 348 "Low_Less_High" 80 56 "A" "Less wooded
landscape" "Less historical
stability" "High agricultural
intensity"
"2084" "Beetles
(n = 115)" 348 "Low_More_High" 46 56 "B" "Less wooded
landscape" "More historical
stability" "High agricultural
intensity"
"2085" "Beetles
(n = 115)" 348 "High_Less_High" 85 56 "C" "More wooded
landscape" "Less historical
stability" "High agricultural
intensity"
"2086" "Beetles
(n = 115)" 348 "High_More_High" 54 56 "D" "More wooded
landscape" "More historical
stability" "High agricultural
intensity"
"2087" "Beetles
(n = 115)" 348 "High_Less_Low" 87 56 "E" "More wooded
landscape" "Less historical
stability" "Low agricultural
intensity"
"2088" "Beetles
(n = 115)" 348 "High_More_Low" 48 56 "F" "More wooded
landscape" "More historical
stability" "Low agricultural
intensity"
"2089" "Beetles
(n = 115)" 349 "Low_Less_High" 81 71 "A" "Less wooded
landscape" "Less historical
stability" "High agricultural
intensity"
"2090" "Beetles
(n = 115)" 349 "Low_More_High" 53 71 "B" "Less wooded
landscape" "More historical
stability" "High agricultural
intensity"
"2091" "Beetles
(n = 115)" 349 "High_Less_High" 76 71 "C" "More wooded
landscape" "Less historical
stability" "High agricultural
intensity"
"2092" "Beetles
(n = 115)" 349 "High_More_High" 59 71 "D" "More wooded
landscape" "More historical
stability" "High agricultural
intensity"
"2093" "Beetles
(n = 115)" 349 "High_Less_Low" 92 71 "E" "More wooded
landscape" "Less historical
stability" "Low agricultural
intensity"
"2094" "Beetles
(n = 115)" 349 "High_More_Low" 59 71 "F" "More wooded
landscape" "More historical
stability" "Low agricultural
intensity"
"2095" "Beetles
(n = 115)" 350 "Low_Less_High" 74 57 "A" "Less wooded
landscape" "Less historical
stability" "High agricultural
intensity"
"2096" "Beetles
(n = 115)" 350 "Low_More_High" 51 57 "B" "Less wooded
landscape" "More historical
stability" "High agricultural
intensity"
"2097" "Beetles
(n = 115)" 350 "High_Less_High" 86 57 "C" "More wooded
landscape" "Less historical
stability" "High agricultural
intensity"
"2098" "Beetles
(n = 115)" 350 "High_More_High" 67 57 "D" "More wooded
landscape" "More historical
stability" "High agricultural
intensity"
"2099" "Beetles
(n = 115)" 350 "High_Less_Low" 89 57 "E" "More wooded
landscape" "Less historical
stability" "Low agricultural
intensity"
"2100" "Beetles
(n = 115)" 350 "High_More_Low" 70 57 "F" "More wooded
landscape" "More historical
stability" "Low agricultural
intensity"
"2101" "Beetles
(n = 115)" 351 "Low_Less_High" 59 53 "A" "Less wooded
landscape" "Less historical
stability" "High agricultural
intensity"
"2102" "Beetles
(n = 115)" 351 "Low_More_High" 54 53 "B" "Less wooded
landscape" "More historical
stability" "High agricultural
intensity"
"2103" "Beetles
(n = 115)" 351 "High_Less_High" 69 53 "C" "More wooded
landscape" "Less historical
stability" "High agricultural
intensity"
"2104" "Beetles
(n = 115)" 351 "High_More_High" 61 53 "D" "More wooded
landscape" "More historical
stability" "High agricultural
intensity"
"2105" "Beetles
(n = 115)" 351 "High_Less_Low" 79 53 "E" "More wooded
landscape" "Less historical
stability" "Low agricultural
intensity"
"2106" "Beetles
(n = 115)" 351 "High_More_Low" 64 53 "F" "More wooded
landscape" "More historical
stability" "Low agricultural
intensity"
"2107" "Beetles
(n = 115)" 352 "Low_Less_High" 67 54 "A" "Less wooded
landscape" "Less historical
stability" "High agricultural
intensity"
"2108" "Beetles
(n = 115)" 352 "Low_More_High" 51 54 "B" "Less wooded
landscape" "More historical
stability" "High agricultural
intensity"
"2109" "Beetles
(n = 115)" 352 "High_Less_High" 75 54 "C" "More wooded
landscape" "Less historical
stability" "High agricultural
intensity"
"2110" "Beetles
(n = 115)" 352 "High_More_High" 56 54 "D" "More wooded
landscape" "More historical
stability" "High agricultural
intensity"
"2111" "Beetles
(n = 115)" 352 "High_Less_Low" 79 54 "E" "More wooded
landscape" "Less historical
stability" "Low agricultural
intensity"
"2112" "Beetles
(n = 115)" 352 "High_More_Low" 61 54 "F" "More wooded
landscape" "More historical
stability" "Low agricultural
intensity"
"2113" "Beetles
(n = 115)" 353 "Low_Less_High" 61 52 "A" "Less wooded
landscape" "Less historical
stability" "High agricultural
intensity"
"2114" "Beetles
(n = 115)" 353 "Low_More_High" 59 52 "B" "Less wooded
landscape" "More historical
stability" "High agricultural
intensity"
"2115" "Beetles
(n = 115)" 353 "High_Less_High" 68 52 "C" "More wooded
landscape" "Less historical
stability" "High agricultural
intensity"
"2116" "Beetles
(n = 115)" 353 "High_More_High" 64 52 "D" "More wooded
landscape" "More historical
stability" "High agricultural
intensity"
"2117" "Beetles
(n = 115)" 353 "High_Less_Low" 68 52 "E" "More wooded
landscape" "Less historical
stability" "Low agricultural
intensity"
"2118" "Beetles
(n = 115)" 353 "High_More_Low" 66 52 "F" "More wooded
landscape" "More historical
stability" "Low agricultural
intensity"
"2119" "Beetles
(n = 115)" 354 "Low_Less_High" 69 57 "A" "Less wooded
landscape" "Less historical
stability" "High agricultural
intensity"
"2120" "Beetles
(n = 115)" 354 "Low_More_High" 50 57 "B" "Less wooded
landscape" "More historical
stability" "High agricultural
intensity"
"2121" "Beetles
(n = 115)" 354 "High_Less_High" 73 57 "C" "More wooded
landscape" "Less historical
stability" "High agricultural
intensity"
"2122" "Beetles
(n = 115)" 354 "High_More_High" 67 57 "D" "More wooded
landscape" "More historical
stability" "High agricultural
intensity"
"2123" "Beetles
(n = 115)" 354 "High_Less_Low" 85 57 "E" "More wooded
landscape" "Less historical
stability" "Low agricultural
intensity"
"2124" "Beetles
(n = 115)" 354 "High_More_Low" 69 57 "F" "More wooded
landscape" "More historical
stability" "Low agricultural
intensity"
"2125" "Beetles
(n = 115)" 355 "Low_Less_High" 80 59 "A" "Less wooded
landscape" "Less historical
stability" "High agricultural
intensity"
"2126" "Beetles
(n = 115)" 355 "Low_More_High" 48 59 "B" "Less wooded
landscape" "More historical
stability" "High agricultural
intensity"
"2127" "Beetles
(n = 115)" 355 "High_Less_High" 93 59 "C" "More wooded
landscape" "Less historical
stability" "High agricultural
intensity"
"2128" "Beetles
(n = 115)" 355 "High_More_High" 58 59 "D" "More wooded
landscape" "More historical
stability" "High agricultural
intensity"
"2129" "Beetles
(n = 115)" 355 "High_Less_Low" 87 59 "E" "More wooded
landscape" "Less historical
stability" "Low agricultural
intensity"
"2130" "Beetles
(n = 115)" 355 "High_More_Low" 57 59 "F" "More wooded
landscape" "More historical
stability" "Low agricultural
intensity"
"2131" "Beetles
(n = 115)" 356 "Low_Less_High" 72 41 "A" "Less wooded
landscape" "Less historical
stability" "High agricultural
intensity"
"2132" "Beetles
(n = 115)" 356 "Low_More_High" 39 41 "B" "Less wooded
landscape" "More historical
stability" "High agricultural
intensity"
"2133" "Beetles
(n = 115)" 356 "High_Less_High" 77 41 "C" "More wooded
landscape" "Less historical
stability" "High agricultural
intensity"
"2134" "Beetles
(n = 115)" 356 "High_More_High" 47 41 "D" "More wooded
landscape" "More historical
stability" "High agricultural
intensity"
"2135" "Beetles
(n = 115)" 356 "High_Less_Low" 71 41 "E" "More wooded
landscape" "Less historical
stability" "Low agricultural
intensity"
"2136" "Beetles
(n = 115)" 356 "High_More_Low" 58 41 "F" "More wooded
landscape" "More historical
stability" "Low agricultural
intensity"
"2137" "Beetles
(n = 115)" 357 "Low_Less_High" 64 52 "A" "Less wooded
landscape" "Less historical
stability" "High agricultural
intensity"
"2138" "Beetles
(n = 115)" 357 "Low_More_High" 54 52 "B" "Less wooded
landscape" "More historical
stability" "High agricultural
intensity"
"2139" "Beetles
(n = 115)" 357 "High_Less_High" 81 52 "C" "More wooded
landscape" "Less historical
stability" "High agricultural
intensity"
"2140" "Beetles
(n = 115)" 357 "High_More_High" 67 52 "D" "More wooded
landscape" "More historical
stability" "High agricultural
intensity"
"2141" "Beetles
(n = 115)" 357 "High_Less_Low" 75 52 "E" "More wooded
landscape" "Less historical
stability" "Low agricultural
intensity"
"2142" "Beetles
(n = 115)" 357 "High_More_Low" 55 52 "F" "More wooded
landscape" "More historical
stability" "Low agricultural
intensity"
"2143" "Beetles
(n = 115)" 358 "Low_Less_High" 83 51 "A" "Less wooded
landscape" "Less historical
stability" "High agricultural
intensity"
"2144" "Beetles
(n = 115)" 358 "Low_More_High" 47 51 "B" "Less wooded
landscape" "More historical
stability" "High agricultural
intensity"
"2145" "Beetles
(n = 115)" 358 "High_Less_High" 94 51 "C" "More wooded
landscape" "Less historical
stability" "High agricultural
intensity"
"2146" "Beetles
(n = 115)" 358 "High_More_High" 70 51 "D" "More wooded
landscape" "More historical
stability" "High agricultural
intensity"
"2147" "Beetles
(n = 115)" 358 "High_Less_Low" 90 51 "E" "More wooded
landscape" "Less historical
stability" "Low agricultural
intensity"
"2148" "Beetles
(n = 115)" 358 "High_More_Low" 59 51 "F" "More wooded
landscape" "More historical
stability" "Low agricultural
intensity"
"2149" "Beetles
(n = 115)" 359 "Low_Less_High" 83 56 "A" "Less wooded
landscape" "Less historical
stability" "High agricultural
intensity"
"2150" "Beetles
(n = 115)" 359 "Low_More_High" 47 56 "B" "Less wooded
landscape" "More historical
stability" "High agricultural
intensity"
"2151" "Beetles
(n = 115)" 359 "High_Less_High" 94 56 "C" "More wooded
landscape" "Less historical
stability" "High agricultural
intensity"
"2152" "Beetles
(n = 115)" 359 "High_More_High" 59 56 "D" "More wooded
landscape" "More historical
stability" "High agricultural
intensity"
"2153" "Beetles
(n = 115)" 359 "High_Less_Low" 87 56 "E" "More wooded
landscape" "Less historical
stability" "Low agricultural
intensity"
"2154" "Beetles
(n = 115)" 359 "High_More_Low" 59 56 "F" "More wooded
landscape" "More historical
stability" "Low agricultural
intensity"
"2155" "Beetles
(n = 115)" 360 "Low_Less_High" 67 51 "A" "Less wooded
landscape" "Less historical
stability" "High agricultural
intensity"
"2156" "Beetles
(n = 115)" 360 "Low_More_High" 56 51 "B" "Less wooded
landscape" "More historical
stability" "High agricultural
intensity"
"2157" "Beetles
(n = 115)" 360 "High_Less_High" 61 51 "C" "More wooded
landscape" "Less historical
stability" "High agricultural
intensity"
"2158" "Beetles
(n = 115)" 360 "High_More_High" 50 51 "D" "More wooded
landscape" "More historical
stability" "High agricultural
intensity"
"2159" "Beetles
(n = 115)" 360 "High_Less_Low" 65 51 "E" "More wooded
landscape" "Less historical
stability" "Low agricultural
intensity"
"2160" "Beetles
(n = 115)" 360 "High_More_Low" 52 51 "F" "More wooded
landscape" "More historical
stability" "Low agricultural
intensity"
"2161" "Beetles
(n = 115)" 361 "Low_Less_High" 63 40 "A" "Less wooded
landscape" "Less historical
stability" "High agricultural
intensity"
"2162" "Beetles
(n = 115)" 361 "Low_More_High" 43 40 "B" "Less wooded
landscape" "More historical
stability" "High agricultural
intensity"
"2163" "Beetles
(n = 115)" 361 "High_Less_High" 48 40 "C" "More wooded
landscape" "Less historical
stability" "High agricultural
intensity"
"2164" "Beetles
(n = 115)" 361 "High_More_High" 31 40 "D" "More wooded
landscape" "More historical
stability" "High agricultural
intensity"
"2165" "Beetles
(n = 115)" 361 "High_Less_Low" 47 40 "E" "More wooded
landscape" "Less historical
stability" "Low agricultural
intensity"
"2166" "Beetles
(n = 115)" 361 "High_More_Low" 28 40 "F" "More wooded
landscape" "More historical
stability" "Low agricultural
intensity"
"2167" "Beetles
(n = 115)" 362 "Low_Less_High" 57 44 "A" "Less wooded
landscape" "Less historical
stability" "High agricultural
intensity"
"2168" "Beetles
(n = 115)" 362 "Low_More_High" 48 44 "B" "Less wooded
landscape" "More historical
stability" "High agricultural
intensity"
"2169" "Beetles
(n = 115)" 362 "High_Less_High" 41 44 "C" "More wooded
landscape" "Less historical
stability" "High agricultural
intensity"
"2170" "Beetles
(n = 115)" 362 "High_More_High" 35 44 "D" "More wooded
landscape" "More historical
stability" "High agricultural
intensity"
"2171" "Beetles
(n = 115)" 362 "High_Less_Low" 48 44 "E" "More wooded
landscape" "Less historical
stability" "Low agricultural
intensity"
"2172" "Beetles
(n = 115)" 362 "High_More_Low" 49 44 "F" "More wooded
landscape" "More historical
stability" "Low agricultural
intensity"
"2173" "Beetles
(n = 115)" 363 "Low_Less_High" 67 53 "A" "Less wooded
landscape" "Less historical
stability" "High agricultural
intensity"
"2174" "Beetles
(n = 115)" 363 "Low_More_High" 46 53 "B" "Less wooded
landscape" "More historical
stability" "High agricultural
intensity"
"2175" "Beetles
(n = 115)" 363 "High_Less_High" 54 53 "C" "More wooded
landscape" "Less historical
stability" "High agricultural
intensity"
"2176" "Beetles
(n = 115)" 363 "High_More_High" 38 53 "D" "More wooded
landscape" "More historical
stability" "High agricultural
intensity"
"2177" "Beetles
(n = 115)" 363 "High_Less_Low" 55 53 "E" "More wooded
landscape" "Less historical
stability" "Low agricultural
intensity"
"2178" "Beetles
(n = 115)" 363 "High_More_Low" 41 53 "F" "More wooded
landscape" "More historical
stability" "Low agricultural
intensity"
"2179" "Beetles
(n = 115)" 364 "Low_Less_High" 71 51 "A" "Less wooded
landscape" "Less historical
stability" "High agricultural
intensity"
"2180" "Beetles
(n = 115)" 364 "Low_More_High" 39 51 "B" "Less wooded
landscape" "More historical
stability" "High agricultural
intensity"
"2181" "Beetles
(n = 115)" 364 "High_Less_High" 54 51 "C" "More wooded
landscape" "Less historical
stability" "High agricultural
intensity"
"2182" "Beetles
(n = 115)" 364 "High_More_High" 29 51 "D" "More wooded
landscape" "More historical
stability" "High agricultural
intensity"
"2183" "Beetles
(n = 115)" 364 "High_Less_Low" 63 51 "E" "More wooded
landscape" "Less historical
stability" "Low agricultural
intensity"
"2184" "Beetles
(n = 115)" 364 "High_More_Low" 36 51 "F" "More wooded
landscape" "More historical
stability" "Low agricultural
intensity"
"2185" "Beetles
(n = 115)" 365 "Low_Less_High" 70 43 "A" "Less wooded
landscape" "Less historical
stability" "High agricultural
intensity"
"2186" "Beetles
(n = 115)" 365 "Low_More_High" 39 43 "B" "Less wooded
landscape" "More historical
stability" "High agricultural
intensity"
"2187" "Beetles
(n = 115)" 365 "High_Less_High" 51 43 "C" "More wooded
landscape" "Less historical
stability" "High agricultural
intensity"
"2188" "Beetles
(n = 115)" 365 "High_More_High" 25 43 "D" "More wooded
landscape" "More historical
stability" "High agricultural
intensity"
"2189" "Beetles
(n = 115)" 365 "High_Less_Low" 52 43 "E" "More wooded
landscape" "Less historical
stability" "Low agricultural
intensity"
"2190" "Beetles
(n = 115)" 365 "High_More_Low" 25 43 "F" "More wooded
landscape" "More historical
stability" "Low agricultural
intensity"
"2191" "Beetles
(n = 115)" 366 "Low_Less_High" 59 38 "A" "Less wooded
landscape" "Less historical
stability" "High agricultural
intensity"
"2192" "Beetles
(n = 115)" 366 "Low_More_High" 38 38 "B" "Less wooded
landscape" "More historical
stability" "High agricultural
intensity"
"2193" "Beetles
(n = 115)" 366 "High_Less_High" 50 38 "C" "More wooded
landscape" "Less historical
stability" "High agricultural
intensity"
"2194" "Beetles
(n = 115)" 366 "High_More_High" 28 38 "D" "More wooded
landscape" "More historical
stability" "High agricultural
intensity"
"2195" "Beetles
(n = 115)" 366 "High_Less_Low" 53 38 "E" "More wooded
landscape" "Less historical
stability" "Low agricultural
intensity"
"2196" "Beetles
(n = 115)" 366 "High_More_Low" 34 38 "F" "More wooded
landscape" "More historical
stability" "Low agricultural
intensity"
"2197" "Beetles
(n = 115)" 367 "Low_Less_High" 74 47 "A" "Less wooded
landscape" "Less historical
stability" "High agricultural
intensity"
"2198" "Beetles
(n = 115)" 367 "Low_More_High" 37 47 "B" "Less wooded
landscape" "More historical
stability" "High agricultural
intensity"
"2199" "Beetles
(n = 115)" 367 "High_Less_High" 52 47 "C" "More wooded
landscape" "Less historical
stability" "High agricultural
intensity"
"2200" "Beetles
(n = 115)" 367 "High_More_High" 32 47 "D" "More wooded
landscape" "More historical
stability" "High agricultural
intensity"
"2201" "Beetles
(n = 115)" 367 "High_Less_Low" 56 47 "E" "More wooded
landscape" "Less historical
stability" "Low agricultural
intensity"
"2202" "Beetles
(n = 115)" 367 "High_More_Low" 31 47 "F" "More wooded
landscape" "More historical
stability" "Low agricultural
intensity"
"2203" "Beetles
(n = 115)" 368 "Low_Less_High" 75 46 "A" "Less wooded
landscape" "Less historical
stability" "High agricultural
intensity"
"2204" "Beetles
(n = 115)" 368 "Low_More_High" 50 46 "B" "Less wooded
landscape" "More historical
stability" "High agricultural
intensity"
"2205" "Beetles
(n = 115)" 368 "High_Less_High" 67 46 "C" "More wooded
landscape" "Less historical
stability" "High agricultural
intensity"
"2206" "Beetles
(n = 115)" 368 "High_More_High" 46 46 "D" "More wooded
landscape" "More historical
stability" "High agricultural
intensity"
"2207" "Beetles
(n = 115)" 368 "High_Less_Low" 67 46 "E" "More wooded
landscape" "Less historical
stability" "Low agricultural
intensity"
"2208" "Beetles
(n = 115)" 368 "High_More_Low" 41 46 "F" "More wooded
landscape" "More historical
stability" "Low agricultural
intensity"
"2209" "Beetles
(n = 115)" 369 "Low_Less_High" 66 42 "A" "Less wooded
landscape" "Less historical
stability" "High agricultural
intensity"
"2210" "Beetles
(n = 115)" 369 "Low_More_High" 36 42 "B" "Less wooded
landscape" "More historical
stability" "High agricultural
intensity"
"2211" "Beetles
(n = 115)" 369 "High_Less_High" 60 42 "C" "More wooded
landscape" "Less historical
stability" "High agricultural
intensity"
"2212" "Beetles
(n = 115)" 369 "High_More_High" 39 42 "D" "More wooded
landscape" "More historical
stability" "High agricultural
intensity"
"2213" "Beetles
(n = 115)" 369 "High_Less_Low" 57 42 "E" "More wooded
landscape" "Less historical
stability" "Low agricultural
intensity"
"2214" "Beetles
(n = 115)" 369 "High_More_Low" 37 42 "F" "More wooded
landscape" "More historical
stability" "Low agricultural
intensity"
"2215" "Beetles
(n = 115)" 370 "Low_Less_High" 64 43 "A" "Less wooded
landscape" "Less historical
stability" "High agricultural
intensity"
"2216" "Beetles
(n = 115)" 370 "Low_More_High" 43 43 "B" "Less wooded
landscape" "More historical
stability" "High agricultural
intensity"
"2217" "Beetles
(n = 115)" 370 "High_Less_High" 62 43 "C" "More wooded
landscape" "Less historical
stability" "High agricultural
intensity"
"2218" "Beetles
(n = 115)" 370 "High_More_High" 41 43 "D" "More wooded
landscape" "More historical
stability" "High agricultural
intensity"
"2219" "Beetles
(n = 115)" 370 "High_Less_Low" 66 43 "E" "More wooded
landscape" "Less historical
stability" "Low agricultural
intensity"
"2220" "Beetles
(n = 115)" 370 "High_More_Low" 38 43 "F" "More wooded
landscape" "More historical
stability" "Low agricultural
intensity"
"2221" "Beetles
(n = 115)" 371 "Low_Less_High" 66 55 "A" "Less wooded
landscape" "Less historical
stability" "High agricultural
intensity"
"2222" "Beetles
(n = 115)" 371 "Low_More_High" 57 55 "B" "Less wooded
landscape" "More historical
stability" "High agricultural
intensity"
"2223" "Beetles
(n = 115)" 371 "High_Less_High" 58 55 "C" "More wooded
landscape" "Less historical
stability" "High agricultural
intensity"
"2224" "Beetles
(n = 115)" 371 "High_More_High" 45 55 "D" "More wooded
landscape" "More historical
stability" "High agricultural
intensity"
"2225" "Beetles
(n = 115)" 371 "High_Less_Low" 71 55 "E" "More wooded
landscape" "Less historical
stability" "Low agricultural
intensity"
"2226" "Beetles
(n = 115)" 371 "High_More_Low" 54 55 "F" "More wooded
landscape" "More historical
stability" "Low agricultural
intensity"
"2227" "Beetles
(n = 115)" 372 "Low_Less_High" 70 47 "A" "Less wooded
landscape" "Less historical
stability" "High agricultural
intensity"
"2228" "Beetles
(n = 115)" 372 "Low_More_High" 37 47 "B" "Less wooded
landscape" "More historical
stability" "High agricultural
intensity"
"2229" "Beetles
(n = 115)" 372 "High_Less_High" 68 47 "C" "More wooded
landscape" "Less historical
stability" "High agricultural
intensity"
"2230" "Beetles
(n = 115)" 372 "High_More_High" 41 47 "D" "More wooded
landscape" "More historical
stability" "High agricultural
intensity"
"2231" "Beetles
(n = 115)" 372 "High_Less_Low" 73 47 "E" "More wooded
landscape" "Less historical
stability" "Low agricultural
intensity"
"2232" "Beetles
(n = 115)" 372 "High_More_Low" 57 47 "F" "More wooded
landscape" "More historical
stability" "Low agricultural
intensity"
"2233" "Beetles
(n = 115)" 373 "Low_Less_High" 81 47 "A" "Less wooded
landscape" "Less historical
stability" "High agricultural
intensity"
"2234" "Beetles
(n = 115)" 373 "Low_More_High" 41 47 "B" "Less wooded
landscape" "More historical
stability" "High agricultural
intensity"
"2235" "Beetles
(n = 115)" 373 "High_Less_High" 68 47 "C" "More wooded
landscape" "Less historical
stability" "High agricultural
intensity"
"2236" "Beetles
(n = 115)" 373 "High_More_High" 28 47 "D" "More wooded
landscape" "More historical
stability" "High agricultural
intensity"
"2237" "Beetles
(n = 115)" 373 "High_Less_Low" 71 47 "E" "More wooded
landscape" "Less historical
stability" "Low agricultural
intensity"
"2238" "Beetles
(n = 115)" 373 "High_More_Low" 39 47 "F" "More wooded
landscape" "More historical
stability" "Low agricultural
intensity"
"2239" "Beetles
(n = 115)" 374 "Low_Less_High" 81 52 "A" "Less wooded
landscape" "Less historical
stability" "High agricultural
intensity"
"2240" "Beetles
(n = 115)" 374 "Low_More_High" 47 52 "B" "Less wooded
landscape" "More historical
stability" "High agricultural
intensity"
"2241" "Beetles
(n = 115)" 374 "High_Less_High" 79 52 "C" "More wooded
landscape" "Less historical
stability" "High agricultural
intensity"
"2242" "Beetles
(n = 115)" 374 "High_More_High" 39 52 "D" "More wooded
landscape" "More historical
stability" "High agricultural
intensity"
"2243" "Beetles
(n = 115)" 374 "High_Less_Low" 77 52 "E" "More wooded
landscape" "Less historical
stability" "Low agricultural
intensity"
"2244" "Beetles
(n = 115)" 374 "High_More_Low" 38 52 "F" "More wooded
landscape" "More historical
stability" "Low agricultural
intensity"
"2245" "Beetles
(n = 115)" 375 "Low_Less_High" 78 51 "A" "Less wooded
landscape" "Less historical
stability" "High agricultural
intensity"
"2246" "Beetles
(n = 115)" 375 "Low_More_High" 49 51 "B" "Less wooded
landscape" "More historical
stability" "High agricultural
intensity"
"2247" "Beetles
(n = 115)" 375 "High_Less_High" 73 51 "C" "More wooded
landscape" "Less historical
stability" "High agricultural
intensity"
"2248" "Beetles
(n = 115)" 375 "High_More_High" 44 51 "D" "More wooded
landscape" "More historical
stability" "High agricultural
intensity"
"2249" "Beetles
(n = 115)" 375 "High_Less_Low" 72 51 "E" "More wooded
landscape" "Less historical
stability" "Low agricultural
intensity"
"2250" "Beetles
(n = 115)" 375 "High_More_Low" 33 51 "F" "More wooded
landscape" "More historical
stability" "Low agricultural
intensity"
"2251" "Beetles
(n = 115)" 376 "Low_Less_High" 81 53 "A" "Less wooded
landscape" "Less historical
stability" "High agricultural
intensity"
"2252" "Beetles
(n = 115)" 376 "Low_More_High" 38 53 "B" "Less wooded
landscape" "More historical
stability" "High agricultural
intensity"
"2253" "Beetles
(n = 115)" 376 "High_Less_High" 82 53 "C" "More wooded
landscape" "Less historical
stability" "High agricultural
intensity"
"2254" "Beetles
(n = 115)" 376 "High_More_High" 48 53 "D" "More wooded
landscape" "More historical
stability" "High agricultural
intensity"
"2255" "Beetles
(n = 115)" 376 "High_Less_Low" 83 53 "E" "More wooded
landscape" "Less historical
stability" "Low agricultural
intensity"
"2256" "Beetles
(n = 115)" 376 "High_More_Low" 42 53 "F" "More wooded
landscape" "More historical
stability" "Low agricultural
intensity"
"2257" "Beetles
(n = 115)" 377 "Low_Less_High" 74 59 "A" "Less wooded
landscape" "Less historical
stability" "High agricultural
intensity"
"2258" "Beetles
(n = 115)" 377 "Low_More_High" 34 59 "B" "Less wooded
landscape" "More historical
stability" "High agricultural
intensity"
"2259" "Beetles
(n = 115)" 377 "High_Less_High" 78 59 "C" "More wooded
landscape" "Less historical
stability" "High agricultural
intensity"
"2260" "Beetles
(n = 115)" 377 "High_More_High" 42 59 "D" "More wooded
landscape" "More historical
stability" "High agricultural
intensity"
"2261" "Beetles
(n = 115)" 377 "High_Less_Low" 78 59 "E" "More wooded
landscape" "Less historical
stability" "Low agricultural
intensity"
"2262" "Beetles
(n = 115)" 377 "High_More_Low" 42 59 "F" "More wooded
landscape" "More historical
stability" "Low agricultural
intensity"
"2263" "Beetles
(n = 115)" 378 "Low_Less_High" 68 57 "A" "Less wooded
landscape" "Less historical
stability" "High agricultural
intensity"
"2264" "Beetles
(n = 115)" 378 "Low_More_High" 39 57 "B" "Less wooded
landscape" "More historical
stability" "High agricultural
intensity"
"2265" "Beetles
(n = 115)" 378 "High_Less_High" 72 57 "C" "More wooded
landscape" "Less historical
stability" "High agricultural
intensity"
"2266" "Beetles
(n = 115)" 378 "High_More_High" 45 57 "D" "More wooded
landscape" "More historical
stability" "High agricultural
intensity"
"2267" "Beetles
(n = 115)" 378 "High_Less_Low" 79 57 "E" "More wooded
landscape" "Less historical
stability" "Low agricultural
intensity"
"2268" "Beetles
(n = 115)" 378 "High_More_Low" 42 57 "F" "More wooded
landscape" "More historical
stability" "Low agricultural
intensity"
"2269" "Beetles
(n = 115)" 379 "Low_Less_High" 67 60 "A" "Less wooded
landscape" "Less historical
stability" "High agricultural
intensity"
"2270" "Beetles
(n = 115)" 379 "Low_More_High" 43 60 "B" "Less wooded
landscape" "More historical
stability" "High agricultural
intensity"
"2271" "Beetles
(n = 115)" 379 "High_Less_High" 75 60 "C" "More wooded
landscape" "Less historical
stability" "High agricultural
intensity"
"2272" "Beetles
(n = 115)" 379 "High_More_High" 54 60 "D" "More wooded
landscape" "More historical
stability" "High agricultural
intensity"
"2273" "Beetles
(n = 115)" 379 "High_Less_Low" 82 60 "E" "More wooded
landscape" "Less historical
stability" "Low agricultural
intensity"
"2274" "Beetles
(n = 115)" 379 "High_More_Low" 50 60 "F" "More wooded
landscape" "More historical
stability" "Low agricultural
intensity"
"2275" "Beetles
(n = 115)" 380 "Low_Less_High" 76 54 "A" "Less wooded
landscape" "Less historical
stability" "High agricultural
intensity"
"2276" "Beetles
(n = 115)" 380 "Low_More_High" 38 54 "B" "Less wooded
landscape" "More historical
stability" "High agricultural
intensity"
"2277" "Beetles
(n = 115)" 380 "High_Less_High" 80 54 "C" "More wooded
landscape" "Less historical
stability" "High agricultural
intensity"
"2278" "Beetles
(n = 115)" 380 "High_More_High" 58 54 "D" "More wooded
landscape" "More historical
stability" "High agricultural
intensity"
"2279" "Beetles
(n = 115)" 380 "High_Less_Low" 82 54 "E" "More wooded
landscape" "Less historical
stability" "Low agricultural
intensity"
"2280" "Beetles
(n = 115)" 380 "High_More_Low" 53 54 "F" "More wooded
landscape" "More historical
stability" "Low agricultural
intensity"
"2281" "Beetles
(n = 115)" 381 "Low_Less_High" 64 52 "A" "Less wooded
landscape" "Less historical
stability" "High agricultural
intensity"
"2282" "Beetles
(n = 115)" 381 "Low_More_High" 38 52 "B" "Less wooded
landscape" "More historical
stability" "High agricultural
intensity"
"2283" "Beetles
(n = 115)" 381 "High_Less_High" 72 52 "C" "More wooded
landscape" "Less historical
stability" "High agricultural
intensity"
"2284" "Beetles
(n = 115)" 381 "High_More_High" 52 52 "D" "More wooded
landscape" "More historical
stability" "High agricultural
intensity"
"2285" "Beetles
(n = 115)" 381 "High_Less_Low" 79 52 "E" "More wooded
landscape" "Less historical
stability" "Low agricultural
intensity"
"2286" "Beetles
(n = 115)" 381 "High_More_Low" 58 52 "F" "More wooded
landscape" "More historical
stability" "Low agricultural
intensity"
"2287" "Beetles
(n = 115)" 382 "Low_Less_High" 77 53 "A" "Less wooded
landscape" "Less historical
stability" "High agricultural
intensity"
"2288" "Beetles
(n = 115)" 382 "Low_More_High" 41 53 "B" "Less wooded
landscape" "More historical
stability" "High agricultural
intensity"
"2289" "Beetles
(n = 115)" 382 "High_Less_High" 85 53 "C" "More wooded
landscape" "Less historical
stability" "High agricultural
intensity"
"2290" "Beetles
(n = 115)" 382 "High_More_High" 52 53 "D" "More wooded
landscape" "More historical
stability" "High agricultural
intensity"
"2291" "Beetles
(n = 115)" 382 "High_Less_Low" 88 53 "E" "More wooded
landscape" "Less historical
stability" "Low agricultural
intensity"
"2292" "Beetles
(n = 115)" 382 "High_More_Low" 54 53 "F" "More wooded
landscape" "More historical
stability" "Low agricultural
intensity"
"2293" "Beetles
(n = 115)" 383 "Low_Less_High" 72 44 "A" "Less wooded
landscape" "Less historical
stability" "High agricultural
intensity"
"2294" "Beetles
(n = 115)" 383 "Low_More_High" 45 44 "B" "Less wooded
landscape" "More historical
stability" "High agricultural
intensity"
"2295" "Beetles
(n = 115)" 383 "High_Less_High" 76 44 "C" "More wooded
landscape" "Less historical
stability" "High agricultural
intensity"
"2296" "Beetles
(n = 115)" 383 "High_More_High" 51 44 "D" "More wooded
landscape" "More historical
stability" "High agricultural
intensity"
"2297" "Beetles
(n = 115)" 383 "High_Less_Low" 59 44 "E" "More wooded
landscape" "Less historical
stability" "Low agricultural
intensity"
"2298" "Beetles
(n = 115)" 383 "High_More_Low" 41 44 "F" "More wooded
landscape" "More historical
stability" "Low agricultural
intensity"
"2299" "Beetles
(n = 115)" 384 "Low_Less_High" 70 50 "A" "Less wooded
landscape" "Less historical
stability" "High agricultural
intensity"
"2300" "Beetles
(n = 115)" 384 "Low_More_High" 53 50 "B" "Less wooded
landscape" "More historical
stability" "High agricultural
intensity"
"2301" "Beetles
(n = 115)" 384 "High_Less_High" 70 50 "C" "More wooded
landscape" "Less historical
stability" "High agricultural
intensity"
"2302" "Beetles
(n = 115)" 384 "High_More_High" 54 50 "D" "More wooded
landscape" "More historical
stability" "High agricultural
intensity"
"2303" "Beetles
(n = 115)" 384 "High_Less_Low" 62 50 "E" "More wooded
landscape" "Less historical
stability" "Low agricultural
intensity"
"2304" "Beetles
(n = 115)" 384 "High_More_Low" 47 50 "F" "More wooded
landscape" "More historical
stability" "Low agricultural
intensity"
"2305" "Beetles
(n = 115)" 385 "Low_Less_High" 92 64 "A" "Less wooded
landscape" "Less historical
stability" "High agricultural
intensity"
"2306" "Beetles
(n = 115)" 385 "Low_More_High" 56 64 "B" "Less wooded
landscape" "More historical
stability" "High agricultural
intensity"
"2307" "Beetles
(n = 115)" 385 "High_Less_High" 86 64 "C" "More wooded
landscape" "Less historical
stability" "High agricultural
intensity"
"2308" "Beetles
(n = 115)" 385 "High_More_High" 45 64 "D" "More wooded
landscape" "More historical
stability" "High agricultural
intensity"
"2309" "Beetles
(n = 115)" 385 "High_Less_Low" 76 64 "E" "More wooded
landscape" "Less historical
stability" "Low agricultural
intensity"
"2310" "Beetles
(n = 115)" 385 "High_More_Low" 44 64 "F" "More wooded
landscape" "More historical
stability" "Low agricultural
intensity"
"2311" "Beetles
(n = 115)" 386 "Low_Less_High" 74 54 "A" "Less wooded
landscape" "Less historical
stability" "High agricultural
intensity"
"2312" "Beetles
(n = 115)" 386 "Low_More_High" 39 54 "B" "Less wooded
landscape" "More historical
stability" "High agricultural
intensity"
"2313" "Beetles
(n = 115)" 386 "High_Less_High" 63 54 "C" "More wooded
landscape" "Less historical
stability" "High agricultural
intensity"
"2314" "Beetles
(n = 115)" 386 "High_More_High" 37 54 "D" "More wooded
landscape" "More historical
stability" "High agricultural
intensity"
"2315" "Beetles
(n = 115)" 386 "High_Less_Low" 67 54 "E" "More wooded
landscape" "Less historical
stability" "Low agricultural
intensity"
"2316" "Beetles
(n = 115)" 386 "High_More_Low" 40 54 "F" "More wooded
landscape" "More historical
stability" "Low agricultural
intensity"
"2317" "Beetles
(n = 115)" 387 "Low_Less_High" 82 46 "A" "Less wooded
landscape" "Less historical
stability" "High agricultural
intensity"
"2318" "Beetles
(n = 115)" 387 "Low_More_High" 48 46 "B" "Less wooded
landscape" "More historical
stability" "High agricultural
intensity"
"2319" "Beetles
(n = 115)" 387 "High_Less_High" 66 46 "C" "More wooded
landscape" "Less historical
stability" "High agricultural
intensity"
"2320" "Beetles
(n = 115)" 387 "High_More_High" 42 46 "D" "More wooded
landscape" "More historical
stability" "High agricultural
intensity"
"2321" "Beetles
(n = 115)" 387 "High_Less_Low" 58 46 "E" "More wooded
landscape" "Less historical
stability" "Low agricultural
intensity"
"2322" "Beetles
(n = 115)" 387 "High_More_Low" 36 46 "F" "More wooded
landscape" "More historical
stability" "Low agricultural
intensity"
"2323" "Beetles
(n = 115)" 388 "Low_Less_High" 70 51 "A" "Less wooded
landscape" "Less historical
stability" "High agricultural
intensity"
"2324" "Beetles
(n = 115)" 388 "Low_More_High" 44 51 "B" "Less wooded
landscape" "More historical
stability" "High agricultural
intensity"
"2325" "Beetles
(n = 115)" 388 "High_Less_High" 72 51 "C" "More wooded
landscape" "Less historical
stability" "High agricultural
intensity"
"2326" "Beetles
(n = 115)" 388 "High_More_High" 44 51 "D" "More wooded
landscape" "More historical
stability" "High agricultural
intensity"
"2327" "Beetles
(n = 115)" 388 "High_Less_Low" 65 51 "E" "More wooded
landscape" "Less historical
stability" "Low agricultural
intensity"
"2328" "Beetles
(n = 115)" 388 "High_More_Low" 42 51 "F" "More wooded
landscape" "More historical
stability" "Low agricultural
intensity"
"2329" "Beetles
(n = 115)" 389 "Low_Less_High" 81 55 "A" "Less wooded
landscape" "Less historical
stability" "High agricultural
intensity"
"2330" "Beetles
(n = 115)" 389 "Low_More_High" 45 55 "B" "Less wooded
landscape" "More historical
stability" "High agricultural
intensity"
"2331" "Beetles
(n = 115)" 389 "High_Less_High" 75 55 "C" "More wooded
landscape" "Less historical
stability" "High agricultural
intensity"
"2332" "Beetles
(n = 115)" 389 "High_More_High" 42 55 "D" "More wooded
landscape" "More historical
stability" "High agricultural
intensity"
"2333" "Beetles
(n = 115)" 389 "High_Less_Low" 70 55 "E" "More wooded
landscape" "Less historical
stability" "Low agricultural
intensity"
"2334" "Beetles
(n = 115)" 389 "High_More_Low" 25 55 "F" "More wooded
landscape" "More historical
stability" "Low agricultural
intensity"
"2335" "Beetles
(n = 115)" 390 "Low_Less_High" 76 53 "A" "Less wooded
landscape" "Less historical
stability" "High agricultural
intensity"
"2336" "Beetles
(n = 115)" 390 "Low_More_High" 48 53 "B" "Less wooded
landscape" "More historical
stability" "High agricultural
intensity"
"2337" "Beetles
(n = 115)" 390 "High_Less_High" 70 53 "C" "More wooded
landscape" "Less historical
stability" "High agricultural
intensity"
"2338" "Beetles
(n = 115)" 390 "High_More_High" 45 53 "D" "More wooded
landscape" "More historical
stability" "High agricultural
intensity"
"2339" "Beetles
(n = 115)" 390 "High_Less_Low" 71 53 "E" "More wooded
landscape" "Less historical
stability" "Low agricultural
intensity"
"2340" "Beetles
(n = 115)" 390 "High_More_Low" 40 53 "F" "More wooded
landscape" "More historical
stability" "Low agricultural
intensity"
"2341" "Beetles
(n = 115)" 391 "Low_Less_High" 68 43 "A" "Less wooded
landscape" "Less historical
stability" "High agricultural
intensity"
"2342" "Beetles
(n = 115)" 391 "Low_More_High" 40 43 "B" "Less wooded
landscape" "More historical
stability" "High agricultural
intensity"
"2343" "Beetles
(n = 115)" 391 "High_Less_High" 79 43 "C" "More wooded
landscape" "Less historical
stability" "High agricultural
intensity"
"2344" "Beetles
(n = 115)" 391 "High_More_High" 49 43 "D" "More wooded
landscape" "More historical
stability" "High agricultural
intensity"
"2345" "Beetles
(n = 115)" 391 "High_Less_Low" 80 43 "E" "More wooded
landscape" "Less historical
stability" "Low agricultural
intensity"
"2346" "Beetles
(n = 115)" 391 "High_More_Low" 45 43 "F" "More wooded
landscape" "More historical
stability" "Low agricultural
intensity"
"2347" "Beetles
(n = 115)" 392 "Low_Less_High" 73 48 "A" "Less wooded
landscape" "Less historical
stability" "High agricultural
intensity"
"2348" "Beetles
(n = 115)" 392 "Low_More_High" 39 48 "B" "Less wooded
landscape" "More historical
stability" "High agricultural
intensity"
"2349" "Beetles
(n = 115)" 392 "High_Less_High" 82 48 "C" "More wooded
landscape" "Less historical
stability" "High agricultural
intensity"
"2350" "Beetles
(n = 115)" 392 "High_More_High" 54 48 "D" "More wooded
landscape" "More historical
stability" "High agricultural
intensity"
"2351" "Beetles
(n = 115)" 392 "High_Less_Low" 82 48 "E" "More wooded
landscape" "Less historical
stability" "Low agricultural
intensity"
"2352" "Beetles
(n = 115)" 392 "High_More_Low" 56 48 "F" "More wooded
landscape" "More historical
stability" "Low agricultural
intensity"
"2353" "Beetles
(n = 115)" 393 "Low_Less_High" 68 44 "A" "Less wooded
landscape" "Less historical
stability" "High agricultural
intensity"
"2354" "Beetles
(n = 115)" 393 "Low_More_High" 40 44 "B" "Less wooded
landscape" "More historical
stability" "High agricultural
intensity"
"2355" "Beetles
(n = 115)" 393 "High_Less_High" 81 44 "C" "More wooded
landscape" "Less historical
stability" "High agricultural
intensity"
"2356" "Beetles
(n = 115)" 393 "High_More_High" 58 44 "D" "More wooded
landscape" "More historical
stability" "High agricultural
intensity"
"2357" "Beetles
(n = 115)" 393 "High_Less_Low" 77 44 "E" "More wooded
landscape" "Less historical
stability" "Low agricultural
intensity"
"2358" "Beetles
(n = 115)" 393 "High_More_Low" 51 44 "F" "More wooded
landscape" "More historical
stability" "Low agricultural
intensity"
"2359" "Beetles
(n = 115)" 394 "Low_Less_High" 66 43 "A" "Less wooded
landscape" "Less historical
stability" "High agricultural
intensity"
"2360" "Beetles
(n = 115)" 394 "Low_More_High" 40 43 "B" "Less wooded
landscape" "More historical
stability" "High agricultural
intensity"
"2361" "Beetles
(n = 115)" 394 "High_Less_High" 70 43 "C" "More wooded
landscape" "Less historical
stability" "High agricultural
intensity"
"2362" "Beetles
(n = 115)" 394 "High_More_High" 46 43 "D" "More wooded
landscape" "More historical
stability" "High agricultural
intensity"
"2363" "Beetles
(n = 115)" 394 "High_Less_Low" 58 43 "E" "More wooded
landscape" "Less historical
stability" "Low agricultural
intensity"
"2364" "Beetles
(n = 115)" 394 "High_More_Low" 50 43 "F" "More wooded
landscape" "More historical
stability" "Low agricultural
intensity"
"2365" "Beetles
(n = 115)" 395 "Low_Less_High" 66 51 "A" "Less wooded
landscape" "Less historical
stability" "High agricultural
intensity"
"2366" "Beetles
(n = 115)" 395 "Low_More_High" 47 51 "B" "Less wooded
landscape" "More historical
stability" "High agricultural
intensity"
"2367" "Beetles
(n = 115)" 395 "High_Less_High" 72 51 "C" "More wooded
landscape" "Less historical
stability" "High agricultural
intensity"
"2368" "Beetles
(n = 115)" 395 "High_More_High" 42 51 "D" "More wooded
landscape" "More historical
stability" "High agricultural
intensity"
"2369" "Beetles
(n = 115)" 395 "High_Less_Low" 66 51 "E" "More wooded
landscape" "Less historical
stability" "Low agricultural
intensity"
"2370" "Beetles
(n = 115)" 395 "High_More_Low" 44 51 "F" "More wooded
landscape" "More historical
stability" "Low agricultural
intensity"
"2371" "Beetles
(n = 115)" 396 "Low_Less_High" 72 46 "A" "Less wooded
landscape" "Less historical
stability" "High agricultural
intensity"
"2372" "Beetles
(n = 115)" 396 "Low_More_High" 48 46 "B" "Less wooded
landscape" "More historical
stability" "High agricultural
intensity"
"2373" "Beetles
(n = 115)" 396 "High_Less_High" 66 46 "C" "More wooded
landscape" "Less historical
stability" "High agricultural
intensity"
"2374" "Beetles
(n = 115)" 396 "High_More_High" 56 46 "D" "More wooded
landscape" "More historical
stability" "High agricultural
intensity"
"2375" "Beetles
(n = 115)" 396 "High_Less_Low" 66 46 "E" "More wooded
landscape" "Less historical
stability" "Low agricultural
intensity"
"2376" "Beetles
(n = 115)" 396 "High_More_Low" 52 46 "F" "More wooded
landscape" "More historical
stability" "Low agricultural
intensity"
"2377" "Beetles
(n = 115)" 397 "Low_Less_High" 69 47 "A" "Less wooded
landscape" "Less historical
stability" "High agricultural
intensity"
"2378" "Beetles
(n = 115)" 397 "Low_More_High" 38 47 "B" "Less wooded
landscape" "More historical
stability" "High agricultural
intensity"
"2379" "Beetles
(n = 115)" 397 "High_Less_High" 66 47 "C" "More wooded
landscape" "Less historical
stability" "High agricultural
intensity"
"2380" "Beetles
(n = 115)" 397 "High_More_High" 41 47 "D" "More wooded
landscape" "More historical
stability" "High agricultural
intensity"
"2381" "Beetles
(n = 115)" 397 "High_Less_Low" 62 47 "E" "More wooded
landscape" "Less historical
stability" "Low agricultural
intensity"
"2382" "Beetles
(n = 115)" 397 "High_More_Low" 40 47 "F" "More wooded
landscape" "More historical
stability" "Low agricultural
intensity"
"2383" "Beetles
(n = 115)" 398 "Low_Less_High" 78 55 "A" "Less wooded
landscape" "Less historical
stability" "High agricultural
intensity"
"2384" "Beetles
(n = 115)" 398 "Low_More_High" 47 55 "B" "Less wooded
landscape" "More historical
stability" "High agricultural
intensity"
"2385" "Beetles
(n = 115)" 398 "High_Less_High" 69 55 "C" "More wooded
landscape" "Less historical
stability" "High agricultural
intensity"
"2386" "Beetles
(n = 115)" 398 "High_More_High" 46 55 "D" "More wooded
landscape" "More historical
stability" "High agricultural
intensity"
"2387" "Beetles
(n = 115)" 398 "High_Less_Low" 77 55 "E" "More wooded
landscape" "Less historical
stability" "Low agricultural
intensity"
"2388" "Beetles
(n = 115)" 398 "High_More_Low" 48 55 "F" "More wooded
landscape" "More historical
stability" "Low agricultural
intensity"
"2389" "Beetles
(n = 115)" 399 "Low_Less_High" 80 63 "A" "Less wooded
landscape" "Less historical
stability" "High agricultural
intensity"
"2390" "Beetles
(n = 115)" 399 "Low_More_High" 46 63 "B" "Less wooded
landscape" "More historical
stability" "High agricultural
intensity"
"2391" "Beetles
(n = 115)" 399 "High_Less_High" 86 63 "C" "More wooded
landscape" "Less historical
stability" "High agricultural
intensity"
"2392" "Beetles
(n = 115)" 399 "High_More_High" 57 63 "D" "More wooded
landscape" "More historical
stability" "High agricultural
intensity"
"2393" "Beetles
(n = 115)" 399 "High_Less_Low" 85 63 "E" "More wooded
landscape" "Less historical
stability" "Low agricultural
intensity"
"2394" "Beetles
(n = 115)" 399 "High_More_Low" 59 63 "F" "More wooded
landscape" "More historical
stability" "Low agricultural
intensity"
"2395" "Beetles
(n = 115)" 400 "Low_Less_High" 78 61 "A" "Less wooded
landscape" "Less historical
stability" "High agricultural
intensity"
"2396" "Beetles
(n = 115)" 400 "Low_More_High" 56 61 "B" "Less wooded
landscape" "More historical
stability" "High agricultural
intensity"
"2397" "Beetles
(n = 115)" 400 "High_Less_High" 77 61 "C" "More wooded
landscape" "Less historical
stability" "High agricultural
intensity"
"2398" "Beetles
(n = 115)" 400 "High_More_High" 64 61 "D" "More wooded
landscape" "More historical
stability" "High agricultural
intensity"
"2399" "Beetles
(n = 115)" 400 "High_Less_Low" 70 61 "E" "More wooded
landscape" "Less historical
stability" "Low agricultural
intensity"
"2400" "Beetles
(n = 115)" 400 "High_More_Low" 62 61 "F" "More wooded
landscape" "More historical
stability" "Low agricultural
intensity"
"2401" "Beetles
(n = 115)" 401 "Low_Less_High" 75 61 "A" "Less wooded
landscape" "Less historical
stability" "High agricultural
intensity"
"2402" "Beetles
(n = 115)" 401 "Low_More_High" 62 61 "B" "Less wooded
landscape" "More historical
stability" "High agricultural
intensity"
"2403" "Beetles
(n = 115)" 401 "High_Less_High" 84 61 "C" "More wooded
landscape" "Less historical
stability" "High agricultural
intensity"
"2404" "Beetles
(n = 115)" 401 "High_More_High" 65 61 "D" "More wooded
landscape" "More historical
stability" "High agricultural
intensity"
"2405" "Beetles
(n = 115)" 401 "High_Less_Low" 81 61 "E" "More wooded
landscape" "Less historical
stability" "Low agricultural
intensity"
"2406" "Beetles
(n = 115)" 401 "High_More_Low" 65 61 "F" "More wooded
landscape" "More historical
stability" "Low agricultural
intensity"
"2407" "Beetles
(n = 115)" 402 "Low_Less_High" 73 62 "A" "Less wooded
landscape" "Less historical
stability" "High agricultural
intensity"
"2408" "Beetles
(n = 115)" 402 "Low_More_High" 42 62 "B" "Less wooded
landscape" "More historical
stability" "High agricultural
intensity"
"2409" "Beetles
(n = 115)" 402 "High_Less_High" 83 62 "C" "More wooded
landscape" "Less historical
stability" "High agricultural
intensity"
"2410" "Beetles
(n = 115)" 402 "High_More_High" 56 62 "D" "More wooded
landscape" "More historical
stability" "High agricultural
intensity"
"2411" "Beetles
(n = 115)" 402 "High_Less_Low" 81 62 "E" "More wooded
landscape" "Less historical
stability" "Low agricultural
intensity"
"2412" "Beetles
(n = 115)" 402 "High_More_Low" 58 62 "F" "More wooded
landscape" "More historical
stability" "Low agricultural
intensity"
"2413" "Beetles
(n = 115)" 403 "Low_Less_High" 80 62 "A" "Less wooded
landscape" "Less historical
stability" "High agricultural
intensity"
"2414" "Beetles
(n = 115)" 403 "Low_More_High" 43 62 "B" "Less wooded
landscape" "More historical
stability" "High agricultural
intensity"
"2415" "Beetles
(n = 115)" 403 "High_Less_High" 82 62 "C" "More wooded
landscape" "Less historical
stability" "High agricultural
intensity"
"2416" "Beetles
(n = 115)" 403 "High_More_High" 46 62 "D" "More wooded
landscape" "More historical
stability" "High agricultural
intensity"
"2417" "Beetles
(n = 115)" 403 "High_Less_Low" 82 62 "E" "More wooded
landscape" "Less historical
stability" "Low agricultural
intensity"
"2418" "Beetles
(n = 115)" 403 "High_More_Low" 60 62 "F" "More wooded
landscape" "More historical
stability" "Low agricultural
intensity"
"2419" "Beetles
(n = 115)" 404 "Low_Less_High" 81 57 "A" "Less wooded
landscape" "Less historical
stability" "High agricultural
intensity"
"2420" "Beetles
(n = 115)" 404 "Low_More_High" 50 57 "B" "Less wooded
landscape" "More historical
stability" "High agricultural
intensity"
"2421" "Beetles
(n = 115)" 404 "High_Less_High" 75 57 "C" "More wooded
landscape" "Less historical
stability" "High agricultural
intensity"
"2422" "Beetles
(n = 115)" 404 "High_More_High" 53 57 "D" "More wooded
landscape" "More historical
stability" "High agricultural
intensity"
"2423" "Beetles
(n = 115)" 404 "High_Less_Low" 80 57 "E" "More wooded
landscape" "Less historical
stability" "Low agricultural
intensity"
"2424" "Beetles
(n = 115)" 404 "High_More_Low" 46 57 "F" "More wooded
landscape" "More historical
stability" "Low agricultural
intensity"
"2425" "Beetles
(n = 115)" 405 "Low_Less_High" 71 59 "A" "Less wooded
landscape" "Less historical
stability" "High agricultural
intensity"
"2426" "Beetles
(n = 115)" 405 "Low_More_High" 48 59 "B" "Less wooded
landscape" "More historical
stability" "High agricultural
intensity"
"2427" "Beetles
(n = 115)" 405 "High_Less_High" 66 59 "C" "More wooded
landscape" "Less historical
stability" "High agricultural
intensity"
"2428" "Beetles
(n = 115)" 405 "High_More_High" 45 59 "D" "More wooded
landscape" "More historical
stability" "High agricultural
intensity"
"2429" "Beetles
(n = 115)" 405 "High_Less_Low" 78 59 "E" "More wooded
landscape" "Less historical
stability" "Low agricultural
intensity"
"2430" "Beetles
(n = 115)" 405 "High_More_Low" 54 59 "F" "More wooded
landscape" "More historical
stability" "Low agricultural
intensity"
"2431" "Beetles
(n = 115)" 406 "Low_Less_High" 72 58 "A" "Less wooded
landscape" "Less historical
stability" "High agricultural
intensity"
"2432" "Beetles
(n = 115)" 406 "Low_More_High" 50 58 "B" "Less wooded
landscape" "More historical
stability" "High agricultural
intensity"
"2433" "Beetles
(n = 115)" 406 "High_Less_High" 65 58 "C" "More wooded
landscape" "Less historical
stability" "High agricultural
intensity"
"2434" "Beetles
(n = 115)" 406 "High_More_High" 41 58 "D" "More wooded
landscape" "More historical
stability" "High agricultural
intensity"
"2435" "Beetles
(n = 115)" 406 "High_Less_Low" 70 58 "E" "More wooded
landscape" "Less historical
stability" "Low agricultural
intensity"
"2436" "Beetles
(n = 115)" 406 "High_More_Low" 46 58 "F" "More wooded
landscape" "More historical
stability" "Low agricultural
intensity"
"2437" "Beetles
(n = 115)" 407 "Low_Less_High" 79 54 "A" "Less wooded
landscape" "Less historical
stability" "High agricultural
intensity"
"2438" "Beetles
(n = 115)" 407 "Low_More_High" 46 54 "B" "Less wooded
landscape" "More historical
stability" "High agricultural
intensity"
"2439" "Beetles
(n = 115)" 407 "High_Less_High" 76 54 "C" "More wooded
landscape" "Less historical
stability" "High agricultural
intensity"
"2440" "Beetles
(n = 115)" 407 "High_More_High" 39 54 "D" "More wooded
landscape" "More historical
stability" "High agricultural
intensity"
"2441" "Beetles
(n = 115)" 407 "High_Less_Low" 72 54 "E" "More wooded
landscape" "Less historical
stability" "Low agricultural
intensity"
"2442" "Beetles
(n = 115)" 407 "High_More_Low" 40 54 "F" "More wooded
landscape" "More historical
stability" "Low agricultural
intensity"
"2443" "Beetles
(n = 115)" 408 "Low_Less_High" 77 50 "A" "Less wooded
landscape" "Less historical
stability" "High agricultural
intensity"
"2444" "Beetles
(n = 115)" 408 "Low_More_High" 50 50 "B" "Less wooded
landscape" "More historical
stability" "High agricultural
intensity"
"2445" "Beetles
(n = 115)" 408 "High_Less_High" 70 50 "C" "More wooded
landscape" "Less historical
stability" "High agricultural
intensity"
"2446" "Beetles
(n = 115)" 408 "High_More_High" 37 50 "D" "More wooded
landscape" "More historical
stability" "High agricultural
intensity"
"2447" "Beetles
(n = 115)" 408 "High_Less_Low" 76 50 "E" "More wooded
landscape" "Less historical
stability" "Low agricultural
intensity"
"2448" "Beetles
(n = 115)" 408 "High_More_Low" 40 50 "F" "More wooded
landscape" "More historical
stability" "Low agricultural
intensity"
"2449" "Beetles
(n = 115)" 409 "Low_Less_High" 85 54 "A" "Less wooded
landscape" "Less historical
stability" "High agricultural
intensity"
"2450" "Beetles
(n = 115)" 409 "Low_More_High" 54 54 "B" "Less wooded
landscape" "More historical
stability" "High agricultural
intensity"
"2451" "Beetles
(n = 115)" 409 "High_Less_High" 76 54 "C" "More wooded
landscape" "Less historical
stability" "High agricultural
intensity"
"2452" "Beetles
(n = 115)" 409 "High_More_High" 46 54 "D" "More wooded
landscape" "More historical
stability" "High agricultural
intensity"
"2453" "Beetles
(n = 115)" 409 "High_Less_Low" 70 54 "E" "More wooded
landscape" "Less historical
stability" "Low agricultural
intensity"
"2454" "Beetles
(n = 115)" 409 "High_More_Low" 26 54 "F" "More wooded
landscape" "More historical
stability" "Low agricultural
intensity"
"2455" "Beetles
(n = 115)" 410 "Low_Less_High" 64 48 "A" "Less wooded
landscape" "Less historical
stability" "High agricultural
intensity"
"2456" "Beetles
(n = 115)" 410 "Low_More_High" 57 48 "B" "Less wooded
landscape" "More historical
stability" "High agricultural
intensity"
"2457" "Beetles
(n = 115)" 410 "High_Less_High" 55 48 "C" "More wooded
landscape" "Less historical
stability" "High agricultural
intensity"
"2458" "Beetles
(n = 115)" 410 "High_More_High" 48 48 "D" "More wooded
landscape" "More historical
stability" "High agricultural
intensity"
"2459" "Beetles
(n = 115)" 410 "High_Less_Low" 51 48 "E" "More wooded
landscape" "Less historical
stability" "Low agricultural
intensity"
"2460" "Beetles
(n = 115)" 410 "High_More_Low" 38 48 "F" "More wooded
landscape" "More historical
stability" "Low agricultural
intensity"
"2461" "Beetles
(n = 115)" 411 "Low_Less_High" 75 59 "A" "Less wooded
landscape" "Less historical
stability" "High agricultural
intensity"
"2462" "Beetles
(n = 115)" 411 "Low_More_High" 51 59 "B" "Less wooded
landscape" "More historical
stability" "High agricultural
intensity"
"2463" "Beetles
(n = 115)" 411 "High_Less_High" 72 59 "C" "More wooded
landscape" "Less historical
stability" "High agricultural
intensity"
"2464" "Beetles
(n = 115)" 411 "High_More_High" 44 59 "D" "More wooded
landscape" "More historical
stability" "High agricultural
intensity"
"2465" "Beetles
(n = 115)" 411 "High_Less_Low" 69 59 "E" "More wooded
landscape" "Less historical
stability" "Low agricultural
intensity"
"2466" "Beetles
(n = 115)" 411 "High_More_Low" 46 59 "F" "More wooded
landscape" "More historical
stability" "Low agricultural
intensity"
"2467" "Beetles
(n = 115)" 412 "Low_Less_High" 80 59 "A" "Less wooded
landscape" "Less historical
stability" "High agricultural
intensity"
"2468" "Beetles
(n = 115)" 412 "Low_More_High" 54 59 "B" "Less wooded
landscape" "More historical
stability" "High agricultural
intensity"
"2469" "Beetles
(n = 115)" 412 "High_Less_High" 70 59 "C" "More wooded
landscape" "Less historical
stability" "High agricultural
intensity"
"2470" "Beetles
(n = 115)" 412 "High_More_High" 40 59 "D" "More wooded
landscape" "More historical
stability" "High agricultural
intensity"
"2471" "Beetles
(n = 115)" 412 "High_Less_Low" 67 59 "E" "More wooded
landscape" "Less historical
stability" "Low agricultural
intensity"
"2472" "Beetles
(n = 115)" 412 "High_More_Low" 43 59 "F" "More wooded
landscape" "More historical
stability" "Low agricultural
intensity"
"2473" "Beetles
(n = 115)" 413 "Low_Less_High" 83 62 "A" "Less wooded
landscape" "Less historical
stability" "High agricultural
intensity"
"2474" "Beetles
(n = 115)" 413 "Low_More_High" 56 62 "B" "Less wooded
landscape" "More historical
stability" "High agricultural
intensity"
"2475" "Beetles
(n = 115)" 413 "High_Less_High" 71 62 "C" "More wooded
landscape" "Less historical
stability" "High agricultural
intensity"
"2476" "Beetles
(n = 115)" 413 "High_More_High" 50 62 "D" "More wooded
landscape" "More historical
stability" "High agricultural
intensity"
"2477" "Beetles
(n = 115)" 413 "High_Less_Low" 70 62 "E" "More wooded
landscape" "Less historical
stability" "Low agricultural
intensity"
"2478" "Beetles
(n = 115)" 413 "High_More_Low" 50 62 "F" "More wooded
landscape" "More historical
stability" "Low agricultural
intensity"
"2479" "Beetles
(n = 115)" 414 "Low_Less_High" 79 48 "A" "Less wooded
landscape" "Less historical
stability" "High agricultural
intensity"
"2480" "Beetles
(n = 115)" 414 "Low_More_High" 56 48 "B" "Less wooded
landscape" "More historical
stability" "High agricultural
intensity"
"2481" "Beetles
(n = 115)" 414 "High_Less_High" 77 48 "C" "More wooded
landscape" "Less historical
stability" "High agricultural
intensity"
"2482" "Beetles
(n = 115)" 414 "High_More_High" 56 48 "D" "More wooded
landscape" "More historical
stability" "High agricultural
intensity"
"2483" "Beetles
(n = 115)" 414 "High_Less_Low" 66 48 "E" "More wooded
landscape" "Less historical
stability" "Low agricultural
intensity"
"2484" "Beetles
(n = 115)" 414 "High_More_Low" 39 48 "F" "More wooded
landscape" "More historical
stability" "Low agricultural
intensity"
"2485" "Beetles
(n = 115)" 415 "Low_Less_High" 75 50 "A" "Less wooded
landscape" "Less historical
stability" "High agricultural
intensity"
"2486" "Beetles
(n = 115)" 415 "Low_More_High" 62 50 "B" "Less wooded
landscape" "More historical
stability" "High agricultural
intensity"
"2487" "Beetles
(n = 115)" 415 "High_Less_High" 78 50 "C" "More wooded
landscape" "Less historical
stability" "High agricultural
intensity"
"2488" "Beetles
(n = 115)" 415 "High_More_High" 52 50 "D" "More wooded
landscape" "More historical
stability" "High agricultural
intensity"
"2489" "Beetles
(n = 115)" 415 "High_Less_Low" 65 50 "E" "More wooded
landscape" "Less historical
stability" "Low agricultural
intensity"
"2490" "Beetles
(n = 115)" 415 "High_More_Low" 53 50 "F" "More wooded
landscape" "More historical
stability" "Low agricultural
intensity"
"2491" "Beetles
(n = 115)" 416 "Low_Less_High" 84 51 "A" "Less wooded
landscape" "Less historical
stability" "High agricultural
intensity"
"2492" "Beetles
(n = 115)" 416 "Low_More_High" 46 51 "B" "Less wooded
landscape" "More historical
stability" "High agricultural
intensity"
"2493" "Beetles
(n = 115)" 416 "High_Less_High" 76 51 "C" "More wooded
landscape" "Less historical
stability" "High agricultural
intensity"
"2494" "Beetles
(n = 115)" 416 "High_More_High" 46 51 "D" "More wooded
landscape" "More historical
stability" "High agricultural
intensity"
"2495" "Beetles
(n = 115)" 416 "High_Less_Low" 73 51 "E" "More wooded
landscape" "Less historical
stability" "Low agricultural
intensity"
"2496" "Beetles
(n = 115)" 416 "High_More_Low" 45 51 "F" "More wooded
landscape" "More historical
stability" "Low agricultural
intensity"
"2497" "Beetles
(n = 115)" 417 "Low_Less_High" 73 42 "A" "Less wooded
landscape" "Less historical
stability" "High agricultural
intensity"
"2498" "Beetles
(n = 115)" 417 "Low_More_High" 40 42 "B" "Less wooded
landscape" "More historical
stability" "High agricultural
intensity"
"2499" "Beetles
(n = 115)" 417 "High_Less_High" 71 42 "C" "More wooded
landscape" "Less historical
stability" "High agricultural
intensity"
"2500" "Beetles
(n = 115)" 417 "High_More_High" 45 42 "D" "More wooded
landscape" "More historical
stability" "High agricultural
intensity"
"2501" "Beetles
(n = 115)" 417 "High_Less_Low" 74 42 "E" "More wooded
landscape" "Less historical
stability" "Low agricultural
intensity"
"2502" "Beetles
(n = 115)" 417 "High_More_Low" 48 42 "F" "More wooded
landscape" "More historical
stability" "Low agricultural
intensity"
"2503" "Beetles
(n = 115)" 418 "Low_Less_High" 70 56 "A" "Less wooded
landscape" "Less historical
stability" "High agricultural
intensity"
"2504" "Beetles
(n = 115)" 418 "Low_More_High" 44 56 "B" "Less wooded
landscape" "More historical
stability" "High agricultural
intensity"
"2505" "Beetles
(n = 115)" 418 "High_Less_High" 73 56 "C" "More wooded
landscape" "Less historical
stability" "High agricultural
intensity"
"2506" "Beetles
(n = 115)" 418 "High_More_High" 53 56 "D" "More wooded
landscape" "More historical
stability" "High agricultural
intensity"
"2507" "Beetles
(n = 115)" 418 "High_Less_Low" 74 56 "E" "More wooded
landscape" "Less historical
stability" "Low agricultural
intensity"
"2508" "Beetles
(n = 115)" 418 "High_More_Low" 49 56 "F" "More wooded
landscape" "More historical
stability" "Low agricultural
intensity"
"2509" "Beetles
(n = 115)" 419 "Low_Less_High" 73 52 "A" "Less wooded
landscape" "Less historical
stability" "High agricultural
intensity"
"2510" "Beetles
(n = 115)" 419 "Low_More_High" 53 52 "B" "Less wooded
landscape" "More historical
stability" "High agricultural
intensity"
"2511" "Beetles
(n = 115)" 419 "High_Less_High" 78 52 "C" "More wooded
landscape" "Less historical
stability" "High agricultural
intensity"
"2512" "Beetles
(n = 115)" 419 "High_More_High" 50 52 "D" "More wooded
landscape" "More historical
stability" "High agricultural
intensity"
"2513" "Beetles
(n = 115)" 419 "High_Less_Low" 71 52 "E" "More wooded
landscape" "Less historical
stability" "Low agricultural
intensity"
"2514" "Beetles
(n = 115)" 419 "High_More_Low" 48 52 "F" "More wooded
landscape" "More historical
stability" "Low agricultural
intensity"
"2515" "Beetles
(n = 115)" 420 "Low_Less_High" 75 44 "A" "Less wooded
landscape" "Less historical
stability" "High agricultural
intensity"
"2516" "Beetles
(n = 115)" 420 "Low_More_High" 51 44 "B" "Less wooded
landscape" "More historical
stability" "High agricultural
intensity"
"2517" "Beetles
(n = 115)" 420 "High_Less_High" 86 44 "C" "More wooded
landscape" "Less historical
stability" "High agricultural
intensity"
"2518" "Beetles
(n = 115)" 420 "High_More_High" 55 44 "D" "More wooded
landscape" "More historical
stability" "High agricultural
intensity"
"2519" "Beetles
(n = 115)" 420 "High_Less_Low" 77 44 "E" "More wooded
landscape" "Less historical
stability" "Low agricultural
intensity"
"2520" "Beetles
(n = 115)" 420 "High_More_Low" 49 44 "F" "More wooded
landscape" "More historical
stability" "Low agricultural
intensity"
"2521" "Beetles
(n = 115)" 421 "Low_Less_High" 66 53 "A" "Less wooded
landscape" "Less historical
stability" "High agricultural
intensity"
"2522" "Beetles
(n = 115)" 421 "Low_More_High" 44 53 "B" "Less wooded
landscape" "More historical
stability" "High agricultural
intensity"
"2523" "Beetles
(n = 115)" 421 "High_Less_High" 80 53 "C" "More wooded
landscape" "Less historical
stability" "High agricultural
intensity"
"2524" "Beetles
(n = 115)" 421 "High_More_High" 52 53 "D" "More wooded
landscape" "More historical
stability" "High agricultural
intensity"
"2525" "Beetles
(n = 115)" 421 "High_Less_Low" 80 53 "E" "More wooded
landscape" "Less historical
stability" "Low agricultural
intensity"
"2526" "Beetles
(n = 115)" 421 "High_More_Low" 56 53 "F" "More wooded
landscape" "More historical
stability" "Low agricultural
intensity"
"2527" "Beetles
(n = 115)" 422 "Low_Less_High" 62 42 "A" "Less wooded
landscape" "Less historical
stability" "High agricultural
intensity"
"2528" "Beetles
(n = 115)" 422 "Low_More_High" 42 42 "B" "Less wooded
landscape" "More historical
stability" "High agricultural
intensity"
"2529" "Beetles
(n = 115)" 422 "High_Less_High" 74 42 "C" "More wooded
landscape" "Less historical
stability" "High agricultural
intensity"
"2530" "Beetles
(n = 115)" 422 "High_More_High" 51 42 "D" "More wooded
landscape" "More historical
stability" "High agricultural
intensity"
"2531" "Beetles
(n = 115)" 422 "High_Less_Low" 74 42 "E" "More wooded
landscape" "Less historical
stability" "Low agricultural
intensity"
"2532" "Beetles
(n = 115)" 422 "High_More_Low" 58 42 "F" "More wooded
landscape" "More historical
stability" "Low agricultural
intensity"
"2533" "Beetles
(n = 115)" 423 "Low_Less_High" 64 42 "A" "Less wooded
landscape" "Less historical
stability" "High agricultural
intensity"
"2534" "Beetles
(n = 115)" 423 "Low_More_High" 39 42 "B" "Less wooded
landscape" "More historical
stability" "High agricultural
intensity"
"2535" "Beetles
(n = 115)" 423 "High_Less_High" 63 42 "C" "More wooded
landscape" "Less historical
stability" "High agricultural
intensity"
"2536" "Beetles
(n = 115)" 423 "High_More_High" 46 42 "D" "More wooded
landscape" "More historical
stability" "High agricultural
intensity"
"2537" "Beetles
(n = 115)" 423 "High_Less_Low" 69 42 "E" "More wooded
landscape" "Less historical
stability" "Low agricultural
intensity"
"2538" "Beetles
(n = 115)" 423 "High_More_Low" 50 42 "F" "More wooded
landscape" "More historical
stability" "Low agricultural
intensity"
"2539" "Beetles
(n = 115)" 424 "Low_Less_High" 58 42 "A" "Less wooded
landscape" "Less historical
stability" "High agricultural
intensity"
"2540" "Beetles
(n = 115)" 424 "Low_More_High" 41 42 "B" "Less wooded
landscape" "More historical
stability" "High agricultural
intensity"
"2541" "Beetles
(n = 115)" 424 "High_Less_High" 84 42 "C" "More wooded
landscape" "Less historical
stability" "High agricultural
intensity"
"2542" "Beetles
(n = 115)" 424 "High_More_High" 49 42 "D" "More wooded
landscape" "More historical
stability" "High agricultural
intensity"
"2543" "Beetles
(n = 115)" 424 "High_Less_Low" 77 42 "E" "More wooded
landscape" "Less historical
stability" "Low agricultural
intensity"
"2544" "Beetles
(n = 115)" 424 "High_More_Low" 42 42 "F" "More wooded
landscape" "More historical
stability" "Low agricultural
intensity"
"2545" "Beetles
(n = 115)" 425 "Low_Less_High" 62 56 "A" "Less wooded
landscape" "Less historical
stability" "High agricultural
intensity"
"2546" "Beetles
(n = 115)" 425 "Low_More_High" 37 56 "B" "Less wooded
landscape" "More historical
stability" "High agricultural
intensity"
"2547" "Beetles
(n = 115)" 425 "High_Less_High" 76 56 "C" "More wooded
landscape" "Less historical
stability" "High agricultural
intensity"
"2548" "Beetles
(n = 115)" 425 "High_More_High" 44 56 "D" "More wooded
landscape" "More historical
stability" "High agricultural
intensity"
"2549" "Beetles
(n = 115)" 425 "High_Less_Low" 81 56 "E" "More wooded
landscape" "Less historical
stability" "Low agricultural
intensity"
"2550" "Beetles
(n = 115)" 425 "High_More_Low" 61 56 "F" "More wooded
landscape" "More historical
stability" "Low agricultural
intensity"
"2551" "Beetles
(n = 115)" 426 "Low_Less_High" 69 52 "A" "Less wooded
landscape" "Less historical
stability" "High agricultural
intensity"
"2552" "Beetles
(n = 115)" 426 "Low_More_High" 31 52 "B" "Less wooded
landscape" "More historical
stability" "High agricultural
intensity"
"2553" "Beetles
(n = 115)" 426 "High_Less_High" 82 52 "C" "More wooded
landscape" "Less historical
stability" "High agricultural
intensity"
"2554" "Beetles
(n = 115)" 426 "High_More_High" 35 52 "D" "More wooded
landscape" "More historical
stability" "High agricultural
intensity"
"2555" "Beetles
(n = 115)" 426 "High_Less_Low" 96 52 "E" "More wooded
landscape" "Less historical
stability" "Low agricultural
intensity"
"2556" "Beetles
(n = 115)" 426 "High_More_Low" 45 52 "F" "More wooded
landscape" "More historical
stability" "Low agricultural
intensity"
"2557" "Beetles
(n = 115)" 427 "Low_Less_High" 70 63 "A" "Less wooded
landscape" "Less historical
stability" "High agricultural
intensity"
"2558" "Beetles
(n = 115)" 427 "Low_More_High" 24 63 "B" "Less wooded
landscape" "More historical
stability" "High agricultural
intensity"
"2559" "Beetles
(n = 115)" 427 "High_Less_High" 88 63 "C" "More wooded
landscape" "Less historical
stability" "High agricultural
intensity"
"2560" "Beetles
(n = 115)" 427 "High_More_High" 47 63 "D" "More wooded
landscape" "More historical
stability" "High agricultural
intensity"
"2561" "Beetles
(n = 115)" 427 "High_Less_Low" 94 63 "E" "More wooded
landscape" "Less historical
stability" "Low agricultural
intensity"
"2562" "Beetles
(n = 115)" 427 "High_More_Low" 59 63 "F" "More wooded
landscape" "More historical
stability" "Low agricultural
intensity"
"2563" "Beetles
(n = 115)" 428 "Low_Less_High" 57 51 "A" "Less wooded
landscape" "Less historical
stability" "High agricultural
intensity"
"2564" "Beetles
(n = 115)" 428 "Low_More_High" 40 51 "B" "Less wooded
landscape" "More historical
stability" "High agricultural
intensity"
"2565" "Beetles
(n = 115)" 428 "High_Less_High" 79 51 "C" "More wooded
landscape" "Less historical
stability" "High agricultural
intensity"
"2566" "Beetles
(n = 115)" 428 "High_More_High" 59 51 "D" "More wooded
landscape" "More historical
stability" "High agricultural
intensity"
"2567" "Beetles
(n = 115)" 428 "High_Less_Low" 72 51 "E" "More wooded
landscape" "Less historical
stability" "Low agricultural
intensity"
"2568" "Beetles
(n = 115)" 428 "High_More_Low" 61 51 "F" "More wooded
landscape" "More historical
stability" "Low agricultural
intensity"
"2569" "Beetles
(n = 115)" 429 "Low_Less_High" 58 53 "A" "Less wooded
landscape" "Less historical
stability" "High agricultural
intensity"
"2570" "Beetles
(n = 115)" 429 "Low_More_High" 42 53 "B" "Less wooded
landscape" "More historical
stability" "High agricultural
intensity"
"2571" "Beetles
(n = 115)" 429 "High_Less_High" 79 53 "C" "More wooded
landscape" "Less historical
stability" "High agricultural
intensity"
"2572" "Beetles
(n = 115)" 429 "High_More_High" 75 53 "D" "More wooded
landscape" "More historical
stability" "High agricultural
intensity"
"2573" "Beetles
(n = 115)" 429 "High_Less_Low" 73 53 "E" "More wooded
landscape" "Less historical
stability" "Low agricultural
intensity"
"2574" "Beetles
(n = 115)" 429 "High_More_Low" 65 53 "F" "More wooded
landscape" "More historical
stability" "Low agricultural
intensity"
"2575" "Beetles
(n = 115)" 430 "Low_Less_High" 59 44 "A" "Less wooded
landscape" "Less historical
stability" "High agricultural
intensity"
"2576" "Beetles
(n = 115)" 430 "Low_More_High" 47 44 "B" "Less wooded
landscape" "More historical
stability" "High agricultural
intensity"
"2577" "Beetles
(n = 115)" 430 "High_Less_High" 76 44 "C" "More wooded
landscape" "Less historical
stability" "High agricultural
intensity"
"2578" "Beetles
(n = 115)" 430 "High_More_High" 68 44 "D" "More wooded
landscape" "More historical
stability" "High agricultural
intensity"
"2579" "Beetles
(n = 115)" 430 "High_Less_Low" 73 44 "E" "More wooded
landscape" "Less historical
stability" "Low agricultural
intensity"
"2580" "Beetles
(n = 115)" 430 "High_More_Low" 64 44 "F" "More wooded
landscape" "More historical
stability" "Low agricultural
intensity"
"2581" "Beetles
(n = 115)" 431 "Low_Less_High" 39 40 "A" "Less wooded
landscape" "Less historical
stability" "High agricultural
intensity"
"2582" "Beetles
(n = 115)" 431 "Low_More_High" 44 40 "B" "Less wooded
landscape" "More historical
stability" "High agricultural
intensity"
"2583" "Beetles
(n = 115)" 431 "High_Less_High" 67 40 "C" "More wooded
landscape" "Less historical
stability" "High agricultural
intensity"
"2584" "Beetles
(n = 115)" 431 "High_More_High" 60 40 "D" "More wooded
landscape" "More historical
stability" "High agricultural
intensity"
"2585" "Beetles
(n = 115)" 431 "High_Less_Low" 58 40 "E" "More wooded
landscape" "Less historical
stability" "Low agricultural
intensity"
"2586" "Beetles
(n = 115)" 431 "High_More_Low" 59 40 "F" "More wooded
landscape" "More historical
stability" "Low agricultural
intensity"
"2587" "Beetles
(n = 115)" 432 "Low_Less_High" 49 46 "A" "Less wooded
landscape" "Less historical
stability" "High agricultural
intensity"
"2588" "Beetles
(n = 115)" 432 "Low_More_High" 49 46 "B" "Less wooded
landscape" "More historical
stability" "High agricultural
intensity"
"2589" "Beetles
(n = 115)" 432 "High_Less_High" 71 46 "C" "More wooded
landscape" "Less historical
stability" "High agricultural
intensity"
"2590" "Beetles
(n = 115)" 432 "High_More_High" 61 46 "D" "More wooded
landscape" "More historical
stability" "High agricultural
intensity"
"2591" "Beetles
(n = 115)" 432 "High_Less_Low" 65 46 "E" "More wooded
landscape" "Less historical
stability" "Low agricultural
intensity"
"2592" "Beetles
(n = 115)" 432 "High_More_Low" 62 46 "F" "More wooded
landscape" "More historical
stability" "Low agricultural
intensity"
"2593" "Beetles
(n = 115)" 433 "Low_Less_High" 55 39 "A" "Less wooded
landscape" "Less historical
stability" "High agricultural
intensity"
"2594" "Beetles
(n = 115)" 433 "Low_More_High" 48 39 "B" "Less wooded
landscape" "More historical
stability" "High agricultural
intensity"
"2595" "Beetles
(n = 115)" 433 "High_Less_High" 74 39 "C" "More wooded
landscape" "Less historical
stability" "High agricultural
intensity"
"2596" "Beetles
(n = 115)" 433 "High_More_High" 68 39 "D" "More wooded
landscape" "More historical
stability" "High agricultural
intensity"
"2597" "Beetles
(n = 115)" 433 "High_Less_Low" 59 39 "E" "More wooded
landscape" "Less historical
stability" "Low agricultural
intensity"
"2598" "Beetles
(n = 115)" 433 "High_More_Low" 50 39 "F" "More wooded
landscape" "More historical
stability" "Low agricultural
intensity"
"2599" "Beetles
(n = 115)" 434 "Low_Less_High" 53 44 "A" "Less wooded
landscape" "Less historical
stability" "High agricultural
intensity"
"2600" "Beetles
(n = 115)" 434 "Low_More_High" 46 44 "B" "Less wooded
landscape" "More historical
stability" "High agricultural
intensity"
"2601" "Beetles
(n = 115)" 434 "High_Less_High" 66 44 "C" "More wooded
landscape" "Less historical
stability" "High agricultural
intensity"
"2602" "Beetles
(n = 115)" 434 "High_More_High" 53 44 "D" "More wooded
landscape" "More historical
stability" "High agricultural
intensity"
"2603" "Beetles
(n = 115)" 434 "High_Less_Low" 62 44 "E" "More wooded
landscape" "Less historical
stability" "Low agricultural
intensity"
"2604" "Beetles
(n = 115)" 434 "High_More_Low" 50 44 "F" "More wooded
landscape" "More historical
stability" "Low agricultural
intensity"
"2605" "Beetles
(n = 115)" 435 "Low_Less_High" 49 36 "A" "Less wooded
landscape" "Less historical
stability" "High agricultural
intensity"
"2606" "Beetles
(n = 115)" 435 "Low_More_High" 44 36 "B" "Less wooded
landscape" "More historical
stability" "High agricultural
intensity"
"2607" "Beetles
(n = 115)" 435 "High_Less_High" 61 36 "C" "More wooded
landscape" "Less historical
stability" "High agricultural
intensity"
"2608" "Beetles
(n = 115)" 435 "High_More_High" 58 36 "D" "More wooded
landscape" "More historical
stability" "High agricultural
intensity"
"2609" "Beetles
(n = 115)" 435 "High_Less_Low" 59 36 "E" "More wooded
landscape" "Less historical
stability" "Low agricultural
intensity"
"2610" "Beetles
(n = 115)" 435 "High_More_Low" 52 36 "F" "More wooded
landscape" "More historical
stability" "Low agricultural
intensity"
"2611" "Beetles
(n = 115)" 436 "Low_Less_High" 60 42 "A" "Less wooded
landscape" "Less historical
stability" "High agricultural
intensity"
"2612" "Beetles
(n = 115)" 436 "Low_More_High" 33 42 "B" "Less wooded
landscape" "More historical
stability" "High agricultural
intensity"
"2613" "Beetles
(n = 115)" 436 "High_Less_High" 74 42 "C" "More wooded
landscape" "Less historical
stability" "High agricultural
intensity"
"2614" "Beetles
(n = 115)" 436 "High_More_High" 52 42 "D" "More wooded
landscape" "More historical
stability" "High agricultural
intensity"
"2615" "Beetles
(n = 115)" 436 "High_Less_Low" 74 42 "E" "More wooded
landscape" "Less historical
stability" "Low agricultural
intensity"
"2616" "Beetles
(n = 115)" 436 "High_More_Low" 52 42 "F" "More wooded
landscape" "More historical
stability" "Low agricultural
intensity"
"2617" "Beetles
(n = 115)" 437 "Low_Less_High" 65 50 "A" "Less wooded
landscape" "Less historical
stability" "High agricultural
intensity"
"2618" "Beetles
(n = 115)" 437 "Low_More_High" 43 50 "B" "Less wooded
landscape" "More historical
stability" "High agricultural
intensity"
"2619" "Beetles
(n = 115)" 437 "High_Less_High" 79 50 "C" "More wooded
landscape" "Less historical
stability" "High agricultural
intensity"
"2620" "Beetles
(n = 115)" 437 "High_More_High" 51 50 "D" "More wooded
landscape" "More historical
stability" "High agricultural
intensity"
"2621" "Beetles
(n = 115)" 437 "High_Less_Low" 68 50 "E" "More wooded
landscape" "Less historical
stability" "Low agricultural
intensity"
"2622" "Beetles
(n = 115)" 437 "High_More_Low" 46 50 "F" "More wooded
landscape" "More historical
stability" "Low agricultural
intensity"
"2623" "Beetles
(n = 115)" 438 "Low_Less_High" 57 44 "A" "Less wooded
landscape" "Less historical
stability" "High agricultural
intensity"
"2624" "Beetles
(n = 115)" 438 "Low_More_High" 57 44 "B" "Less wooded
landscape" "More historical
stability" "High agricultural
intensity"
"2625" "Beetles
(n = 115)" 438 "High_Less_High" 73 44 "C" "More wooded
landscape" "Less historical
stability" "High agricultural
intensity"
"2626" "Beetles
(n = 115)" 438 "High_More_High" 68 44 "D" "More wooded
landscape" "More historical
stability" "High agricultural
intensity"
"2627" "Beetles
(n = 115)" 438 "High_Less_Low" 73 44 "E" "More wooded
landscape" "Less historical
stability" "Low agricultural
intensity"
"2628" "Beetles
(n = 115)" 438 "High_More_Low" 61 44 "F" "More wooded
landscape" "More historical
stability" "Low agricultural
intensity"
"2629" "Beetles
(n = 115)" 439 "Low_Less_High" 72 40 "A" "Less wooded
landscape" "Less historical
stability" "High agricultural
intensity"
"2630" "Beetles
(n = 115)" 439 "Low_More_High" 54 40 "B" "Less wooded
landscape" "More historical
stability" "High agricultural
intensity"
"2631" "Beetles
(n = 115)" 439 "High_Less_High" 76 40 "C" "More wooded
landscape" "Less historical
stability" "High agricultural
intensity"
"2632" "Beetles
(n = 115)" 439 "High_More_High" 67 40 "D" "More wooded
landscape" "More historical
stability" "High agricultural
intensity"
"2633" "Beetles
(n = 115)" 439 "High_Less_Low" 77 40 "E" "More wooded
landscape" "Less historical
stability" "Low agricultural
intensity"
"2634" "Beetles
(n = 115)" 439 "High_More_Low" 63 40 "F" "More wooded
landscape" "More historical
stability" "Low agricultural
intensity"
"2635" "Beetles
(n = 115)" 440 "Low_Less_High" 56 42 "A" "Less wooded
landscape" "Less historical
stability" "High agricultural
intensity"
"2636" "Beetles
(n = 115)" 440 "Low_More_High" 33 42 "B" "Less wooded
landscape" "More historical
stability" "High agricultural
intensity"
"2637" "Beetles
(n = 115)" 440 "High_Less_High" 61 42 "C" "More wooded
landscape" "Less historical
stability" "High agricultural
intensity"
"2638" "Beetles
(n = 115)" 440 "High_More_High" 48 42 "D" "More wooded
landscape" "More historical
stability" "High agricultural
intensity"
"2639" "Beetles
(n = 115)" 440 "High_Less_Low" 57 42 "E" "More wooded
landscape" "Less historical
stability" "Low agricultural
intensity"
"2640" "Beetles
(n = 115)" 440 "High_More_Low" 42 42 "F" "More wooded
landscape" "More historical
stability" "Low agricultural
intensity"
"2641" "Beetles
(n = 115)" 441 "Low_Less_High" 63 39 "A" "Less wooded
landscape" "Less historical
stability" "High agricultural
intensity"
"2642" "Beetles
(n = 115)" 441 "Low_More_High" 44 39 "B" "Less wooded
landscape" "More historical
stability" "High agricultural
intensity"
"2643" "Beetles
(n = 115)" 441 "High_Less_High" 60 39 "C" "More wooded
landscape" "Less historical
stability" "High agricultural
intensity"
"2644" "Beetles
(n = 115)" 441 "High_More_High" 48 39 "D" "More wooded
landscape" "More historical
stability" "High agricultural
intensity"
"2645" "Beetles
(n = 115)" 441 "High_Less_Low" 72 39 "E" "More wooded
landscape" "Less historical
stability" "Low agricultural
intensity"
"2646" "Beetles
(n = 115)" 441 "High_More_Low" 43 39 "F" "More wooded
landscape" "More historical
stability" "Low agricultural
intensity"
"2647" "Beetles
(n = 115)" 442 "Low_Less_High" 46 44 "A" "Less wooded
landscape" "Less historical
stability" "High agricultural
intensity"
"2648" "Beetles
(n = 115)" 442 "Low_More_High" 49 44 "B" "Less wooded
landscape" "More historical
stability" "High agricultural
intensity"
"2649" "Beetles
(n = 115)" 442 "High_Less_High" 58 44 "C" "More wooded
landscape" "Less historical
stability" "High agricultural
intensity"
"2650" "Beetles
(n = 115)" 442 "High_More_High" 51 44 "D" "More wooded
landscape" "More historical
stability" "High agricultural
intensity"
"2651" "Beetles
(n = 115)" 442 "High_Less_Low" 59 44 "E" "More wooded
landscape" "Less historical
stability" "Low agricultural
intensity"
"2652" "Beetles
(n = 115)" 442 "High_More_Low" 50 44 "F" "More wooded
landscape" "More historical
stability" "Low agricultural
intensity"
"2653" "Beetles
(n = 115)" 443 "Low_Less_High" 58 46 "A" "Less wooded
landscape" "Less historical
stability" "High agricultural
intensity"
"2654" "Beetles
(n = 115)" 443 "Low_More_High" 51 46 "B" "Less wooded
landscape" "More historical
stability" "High agricultural
intensity"
"2655" "Beetles
(n = 115)" 443 "High_Less_High" 61 46 "C" "More wooded
landscape" "Less historical
stability" "High agricultural
intensity"
"2656" "Beetles
(n = 115)" 443 "High_More_High" 55 46 "D" "More wooded
landscape" "More historical
stability" "High agricultural
intensity"
"2657" "Beetles
(n = 115)" 443 "High_Less_Low" 51 46 "E" "More wooded
landscape" "Less historical
stability" "Low agricultural
intensity"
"2658" "Beetles
(n = 115)" 443 "High_More_Low" 49 46 "F" "More wooded
landscape" "More historical
stability" "Low agricultural
intensity"
"2659" "Beetles
(n = 115)" 444 "Low_Less_High" 62 54 "A" "Less wooded
landscape" "Less historical
stability" "High agricultural
intensity"
"2660" "Beetles
(n = 115)" 444 "Low_More_High" 44 54 "B" "Less wooded
landscape" "More historical
stability" "High agricultural
intensity"
"2661" "Beetles
(n = 115)" 444 "High_Less_High" 66 54 "C" "More wooded
landscape" "Less historical
stability" "High agricultural
intensity"
"2662" "Beetles
(n = 115)" 444 "High_More_High" 57 54 "D" "More wooded
landscape" "More historical
stability" "High agricultural
intensity"
"2663" "Beetles
(n = 115)" 444 "High_Less_Low" 68 54 "E" "More wooded
landscape" "Less historical
stability" "Low agricultural
intensity"
"2664" "Beetles
(n = 115)" 444 "High_More_Low" 57 54 "F" "More wooded
landscape" "More historical
stability" "Low agricultural
intensity"
"2665" "Beetles
(n = 115)" 445 "Low_Less_High" 55 35 "A" "Less wooded
landscape" "Less historical
stability" "High agricultural
intensity"
"2666" "Beetles
(n = 115)" 445 "Low_More_High" 48 35 "B" "Less wooded
landscape" "More historical
stability" "High agricultural
intensity"
"2667" "Beetles
(n = 115)" 445 "High_Less_High" 51 35 "C" "More wooded
landscape" "Less historical
stability" "High agricultural
intensity"
"2668" "Beetles
(n = 115)" 445 "High_More_High" 57 35 "D" "More wooded
landscape" "More historical
stability" "High agricultural
intensity"
"2669" "Beetles
(n = 115)" 445 "High_Less_Low" 52 35 "E" "More wooded
landscape" "Less historical
stability" "Low agricultural
intensity"
"2670" "Beetles
(n = 115)" 445 "High_More_Low" 48 35 "F" "More wooded
landscape" "More historical
stability" "Low agricultural
intensity"
"2671" "Beetles
(n = 115)" 446 "Low_Less_High" 65 54 "A" "Less wooded
landscape" "Less historical
stability" "High agricultural
intensity"
"2672" "Beetles
(n = 115)" 446 "Low_More_High" 45 54 "B" "Less wooded
landscape" "More historical
stability" "High agricultural
intensity"
"2673" "Beetles
(n = 115)" 446 "High_Less_High" 69 54 "C" "More wooded
landscape" "Less historical
stability" "High agricultural
intensity"
"2674" "Beetles
(n = 115)" 446 "High_More_High" 39 54 "D" "More wooded
landscape" "More historical
stability" "High agricultural
intensity"
"2675" "Beetles
(n = 115)" 446 "High_Less_Low" 70 54 "E" "More wooded
landscape" "Less historical
stability" "Low agricultural
intensity"
"2676" "Beetles
(n = 115)" 446 "High_More_Low" 45 54 "F" "More wooded
landscape" "More historical
stability" "Low agricultural
intensity"
"2677" "Beetles
(n = 115)" 447 "Low_Less_High" 65 46 "A" "Less wooded
landscape" "Less historical
stability" "High agricultural
intensity"
"2678" "Beetles
(n = 115)" 447 "Low_More_High" 44 46 "B" "Less wooded
landscape" "More historical
stability" "High agricultural
intensity"
"2679" "Beetles
(n = 115)" 447 "High_Less_High" 60 46 "C" "More wooded
landscape" "Less historical
stability" "High agricultural
intensity"
"2680" "Beetles
(n = 115)" 447 "High_More_High" 37 46 "D" "More wooded
landscape" "More historical
stability" "High agricultural
intensity"
"2681" "Beetles
(n = 115)" 447 "High_Less_Low" 64 46 "E" "More wooded
landscape" "Less historical
stability" "Low agricultural
intensity"
"2682" "Beetles
(n = 115)" 447 "High_More_Low" 42 46 "F" "More wooded
landscape" "More historical
stability" "Low agricultural
intensity"
"2683" "Beetles
(n = 115)" 448 "Low_Less_High" 79 47 "A" "Less wooded
landscape" "Less historical
stability" "High agricultural
intensity"
"2684" "Beetles
(n = 115)" 448 "Low_More_High" 38 47 "B" "Less wooded
landscape" "More historical
stability" "High agricultural
intensity"
"2685" "Beetles
(n = 115)" 448 "High_Less_High" 72 47 "C" "More wooded
landscape" "Less historical
stability" "High agricultural
intensity"
"2686" "Beetles
(n = 115)" 448 "High_More_High" 44 47 "D" "More wooded
landscape" "More historical
stability" "High agricultural
intensity"
"2687" "Beetles
(n = 115)" 448 "High_Less_Low" 78 47 "E" "More wooded
landscape" "Less historical
stability" "Low agricultural
intensity"
"2688" "Beetles
(n = 115)" 448 "High_More_Low" 47 47 "F" "More wooded
landscape" "More historical
stability" "Low agricultural
intensity"
"2689" "Beetles
(n = 115)" 449 "Low_Less_High" 72 48 "A" "Less wooded
landscape" "Less historical
stability" "High agricultural
intensity"
"2690" "Beetles
(n = 115)" 449 "Low_More_High" 42 48 "B" "Less wooded
landscape" "More historical
stability" "High agricultural
intensity"
"2691" "Beetles
(n = 115)" 449 "High_Less_High" 70 48 "C" "More wooded
landscape" "Less historical
stability" "High agricultural
intensity"
"2692" "Beetles
(n = 115)" 449 "High_More_High" 53 48 "D" "More wooded
landscape" "More historical
stability" "High agricultural
intensity"
"2693" "Beetles
(n = 115)" 449 "High_Less_Low" 71 48 "E" "More wooded
landscape" "Less historical
stability" "Low agricultural
intensity"
"2694" "Beetles
(n = 115)" 449 "High_More_Low" 42 48 "F" "More wooded
landscape" "More historical
stability" "Low agricultural
intensity"
"2695" "Beetles
(n = 115)" 450 "Low_Less_High" 80 47 "A" "Less wooded
landscape" "Less historical
stability" "High agricultural
intensity"
"2696" "Beetles
(n = 115)" 450 "Low_More_High" 37 47 "B" "Less wooded
landscape" "More historical
stability" "High agricultural
intensity"
"2697" "Beetles
(n = 115)" 450 "High_Less_High" 73 47 "C" "More wooded
landscape" "Less historical
stability" "High agricultural
intensity"
"2698" "Beetles
(n = 115)" 450 "High_More_High" 32 47 "D" "More wooded
landscape" "More historical
stability" "High agricultural
intensity"
"2699" "Beetles
(n = 115)" 450 "High_Less_Low" 63 47 "E" "More wooded
landscape" "Less historical
stability" "Low agricultural
intensity"
"2700" "Beetles
(n = 115)" 450 "High_More_Low" 27 47 "F" "More wooded
landscape" "More historical
stability" "Low agricultural
intensity"
"2701" "Beetles
(n = 115)" 451 "Low_Less_High" 68 49 "A" "Less wooded
landscape" "Less historical
stability" "High agricultural
intensity"
"2702" "Beetles
(n = 115)" 451 "Low_More_High" 42 49 "B" "Less wooded
landscape" "More historical
stability" "High agricultural
intensity"
"2703" "Beetles
(n = 115)" 451 "High_Less_High" 67 49 "C" "More wooded
landscape" "Less historical
stability" "High agricultural
intensity"
"2704" "Beetles
(n = 115)" 451 "High_More_High" 42 49 "D" "More wooded
landscape" "More historical
stability" "High agricultural
intensity"
"2705" "Beetles
(n = 115)" 451 "High_Less_Low" 68 49 "E" "More wooded
landscape" "Less historical
stability" "Low agricultural
intensity"
"2706" "Beetles
(n = 115)" 451 "High_More_Low" 33 49 "F" "More wooded
landscape" "More historical
stability" "Low agricultural
intensity"
"2707" "Beetles
(n = 115)" 452 "Low_Less_High" 74 44 "A" "Less wooded
landscape" "Less historical
stability" "High agricultural
intensity"
"2708" "Beetles
(n = 115)" 452 "Low_More_High" 36 44 "B" "Less wooded
landscape" "More historical
stability" "High agricultural
intensity"
"2709" "Beetles
(n = 115)" 452 "High_Less_High" 61 44 "C" "More wooded
landscape" "Less historical
stability" "High agricultural
intensity"
"2710" "Beetles
(n = 115)" 452 "High_More_High" 35 44 "D" "More wooded
landscape" "More historical
stability" "High agricultural
intensity"
"2711" "Beetles
(n = 115)" 452 "High_Less_Low" 54 44 "E" "More wooded
landscape" "Less historical
stability" "Low agricultural
intensity"
"2712" "Beetles
(n = 115)" 452 "High_More_Low" 36 44 "F" "More wooded
landscape" "More historical
stability" "Low agricultural
intensity"
"2713" "Beetles
(n = 115)" 453 "Low_Less_High" 70 44 "A" "Less wooded
landscape" "Less historical
stability" "High agricultural
intensity"
"2714" "Beetles
(n = 115)" 453 "Low_More_High" 45 44 "B" "Less wooded
landscape" "More historical
stability" "High agricultural
intensity"
"2715" "Beetles
(n = 115)" 453 "High_Less_High" 67 44 "C" "More wooded
landscape" "Less historical
stability" "High agricultural
intensity"
"2716" "Beetles
(n = 115)" 453 "High_More_High" 40 44 "D" "More wooded
landscape" "More historical
stability" "High agricultural
intensity"
"2717" "Beetles
(n = 115)" 453 "High_Less_Low" 72 44 "E" "More wooded
landscape" "Less historical
stability" "Low agricultural
intensity"
"2718" "Beetles
(n = 115)" 453 "High_More_Low" 38 44 "F" "More wooded
landscape" "More historical
stability" "Low agricultural
intensity"
"2719" "Beetles
(n = 115)" 454 "Low_Less_High" 74 46 "A" "Less wooded
landscape" "Less historical
stability" "High agricultural
intensity"
"2720" "Beetles
(n = 115)" 454 "Low_More_High" 43 46 "B" "Less wooded
landscape" "More historical
stability" "High agricultural
intensity"
"2721" "Beetles
(n = 115)" 454 "High_Less_High" 64 46 "C" "More wooded
landscape" "Less historical
stability" "High agricultural
intensity"
"2722" "Beetles
(n = 115)" 454 "High_More_High" 41 46 "D" "More wooded
landscape" "More historical
stability" "High agricultural
intensity"
"2723" "Beetles
(n = 115)" 454 "High_Less_Low" 61 46 "E" "More wooded
landscape" "Less historical
stability" "Low agricultural
intensity"
"2724" "Beetles
(n = 115)" 454 "High_More_Low" 34 46 "F" "More wooded
landscape" "More historical
stability" "Low agricultural
intensity"
"2725" "Beetles
(n = 115)" 455 "Low_Less_High" 75 39 "A" "Less wooded
landscape" "Less historical
stability" "High agricultural
intensity"
"2726" "Beetles
(n = 115)" 455 "Low_More_High" 39 39 "B" "Less wooded
landscape" "More historical
stability" "High agricultural
intensity"
"2727" "Beetles
(n = 115)" 455 "High_Less_High" 73 39 "C" "More wooded
landscape" "Less historical
stability" "High agricultural
intensity"
"2728" "Beetles
(n = 115)" 455 "High_More_High" 33 39 "D" "More wooded
landscape" "More historical
stability" "High agricultural
intensity"
"2729" "Beetles
(n = 115)" 455 "High_Less_Low" 60 39 "E" "More wooded
landscape" "Less historical
stability" "Low agricultural
intensity"
"2730" "Beetles
(n = 115)" 455 "High_More_Low" 30 39 "F" "More wooded
landscape" "More historical
stability" "Low agricultural
intensity"
"2731" "Beetles
(n = 115)" 456 "Low_Less_High" 71 44 "A" "Less wooded
landscape" "Less historical
stability" "High agricultural
intensity"
"2732" "Beetles
(n = 115)" 456 "Low_More_High" 42 44 "B" "Less wooded
landscape" "More historical
stability" "High agricultural
intensity"
"2733" "Beetles
(n = 115)" 456 "High_Less_High" 71 44 "C" "More wooded
landscape" "Less historical
stability" "High agricultural
intensity"
"2734" "Beetles
(n = 115)" 456 "High_More_High" 34 44 "D" "More wooded
landscape" "More historical
stability" "High agricultural
intensity"
"2735" "Beetles
(n = 115)" 456 "High_Less_Low" 67 44 "E" "More wooded
landscape" "Less historical
stability" "Low agricultural
intensity"
"2736" "Beetles
(n = 115)" 456 "High_More_Low" 32 44 "F" "More wooded
landscape" "More historical
stability" "Low agricultural
intensity"
"2737" "Beetles
(n = 115)" 457 "Low_Less_High" 83 48 "A" "Less wooded
landscape" "Less historical
stability" "High agricultural
intensity"
"2738" "Beetles
(n = 115)" 457 "Low_More_High" 47 48 "B" "Less wooded
landscape" "More historical
stability" "High agricultural
intensity"
"2739" "Beetles
(n = 115)" 457 "High_Less_High" 88 48 "C" "More wooded
landscape" "Less historical
stability" "High agricultural
intensity"
"2740" "Beetles
(n = 115)" 457 "High_More_High" 53 48 "D" "More wooded
landscape" "More historical
stability" "High agricultural
intensity"
"2741" "Beetles
(n = 115)" 457 "High_Less_Low" 90 48 "E" "More wooded
landscape" "Less historical
stability" "Low agricultural
intensity"
"2742" "Beetles
(n = 115)" 457 "High_More_Low" 49 48 "F" "More wooded
landscape" "More historical
stability" "Low agricultural
intensity"
"2743" "Beetles
(n = 115)" 458 "Low_Less_High" 73 41 "A" "Less wooded
landscape" "Less historical
stability" "High agricultural
intensity"
"2744" "Beetles
(n = 115)" 458 "Low_More_High" 43 41 "B" "Less wooded
landscape" "More historical
stability" "High agricultural
intensity"
"2745" "Beetles
(n = 115)" 458 "High_Less_High" 68 41 "C" "More wooded
landscape" "Less historical
stability" "High agricultural
intensity"
"2746" "Beetles
(n = 115)" 458 "High_More_High" 43 41 "D" "More wooded
landscape" "More historical
stability" "High agricultural
intensity"
"2747" "Beetles
(n = 115)" 458 "High_Less_Low" 66 41 "E" "More wooded
landscape" "Less historical
stability" "Low agricultural
intensity"
"2748" "Beetles
(n = 115)" 458 "High_More_Low" 40 41 "F" "More wooded
landscape" "More historical
stability" "Low agricultural
intensity"
"2749" "Beetles
(n = 115)" 459 "Low_Less_High" 75 39 "A" "Less wooded
landscape" "Less historical
stability" "High agricultural
intensity"
"2750" "Beetles
(n = 115)" 459 "Low_More_High" 48 39 "B" "Less wooded
landscape" "More historical
stability" "High agricultural
intensity"
"2751" "Beetles
(n = 115)" 459 "High_Less_High" 65 39 "C" "More wooded
landscape" "Less historical
stability" "High agricultural
intensity"
"2752" "Beetles
(n = 115)" 459 "High_More_High" 34 39 "D" "More wooded
landscape" "More historical
stability" "High agricultural
intensity"
"2753" "Beetles
(n = 115)" 459 "High_Less_Low" 66 39 "E" "More wooded
landscape" "Less historical
stability" "Low agricultural
intensity"
"2754" "Beetles
(n = 115)" 459 "High_More_Low" 30 39 "F" "More wooded
landscape" "More historical
stability" "Low agricultural
intensity"
"2755" "Beetles
(n = 115)" 460 "Low_Less_High" 83 54 "A" "Less wooded
landscape" "Less historical
stability" "High agricultural
intensity"
"2756" "Beetles
(n = 115)" 460 "Low_More_High" 43 54 "B" "Less wooded
landscape" "More historical
stability" "High agricultural
intensity"
"2757" "Beetles
(n = 115)" 460 "High_Less_High" 79 54 "C" "More wooded
landscape" "Less historical
stability" "High agricultural
intensity"
"2758" "Beetles
(n = 115)" 460 "High_More_High" 38 54 "D" "More wooded
landscape" "More historical
stability" "High agricultural
intensity"
"2759" "Beetles
(n = 115)" 460 "High_Less_Low" 74 54 "E" "More wooded
landscape" "Less historical
stability" "Low agricultural
intensity"
"2760" "Beetles
(n = 115)" 460 "High_More_Low" 42 54 "F" "More wooded
landscape" "More historical
stability" "Low agricultural
intensity"
"2761" "Beetles
(n = 115)" 461 "Low_Less_High" 96 57 "A" "Less wooded
landscape" "Less historical
stability" "High agricultural
intensity"
"2762" "Beetles
(n = 115)" 461 "Low_More_High" 50 57 "B" "Less wooded
landscape" "More historical
stability" "High agricultural
intensity"
"2763" "Beetles
(n = 115)" 461 "High_Less_High" 81 57 "C" "More wooded
landscape" "Less historical
stability" "High agricultural
intensity"
"2764" "Beetles
(n = 115)" 461 "High_More_High" 46 57 "D" "More wooded
landscape" "More historical
stability" "High agricultural
intensity"
"2765" "Beetles
(n = 115)" 461 "High_Less_Low" 87 57 "E" "More wooded
landscape" "Less historical
stability" "Low agricultural
intensity"
"2766" "Beetles
(n = 115)" 461 "High_More_Low" 46 57 "F" "More wooded
landscape" "More historical
stability" "Low agricultural
intensity"
"2767" "Beetles
(n = 115)" 462 "Low_Less_High" 85 49 "A" "Less wooded
landscape" "Less historical
stability" "High agricultural
intensity"
"2768" "Beetles
(n = 115)" 462 "Low_More_High" 44 49 "B" "Less wooded
landscape" "More historical
stability" "High agricultural
intensity"
"2769" "Beetles
(n = 115)" 462 "High_Less_High" 68 49 "C" "More wooded
landscape" "Less historical
stability" "High agricultural
intensity"
"2770" "Beetles
(n = 115)" 462 "High_More_High" 36 49 "D" "More wooded
landscape" "More historical
stability" "High agricultural
intensity"
"2771" "Beetles
(n = 115)" 462 "High_Less_Low" 82 49 "E" "More wooded
landscape" "Less historical
stability" "Low agricultural
intensity"
"2772" "Beetles
(n = 115)" 462 "High_More_Low" 47 49 "F" "More wooded
landscape" "More historical
stability" "Low agricultural
intensity"
"2773" "Beetles
(n = 115)" 463 "Low_Less_High" 82 61 "A" "Less wooded
landscape" "Less historical
stability" "High agricultural
intensity"
"2774" "Beetles
(n = 115)" 463 "Low_More_High" 51 61 "B" "Less wooded
landscape" "More historical
stability" "High agricultural
intensity"
"2775" "Beetles
(n = 115)" 463 "High_Less_High" 79 61 "C" "More wooded
landscape" "Less historical
stability" "High agricultural
intensity"
"2776" "Beetles
(n = 115)" 463 "High_More_High" 47 61 "D" "More wooded
landscape" "More historical
stability" "High agricultural
intensity"
"2777" "Beetles
(n = 115)" 463 "High_Less_Low" 82 61 "E" "More wooded
landscape" "Less historical
stability" "Low agricultural
intensity"
"2778" "Beetles
(n = 115)" 463 "High_More_Low" 49 61 "F" "More wooded
landscape" "More historical
stability" "Low agricultural
intensity"
"2779" "Beetles
(n = 115)" 464 "Low_Less_High" 85 60 "A" "Less wooded
landscape" "Less historical
stability" "High agricultural
intensity"
"2780" "Beetles
(n = 115)" 464 "Low_More_High" 52 60 "B" "Less wooded
landscape" "More historical
stability" "High agricultural
intensity"
"2781" "Beetles
(n = 115)" 464 "High_Less_High" 86 60 "C" "More wooded
landscape" "Less historical
stability" "High agricultural
intensity"
"2782" "Beetles
(n = 115)" 464 "High_More_High" 54 60 "D" "More wooded
landscape" "More historical
stability" "High agricultural
intensity"
"2783" "Beetles
(n = 115)" 464 "High_Less_Low" 76 60 "E" "More wooded
landscape" "Less historical
stability" "Low agricultural
intensity"
"2784" "Beetles
(n = 115)" 464 "High_More_Low" 46 60 "F" "More wooded
landscape" "More historical
stability" "Low agricultural
intensity"
"2785" "Beetles
(n = 115)" 465 "Low_Less_High" 76 59 "A" "Less wooded
landscape" "Less historical
stability" "High agricultural
intensity"
"2786" "Beetles
(n = 115)" 465 "Low_More_High" 58 59 "B" "Less wooded
landscape" "More historical
stability" "High agricultural
intensity"
"2787" "Beetles
(n = 115)" 465 "High_Less_High" 86 59 "C" "More wooded
landscape" "Less historical
stability" "High agricultural
intensity"
"2788" "Beetles
(n = 115)" 465 "High_More_High" 68 59 "D" "More wooded
landscape" "More historical
stability" "High agricultural
intensity"
"2789" "Beetles
(n = 115)" 465 "High_Less_Low" 83 59 "E" "More wooded
landscape" "Less historical
stability" "Low agricultural
intensity"
"2790" "Beetles
(n = 115)" 465 "High_More_Low" 55 59 "F" "More wooded
landscape" "More historical
stability" "Low agricultural
intensity"
"2791" "Beetles
(n = 115)" 466 "Low_Less_High" 82 61 "A" "Less wooded
landscape" "Less historical
stability" "High agricultural
intensity"
"2792" "Beetles
(n = 115)" 466 "Low_More_High" 59 61 "B" "Less wooded
landscape" "More historical
stability" "High agricultural
intensity"
"2793" "Beetles
(n = 115)" 466 "High_Less_High" 90 61 "C" "More wooded
landscape" "Less historical
stability" "High agricultural
intensity"
"2794" "Beetles
(n = 115)" 466 "High_More_High" 66 61 "D" "More wooded
landscape" "More historical
stability" "High agricultural
intensity"
"2795" "Beetles
(n = 115)" 466 "High_Less_Low" 79 61 "E" "More wooded
landscape" "Less historical
stability" "Low agricultural
intensity"
"2796" "Beetles
(n = 115)" 466 "High_More_Low" 65 61 "F" "More wooded
landscape" "More historical
stability" "Low agricultural
intensity"
"2797" "Beetles
(n = 115)" 467 "Low_Less_High" 78 64 "A" "Less wooded
landscape" "Less historical
stability" "High agricultural
intensity"
"2798" "Beetles
(n = 115)" 467 "Low_More_High" 55 64 "B" "Less wooded
landscape" "More historical
stability" "High agricultural
intensity"
"2799" "Beetles
(n = 115)" 467 "High_Less_High" 84 64 "C" "More wooded
landscape" "Less historical
stability" "High agricultural
intensity"
"2800" "Beetles
(n = 115)" 467 "High_More_High" 62 64 "D" "More wooded
landscape" "More historical
stability" "High agricultural
intensity"
"2801" "Beetles
(n = 115)" 467 "High_Less_Low" 77 64 "E" "More wooded
landscape" "Less historical
stability" "Low agricultural
intensity"
"2802" "Beetles
(n = 115)" 467 "High_More_Low" 61 64 "F" "More wooded
landscape" "More historical
stability" "Low agricultural
intensity"
"2803" "Beetles
(n = 115)" 468 "Low_Less_High" 87 60 "A" "Less wooded
landscape" "Less historical
stability" "High agricultural
intensity"
"2804" "Beetles
(n = 115)" 468 "Low_More_High" 41 60 "B" "Less wooded
landscape" "More historical
stability" "High agricultural
intensity"
"2805" "Beetles
(n = 115)" 468 "High_Less_High" 83 60 "C" "More wooded
landscape" "Less historical
stability" "High agricultural
intensity"
"2806" "Beetles
(n = 115)" 468 "High_More_High" 61 60 "D" "More wooded
landscape" "More historical
stability" "High agricultural
intensity"
"2807" "Beetles
(n = 115)" 468 "High_Less_Low" 84 60 "E" "More wooded
landscape" "Less historical
stability" "Low agricultural
intensity"
"2808" "Beetles
(n = 115)" 468 "High_More_Low" 65 60 "F" "More wooded
landscape" "More historical
stability" "Low agricultural
intensity"
"2809" "Beetles
(n = 115)" 469 "Low_Less_High" 95 68 "A" "Less wooded
landscape" "Less historical
stability" "High agricultural
intensity"
"2810" "Beetles
(n = 115)" 469 "Low_More_High" 49 68 "B" "Less wooded
landscape" "More historical
stability" "High agricultural
intensity"
"2811" "Beetles
(n = 115)" 469 "High_Less_High" 93 68 "C" "More wooded
landscape" "Less historical
stability" "High agricultural
intensity"
"2812" "Beetles
(n = 115)" 469 "High_More_High" 57 68 "D" "More wooded
landscape" "More historical
stability" "High agricultural
intensity"
"2813" "Beetles
(n = 115)" 469 "High_Less_Low" 79 68 "E" "More wooded
landscape" "Less historical
stability" "Low agricultural
intensity"
"2814" "Beetles
(n = 115)" 469 "High_More_Low" 54 68 "F" "More wooded
landscape" "More historical
stability" "Low agricultural
intensity"
"2815" "Beetles
(n = 115)" 470 "Low_Less_High" 82 66 "A" "Less wooded
landscape" "Less historical
stability" "High agricultural
intensity"
"2816" "Beetles
(n = 115)" 470 "Low_More_High" 44 66 "B" "Less wooded
landscape" "More historical
stability" "High agricultural
intensity"
"2817" "Beetles
(n = 115)" 470 "High_Less_High" 87 66 "C" "More wooded
landscape" "Less historical
stability" "High agricultural
intensity"
"2818" "Beetles
(n = 115)" 470 "High_More_High" 49 66 "D" "More wooded
landscape" "More historical
stability" "High agricultural
intensity"
"2819" "Beetles
(n = 115)" 470 "High_Less_Low" 87 66 "E" "More wooded
landscape" "Less historical
stability" "Low agricultural
intensity"
"2820" "Beetles
(n = 115)" 470 "High_More_Low" 50 66 "F" "More wooded
landscape" "More historical
stability" "Low agricultural
intensity"
"2821" "Beetles
(n = 115)" 471 "Low_Less_High" 84 49 "A" "Less wooded
landscape" "Less historical
stability" "High agricultural
intensity"
"2822" "Beetles
(n = 115)" 471 "Low_More_High" 45 49 "B" "Less wooded
landscape" "More historical
stability" "High agricultural
intensity"
"2823" "Beetles
(n = 115)" 471 "High_Less_High" 88 49 "C" "More wooded
landscape" "Less historical
stability" "High agricultural
intensity"
"2824" "Beetles
(n = 115)" 471 "High_More_High" 54 49 "D" "More wooded
landscape" "More historical
stability" "High agricultural
intensity"
"2825" "Beetles
(n = 115)" 471 "High_Less_Low" 92 49 "E" "More wooded
landscape" "Less historical
stability" "Low agricultural
intensity"
"2826" "Beetles
(n = 115)" 471 "High_More_Low" 54 49 "F" "More wooded
landscape" "More historical
stability" "Low agricultural
intensity"
"2827" "Beetles
(n = 115)" 472 "Low_Less_High" 85 59 "A" "Less wooded
landscape" "Less historical
stability" "High agricultural
intensity"
"2828" "Beetles
(n = 115)" 472 "Low_More_High" 46 59 "B" "Less wooded
landscape" "More historical
stability" "High agricultural
intensity"
"2829" "Beetles
(n = 115)" 472 "High_Less_High" 84 59 "C" "More wooded
landscape" "Less historical
stability" "High agricultural
intensity"
"2830" "Beetles
(n = 115)" 472 "High_More_High" 49 59 "D" "More wooded
landscape" "More historical
stability" "High agricultural
intensity"
"2831" "Beetles
(n = 115)" 472 "High_Less_Low" 85 59 "E" "More wooded
landscape" "Less historical
stability" "Low agricultural
intensity"
"2832" "Beetles
(n = 115)" 472 "High_More_Low" 42 59 "F" "More wooded
landscape" "More historical
stability" "Low agricultural
intensity"
"2833" "Beetles
(n = 115)" 473 "Low_Less_High" 68 58 "A" "Less wooded
landscape" "Less historical
stability" "High agricultural
intensity"
"2834" "Beetles
(n = 115)" 473 "Low_More_High" 47 58 "B" "Less wooded
landscape" "More historical
stability" "High agricultural
intensity"
"2835" "Beetles
(n = 115)" 473 "High_Less_High" 78 58 "C" "More wooded
landscape" "Less historical
stability" "High agricultural
intensity"
"2836" "Beetles
(n = 115)" 473 "High_More_High" 56 58 "D" "More wooded
landscape" "More historical
stability" "High agricultural
intensity"
"2837" "Beetles
(n = 115)" 473 "High_Less_Low" 87 58 "E" "More wooded
landscape" "Less historical
stability" "Low agricultural
intensity"
"2838" "Beetles
(n = 115)" 473 "High_More_Low" 52 58 "F" "More wooded
landscape" "More historical
stability" "Low agricultural
intensity"
"2839" "Beetles
(n = 115)" 474 "Low_Less_High" 77 58 "A" "Less wooded
landscape" "Less historical
stability" "High agricultural
intensity"
"2840" "Beetles
(n = 115)" 474 "Low_More_High" 41 58 "B" "Less wooded
landscape" "More historical
stability" "High agricultural
intensity"
"2841" "Beetles
(n = 115)" 474 "High_Less_High" 83 58 "C" "More wooded
landscape" "Less historical
stability" "High agricultural
intensity"
"2842" "Beetles
(n = 115)" 474 "High_More_High" 54 58 "D" "More wooded
landscape" "More historical
stability" "High agricultural
intensity"
"2843" "Beetles
(n = 115)" 474 "High_Less_Low" 92 58 "E" "More wooded
landscape" "Less historical
stability" "Low agricultural
intensity"
"2844" "Beetles
(n = 115)" 474 "High_More_Low" 60 58 "F" "More wooded
landscape" "More historical
stability" "Low agricultural
intensity"
"2845" "Beetles
(n = 115)" 475 "Low_Less_High" 76 59 "A" "Less wooded
landscape" "Less historical
stability" "High agricultural
intensity"
"2846" "Beetles
(n = 115)" 475 "Low_More_High" 42 59 "B" "Less wooded
landscape" "More historical
stability" "High agricultural
intensity"
"2847" "Beetles
(n = 115)" 475 "High_Less_High" 86 59 "C" "More wooded
landscape" "Less historical
stability" "High agricultural
intensity"
"2848" "Beetles
(n = 115)" 475 "High_More_High" 56 59 "D" "More wooded
landscape" "More historical
stability" "High agricultural
intensity"
"2849" "Beetles
(n = 115)" 475 "High_Less_Low" 82 59 "E" "More wooded
landscape" "Less historical
stability" "Low agricultural
intensity"
"2850" "Beetles
(n = 115)" 475 "High_More_Low" 55 59 "F" "More wooded
landscape" "More historical
stability" "Low agricultural
intensity"
"2851" "Beetles
(n = 115)" 476 "Low_Less_High" 68 49 "A" "Less wooded
landscape" "Less historical
stability" "High agricultural
intensity"
"2852" "Beetles
(n = 115)" 476 "Low_More_High" 42 49 "B" "Less wooded
landscape" "More historical
stability" "High agricultural
intensity"
"2853" "Beetles
(n = 115)" 476 "High_Less_High" 82 49 "C" "More wooded
landscape" "Less historical
stability" "High agricultural
intensity"
"2854" "Beetles
(n = 115)" 476 "High_More_High" 47 49 "D" "More wooded
landscape" "More historical
stability" "High agricultural
intensity"
"2855" "Beetles
(n = 115)" 476 "High_Less_Low" 85 49 "E" "More wooded
landscape" "Less historical
stability" "Low agricultural
intensity"
"2856" "Beetles
(n = 115)" 476 "High_More_Low" 50 49 "F" "More wooded
landscape" "More historical
stability" "Low agricultural
intensity"
"2857" "Beetles
(n = 115)" 477 "Low_Less_High" 73 53 "A" "Less wooded
landscape" "Less historical
stability" "High agricultural
intensity"
"2858" "Beetles
(n = 115)" 477 "Low_More_High" 38 53 "B" "Less wooded
landscape" "More historical
stability" "High agricultural
intensity"
"2859" "Beetles
(n = 115)" 477 "High_Less_High" 71 53 "C" "More wooded
landscape" "Less historical
stability" "High agricultural
intensity"
"2860" "Beetles
(n = 115)" 477 "High_More_High" 41 53 "D" "More wooded
landscape" "More historical
stability" "High agricultural
intensity"
"2861" "Beetles
(n = 115)" 477 "High_Less_Low" 73 53 "E" "More wooded
landscape" "Less historical
stability" "Low agricultural
intensity"
"2862" "Beetles
(n = 115)" 477 "High_More_Low" 47 53 "F" "More wooded
landscape" "More historical
stability" "Low agricultural
intensity"
"2863" "Beetles
(n = 115)" 478 "Low_Less_High" 78 51 "A" "Less wooded
landscape" "Less historical
stability" "High agricultural
intensity"
"2864" "Beetles
(n = 115)" 478 "Low_More_High" 39 51 "B" "Less wooded
landscape" "More historical
stability" "High agricultural
intensity"
"2865" "Beetles
(n = 115)" 478 "High_Less_High" 73 51 "C" "More wooded
landscape" "Less historical
stability" "High agricultural
intensity"
"2866" "Beetles
(n = 115)" 478 "High_More_High" 36 51 "D" "More wooded
landscape" "More historical
stability" "High agricultural
intensity"
"2867" "Beetles
(n = 115)" 478 "High_Less_Low" 70 51 "E" "More wooded
landscape" "Less historical
stability" "Low agricultural
intensity"
"2868" "Beetles
(n = 115)" 478 "High_More_Low" 33 51 "F" "More wooded
landscape" "More historical
stability" "Low agricultural
intensity"
"2869" "Beetles
(n = 115)" 479 "Low_Less_High" 84 49 "A" "Less wooded
landscape" "Less historical
stability" "High agricultural
intensity"
"2870" "Beetles
(n = 115)" 479 "Low_More_High" 42 49 "B" "Less wooded
landscape" "More historical
stability" "High agricultural
intensity"
"2871" "Beetles
(n = 115)" 479 "High_Less_High" 78 49 "C" "More wooded
landscape" "Less historical
stability" "High agricultural
intensity"
"2872" "Beetles
(n = 115)" 479 "High_More_High" 45 49 "D" "More wooded
landscape" "More historical
stability" "High agricultural
intensity"
"2873" "Beetles
(n = 115)" 479 "High_Less_Low" 68 49 "E" "More wooded
landscape" "Less historical
stability" "Low agricultural
intensity"
"2874" "Beetles
(n = 115)" 479 "High_More_Low" 37 49 "F" "More wooded
landscape" "More historical
stability" "Low agricultural
intensity"
"2875" "Beetles
(n = 115)" 480 "Low_Less_High" 81 58 "A" "Less wooded
landscape" "Less historical
stability" "High agricultural
intensity"
"2876" "Beetles
(n = 115)" 480 "Low_More_High" 38 58 "B" "Less wooded
landscape" "More historical
stability" "High agricultural
intensity"
"2877" "Beetles
(n = 115)" 480 "High_Less_High" 75 58 "C" "More wooded
landscape" "Less historical
stability" "High agricultural
intensity"
"2878" "Beetles
(n = 115)" 480 "High_More_High" 41 58 "D" "More wooded
landscape" "More historical
stability" "High agricultural
intensity"
"2879" "Beetles
(n = 115)" 480 "High_Less_Low" 77 58 "E" "More wooded
landscape" "Less historical
stability" "Low agricultural
intensity"
"2880" "Beetles
(n = 115)" 480 "High_More_Low" 45 58 "F" "More wooded
landscape" "More historical
stability" "Low agricultural
intensity"
"2881" "Beetles
(n = 115)" 481 "Low_Less_High" 80 55 "A" "Less wooded
landscape" "Less historical
stability" "High agricultural
intensity"
"2882" "Beetles
(n = 115)" 481 "Low_More_High" 38 55 "B" "Less wooded
landscape" "More historical
stability" "High agricultural
intensity"
"2883" "Beetles
(n = 115)" 481 "High_Less_High" 83 55 "C" "More wooded
landscape" "Less historical
stability" "High agricultural
intensity"
"2884" "Beetles
(n = 115)" 481 "High_More_High" 52 55 "D" "More wooded
landscape" "More historical
stability" "High agricultural
intensity"
"2885" "Beetles
(n = 115)" 481 "High_Less_Low" 79 55 "E" "More wooded
landscape" "Less historical
stability" "Low agricultural
intensity"
"2886" "Beetles
(n = 115)" 481 "High_More_Low" 51 55 "F" "More wooded
landscape" "More historical
stability" "Low agricultural
intensity"
"2887" "Beetles
(n = 115)" 482 "Low_Less_High" 76 50 "A" "Less wooded
landscape" "Less historical
stability" "High agricultural
intensity"
"2888" "Beetles
(n = 115)" 482 "Low_More_High" 47 50 "B" "Less wooded
landscape" "More historical
stability" "High agricultural
intensity"
"2889" "Beetles
(n = 115)" 482 "High_Less_High" 90 50 "C" "More wooded
landscape" "Less historical
stability" "High agricultural
intensity"
"2890" "Beetles
(n = 115)" 482 "High_More_High" 73 50 "D" "More wooded
[truncated: 67,622,635 more chars]
