# Supplementary material for: Spillovers and legacies of land management on temperate woodland biodiversity
Source: Nat Ecol Evol. 2025 Apr 23;9(6):1009–20. doi: 10.1038/s41559-025-02688-6 (PMC12148928; doi:10.1038/s41559-025-02688-6)
Supplement: Supplementary file 9 — Statistical source data. [file 41559_2025_2688_MOESM9_ESM.txt]

"Taxon" "Variable" "Site" "Iteration.Site" "MDS1" "MDS2" "MDS3" "Category"
"1" "Beetles" "Spatiotemporal" "1" "1768_Site.1.occ" 0.0143906859167574 -0.0194685685734487 0.0121609143773298 "Low_Less_High"
"2" "Beetles" "Spatiotemporal" "1" "818_Site.1.occ" 0.195620161895722 -0.247565082455457 0.134457950621009 "Low_Less_High"
"3" "Beetles" "Spatiotemporal" "1" "1654_Site.1.occ" 0.156701462896453 -0.185106069579983 -0.154676487370407 "Low_Less_High"
"4" "Beetles" "Spatiotemporal" "1" "10957_Site.1.occ" 0.122915464592693 -0.193776125955291 -0.0820294432136697 "Low_Less_High"
"5" "Beetles" "Spatiotemporal" "1" "9585_Site.1.occ" 0.252410173329252 -0.137133265756942 0.0221329499901186 "Low_Less_High"
"6" "Beetles" "Spatiotemporal" "1" "9221_Site.1.occ" -0.0339971547986615 -0.246940250485881 -0.294171160783262 "Low_Less_High"
"7" "Beetles" "Spatiotemporal" "1" "12516_Site.1.occ" 0.357995882726965 -0.0850694750502431 0.126119675893996 "Low_Less_High"
"8" "Beetles" "Spatiotemporal" "1" "9277_Site.1.occ" -0.0230906999144448 -0.211561704328657 -0.0655044325385192 "Low_Less_High"
"9" "Beetles" "Spatiotemporal" "1" "8120_Site.1.occ" 0.0632028117808369 -0.0172606782725529 0.0138449708792861 "Low_Less_High"
"10" "Beetles" "Spatiotemporal" "1" "14343_Site.1.occ" 0.0744098141685003 -0.377491092769988 -0.0980146484589943 "Low_Less_High"
"11" "Beetles" "Spatiotemporal" "1" "18737_Site.1.occ" 0.0876716734827138 0.0128604112506979 0.0325922386365523 "Low_Less_High"
"12" "Beetles" "Spatiotemporal" "1" "8790_Site.1.occ" 0.105075542079725 -0.0293523481437681 0.050494339066781 "Low_Less_High"
"13" "Beetles" "Spatiotemporal" "1" "4413_Site.1.occ" 0.141576003724944 -0.0136364995624351 -0.0115465559540956 "Low_Less_High"
"14" "Beetles" "Spatiotemporal" "1" "7561_Site.1.occ" -0.00495411586959678 -0.282390291877649 0.164316087067441 "Low_Less_High"
"15" "Beetles" "Spatiotemporal" "1" "14287_Site.1.occ" 0.156120798410962 -0.0823638357086052 -0.046578658641651 "Low_Less_High"
"16" "Beetles" "Spatiotemporal" "1" "3555_Site.1.occ" 0.110115168254907 -0.0115461564631943 0.0367653864222629 "Low_Less_High"
"17" "Beetles" "Spatiotemporal" "1" "6952_Site.1.occ" 0.129970258670755 -0.0291834268503294 -0.014722787243475 "Low_Less_High"
"18" "Beetles" "Spatiotemporal" "1" "15537_Site.1.occ" 0.187387386253386 -0.107613210006829 -0.0207585848313946 "Low_Less_High"
"19" "Beetles" "Spatiotemporal" "1" "11034_Site.1.occ" 0.121925162016042 -0.0664622041195749 0.00309769447527242 "Low_Less_High"
"20" "Beetles" "Spatiotemporal" "1" "4243_Site.1.occ" 0.0763301278145869 -0.0210748801286662 -0.144142899817098 "Low_Less_High"
"21" "Beetles" "Spatiotemporal" "1" "15209_Site.1.occ" 0.0426605525491268 -0.0446658483473619 0.0365169748703235 "Low_Less_High"
"22" "Beetles" "Spatiotemporal" "1" "8236_Site.1.occ" 0.00614556771196675 -0.0557520721933234 -0.0253250630658236 "Low_Less_High"
"23" "Beetles" "Spatiotemporal" "1" "109_Site.1.occ" 0.0207351698373805 -0.0554654533304004 -0.0303185022555625 "Low_Less_High"
"24" "Beetles" "Spatiotemporal" "1" "4328_Site.1.occ" -0.0415227131585126 -0.0773487246209794 -0.0317935752321952 "Low_Less_High"
"25" "Beetles" "Spatiotemporal" "1" "14279_Site.1.occ" 0.00664220076609472 0.134341323276596 0.0803823260504069 "Low_Less_High"
"26" "Beetles" "Spatiotemporal" "1" "11140_Site.1.occ" -0.0404083496760502 -0.162995424078977 0.0818501161328368 "Low_Less_High"
"27" "Beetles" "Spatiotemporal" "1" "19177_Site.1.occ" 0.33331511794019 -0.198126272423542 -0.1354096077393 "Low_Less_High"
"28" "Beetles" "Spatiotemporal" "1" "6247_Site.1.occ" 0.114046018534905 -0.0668161070902431 -0.101854603090593 "Low_Less_High"
"29" "Beetles" "Spatiotemporal" "1" "13069_Site.1.occ" 0.250474283067618 -0.0491821004447785 -0.185946531824128 "Low_Less_High"
"30" "Beetles" "Spatiotemporal" "1" "3079_Site.1.occ" 0.113915498216834 -0.221483453951166 -0.147961278884412 "Low_Less_High"
"31" "Beetles" "Spatiotemporal" "1" "18688_Site.1.occ" 0.129288663345171 -0.00654164712938516 0.0406783784531935 "Low_Less_High"
"32" "Beetles" "Spatiotemporal" "1" "16336_Site.1.occ" 0.123348400637394 -0.0494440951712832 0.0283866208745462 "Low_Less_High"
"33" "Beetles" "Spatiotemporal" "1" "9647_Site.1.occ" 0.1167761701991 -0.113976773909455 0.0660320678488524 "Low_Less_High"
"34" "Beetles" "Spatiotemporal" "1" "7002_Site.1.occ" 0.150573699072311 -0.0565667916603405 -0.0263495019429374 "Low_Less_High"
"35" "Beetles" "Spatiotemporal" "1" "6194_Site.1.occ" 0.0767756505176657 0.0560702931626679 0.0812442522785758 "Low_Less_High"
"36" "Beetles" "Spatiotemporal" "1" "7717_Site.1.occ" 0.132251685575129 -0.0672158827905498 -0.262880890991961 "Low_Less_High"
"37" "Beetles" "Spatiotemporal" "1" "12098_Site.1.occ" 0.0651439960057168 -0.294006203920678 0.0940305299921454 "Low_Less_High"
"38" "Beetles" "Spatiotemporal" "1" "13187_Site.1.occ" 0.104597951405674 -0.362823913164625 -0.026072142394363 "Low_Less_High"
"39" "Beetles" "Spatiotemporal" "1" "5278_Site.1.occ" 0.0615002316740615 0.00819404717847247 0.0782100301965729 "Low_Less_High"
"40" "Beetles" "Spatiotemporal" "1" "4764_Site.1.occ" 0.222759684367185 -0.0888823768809071 0.0689702186430145 "Low_Less_High"
"41" "Beetles" "Spatiotemporal" "1" "16795_Site.1.occ" 0.2127490772764 -0.0646296072980432 0.0778575051928039 "Low_Less_High"
"42" "Beetles" "Spatiotemporal" "1" "15160_Site.1.occ" 0.0623475354786752 -0.0330337334378991 0.0403666732714612 "Low_Less_High"
"43" "Beetles" "Spatiotemporal" "1" "401_Site.1.occ" 0.161632735141605 -0.0868352802719956 0.0319731687494127 "Low_Less_High"
"44" "Beetles" "Spatiotemporal" "1" "10128_Site.1.occ" 0.134531420668638 -0.147248187298478 0.125736159962669 "Low_Less_High"
"45" "Beetles" "Spatiotemporal" "1" "14163_Site.1.occ" 0.213572412538777 -0.0867783612923155 0.0311232769378731 "Low_Less_High"
"46" "Beetles" "Spatiotemporal" "1" "1083_Site.1.occ" 0.195032827954579 -0.0993737296346563 -0.0422823217351992 "Low_Less_High"
"47" "Beetles" "Spatiotemporal" "1" "17942_Site.1.occ" 0.215521566684151 0.0422556358365533 0.0993219761510399 "Low_Less_High"
"48" "Beetles" "Spatiotemporal" "1" "19893_Site.1.occ" 0.027649391615889 -0.0490272684275164 0.00137854146399956 "Low_Less_High"
"49" "Beetles" "Spatiotemporal" "1" "19592_Site.1.occ" 0.114839486933347 -0.220015343209877 -0.0195156273922248 "Low_Less_High"
"50" "Beetles" "Spatiotemporal" "1" "10395_Site.1.occ" 0.0909050326464006 -0.0105092453838453 0.0119694704353128 "Low_Less_High"
"51" "Beetles" "Spatiotemporal" "1" "12679_Site.1.occ" 0.175542486030232 -0.0337297927767532 -0.0636617636205369 "Low_Less_High"
"52" "Beetles" "Spatiotemporal" "1" "1390_Site.1.occ" 0.324738432255795 0.02290416616191 -0.112042577440356 "Low_Less_High"
"53" "Beetles" "Spatiotemporal" "1" "4113_Site.1.occ" 0.253667538307315 -0.079281386847554 0.0228079998662152 "Low_Less_High"
"54" "Beetles" "Spatiotemporal" "1" "3296_Site.1.occ" 0.25943152331211 -0.107763283180158 -0.272469163219118 "Low_Less_High"
"55" "Beetles" "Spatiotemporal" "1" "3960_Site.1.occ" 0.137642314453697 -0.117831378293228 -0.066681896123815 "Low_Less_High"
"56" "Beetles" "Spatiotemporal" "1" "13900_Site.1.occ" 0.107038153575105 -0.00705740986550707 -0.0337112835736703 "Low_Less_High"
"57" "Beetles" "Spatiotemporal" "1" "6950_Site.1.occ" 0.294258859866071 -0.0323928010945777 -0.00452623659304075 "Low_Less_High"
"58" "Beetles" "Spatiotemporal" "1" "19991_Site.1.occ" 0.224624849154959 -0.00293010712074402 0.0609395059393443 "Low_Less_High"
"59" "Beetles" "Spatiotemporal" "1" "12763_Site.1.occ" 0.0299902676709298 -0.10254790973187 0.109926212079781 "Low_Less_High"
"60" "Beetles" "Spatiotemporal" "1" "5596_Site.1.occ" 0.090459446915629 -0.166528897142042 -0.0130547762831983 "Low_Less_High"
"61" "Beetles" "Spatiotemporal" "1" "7878_Site.1.occ" 0.112261516407875 -0.0312424309186943 -0.00341380477112322 "Low_Less_High"
"62" "Beetles" "Spatiotemporal" "1" "1607_Site.1.occ" 0.337293992042431 -0.15574737214869 0.0257082670386264 "Low_Less_High"
"63" "Beetles" "Spatiotemporal" "1" "5583_Site.1.occ" 0.138964347801872 -0.00651779500932607 -0.060747865324718 "Low_Less_High"
"64" "Beetles" "Spatiotemporal" "1" "15130_Site.1.occ" 0.114906024503866 0.00125816795619778 0.0418240228396474 "Low_Less_High"
"65" "Beetles" "Spatiotemporal" "1" "16098_Site.1.occ" 0.16594696144667 -0.170993551825073 0.209458076689484 "Low_Less_High"
"66" "Beetles" "Spatiotemporal" "1" "12208_Site.1.occ" 0.120648165898165 -0.0108218151095826 0.0999710207879296 "Low_Less_High"
"67" "Beetles" "Spatiotemporal" "1" "16524_Site.1.occ" 0.298841709704902 -0.060263315347776 0.150449814723436 "Low_Less_High"
"68" "Beetles" "Spatiotemporal" "1" "11953_Site.1.occ" -0.142833213090585 -0.261996339754983 0.0145284347574028 "Low_Less_High"
"69" "Beetles" "Spatiotemporal" "1" "13479_Site.1.occ" 0.10693409666973 -0.151398333599937 0.0415585423665604 "Low_Less_High"
"70" "Beetles" "Spatiotemporal" "1" "16919_Site.1.occ" 0.125915756459988 -0.151684182410683 -0.0811196374305685 "Low_Less_High"
"71" "Beetles" "Spatiotemporal" "1" "3364_Site.1.occ" 0.416810854112783 -0.0924237046275877 0.0310029157487602 "Low_Less_High"
"72" "Beetles" "Spatiotemporal" "1" "6243_Site.1.occ" 0.131106067314177 -0.0601802597468253 0.050184065698792 "Low_Less_High"
"73" "Beetles" "Spatiotemporal" "1" "6862_Site.1.occ" 0.150925486892798 -0.0588167333767431 -0.10922327397951 "Low_Less_High"
"74" "Beetles" "Spatiotemporal" "1" "1871_Site.1.occ" 0.239653382628927 -0.0762895581632913 -0.293952150617186 "Low_Less_High"
"75" "Beetles" "Spatiotemporal" "1" "769_Site.1.occ" 0.0983933024664354 0.00723944163359016 -0.00821155709774867 "Low_Less_High"
"76" "Beetles" "Spatiotemporal" "1" "18281_Site.1.occ" 0.170979689593776 -0.202339079860296 0.00710288940373389 "Low_Less_High"
"77" "Beetles" "Spatiotemporal" "1" "11123_Site.1.occ" 0.0429456151785356 -0.103992571678927 0.0303700227068581 "Low_Less_High"
"78" "Beetles" "Spatiotemporal" "1" "3243_Site.1.occ" 0.126626195347931 0.120615671751937 0.100858121931976 "Low_Less_High"
"79" "Beetles" "Spatiotemporal" "1" "1672_Site.1.occ" 0.279686242140123 -0.271369616540848 -0.0136290590799917 "Low_Less_High"
"80" "Beetles" "Spatiotemporal" "1" "1190_Site.1.occ" 0.21035749004756 0.165055844127355 -0.216866707842211 "Low_Less_High"
"81" "Beetles" "Spatiotemporal" "1" "8526_Site.1.occ" 0.198478375610173 0.0334596845356269 -0.0908150208552896 "Low_Less_High"
"82" "Beetles" "Spatiotemporal" "1" "5535_Site.1.occ" 0.251765746673661 0.166341050615686 0.0982622433677877 "Low_Less_High"
"83" "Beetles" "Spatiotemporal" "1" "1444_Site.1.occ" 0.221682586941957 -0.164716783374994 -0.0799435641053217 "Low_Less_High"
"84" "Beetles" "Spatiotemporal" "1" "2537_Site.1.occ" 0.0483078959473818 -0.042762894724448 0.0794678421448706 "Low_Less_High"
"85" "Beetles" "Spatiotemporal" "1" "5867_Site.1.occ" 0.265003520322936 -0.255694060115641 0.0138366851509348 "Low_Less_High"
"86" "Beetles" "Spatiotemporal" "1" "10590_Site.1.occ" 0.331689785859467 -0.150492716793802 0.0497389626204876 "Low_Less_High"
"87" "Beetles" "Spatiotemporal" "1" "19546_Site.1.occ" 0.233095944960874 -0.0994324296446618 0.0807181251159814 "Low_Less_High"
"88" "Beetles" "Spatiotemporal" "1" "17625_Site.1.occ" 0.105199792652507 0.0510056957754064 -0.0461001248852627 "Low_Less_High"
"89" "Beetles" "Spatiotemporal" "1" "16837_Site.1.occ" 0.211521978984287 -0.305429235880813 -0.0442620661337737 "Low_Less_High"
"90" "Beetles" "Spatiotemporal" "1" "9319_Site.1.occ" 0.174601857364845 -0.173848796880487 0.0460487536214072 "Low_Less_High"
"91" "Beetles" "Spatiotemporal" "1" "1252_Site.1.occ" 0.043941497979185 -0.00685162102180063 -0.00527090221870226 "Low_Less_High"
"92" "Beetles" "Spatiotemporal" "1" "11061_Site.1.occ" 0.249673489021567 -0.103644318473233 -0.138940707636774 "Low_Less_High"
"93" "Beetles" "Spatiotemporal" "1" "7167_Site.1.occ" -0.193511565805857 0.160977973022314 0.112477718968601 "Low_Less_High"
"94" "Beetles" "Spatiotemporal" "1" "11548_Site.1.occ" 0.0161941360987888 -0.0293518926865332 -0.127239421973465 "Low_Less_High"
"95" "Beetles" "Spatiotemporal" "1" "13817_Site.1.occ" 0.0782279012340509 0.128620431231517 0.284679803248322 "Low_Less_High"
"96" "Beetles" "Spatiotemporal" "1" "10903_Site.1.occ" -0.0111979787113289 -0.0718174890194915 -0.131614591198916 "Low_Less_High"
"97" "Beetles" "Spatiotemporal" "1" "2982_Site.1.occ" 0.11271179931027 -0.156595891880006 0.0266446012205923 "Low_Less_High"
"98" "Beetles" "Spatiotemporal" "1" "4676_Site.1.occ" -0.0740786198614206 -0.383322511363756 -0.229891369304546 "Low_Less_High"
"99" "Beetles" "Spatiotemporal" "1" "15355_Site.1.occ" 0.0528204012037646 0.149133115741084 -0.0559567874708374 "Low_Less_High"
"100" "Beetles" "Spatiotemporal" "1" "6665_Site.1.occ" 0.116249593763755 -0.0221116166298329 0.0381160088819563 "Low_Less_High"
"101" "Beetles" "Spatiotemporal" "1" "6437_Site.1.occ" 0.145521993103458 -0.0401491397456816 0.175123532213921 "Low_Less_High"
"102" "Beetles" "Spatiotemporal" "1" "8962_Site.1.occ" -0.110822585390352 -0.0730152346563587 0.0381056479573074 "Low_Less_High"
"103" "Beetles" "Spatiotemporal" "1" "1530_Site.1.occ" 0.140159600501295 -0.0596612543952859 0.0367196267370737 "Low_Less_High"
"104" "Beetles" "Spatiotemporal" "1" "13996_Site.1.occ" 0.190418220053782 -0.0273155406661806 0.12822054279231 "Low_Less_High"
"105" "Beetles" "Spatiotemporal" "1" "16257_Site.1.occ" 0.273837758430552 -0.204904314311745 0.134219134276023 "Low_Less_High"
"106" "Beetles" "Spatiotemporal" "1" "16197_Site.1.occ" 0.21705941490293 0.0039942540473088 0.0586620010119292 "Low_Less_High"
"107" "Beetles" "Spatiotemporal" "1" "1455_Site.1.occ" 0.201533523591534 -0.0923052191129368 -0.00148625181330367 "Low_Less_High"
"108" "Beetles" "Spatiotemporal" "1" "16332_Site.1.occ" 0.0947127894186274 -0.0294423118875025 -0.161491745785964 "Low_Less_High"
"109" "Beetles" "Spatiotemporal" "1" "19358_Site.1.occ" 0.116137106933556 -0.0454240539247647 -0.00257719216252078 "Low_Less_High"
"110" "Beetles" "Spatiotemporal" "1" "3771_Site.1.occ" 0.346008471902607 -0.0284077900489287 -0.239393652076346 "Low_Less_High"
"111" "Beetles" "Spatiotemporal" "1" "8407_Site.1.occ" 0.199247823433285 0.0357608323686998 0.102328409602456 "Low_Less_High"
"112" "Beetles" "Spatiotemporal" "1" "5017_Site.1.occ" 0.23723428125126 -0.00224033534532575 0.178725045032062 "Low_Less_High"
"113" "Beetles" "Spatiotemporal" "1" "11358_Site.1.occ" 0.192521666712368 -0.0676988188354723 -0.0888564321073014 "Low_Less_High"
"114" "Beetles" "Spatiotemporal" "1" "16779_Site.1.occ" 0.0590625069882937 -6.52708210012885e-05 0.0132735636313544 "Low_Less_High"
"115" "Beetles" "Spatiotemporal" "1" "18648_Site.1.occ" -0.00841953884629002 -0.000784610407392787 -0.020143448557831 "Low_Less_High"
"116" "Beetles" "Spatiotemporal" "1" "4774_Site.1.occ" 0.111500008378038 -0.0273952747667924 -0.00465788077301022 "Low_Less_High"
"117" "Beetles" "Spatiotemporal" "1" "9086_Site.1.occ" 0.103372881397276 0.00535279012754907 0.0942525436352078 "Low_Less_High"
"118" "Beetles" "Spatiotemporal" "1" "4405_Site.1.occ" 0.143849024548241 -0.0753444937464294 0.0721914207283908 "Low_Less_High"
"119" "Beetles" "Spatiotemporal" "1" "8618_Site.1.occ" 0.157838363262137 -0.268171293589628 -0.0555305105972225 "Low_Less_High"
"120" "Beetles" "Spatiotemporal" "1" "5444_Site.1.occ" 0.121170572884041 -0.0169801316641392 0.0205016104946098 "Low_Less_High"
"121" "Beetles" "Spatiotemporal" "1" "7241_Site.1.occ" 0.13120214644753 -0.0271206887910712 0.0103421323620639 "Low_Less_High"
"122" "Beetles" "Spatiotemporal" "1" "12245_Site.1.occ" 0.0986760536458757 -0.0513775361349187 0.0165411104291213 "Low_Less_High"
"123" "Beetles" "Spatiotemporal" "1" "14462_Site.1.occ" 0.204455544869605 -0.113070351044705 -0.01997049544111 "Low_Less_High"
"124" "Beetles" "Spatiotemporal" "1" "8946_Site.1.occ" -0.376360304631173 -0.0639084332806363 -0.374335269027164 "Low_Less_High"
"125" "Beetles" "Spatiotemporal" "1" "14256_Site.1.occ" -0.0435056809737444 -0.0898461448757024 0.0622040968914236 "Low_Less_High"
"126" "Beetles" "Spatiotemporal" "1" "13354_Site.1.occ" 0.141108072810043 -0.064051300059843 -0.0193987725089833 "Low_Less_High"
"127" "Beetles" "Spatiotemporal" "1" "10280_Site.1.occ" 0.0857144325323527 -0.00359560626595448 -0.00243646199615794 "Low_Less_High"
"128" "Beetles" "Spatiotemporal" "1" "13237_Site.1.occ" 0.161803710137981 -0.286568207911367 0.352862558807133 "Low_Less_High"
"129" "Beetles" "Spatiotemporal" "1" "3630_Site.1.occ" 0.20818935556652 -0.00480680395442807 -0.163560700668164 "Low_Less_High"
"130" "Beetles" "Spatiotemporal" "1" "6304_Site.1.occ" -0.0477532354523194 0.00284547382523139 0.0203576491676436 "Low_Less_High"
"131" "Beetles" "Spatiotemporal" "1" "8181_Site.1.occ" -0.0506587321678631 -0.0837835309007713 -0.0458461401853613 "Low_Less_High"
"132" "Beetles" "Spatiotemporal" "1" "1760_Site.1.occ" 0.00929518958061141 -0.38524275888917 -0.0137744950411921 "Low_Less_High"
"133" "Beetles" "Spatiotemporal" "1" "8870_Site.1.occ" 0.191711366618145 0.0327221196577673 5.5418337735124e-05 "Low_Less_High"
"134" "Beetles" "Spatiotemporal" "1" "10805_Site.1.occ" 0.126487988872205 0.0582092819793789 -0.0804542412259001 "Low_Less_High"
"135" "Beetles" "Spatiotemporal" "1" "18532_Site.1.occ" 0.170742624705972 -0.0777364166214449 -0.00309686121664139 "Low_Less_High"
"136" "Beetles" "Spatiotemporal" "1" "14652_Site.1.occ" 0.130034771893934 -0.0221660732589786 0.0163036058918604 "Low_Less_High"
"137" "Beetles" "Spatiotemporal" "1" "8720_Site.1.occ" 0.0954133690719389 -0.0688495202178963 0.0376662768816678 "Low_Less_High"
"138" "Beetles" "Spatiotemporal" "1" "8747_Site.1.occ" 0.0866649569832735 0.0180803565643077 -0.157636412405044 "Low_Less_High"
"139" "Beetles" "Spatiotemporal" "1" "16210_Site.1.occ" 0.173980422490673 -0.000919286690189713 0.00838090535157807 "Low_Less_High"
"140" "Beetles" "Spatiotemporal" "1" "7884_Site.1.occ" 0.229855298272036 -0.0382219063781469 0.0476111737947982 "Low_Less_High"
"141" "Beetles" "Spatiotemporal" "1" "370_Site.1.occ" 0.143314598366135 -0.160830359190204 -0.112495614674482 "Low_Less_High"
"142" "Beetles" "Spatiotemporal" "1" "5622_Site.1.occ" 0.260776290331469 -0.0722983510461512 -0.0521093875336426 "Low_Less_High"
"143" "Beetles" "Spatiotemporal" "1" "14538_Site.1.occ" 0.0961299876358357 -0.0445933351479255 0.155497806923901 "Low_Less_High"
"144" "Beetles" "Spatiotemporal" "1" "1505_Site.1.occ" 0.0392535305816463 -0.186953510974398 -0.238040902038904 "Low_Less_High"
"145" "Beetles" "Spatiotemporal" "1" "6248_Site.1.occ" 0.228991149706106 -0.0451970400242957 -0.121801726101589 "Low_Less_High"
"146" "Beetles" "Spatiotemporal" "1" "2985_Site.1.occ" 0.131675078910285 -0.144047555590034 -0.0552591481862218 "Low_Less_High"
"147" "Beetles" "Spatiotemporal" "1" "3760_Site.1.occ" 0.126225672872008 -0.0400563882756218 0.0140345857780677 "Low_Less_High"
"148" "Beetles" "Spatiotemporal" "1" "12830_Site.1.occ" 0.208877142300747 -0.112095479634033 -0.0850620084098496 "Low_Less_High"
"149" "Beetles" "Spatiotemporal" "1" "11088_Site.1.occ" -0.0519876238685255 0.00743149103446972 0.161941504050976 "Low_Less_High"
"150" "Beetles" "Spatiotemporal" "1" "11217_Site.1.occ" 0.150554510682303 -0.0348471764044503 -0.0902037227329019 "Low_Less_High"
"151" "Beetles" "Spatiotemporal" "1" "11905_Site.1.occ" -0.0103009433381781 0.00705502518871482 0.015938750533058 "Low_Less_High"
"152" "Beetles" "Spatiotemporal" "1" "13556_Site.1.occ" 0.0678460023408925 -0.291101679397869 -0.0688932362352547 "Low_Less_High"
"153" "Beetles" "Spatiotemporal" "1" "7075_Site.1.occ" 0.158338393637695 0.00657417283837985 -0.0272625865652873 "Low_Less_High"
"154" "Beetles" "Spatiotemporal" "1" "567_Site.1.occ" 0.152677216241557 -0.314276931658364 -0.00539740380642668 "Low_Less_High"
"155" "Beetles" "Spatiotemporal" "1" "3140_Site.1.occ" 0.204772672755837 -0.410036810028124 -0.0130952815144516 "Low_Less_High"
"156" "Beetles" "Spatiotemporal" "1" "14905_Site.1.occ" 0.0531413805522953 0.0164293512890478 -0.0353565907209951 "Low_Less_High"
"157" "Beetles" "Spatiotemporal" "1" "13619_Site.1.occ" 0.122333247994003 -0.0649600330941967 -0.0734543197996928 "Low_Less_High"
"158" "Beetles" "Spatiotemporal" "1" "18476_Site.1.occ" 0.141833688524898 -0.166326880123241 0.0892408936015849 "Low_Less_High"
"159" "Beetles" "Spatiotemporal" "1" "613_Site.1.occ" 0.184520468127616 -0.0820481532719243 0.0207248702152684 "Low_Less_High"
"160" "Beetles" "Spatiotemporal" "1" "5200_Site.1.occ" 0.111790716311749 -0.0565642107061988 0.0234730480604577 "Low_Less_High"
"161" "Beetles" "Spatiotemporal" "1" "19301_Site.1.occ" -0.0191879092352535 -0.161650782016544 -0.230411564566197 "Low_Less_High"
"162" "Beetles" "Spatiotemporal" "1" "10434_Site.1.occ" 0.109566830618387 -0.218712108631161 0.061064773577656 "Low_Less_High"
"163" "Beetles" "Spatiotemporal" "1" "2640_Site.1.occ" 0.223181869826841 -0.214096742845787 0.0119685547065749 "Low_Less_High"
"164" "Beetles" "Spatiotemporal" "1" "14030_Site.1.occ" 0.121781241775477 -0.0803391245561932 -0.102445392463229 "Low_Less_High"
"165" "Beetles" "Spatiotemporal" "1" "9138_Site.1.occ" 0.0689145525458 -0.054137628381005 -0.113300527477069 "Low_Less_High"
"166" "Beetles" "Spatiotemporal" "1" "3274_Site.1.occ" 0.302256083146947 -0.0581472732904265 -0.189875899193684 "Low_Less_High"
"167" "Beetles" "Spatiotemporal" "1" "3619_Site.1.occ" 0.253442288279677 -0.0202317189143386 0.0911655247902592 "Low_Less_High"
"168" "Beetles" "Spatiotemporal" "1" "8563_Site.1.occ" 0.219680743689571 -0.153891280494834 0.0203190852915731 "Low_Less_High"
"169" "Beetles" "Spatiotemporal" "1" "19058_Site.1.occ" 0.144991464547957 -0.207817237629346 0.10385053689491 "Low_Less_High"
"170" "Beetles" "Spatiotemporal" "1" "15728_Site.1.occ" -0.0166985138917532 -0.0181735943525708 -0.133994399770705 "Low_Less_High"
"171" "Beetles" "Spatiotemporal" "1" "13762_Site.1.occ" 0.127991711999241 -0.0375801221958878 0.0196014397037124 "Low_Less_High"
"172" "Beetles" "Spatiotemporal" "1" "19325_Site.1.occ" -0.0143478923175998 0.0101814031166395 0.0994014754900411 "Low_Less_High"
"173" "Beetles" "Spatiotemporal" "1" "9073_Site.1.occ" 0.0678855204574267 -0.260279050453195 0.0269839012213589 "Low_Less_High"
"174" "Beetles" "Spatiotemporal" "1" "18795_Site.1.occ" 0.0794450783047366 -0.115553187444688 -0.00720050912172935 "Low_Less_High"
"175" "Beetles" "Spatiotemporal" "1" "19175_Site.1.occ" 0.271053661307937 -0.262549796275679 -0.100892185451293 "Low_Less_High"
"176" "Beetles" "Spatiotemporal" "1" "8104_Site.1.occ" 0.0435058162932168 -0.0965799410797868 0.116671267411098 "Low_Less_High"
"177" "Beetles" "Spatiotemporal" "1" "2138_Site.1.occ" 0.0456267273477217 -0.0332777422568418 0.0114124397840994 "Low_Less_High"
"178" "Beetles" "Spatiotemporal" "1" "15157_Site.1.occ" 0.0447420741279447 0.0671277271063358 0.0845202269977288 "Low_Less_High"
"179" "Beetles" "Spatiotemporal" "1" "10230_Site.1.occ" 0.183186526022603 -0.122697944102294 -0.245620706864179 "Low_Less_High"
"180" "Beetles" "Spatiotemporal" "1" "4615_Site.1.occ" 0.165911259449062 -0.191320168930993 -0.0819800611066759 "Low_Less_High"
"181" "Beetles" "Spatiotemporal" "1" "16347_Site.1.occ" 0.175706768234858 -0.0425565509350324 -0.040487869878494 "Low_Less_High"
"182" "Beetles" "Spatiotemporal" "1" "8061_Site.1.occ" 0.165221857449788 -0.0110332507268074 -0.0948925100168939 "Low_Less_High"
"183" "Beetles" "Spatiotemporal" "1" "16957_Site.1.occ" 0.175669838836138 0.00986425600020114 -0.0194355407137538 "Low_Less_High"
"184" "Beetles" "Spatiotemporal" "1" "14818_Site.1.occ" 0.208524968704381 -0.0987778901752519 0.0504291359289402 "Low_Less_High"
"185" "Beetles" "Spatiotemporal" "1" "14782_Site.1.occ" 0.116647345583348 -0.0248640975156233 -0.0126800850389836 "Low_Less_High"
"186" "Beetles" "Spatiotemporal" "1" "11857_Site.1.occ" 0.0600913640032301 -0.080267314842032 0.0419066621363349 "Low_Less_High"
"187" "Beetles" "Spatiotemporal" "1" "15784_Site.1.occ" 0.398846328066262 -0.120773727378286 0.0998476196430504 "Low_Less_High"
"188" "Beetles" "Spatiotemporal" "1" "17214_Site.1.occ" 0.280051175350045 -0.0566882179348547 0.109678140164199 "Low_Less_High"
"189" "Beetles" "Spatiotemporal" "1" "19753_Site.1.occ" 0.210447960972877 -0.411286164353846 -0.140900667772618 "Low_Less_High"
"190" "Beetles" "Spatiotemporal" "1" "2694_Site.1.occ" 0.19963133968932 -0.0742447071420681 0.0402428007694391 "Low_Less_High"
"191" "Beetles" "Spatiotemporal" "1" "10973_Site.1.occ" 0.473563916463157 0.143176493450289 -0.224657148261261 "Low_Less_High"
"192" "Beetles" "Spatiotemporal" "1" "16137_Site.1.occ" -0.0545049789596192 -0.129121020193976 0.294576767727709 "Low_Less_High"
"193" "Beetles" "Spatiotemporal" "1" "2301_Site.1.occ" 0.110007346235646 -0.141169506636389 0.0498895010794885 "Low_Less_High"
"194" "Beetles" "Spatiotemporal" "1" "11167_Site.1.occ" 0.0670762030287564 -0.0659338379872194 -0.0270851704713396 "Low_Less_High"
"195" "Beetles" "Spatiotemporal" "1" "10358_Site.1.occ" 0.0622882375353505 -0.048338287444115 0.0156860940080078 "Low_Less_High"
"196" "Beetles" "Spatiotemporal" "1" "14768_Site.1.occ" 0.300781677901314 -0.0573400886703272 0.0202257116056868 "Low_Less_High"
"197" "Beetles" "Spatiotemporal" "1" "14073_Site.1.occ" 0.116560761481635 -0.199521781142708 0.0595142259219441 "Low_Less_High"
"198" "Beetles" "Spatiotemporal" "1" "17996_Site.1.occ" 0.205892511889758 -0.0621686358586102 -0.0836727256249457 "Low_Less_High"
"199" "Beetles" "Spatiotemporal" "1" "4965_Site.1.occ" 0.0616836507142859 -0.0152030824419869 0.0175831730431233 "Low_Less_High"
"200" "Beetles" "Spatiotemporal" "1" "5584_Site.1.occ" 0.111459419670752 0.0361200013094138 -0.0157533339795705 "Low_Less_High"
"201" "Beetles" "Spatiotemporal" "1" "3704_Site.1.occ" -0.0424758120099231 -0.334356112103811 0.109854744108573 "Low_Less_High"
"202" "Beetles" "Spatiotemporal" "1" "3886_Site.1.occ" 0.139963140503223 -0.10067918860196 0.0533770202037805 "Low_Less_High"
"203" "Beetles" "Spatiotemporal" "1" "7086_Site.1.occ" 0.121819194369907 -0.0334781054203512 0.0269685309108643 "Low_Less_High"
"204" "Beetles" "Spatiotemporal" "1" "18271_Site.1.occ" 0.0735210189543646 -0.0468762094727642 0.0933094940468702 "Low_Less_High"
"205" "Beetles" "Spatiotemporal" "1" "19799_Site.1.occ" 0.324901096288937 -0.17475837917641 0.0304039674295409 "Low_Less_High"
"206" "Beetles" "Spatiotemporal" "1" "17761_Site.1.occ" 0.119708906898871 -0.00434836933048336 -0.0072859073066305 "Low_Less_High"
"207" "Beetles" "Spatiotemporal" "1" "8756_Site.1.occ" 0.119173310225642 0.0771765279421825 -0.0117555547196828 "Low_Less_High"
"208" "Beetles" "Spatiotemporal" "1" "10208_Site.1.occ" 0.304041761391014 -0.167002862153252 -0.137959369968777 "Low_Less_High"
"209" "Beetles" "Spatiotemporal" "1" "12035_Site.1.occ" 0.299437319584672 -0.166464134726618 0.0189800170049019 "Low_Less_High"
"210" "Beetles" "Spatiotemporal" "1" "5644_Site.1.occ" 0.156939945599294 -0.0743051381535418 0.146227560894589 "Low_Less_High"
"211" "Beetles" "Spatiotemporal" "1" "2294_Site.1.occ" 0.186920719757334 -0.148378956436923 0.0258370253762053 "Low_Less_High"
"212" "Beetles" "Spatiotemporal" "1" "10292_Site.1.occ" 0.154055399068571 0.0742740475800163 -0.0503516242892981 "Low_Less_High"
"213" "Beetles" "Spatiotemporal" "1" "436_Site.1.occ" 0.36114586188536 -0.0673294252095556 -0.159048517999148 "Low_Less_High"
"214" "Beetles" "Spatiotemporal" "1" "12041_Site.1.occ" 0.183327653569464 -0.206502657345491 -0.0373326313617118 "Low_Less_High"
"215" "Beetles" "Spatiotemporal" "1" "16049_Site.1.occ" 0.121150731870812 -0.0440452521650581 0.0880526272442171 "Low_Less_High"
"216" "Beetles" "Spatiotemporal" "1" "604_Site.1.occ" 0.216771061595875 -0.0563004410968718 0.0139359912670167 "Low_Less_High"
"217" "Beetles" "Spatiotemporal" "1" "18769_Site.1.occ" 0.169641389092234 -0.0193635860394267 0.155278601010693 "Low_Less_High"
"218" "Beetles" "Spatiotemporal" "1" "11247_Site.1.occ" 0.168299130255396 -0.127085820560787 0.250564235886991 "Low_Less_High"
"219" "Beetles" "Spatiotemporal" "1" "2957_Site.1.occ" 0.157846381865899 -0.0534999730824877 0.0196079556277135 "Low_Less_High"
"220" "Beetles" "Spatiotemporal" "1" "9014_Site.1.occ" -0.139563521434909 -0.22997317517678 -0.0144195633667777 "Low_Less_High"
"221" "Beetles" "Spatiotemporal" "1" "14432_Site.1.occ" 0.0988854841351348 -0.400302626074547 0.096988164866654 "Low_Less_High"
"222" "Beetles" "Spatiotemporal" "1" "6191_Site.1.occ" 0.167897756969275 -0.0716176881484595 0.00935544196037798 "Low_Less_High"
"223" "Beetles" "Spatiotemporal" "1" "15566_Site.1.occ" 0.188004232388907 -0.0326903557778395 -0.0147257095779889 "Low_Less_High"
"224" "Beetles" "Spatiotemporal" "1" "13415_Site.1.occ" 0.130543487787614 0.0594162588447931 -0.0343870944516144 "Low_Less_High"
"225" "Beetles" "Spatiotemporal" "1" "13661_Site.1.occ" 0.126210495503058 -0.096571491958801 -0.02674693058418 "Low_Less_High"
"226" "Beetles" "Spatiotemporal" "1" "15776_Site.1.occ" 0.167945011042463 0.0301744996131825 0.0309340876646937 "Low_Less_High"
"227" "Beetles" "Spatiotemporal" "1" "3352_Site.1.occ" 0.126428181326532 -0.164668908888116 -0.254220220090952 "Low_Less_High"
"228" "Beetles" "Spatiotemporal" "1" "13548_Site.1.occ" 0.0397553872368405 -0.00214277122433709 0.042573935260154 "Low_Less_High"
"229" "Beetles" "Spatiotemporal" "1" "10465_Site.1.occ" 0.20480166501352 -0.0534410625507164 -0.000543807504599125 "Low_Less_High"
"230" "Beetles" "Spatiotemporal" "1" "5309_Site.1.occ" 0.0517463475098234 0.0260264334636922 0.0540256937309179 "Low_Less_High"
"231" "Beetles" "Spatiotemporal" "1" "683_Site.1.occ" 0.0853839120060028 -0.244384154193674 -0.0678481819722544 "Low_Less_High"
"232" "Beetles" "Spatiotemporal" "1" "10238_Site.1.occ" 0.229648699219194 -0.208082619824256 0.0362510861585187 "Low_Less_High"
"233" "Beetles" "Spatiotemporal" "1" "16474_Site.1.occ" 0.149326988422977 -0.207370449902622 0.0661903707003711 "Low_Less_High"
"234" "Beetles" "Spatiotemporal" "1" "8484_Site.1.occ" 0.0250491834355548 0.102234588267494 -0.0880655839188839 "Low_Less_High"
"235" "Beetles" "Spatiotemporal" "1" "17257_Site.1.occ" 0.214264058890991 -0.0201240807154929 0.017870704871534 "Low_Less_High"
"236" "Beetles" "Spatiotemporal" "1" "10624_Site.1.occ" 0.238197708588502 -0.121828336970602 0.134779740169632 "Low_Less_High"
"237" "Beetles" "Spatiotemporal" "1" "12708_Site.1.occ" 0.229100892771167 -0.0709536602818502 0.0433479142452435 "Low_Less_High"
"238" "Beetles" "Spatiotemporal" "1" "18770_Site.1.occ" 0.178194832921303 -0.18346814645297 0.0300753919773341 "Low_Less_High"
"239" "Beetles" "Spatiotemporal" "1" "3264_Site.1.occ" 0.0604228820493608 -0.176890188425461 0.292200307601011 "Low_Less_High"
"240" "Beetles" "Spatiotemporal" "1" "1363_Site.1.occ" 0.320004551908939 -0.144958491732623 0.03358043524448 "Low_Less_High"
"241" "Beetles" "Spatiotemporal" "1" "6198_Site.1.occ" 0.155202921298634 -0.00655502850338857 -0.0302880392419657 "Low_Less_High"
"242" "Beetles" "Spatiotemporal" "1" "9143_Site.1.occ" 0.16020729426538 -0.216535206407697 -0.094822719676273 "Low_Less_High"
"243" "Beetles" "Spatiotemporal" "1" "19373_Site.1.occ" 0.0794319377533203 0.0324131430437683 0.0384276508181115 "Low_Less_High"
"244" "Beetles" "Spatiotemporal" "1" "14388_Site.1.occ" 0.120121639120504 0.0558561714049128 -0.13607278560365 "Low_Less_High"
"245" "Beetles" "Spatiotemporal" "1" "18278_Site.1.occ" 0.244257541488599 -0.161486310958982 -0.276225871150836 "Low_Less_High"
"246" "Beetles" "Spatiotemporal" "1" "8355_Site.1.occ" 0.27914468521495 -0.0254749094400024 -0.292816394222891 "Low_Less_High"
"247" "Beetles" "Spatiotemporal" "1" "7910_Site.1.occ" 0.138773072068498 0.00859828771139245 -0.0383594382404035 "Low_Less_High"
"248" "Beetles" "Spatiotemporal" "1" "18185_Site.1.occ" 0.0441286785958951 -0.406198319232853 -0.0718691273696576 "Low_Less_High"
"249" "Beetles" "Spatiotemporal" "1" "1187_Site.1.occ" 0.0728609465020076 0.0793995399222765 -0.271739247455251 "Low_Less_High"
"250" "Beetles" "Spatiotemporal" "1" "11494_Site.1.occ" 0.261525854381416 0.051518556493712 -0.05689747664973 "Low_Less_High"
"251" "Beetles" "Spatiotemporal" "1" "17703_Site.1.occ" 0.11714663484803 -0.0192012969509002 0.0503212561159195 "Low_Less_High"
"252" "Beetles" "Spatiotemporal" "1" "15273_Site.1.occ" 0.113170871438006 -0.114717884711717 0.110513227832288 "Low_Less_High"
"253" "Beetles" "Spatiotemporal" "1" "1274_Site.1.occ" 0.189354821959597 -0.262688296461842 0.0453940470971732 "Low_Less_High"
"254" "Beetles" "Spatiotemporal" "1" "6591_Site.1.occ" 0.0878386314309375 -0.0231856273254648 0.00424458208168525 "Low_Less_High"
"255" "Beetles" "Spatiotemporal" "1" "15146_Site.1.occ" 0.0395983124358652 0.00632329527569843 -0.0367398593410202 "Low_Less_High"
"256" "Beetles" "Spatiotemporal" "1" "12511_Site.1.occ" 0.2245895687488 -0.121233387285391 -0.0162078338841694 "Low_Less_High"
"257" "Beetles" "Spatiotemporal" "1" "8941_Site.1.occ" 0.236406721674534 -0.0254239973209884 -0.496853147419922 "Low_Less_High"
"258" "Beetles" "Spatiotemporal" "1" "7163_Site.1.occ" 0.0773946643959174 0.369195570067996 -0.0696189708917472 "Low_Less_High"
"259" "Beetles" "Spatiotemporal" "1" "4740_Site.1.occ" 0.219482794066552 -0.0825724454700896 0.180426116801203 "Low_Less_High"
"260" "Beetles" "Spatiotemporal" "1" "3152_Site.1.occ" -0.0361897218583198 -0.199942512493823 -0.305533126970672 "Low_Less_High"
"261" "Beetles" "Spatiotemporal" "1" "12331_Site.1.occ" 0.165296715257281 -0.0545811765568148 0.115094530552189 "Low_Less_High"
"262" "Beetles" "Spatiotemporal" "1" "19666_Site.1.occ" 0.158952385618324 -0.00515761313701832 0.155587093711951 "Low_Less_High"
"263" "Beetles" "Spatiotemporal" "1" "12503_Site.1.occ" 0.165673156108089 -0.055685551185486 -0.0460721461703121 "Low_Less_High"
"264" "Beetles" "Spatiotemporal" "1" "15382_Site.1.occ" 0.286877043479013 -0.166891490360468 -0.0369033124233842 "Low_Less_High"
"265" "Beetles" "Spatiotemporal" "1" "6602_Site.1.occ" 0.0774294230358752 -0.136670839635058 -0.0372164791539395 "Low_Less_High"
"266" "Beetles" "Spatiotemporal" "1" "6512_Site.1.occ" -0.0681232536967571 -0.0476938818919968 0.0609246513908032 "Low_Less_High"
"267" "Beetles" "Spatiotemporal" "1" "8844_Site.1.occ" 0.0911296575836346 -0.0461492136639894 -0.0614812830492318 "Low_Less_High"
"268" "Beetles" "Spatiotemporal" "1" "3304_Site.1.occ" 0.0229370100337611 -0.268743736359557 -0.261098520581927 "Low_Less_High"
"269" "Beetles" "Spatiotemporal" "1" "14922_Site.1.occ" 0.118189263197979 -0.103681399491146 -0.0104385269163509 "Low_Less_High"
"270" "Beetles" "Spatiotemporal" "1" "6691_Site.1.occ" 0.249424533244612 -0.0283660155156162 -0.055760972532628 "Low_Less_High"
"271" "Beetles" "Spatiotemporal" "1" "3168_Site.1.occ" 0.0215071678775961 -0.297959604595146 0.157925315433773 "Low_Less_High"
"272" "Beetles" "Spatiotemporal" "1" "7379_Site.1.occ" 0.212620591366052 -0.0332004468413505 0.0192084053619728 "Low_Less_High"
"273" "Beetles" "Spatiotemporal" "1" "4937_Site.1.occ" 0.121265742195188 -0.103115113309287 -0.0572772312292894 "Low_Less_High"
"274" "Beetles" "Spatiotemporal" "1" "10368_Site.1.occ" 0.229599113964174 -0.0888541433737483 -0.0452593301700712 "Low_Less_High"
"275" "Beetles" "Spatiotemporal" "1" "10943_Site.1.occ" 0.23440793226985 -0.0416817057243396 0.0432660457836148 "Low_Less_High"
"276" "Beetles" "Spatiotemporal" "1" "3184_Site.1.occ" 0.159858524033814 0.0446440990377237 -0.194130938953288 "Low_Less_High"
"277" "Beetles" "Spatiotemporal" "1" "15647_Site.1.occ" 0.231070562604274 -0.104980912102657 0.0302246167170079 "Low_Less_High"
"278" "Beetles" "Spatiotemporal" "1" "19710_Site.1.occ" 0.164280400933107 -0.104659312327078 0.00884797514962365 "Low_Less_High"
"279" "Beetles" "Spatiotemporal" "1" "4054_Site.1.occ" 0.19122914492883 -0.0651508413034575 0.0555734603713755 "Low_Less_High"
"280" "Beetles" "Spatiotemporal" "1" "10446_Site.1.occ" 0.0670392495986274 -0.0834195838094293 -0.0554190968483742 "Low_Less_High"
"281" "Beetles" "Spatiotemporal" "1" "17944_Site.1.occ" 0.280861140095608 0.106542602377089 0.00212716244946624 "Low_Less_High"
"282" "Beetles" "Spatiotemporal" "1" "5907_Site.1.occ" 0.120063740946129 0.0102514495989456 0.0451591406311942 "Low_Less_High"
"283" "Beetles" "Spatiotemporal" "1" "15892_Site.1.occ" 0.0233346150895155 -0.13252362240422 -0.336434991124391 "Low_Less_High"
"284" "Beetles" "Spatiotemporal" "1" "5135_Site.1.occ" 0.131239432769012 -0.0331323051266251 0.135124544857183 "Low_Less_High"
"285" "Beetles" "Spatiotemporal" "1" "12180_Site.1.occ" 0.0166859721440128 -0.0520525676566259 0.0127120571867275 "Low_Less_High"
"286" "Beetles" "Spatiotemporal" "1" "5762_Site.1.occ" 0.269454679047478 -0.0914964891366257 -0.0209614606059499 "Low_Less_High"
"287" "Beetles" "Spatiotemporal" "1" "10318_Site.1.occ" -0.130309107857298 -0.183399540212177 0.0990558942050756 "Low_Less_High"
"288" "Beetles" "Spatiotemporal" "1" "16624_Site.1.occ" 0.0935059931832274 -0.0206314167411346 0.0201275329801092 "Low_Less_High"
"289" "Beetles" "Spatiotemporal" "1" "1926_Site.1.occ" 0.158430508597394 -0.0643531122570139 0.0284695409031665 "Low_Less_High"
"290" "Beetles" "Spatiotemporal" "1" "18924_Site.1.occ" 0.341222523406606 -0.154019683771976 0.101115940860207 "Low_Less_High"
"291" "Beetles" "Spatiotemporal" "1" "2903_Site.1.occ" 0.0339275853380856 -0.00349051184312244 0.0343797481997444 "Low_Less_High"
"292" "Beetles" "Spatiotemporal" "1" "12418_Site.1.occ" 0.0944830276793836 -0.287919771057332 -0.169106356191596 "Low_Less_High"
"293" "Beetles" "Spatiotemporal" "1" "414_Site.1.occ" 0.299473272725557 -0.00107142493816213 0.0505738872287405 "Low_Less_High"
"294" "Beetles" "Spatiotemporal" "1" "2266_Site.1.occ" 0.0568330376443651 -0.0510922225626855 -0.0175352620572823 "Low_Less_High"
"295" "Beetles" "Spatiotemporal" "1" "17961_Site.1.occ" 0.241474527940464 -0.07963097123137 -0.0309345503660368 "Low_Less_High"
"296" "Beetles" "Spatiotemporal" "1" "8206_Site.1.occ" -0.131161200158525 -0.236185478438599 -0.264491115644847 "Low_Less_High"
"297" "Beetles" "Spatiotemporal" "1" "3399_Site.1.occ" 0.087660738839218 -0.0368073313908031 0.179472506297396 "Low_Less_High"
"298" "Beetles" "Spatiotemporal" "1" "16807_Site.1.occ" 0.0734260371955148 0.00369928365991183 0.0303076694565422 "Low_Less_High"
"299" "Beetles" "Spatiotemporal" "1" "7463_Site.1.occ" 0.115134431084726 -0.0190265794678468 0.00884624447049895 "Low_Less_High"
"300" "Beetles" "Spatiotemporal" "2" "1338_Site.2.occ" -0.640885582473482 -0.182305549953954 0.0306044837832197 "Low_More_High"
"301" "Beetles" "Spatiotemporal" "2" "4610_Site.2.occ" -0.332042595175614 0.15175888141118 -0.00824455331080616 "Low_More_High"
"302" "Beetles" "Spatiotemporal" "2" "544_Site.2.occ" -0.371600570210059 -0.260044771124293 -0.0438339380573051 "Low_More_High"
"303" "Beetles" "Spatiotemporal" "2" "10463_Site.2.occ" -0.512267859426242 0.100522614949005 -0.280819483089824 "Low_More_High"
"304" "Beetles" "Spatiotemporal" "2" "1765_Site.2.occ" -0.197216478002224 0.102055943193709 -0.132486877220163 "Low_More_High"
"305" "Beetles" "Spatiotemporal" "2" "12866_Site.2.occ" -0.262756843752781 -0.196230834452625 0.105169571852564 "Low_More_High"
"306" "Beetles" "Spatiotemporal" "2" "3959_Site.2.occ" -0.365921755495853 0.0665971663006351 -0.0423557383035637 "Low_More_High"
"307" "Beetles" "Spatiotemporal" "2" "7907_Site.2.occ" -0.131389243406877 -0.296228412612635 -0.0496401933840981 "Low_More_High"
"308" "Beetles" "Spatiotemporal" "2" "7212_Site.2.occ" -0.267872876973716 -0.0585403015425337 0.11610679853313 "Low_More_High"
"309" "Beetles" "Spatiotemporal" "2" "12827_Site.2.occ" -0.258401228674569 -0.334192343134473 -0.0926553696132123 "Low_More_High"
"310" "Beetles" "Spatiotemporal" "2" "16957_Site.2.occ" -0.354393529085565 0.111996914657676 -0.0518869086220028 "Low_More_High"
"311" "Beetles" "Spatiotemporal" "2" "1569_Site.2.occ" -0.188862636793946 -0.203914569362374 -0.551859111208886 "Low_More_High"
"312" "Beetles" "Spatiotemporal" "2" "10103_Site.2.occ" -0.431681895641516 -0.0576913538774736 0.220003232280797 "Low_More_High"
"313" "Beetles" "Spatiotemporal" "2" "7646_Site.2.occ" -0.469983948109718 0.0197433580684183 0.222926482810015 "Low_More_High"
"314" "Beetles" "Spatiotemporal" "2" "10745_Site.2.occ" -0.551662480320026 -0.0119732074149798 -0.0922662734363865 "Low_More_High"
"315" "Beetles" "Spatiotemporal" "2" "9402_Site.2.occ" -0.393696926170567 -0.185459528007808 0.202733397927146 "Low_More_High"
"316" "Beetles" "Spatiotemporal" "2" "17045_Site.2.occ" -0.255734151458115 0.079035831377857 0.0150357738555831 "Low_More_High"
"317" "Beetles" "Spatiotemporal" "2" "19640_Site.2.occ" -0.414713022140303 -0.214267528388734 0.0872247221404487 "Low_More_High"
"318" "Beetles" "Spatiotemporal" "2" "14797_Site.2.occ" -0.349759336722463 -0.140146471424358 -0.117971729414202 "Low_More_High"
"319" "Beetles" "Spatiotemporal" "2" "8774_Site.2.occ" -0.407404836391719 0.047875135023823 -0.121084013087536 "Low_More_High"
"320" "Beetles" "Spatiotemporal" "2" "4184_Site.2.occ" -0.292247360217632 -0.143949278275423 0.0764988039200419 "Low_More_High"
"321" "Beetles" "Spatiotemporal" "2" "13768_Site.2.occ" -0.301555657302988 -0.0740596709741848 0.0183349078566565 "Low_More_High"
"322" "Beetles" "Spatiotemporal" "2" "11137_Site.2.occ" -0.245457224590105 -0.231724983854396 0.167642843786771 "Low_More_High"
"323" "Beetles" "Spatiotemporal" "2" "19786_Site.2.occ" -0.215570705845974 0.154751674337328 -0.229250217864026 "Low_More_High"
"324" "Beetles" "Spatiotemporal" "2" "9206_Site.2.occ" -0.115375968400829 -0.157684499786549 0.221965192327863 "Low_More_High"
"325" "Beetles" "Spatiotemporal" "2" "12685_Site.2.occ" -0.320547276575264 -0.196284607301157 0.209916504200317 "Low_More_High"
"326" "Beetles" "Spatiotemporal" "2" "2233_Site.2.occ" -0.610742568502894 -0.114411253467731 -0.104298439480553 "Low_More_High"
"327" "Beetles" "Spatiotemporal" "2" "17973_Site.2.occ" -0.274751120565173 -0.0513501134184454 0.0695954558847038 "Low_More_High"
"328" "Beetles" "Spatiotemporal" "2" "14609_Site.2.occ" -0.368357236256409 -0.308547366131009 -0.155108617643587 "Low_More_High"
"329" "Beetles" "Spatiotemporal" "2" "9450_Site.2.occ" -0.363323145368067 -0.0242749106085463 0.294687142868414 "Low_More_High"
"330" "Beetles" "Spatiotemporal" "2" "12348_Site.2.occ" -0.400336776943649 -0.145050319553579 0.18020015057967 "Low_More_High"
"331" "Beetles" "Spatiotemporal" "2" "14042_Site.2.occ" -0.441326656572888 0.0312349643120487 0.211530720946603 "Low_More_High"
"332" "Beetles" "Spatiotemporal" "2" "8897_Site.2.occ" -0.38869231425523 -0.0536193209520449 -0.0810725810960933 "Low_More_High"
"333" "Beetles" "Spatiotemporal" "2" "2958_Site.2.occ" -0.0609026624582376 -0.343500078549005 0.00861554930465318 "Low_More_High"
"334" "Beetles" "Spatiotemporal" "2" "16783_Site.2.occ" -0.260106464027819 0.161874629876371 -0.119281194561725 "Low_More_High"
"335" "Beetles" "Spatiotemporal" "2" "12984_Site.2.occ" -0.302462782383425 -0.173511208339429 -0.0645536465013741 "Low_More_High"
"336" "Beetles" "Spatiotemporal" "2" "8162_Site.2.occ" -0.285841485362688 0.0339361635569498 0.112444358122492 "Low_More_High"
"337" "Beetles" "Spatiotemporal" "2" "17549_Site.2.occ" -0.196637118971058 0.309531360408911 -0.118705119342821 "Low_More_High"
"338" "Beetles" "Spatiotemporal" "2" "19063_Site.2.occ" -0.348448243909535 0.243112169671402 -0.159822889397749 "Low_More_High"
"339" "Beetles" "Spatiotemporal" "2" "206_Site.2.occ" 0.0126697171725353 -0.201571901185873 0.235679771845734 "Low_More_High"
"340" "Beetles" "Spatiotemporal" "2" "4316_Site.2.occ" -0.370302060741183 -0.0699660803307228 -0.12723785438928 "Low_More_High"
"341" "Beetles" "Spatiotemporal" "2" "805_Site.2.occ" -0.259796066889898 0.0884619086987452 -0.0650281872636213 "Low_More_High"
"342" "Beetles" "Spatiotemporal" "2" "4260_Site.2.occ" -0.474039243935895 -0.0442866144756774 -0.000394686633177172 "Low_More_High"
"343" "Beetles" "Spatiotemporal" "2" "19302_Site.2.occ" -0.451650013040125 0.17013130756086 -0.102466281933907 "Low_More_High"
"344" "Beetles" "Spatiotemporal" "2" "5442_Site.2.occ" -0.346111754809994 -0.141461462867347 0.126679748790421 "Low_More_High"
"345" "Beetles" "Spatiotemporal" "2" "4952_Site.2.occ" -0.144052088112774 -0.304983176887436 0.207154976815599 "Low_More_High"
"346" "Beetles" "Spatiotemporal" "2" "6873_Site.2.occ" -0.390493134957951 0.14253226507929 0.0637405479583728 "Low_More_High"
"347" "Beetles" "Spatiotemporal" "2" "19826_Site.2.occ" -0.00461004589910083 -0.179026732935098 0.077074240815911 "Low_More_High"
"348" "Beetles" "Spatiotemporal" "2" "15874_Site.2.occ" -0.544979302373463 -0.0626351750318184 -0.200615648845297 "Low_More_High"
"349" "Beetles" "Spatiotemporal" "2" "605_Site.2.occ" -0.185089201719842 -0.337493675899663 -0.0873483519096959 "Low_More_High"
"350" "Beetles" "Spatiotemporal" "2" "12750_Site.2.occ" -0.150128243815839 -0.180081828163879 0.182061158676448 "Low_More_High"
"351" "Beetles" "Spatiotemporal" "2" "7834_Site.2.occ" -0.367276748767251 0.0756619132258245 0.00713174830585065 "Low_More_High"
"352" "Beetles" "Spatiotemporal" "2" "18538_Site.2.occ" -0.180245241692354 -0.286263564513334 -0.0491779225395374 "Low_More_High"
"353" "Beetles" "Spatiotemporal" "2" "7750_Site.2.occ" -0.311578773722534 0.224971630447505 -0.115572272755104 "Low_More_High"
"354" "Beetles" "Spatiotemporal" "2" "14189_Site.2.occ" -0.0869406072740889 -0.474679144415879 -0.202130880003651 "Low_More_High"
"355" "Beetles" "Spatiotemporal" "2" "19278_Site.2.occ" -0.338961985220177 -0.296138395024595 0.0418661505219675 "Low_More_High"
"356" "Beetles" "Spatiotemporal" "2" "17809_Site.2.occ" -0.571904427372466 0.0424919527265869 -0.275537938024494 "Low_More_High"
"357" "Beetles" "Spatiotemporal" "2" "19318_Site.2.occ" -0.569459603426208 0.0588424267017575 0.0534925835373124 "Low_More_High"
"358" "Beetles" "Spatiotemporal" "2" "10864_Site.2.occ" -0.314775684352229 -0.380614179563569 0.0567266357417463 "Low_More_High"
"359" "Beetles" "Spatiotemporal" "2" "4914_Site.2.occ" -0.416041479654186 -0.114970408373224 0.00635233120942744 "Low_More_High"
"360" "Beetles" "Spatiotemporal" "2" "6610_Site.2.occ" -0.153270772452601 0.499643262117832 0.0368444489391221 "Low_More_High"
"361" "Beetles" "Spatiotemporal" "2" "16769_Site.2.occ" -0.428511792299341 -0.039795389252994 -0.14267473527236 "Low_More_High"
"362" "Beetles" "Spatiotemporal" "2" "19131_Site.2.occ" -0.2810711489157 -0.141856628642821 0.29223259888998 "Low_More_High"
"363" "Beetles" "Spatiotemporal" "2" "12993_Site.2.occ" -0.201753659741301 0.218379906464679 -0.102061144086034 "Low_More_High"
"364" "Beetles" "Spatiotemporal" "2" "2637_Site.2.occ" -0.300375964197572 -0.134512936395683 -0.16000270442945 "Low_More_High"
"365" "Beetles" "Spatiotemporal" "2" "12161_Site.2.occ" -0.209713881455241 0.143420278338562 0.064783781080153 "Low_More_High"
"366" "Beetles" "Spatiotemporal" "2" "12789_Site.2.occ" -0.24608920607957 -0.219931523307434 -0.11456367847998 "Low_More_High"
"367" "Beetles" "Spatiotemporal" "2" "15668_Site.2.occ" -0.0728785268844926 -0.341018687376688 0.177117658013929 "Low_More_High"
"368" "Beetles" "Spatiotemporal" "2" "15280_Site.2.occ" -0.484159530304307 -0.246449687430916 -0.127742218535048 "Low_More_High"
"369" "Beetles" "Spatiotemporal" "2" "13514_Site.2.occ" -0.242354904768606 0.0351307017809535 0.29208150993497 "Low_More_High"
"370" "Beetles" "Spatiotemporal" "2" "9517_Site.2.occ" -0.418359235293691 -0.0875681278777073 -0.0438683721843449 "Low_More_High"
"371" "Beetles" "Spatiotemporal" "2" "5162_Site.2.occ" -0.160145203005026 -0.38498155214555 -0.295844754755605 "Low_More_High"
"372" "Beetles" "Spatiotemporal" "2" "8150_Site.2.occ" -0.362014817938388 -0.305241665677805 0.345429003458644 "Low_More_High"
"373" "Beetles" "Spatiotemporal" "2" "5274_Site.2.occ" -0.323592200813804 -0.115218404099078 -0.179120753569934 "Low_More_High"
"374" "Beetles" "Spatiotemporal" "2" "4213_Site.2.occ" -0.0152776814129841 -0.331412320969712 -0.139911573856437 "Low_More_High"
"375" "Beetles" "Spatiotemporal" "2" "13138_Site.2.occ" -0.0880025307563813 -0.217739984831981 -0.145567501750718 "Low_More_High"
"376" "Beetles" "Spatiotemporal" "2" "10355_Site.2.occ" -0.100960527070017 -0.15719927055415 0.15935823225811 "Low_More_High"
"377" "Beetles" "Spatiotemporal" "2" "8913_Site.2.occ" -0.312586159736631 -0.163242748209048 0.00688067365118984 "Low_More_High"
"378" "Beetles" "Spatiotemporal" "2" "7430_Site.2.occ" -0.473025465764562 -0.269412771694021 0.179728914486296 "Low_More_High"
"379" "Beetles" "Spatiotemporal" "2" "12103_Site.2.occ" -0.171703509164572 -0.0208147221336978 0.0299326073407215 "Low_More_High"
"380" "Beetles" "Spatiotemporal" "2" "7520_Site.2.occ" -0.35794684823719 -0.0176127698871452 0.0221208595207417 "Low_More_High"
"381" "Beetles" "Spatiotemporal" "2" "11936_Site.2.occ" -0.343998326596234 -0.0423110989523196 0.0975159010235363 "Low_More_High"
"382" "Beetles" "Spatiotemporal" "2" "3505_Site.2.occ" -0.266192196243619 -0.0024064491521947 -0.0969698862082919 "Low_More_High"
"383" "Beetles" "Spatiotemporal" "2" "3_Site.2.occ" -0.268315066454364 -0.218634780777823 -0.168304359195473 "Low_More_High"
"384" "Beetles" "Spatiotemporal" "2" "19434_Site.2.occ" -0.190915730655807 -0.145685004142906 -0.0469794075017659 "Low_More_High"
"385" "Beetles" "Spatiotemporal" "2" "1885_Site.2.occ" -0.534764004636638 -0.0404626494700028 0.2461765578832 "Low_More_High"
"386" "Beetles" "Spatiotemporal" "2" "2496_Site.2.occ" -0.0828526688755294 -0.278848117285888 -0.0490791348339637 "Low_More_High"
"387" "Beetles" "Spatiotemporal" "2" "7652_Site.2.occ" -0.157614090641693 -0.010591772983743 0.00079458821633693 "Low_More_High"
"388" "Beetles" "Spatiotemporal" "2" "11320_Site.2.occ" -0.215158604797477 0.169310798621777 -0.0456125024564527 "Low_More_High"
"389" "Beetles" "Spatiotemporal" "2" "19370_Site.2.occ" -0.14563982439851 -0.120647332838316 0.276780126120011 "Low_More_High"
"390" "Beetles" "Spatiotemporal" "2" "18705_Site.2.occ" -0.47227392835339 0.108275268542471 -0.0176647179984777 "Low_More_High"
"391" "Beetles" "Spatiotemporal" "2" "14218_Site.2.occ" -0.372069520061638 0.0623099624591641 0.0923507434995067 "Low_More_High"
"392" "Beetles" "Spatiotemporal" "2" "10423_Site.2.occ" -0.504073135784956 -0.369323227914564 0.0884480224251942 "Low_More_High"
"393" "Beetles" "Spatiotemporal" "2" "27_Site.2.occ" -0.18681867237922 -0.100784870127329 0.0185524376416289 "Low_More_High"
"394" "Beetles" "Spatiotemporal" "2" "19486_Site.2.occ" -0.363387715298169 -0.308210125608893 -0.0649673246885495 "Low_More_High"
"395" "Beetles" "Spatiotemporal" "2" "16081_Site.2.occ" -0.0809775655623784 0.0695651535487964 0.106195448982569 "Low_More_High"
"396" "Beetles" "Spatiotemporal" "2" "6243_Site.2.occ" -0.25589219825158 -0.056197671615236 0.18975817400586 "Low_More_High"
"397" "Beetles" "Spatiotemporal" "2" "12272_Site.2.occ" -0.476987477509742 -0.176651115082186 0.0272755614735514 "Low_More_High"
"398" "Beetles" "Spatiotemporal" "2" "13184_Site.2.occ" -0.294456618315139 -0.247395497460071 0.176557945792267 "Low_More_High"
"399" "Beetles" "Spatiotemporal" "2" "3940_Site.2.occ" 0.0482476705340099 -0.291115462941237 0.232596310694207 "Low_More_High"
"400" "Beetles" "Spatiotemporal" "2" "4308_Site.2.occ" -0.397044462159109 0.150841646679135 0.02781911190054 "Low_More_High"
"401" "Beetles" "Spatiotemporal" "2" "16935_Site.2.occ" -0.461906871260158 -0.0687181775600104 0.0504787468917855 "Low_More_High"
"402" "Beetles" "Spatiotemporal" "2" "14147_Site.2.occ" -0.470051119395552 -0.22644622992009 -0.0471132537254381 "Low_More_High"
"403" "Beetles" "Spatiotemporal" "2" "17633_Site.2.occ" -0.374918377080273 -0.0875270018309179 -0.140737605610095 "Low_More_High"
"404" "Beetles" "Spatiotemporal" "2" "4964_Site.2.occ" -0.00596273461638113 -0.217128514540718 -0.00452496386434672 "Low_More_High"
"405" "Beetles" "Spatiotemporal" "2" "5106_Site.2.occ" -0.198311110629302 0.0620617770084783 0.2975312658903 "Low_More_High"
"406" "Beetles" "Spatiotemporal" "2" "3806_Site.2.occ" -0.363169550169466 0.0191753475946279 0.275137744451979 "Low_More_High"
"407" "Beetles" "Spatiotemporal" "2" "9013_Site.2.occ" -0.199900877678793 -0.382912693936853 -0.190565656548801 "Low_More_High"
"408" "Beetles" "Spatiotemporal" "2" "5954_Site.2.occ" -0.344397732576804 0.0860736555360365 0.138025054966212 "Low_More_High"
"409" "Beetles" "Spatiotemporal" "2" "852_Site.2.occ" -0.337433652847397 -0.342603785449826 -0.0074718112575402 "Low_More_High"
"410" "Beetles" "Spatiotemporal" "2" "4200_Site.2.occ" -0.599940226276241 -0.175780330185547 -0.217559697795993 "Low_More_High"
"411" "Beetles" "Spatiotemporal" "2" "76_Site.2.occ" -0.265265678646545 -0.303831106228094 -0.247919160765994 "Low_More_High"
"412" "Beetles" "Spatiotemporal" "2" "18210_Site.2.occ" -0.391639233149693 0.0844199294122766 -0.123232348157653 "Low_More_High"
"413" "Beetles" "Spatiotemporal" "2" "12028_Site.2.occ" -0.376849793180916 -0.152027818950148 -0.0156360655420137 "Low_More_High"
"414" "Beetles" "Spatiotemporal" "2" "19229_Site.2.occ" -0.372657202690084 0.192953121418799 0.0443589673135299 "Low_More_High"
"415" "Beetles" "Spatiotemporal" "2" "4823_Site.2.occ" -0.444649723202354 -0.00227410388093788 -0.10179622218385 "Low_More_High"
"416" "Beetles" "Spatiotemporal" "2" "11079_Site.2.occ" -0.593387365093699 0.141030066397619 0.0529697349159371 "Low_More_High"
"417" "Beetles" "Spatiotemporal" "2" "13429_Site.2.occ" -0.199116905343311 -0.24273443261735 0.10265472838125 "Low_More_High"
"418" "Beetles" "Spatiotemporal" "2" "12022_Site.2.occ" -0.221684220247109 -0.207533369802123 0.162036879669877 "Low_More_High"
"419" "Beetles" "Spatiotemporal" "2" "9135_Site.2.occ" -0.368739001121512 -0.047899834908664 -0.140584596682315 "Low_More_High"
"420" "Beetles" "Spatiotemporal" "2" "19961_Site.2.occ" -0.11186602148004 -0.0902202744356594 0.281669108321834 "Low_More_High"
"421" "Beetles" "Spatiotemporal" "2" "10997_Site.2.occ" -0.307709321028977 -0.147782652595854 0.0247847978717015 "Low_More_High"
"422" "Beetles" "Spatiotemporal" "2" "13535_Site.2.occ" -0.0790090074632775 0.0250868564150941 0.346796552874171 "Low_More_High"
"423" "Beetles" "Spatiotemporal" "2" "13159_Site.2.occ" -0.180025130086667 -0.0530388014239493 0.0854547847643065 "Low_More_High"
"424" "Beetles" "Spatiotemporal" "2" "6362_Site.2.occ" -0.325296637237221 -0.116350639073492 -0.019090813953369 "Low_More_High"
"425" "Beetles" "Spatiotemporal" "2" "2033_Site.2.occ" -0.12343035876922 -0.180795662880255 -0.0450949884278694 "Low_More_High"
"426" "Beetles" "Spatiotemporal" "2" "13942_Site.2.occ" -0.474738009330149 -0.103146171255033 -0.0723399462139739 "Low_More_High"
"427" "Beetles" "Spatiotemporal" "2" "341_Site.2.occ" -0.607437739050728 0.0598211688532146 -0.03752662460303 "Low_More_High"
"428" "Beetles" "Spatiotemporal" "2" "3512_Site.2.occ" -0.372732019701406 0.10280117824622 -0.21458609392956 "Low_More_High"
"429" "Beetles" "Spatiotemporal" "2" "14002_Site.2.occ" -0.198760702018003 -0.0819093636919048 0.237539814184902 "Low_More_High"
"430" "Beetles" "Spatiotemporal" "2" "3482_Site.2.occ" -0.173487471346474 0.100720352930902 0.379123296341883 "Low_More_High"
"431" "Beetles" "Spatiotemporal" "2" "16373_Site.2.occ" -0.207671176777377 0.0701037610675729 -0.0310019129022445 "Low_More_High"
"432" "Beetles" "Spatiotemporal" "2" "1180_Site.2.occ" -0.090412350144647 -0.106348647084076 0.0249741977686513 "Low_More_High"
"433" "Beetles" "Spatiotemporal" "2" "3365_Site.2.occ" -0.433739497889952 0.0152298044877933 -0.175482254322458 "Low_More_High"
"434" "Beetles" "Spatiotemporal" "2" "17839_Site.2.occ" -0.0872419554568515 -0.284941798103154 -0.268793600670005 "Low_More_High"
"435" "Beetles" "Spatiotemporal" "2" "9649_Site.2.occ" -0.561672484386603 -0.159100639956051 0.172226352361538 "Low_More_High"
"436" "Beetles" "Spatiotemporal" "2" "7621_Site.2.occ" -0.0467816226640716 -0.181146148324002 0.0954769538240113 "Low_More_High"
"437" "Beetles" "Spatiotemporal" "2" "649_Site.2.occ" -0.371856997963629 0.173886082367723 -0.0861908238550428 "Low_More_High"
"438" "Beetles" "Spatiotemporal" "2" "17336_Site.2.occ" -0.355086862154676 -0.0620752990860967 -0.032050704078232 "Low_More_High"
"439" "Beetles" "Spatiotemporal" "2" "14272_Site.2.occ" -0.348693251231065 -0.314498483068574 0.26361578143656 "Low_More_High"
"440" "Beetles" "Spatiotemporal" "2" "1945_Site.2.occ" -0.340536716939217 -0.0428250797197786 0.0573882092753546 "Low_More_High"
"441" "Beetles" "Spatiotemporal" "2" "7155_Site.2.occ" -0.337640255540205 -0.0196652784731339 -0.0166477645964528 "Low_More_High"
"442" "Beetles" "Spatiotemporal" "2" "7483_Site.2.occ" -0.728694354350992 -0.254344665153999 0.238250372299878 "Low_More_High"
"443" "Beetles" "Spatiotemporal" "2" "12057_Site.2.occ" -0.24716651366634 0.0911234782352769 0.139284029749476 "Low_More_High"
"444" "Beetles" "Spatiotemporal" "2" "14504_Site.2.occ" -0.319164015953327 -0.129389895465247 0.413001260157498 "Low_More_High"
"445" "Beetles" "Spatiotemporal" "2" "9846_Site.2.occ" -0.377927607064388 -0.419624845584551 0.0324019181535323 "Low_More_High"
"446" "Beetles" "Spatiotemporal" "2" "9134_Site.2.occ" -0.520646030694317 -0.134348481298141 0.0334470705040957 "Low_More_High"
"447" "Beetles" "Spatiotemporal" "2" "3376_Site.2.occ" -0.327039133716195 -0.159025283836365 0.313784667324981 "Low_More_High"
"448" "Beetles" "Spatiotemporal" "2" "17361_Site.2.occ" -0.523507012699931 -0.0608730909775793 0.168658282135044 "Low_More_High"
"449" "Beetles" "Spatiotemporal" "2" "10132_Site.2.occ" -0.398200480058021 -0.0675411414982616 -0.2468812826507 "Low_More_High"
"450" "Beetles" "Spatiotemporal" "2" "19785_Site.2.occ" -0.122786266061098 -0.1876079792584 0.293607917268336 "Low_More_High"
"451" "Beetles" "Spatiotemporal" "2" "14345_Site.2.occ" -0.365319482918222 -0.231236982339714 0.126893079825486 "Low_More_High"
"452" "Beetles" "Spatiotemporal" "2" "19946_Site.2.occ" -0.292647617562881 -0.24634546154911 0.0631316523843575 "Low_More_High"
"453" "Beetles" "Spatiotemporal" "2" "16343_Site.2.occ" -0.112569992555291 0.070580550655891 0.292490620969903 "Low_More_High"
"454" "Beetles" "Spatiotemporal" "2" "15855_Site.2.occ" -0.19194444796544 -0.003089445364429 -0.331197538690652 "Low_More_High"
"455" "Beetles" "Spatiotemporal" "2" "19113_Site.2.occ" -0.181801981504461 -0.174126867281693 -0.143651142239367 "Low_More_High"
"456" "Beetles" "Spatiotemporal" "2" "16583_Site.2.occ" -0.117005478507573 0.259354295406303 0.0453143720368597 "Low_More_High"
"457" "Beetles" "Spatiotemporal" "2" "13896_Site.2.occ" -0.488028691272416 -0.363510732149629 -0.0820498874876828 "Low_More_High"
"458" "Beetles" "Spatiotemporal" "2" "17282_Site.2.occ" -0.575612335777037 0.0033388978622202 -0.138168610528222 "Low_More_High"
"459" "Beetles" "Spatiotemporal" "2" "7174_Site.2.occ" -0.326434580855731 0.000119517217654602 0.168469989447522 "Low_More_High"
"460" "Beetles" "Spatiotemporal" "2" "10351_Site.2.occ" -0.185862531457668 -0.362615353147707 0.259697716813728 "Low_More_High"
"461" "Beetles" "Spatiotemporal" "2" "15248_Site.2.occ" -0.146604675373094 -0.232607580302548 0.340648814353816 "Low_More_High"
"462" "Beetles" "Spatiotemporal" "2" "8725_Site.2.occ" -0.364135657465584 -0.0230391014396165 0.104641295451992 "Low_More_High"
"463" "Beetles" "Spatiotemporal" "2" "16774_Site.2.occ" -0.1671874900256 -0.094388336426831 0.133327589686916 "Low_More_High"
"464" "Beetles" "Spatiotemporal" "2" "19372_Site.2.occ" 0.119098393940374 -0.217559784152055 0.302905778000626 "Low_More_High"
"465" "Beetles" "Spatiotemporal" "2" "795_Site.2.occ" -0.215950963117258 0.215683925364056 0.134435219926891 "Low_More_High"
"466" "Beetles" "Spatiotemporal" "2" "2697_Site.2.occ" -0.26356638125962 -0.0660022339578244 -0.195746460541928 "Low_More_High"
"467" "Beetles" "Spatiotemporal" "2" "7407_Site.2.occ" -0.0855626173042267 -0.0563376515799543 -0.0123895778951536 "Low_More_High"
"468" "Beetles" "Spatiotemporal" "2" "17824_Site.2.occ" -0.144264137140954 -0.16764882405194 0.223912275511403 "Low_More_High"
"469" "Beetles" "Spatiotemporal" "2" "7428_Site.2.occ" -0.228170408856863 0.098403194557058 0.571824908657336 "Low_More_High"
"470" "Beetles" "Spatiotemporal" "2" "5382_Site.2.occ" -0.143964690089633 -0.14515334788698 0.134190413871781 "Low_More_High"
"471" "Beetles" "Spatiotemporal" "2" "6851_Site.2.occ" -0.443307731865996 -0.0922424044466184 0.257531237006461 "Low_More_High"
"472" "Beetles" "Spatiotemporal" "2" "4338_Site.2.occ" -0.129443124333059 -0.279825933062426 -0.0219076352264826 "Low_More_High"
"473" "Beetles" "Spatiotemporal" "2" "12191_Site.2.occ" -0.193703071224035 -0.271729837504317 0.0399848213786143 "Low_More_High"
"474" "Beetles" "Spatiotemporal" "2" "2082_Site.2.occ" -0.201184944871989 -0.427785574863551 -0.0968266188280168 "Low_More_High"
"475" "Beetles" "Spatiotemporal" "2" "1400_Site.2.occ" -0.438997090000155 -0.108014985744113 -0.136120500421438 "Low_More_High"
"476" "Beetles" "Spatiotemporal" "2" "16597_Site.2.occ" -0.111679814912069 -0.39786793844804 -0.0389447289712586 "Low_More_High"
"477" "Beetles" "Spatiotemporal" "2" "4163_Site.2.occ" -0.666198674143407 0.0273232967191048 0.131450838587553 "Low_More_High"
"478" "Beetles" "Spatiotemporal" "2" "14710_Site.2.occ" -0.264673945378429 -0.163467271715518 -0.0553838848559154 "Low_More_High"
"479" "Beetles" "Spatiotemporal" "2" "16563_Site.2.occ" -0.253637702328405 0.158751800687185 -0.00770706576280816 "Low_More_High"
"480" "Beetles" "Spatiotemporal" "2" "16103_Site.2.occ" -0.430160966082124 0.018452410626406 0.0389478059948686 "Low_More_High"
"481" "Beetles" "Spatiotemporal" "2" "6162_Site.2.occ" -0.468800282987024 0.116501390932916 0.0634940032904986 "Low_More_High"
"482" "Beetles" "Spatiotemporal" "2" "10763_Site.2.occ" -0.500687077364027 0.224090173632197 -0.0318497308446857 "Low_More_High"
"483" "Beetles" "Spatiotemporal" "2" "3019_Site.2.occ" -0.318593935104999 -0.16871676527099 -0.0935076993256627 "Low_More_High"
"484" "Beetles" "Spatiotemporal" "2" "4336_Site.2.occ" -0.180409996620003 -0.335453432438778 0.0892982767367816 "Low_More_High"
"485" "Beetles" "Spatiotemporal" "2" "12545_Site.2.occ" -0.315830007105686 0.16770116730772 -0.346211989470645 "Low_More_High"
"486" "Beetles" "Spatiotemporal" "2" "2267_Site.2.occ" -0.36225317833776 -0.286293744021008 0.0851187140310136 "Low_More_High"
"487" "Beetles" "Spatiotemporal" "2" "17702_Site.2.occ" -0.0980443327810732 -0.00778083012145732 0.0219067123919421 "Low_More_High"
"488" "Beetles" "Spatiotemporal" "2" "563_Site.2.occ" -0.305515682595671 -0.195906718814519 0.320403335006995 "Low_More_High"
"489" "Beetles" "Spatiotemporal" "2" "5384_Site.2.occ" -0.486750298686458 0.082511911302804 0.382299838196976 "Low_More_High"
"490" "Beetles" "Spatiotemporal" "2" "235_Site.2.occ" -0.405578973287902 0.0659207831953198 -0.235426644224605 "Low_More_High"
"491" "Beetles" "Spatiotemporal" "2" "13446_Site.2.occ" -0.249138821159549 0.124967329018051 0.250254434128676 "Low_More_High"
"492" "Beetles" "Spatiotemporal" "2" "9359_Site.2.occ" -0.421358817793084 0.177603560317599 0.110446570178976 "Low_More_High"
"493" "Beetles" "Spatiotemporal" "2" "16747_Site.2.occ" -0.335543349696495 -0.222243148965399 0.357063426162105 "Low_More_High"
"494" "Beetles" "Spatiotemporal" "2" "9278_Site.2.occ" -0.187017913243313 -0.365787745055333 -0.0230514168236084 "Low_More_High"
"495" "Beetles" "Spatiotemporal" "2" "18731_Site.2.occ" -0.189035660253203 -0.0202917546225067 -0.224731606976981 "Low_More_High"
"496" "Beetles" "Spatiotemporal" "2" "915_Site.2.occ" -0.0493695242800052 -0.325875717998917 -0.0448907802617682 "Low_More_High"
"497" "Beetles" "Spatiotemporal" "2" "12044_Site.2.occ" -0.455124185640337 0.01501000197328 0.115753307445343 "Low_More_High"
"498" "Beetles" "Spatiotemporal" "2" "15299_Site.2.occ" -0.289687670798474 0.208408238707885 0.225675625913107 "Low_More_High"
"499" "Beetles" "Spatiotemporal" "2" "19249_Site.2.occ" -0.277424469409167 -0.053339288108806 0.0441731899126259 "Low_More_High"
"500" "Beetles" "Spatiotemporal" "2" "6670_Site.2.occ" -0.395690387572576 0.0891579174896175 -0.172531411875724 "Low_More_High"
"501" "Beetles" "Spatiotemporal" "2" "12173_Site.2.occ" -0.324855940313552 0.127150080623727 -0.102601875378106 "Low_More_High"
"502" "Beetles" "Spatiotemporal" "2" "19182_Site.2.occ" -0.246350570527668 0.0643469570461381 0.245139716183876 "Low_More_High"
"503" "Beetles" "Spatiotemporal" "2" "18716_Site.2.occ" -0.384038181843137 0.0736290344934151 0.158931574342174 "Low_More_High"
"504" "Beetles" "Spatiotemporal" "2" "16642_Site.2.occ" -0.353542125547006 0.19018668814066 -0.07327487835441 "Low_More_High"
"505" "Beetles" "Spatiotemporal" "2" "7005_Site.2.occ" -0.571861911227689 -0.105224632484998 0.228279685711831 "Low_More_High"
"506" "Beetles" "Spatiotemporal" "2" "8855_Site.2.occ" -0.32280195195005 -0.0302508972935248 -0.4388162823472 "Low_More_High"
"507" "Beetles" "Spatiotemporal" "2" "5559_Site.2.occ" -0.17943859282165 -0.13848984199867 0.21518004384031 "Low_More_High"
"508" "Beetles" "Spatiotemporal" "2" "8584_Site.2.occ" -0.220141448499953 -0.276560417873179 -0.184318083942041 "Low_More_High"
"509" "Beetles" "Spatiotemporal" "2" "11281_Site.2.occ" -0.179824150306035 0.0400113604521022 0.0286905556192637 "Low_More_High"
"510" "Beetles" "Spatiotemporal" "2" "3769_Site.2.occ" -0.420343968314844 -0.0167298293849403 -0.186870682875754 "Low_More_High"
"511" "Beetles" "Spatiotemporal" "2" "11110_Site.2.occ" -0.27280818937582 -0.217212319765593 -0.00205179783047656 "Low_More_High"
"512" "Beetles" "Spatiotemporal" "2" "209_Site.2.occ" -0.243709702814037 -0.251210098302516 -0.0480696849383658 "Low_More_High"
"513" "Beetles" "Spatiotemporal" "2" "13591_Site.2.occ" -0.0728765131297243 0.0943468290996979 0.268302679602702 "Low_More_High"
"514" "Beetles" "Spatiotemporal" "2" "10964_Site.2.occ" -0.0264561355601452 -0.169281001848422 0.177067481844709 "Low_More_High"
"515" "Beetles" "Spatiotemporal" "2" "18917_Site.2.occ" -0.3180756594889 0.167340963509944 0.0444185525724618 "Low_More_High"
"516" "Beetles" "Spatiotemporal" "2" "5066_Site.2.occ" -0.244423082006487 0.0181990848861325 0.269582570824467 "Low_More_High"
"517" "Beetles" "Spatiotemporal" "2" "16576_Site.2.occ" -0.573220997766505 0.0750087754102695 0.219667720755071 "Low_More_High"
"518" "Beetles" "Spatiotemporal" "2" "19658_Site.2.occ" -0.550324393310786 0.42495878225807 -0.111689844539397 "Low_More_High"
"519" "Beetles" "Spatiotemporal" "2" "4649_Site.2.occ" -0.639146457233272 -0.143052131430141 -0.285812394467593 "Low_More_High"
"520" "Beetles" "Spatiotemporal" "2" "2736_Site.2.occ" -0.148384418134989 -0.126462705169067 -0.0407117863948248 "Low_More_High"
"521" "Beetles" "Spatiotemporal" "2" "13294_Site.2.occ" -0.254607275054614 -0.247609045012588 -0.105952223724902 "Low_More_High"
"522" "Beetles" "Spatiotemporal" "2" "1019_Site.2.occ" -0.21480358974862 -0.0910210766718203 -0.11132859944804 "Low_More_High"
"523" "Beetles" "Spatiotemporal" "2" "12928_Site.2.occ" -0.298753922025318 -0.0948463797576273 -0.0040238520463458 "Low_More_High"
"524" "Beetles" "Spatiotemporal" "2" "11489_Site.2.occ" -0.32616205667686 -0.381164187707672 0.246449721030186 "Low_More_High"
"525" "Beetles" "Spatiotemporal" "2" "12330_Site.2.occ" -0.0756100195430956 -0.373273668958681 0.423726080356069 "Low_More_High"
"526" "Beetles" "Spatiotemporal" "2" "1744_Site.2.occ" -0.215190782135237 -0.203777268713153 -0.158671356585787 "Low_More_High"
"527" "Beetles" "Spatiotemporal" "2" "14223_Site.2.occ" -0.149803216032872 -0.215280369137067 -0.274379488253736 "Low_More_High"
"528" "Beetles" "Spatiotemporal" "2" "18928_Site.2.occ" -0.28288239254055 -0.0566869441038757 -0.179655271918324 "Low_More_High"
"529" "Beetles" "Spatiotemporal" "2" "6632_Site.2.occ" -0.204879771824812 -0.168786101702167 -0.0524871022436738 "Low_More_High"
"530" "Beetles" "Spatiotemporal" "2" "9558_Site.2.occ" -0.401310879035075 0.268737486143382 0.104838542534385 "Low_More_High"
"531" "Beetles" "Spatiotemporal" "2" "7722_Site.2.occ" -0.249156800076574 -0.220999788071637 0.0871020621732984 "Low_More_High"
"532" "Beetles" "Spatiotemporal" "2" "17193_Site.2.occ" -0.289743934437803 -0.0959008841671938 0.122423270532204 "Low_More_High"
"533" "Beetles" "Spatiotemporal" "2" "9196_Site.2.occ" -0.379319936776674 -0.16562359395625 -0.107238405191784 "Low_More_High"
"534" "Beetles" "Spatiotemporal" "2" "2241_Site.2.occ" -0.175700376672206 -0.279488688062121 0.113107013027065 "Low_More_High"
"535" "Beetles" "Spatiotemporal" "2" "1575_Site.2.occ" -0.26934572209726 -0.182822455722002 -0.0344492128075034 "Low_More_High"
"536" "Beetles" "Spatiotemporal" "2" "4117_Site.2.occ" -0.317577625066169 -0.156244221203656 -0.223778360720434 "Low_More_High"
"537" "Beetles" "Spatiotemporal" "2" "18305_Site.2.occ" -0.572012491738173 0.0764359152485166 -0.143064198153707 "Low_More_High"
"538" "Beetles" "Spatiotemporal" "2" "14895_Site.2.occ" -0.269911074752662 -0.0134047182950486 -0.0215564929869657 "Low_More_High"
"539" "Beetles" "Spatiotemporal" "2" "14204_Site.2.occ" -0.394740812832914 -0.203753647184392 0.0652455863402733 "Low_More_High"
"540" "Beetles" "Spatiotemporal" "2" "15625_Site.2.occ" -0.429501481486955 0.308499934593407 -0.0717168670786902 "Low_More_High"
"541" "Beetles" "Spatiotemporal" "2" "5455_Site.2.occ" -0.306005050966577 -0.21122765723224 -0.00418504264531841 "Low_More_High"
"542" "Beetles" "Spatiotemporal" "2" "10445_Site.2.occ" -0.00615433900885628 -0.412213717700096 -0.307592947776248 "Low_More_High"
"543" "Beetles" "Spatiotemporal" "2" "1426_Site.2.occ" -0.339745175758148 -0.0687438227626928 -0.217137804016738 "Low_More_High"
"544" "Beetles" "Spatiotemporal" "2" "9344_Site.2.occ" -0.23032286429517 -0.125617880135211 0.19488561521357 "Low_More_High"
"545" "Beetles" "Spatiotemporal" "2" "18507_Site.2.occ" -0.408291571515146 0.0264581861535853 0.0619537233926964 "Low_More_High"
"546" "Beetles" "Spatiotemporal" "2" "17002_Site.2.occ" -0.159787227169947 0.0732435792233348 -0.0604509424983264 "Low_More_High"
"547" "Beetles" "Spatiotemporal" "2" "13315_Site.2.occ" -0.482602637487983 -0.141082679046335 -0.0551152664028705 "Low_More_High"
"548" "Beetles" "Spatiotemporal" "2" "15470_Site.2.occ" -0.425107482983666 -0.0173060234984376 -0.358924899151962 "Low_More_High"
"549" "Beetles" "Spatiotemporal" "2" "14766_Site.2.occ" -0.418081214545396 -0.0969408703663054 -0.0741816548229508 "Low_More_High"
"550" "Beetles" "Spatiotemporal" "2" "4933_Site.2.occ" -0.367061645409305 -0.217683748228767 -0.0653961041654694 "Low_More_High"
"551" "Beetles" "Spatiotemporal" "2" "8402_Site.2.occ" -0.122740924663558 -0.244387828650387 0.131533848316527 "Low_More_High"
"552" "Beetles" "Spatiotemporal" "2" "108_Site.2.occ" -0.178235168026951 -0.0552533166937228 0.104538873409334 "Low_More_High"
"553" "Beetles" "Spatiotemporal" "2" "1418_Site.2.occ" -0.497204196640371 -0.237060155518773 0.0713435883331643 "Low_More_High"
"554" "Beetles" "Spatiotemporal" "2" "9338_Site.2.occ" -0.280859600397422 0.0893316729254059 0.371729588808487 "Low_More_High"
"555" "Beetles" "Spatiotemporal" "2" "6308_Site.2.occ" -0.319359502452161 -0.114489308380293 0.0108458660143183 "Low_More_High"
"556" "Beetles" "Spatiotemporal" "2" "14470_Site.2.occ" -0.334026903143277 -0.376199622164967 0.145158817286011 "Low_More_High"
"557" "Beetles" "Spatiotemporal" "2" "4383_Site.2.occ" -0.301740020714039 0.0132087600647373 0.22463254658254 "Low_More_High"
"558" "Beetles" "Spatiotemporal" "2" "18619_Site.2.occ" -0.298931451134177 0.108373009968062 0.0915034258964656 "Low_More_High"
"559" "Beetles" "Spatiotemporal" "2" "2587_Site.2.occ" -0.206572639623475 -0.153737253699878 -0.0913854304613057 "Low_More_High"
"560" "Beetles" "Spatiotemporal" "2" "10118_Site.2.occ" -0.530126828993686 -0.0429948448740949 -0.283076006213188 "Low_More_High"
"561" "Beetles" "Spatiotemporal" "2" "14520_Site.2.occ" -0.325149663380085 -0.0749240333317065 0.0446210138029046 "Low_More_High"
"562" "Beetles" "Spatiotemporal" "2" "1034_Site.2.occ" 0.0709257578258809 -0.0289354537611497 -0.246745252546817 "Low_More_High"
"563" "Beetles" "Spatiotemporal" "2" "11058_Site.2.occ" -0.203729132987293 -0.0342519600447189 0.0855017323667435 "Low_More_High"
"564" "Beetles" "Spatiotemporal" "2" "15597_Site.2.occ" -0.202730064221677 -0.123316076676537 0.0375320254112704 "Low_More_High"
"565" "Beetles" "Spatiotemporal" "2" "9691_Site.2.occ" -0.375358018687542 0.0866082603821261 -0.0986891565913612 "Low_More_High"
"566" "Beetles" "Spatiotemporal" "2" "11803_Site.2.occ" -0.24584744118164 0.108263091467239 -0.242711772087719 "Low_More_High"
"567" "Beetles" "Spatiotemporal" "2" "4726_Site.2.occ" -0.358645446351446 -0.113428955883965 0.0778133311742831 "Low_More_High"
"568" "Beetles" "Spatiotemporal" "2" "9873_Site.2.occ" -0.200351697951854 -0.0533094985544931 0.0109420713229261 "Low_More_High"
"569" "Beetles" "Spatiotemporal" "2" "4258_Site.2.occ" -0.251860410912489 -0.453840796044905 0.113383530727263 "Low_More_High"
"570" "Beetles" "Spatiotemporal" "2" "17218_Site.2.occ" -0.303181298109474 0.216698120789602 0.382074687743326 "Low_More_High"
"571" "Beetles" "Spatiotemporal" "2" "3289_Site.2.occ" -0.157531523915887 -0.113699144554929 0.0588262732138049 "Low_More_High"
"572" "Beetles" "Spatiotemporal" "2" "17512_Site.2.occ" -0.332333210841379 0.0850637754654019 0.318505271876218 "Low_More_High"
"573" "Beetles" "Spatiotemporal" "2" "10274_Site.2.occ" -0.0895543698152847 -0.0325519693911201 0.260146383216432 "Low_More_High"
"574" "Beetles" "Spatiotemporal" "2" "17747_Site.2.occ" -0.322188617248457 0.152832400738737 0.143475124887914 "Low_More_High"
"575" "Beetles" "Spatiotemporal" "2" "738_Site.2.occ" -0.29687969099771 -0.309901510577666 -0.109140328275462 "Low_More_High"
"576" "Beetles" "Spatiotemporal" "2" "14035_Site.2.occ" -0.454528180688985 0.000111317455222137 0.0961114558718676 "Low_More_High"
"577" "Beetles" "Spatiotemporal" "2" "5118_Site.2.occ" -0.243976737074626 -0.487073511115195 0.18852975425985 "Low_More_High"
"578" "Beetles" "Spatiotemporal" "2" "3687_Site.2.occ" -0.150216318393489 -0.198107521110418 -0.196072966596712 "Low_More_High"
"579" "Beetles" "Spatiotemporal" "2" "297_Site.2.occ" -0.618510328176067 0.0882570191174588 0.17791686897106 "Low_More_High"
"580" "Beetles" "Spatiotemporal" "2" "14540_Site.2.occ" -0.376907519283987 -0.0111470995861185 0.175606780315461 "Low_More_High"
"581" "Beetles" "Spatiotemporal" "2" "8418_Site.2.occ" -0.432544699146947 -0.265466899783694 0.0441305087347496 "Low_More_High"
"582" "Beetles" "Spatiotemporal" "2" "14703_Site.2.occ" -0.379467988121383 -0.0133120887494123 0.00896944978129689 "Low_More_High"
"583" "Beetles" "Spatiotemporal" "2" "13985_Site.2.occ" -0.382664901917743 -0.207166558433539 -0.112487084881417 "Low_More_High"
"584" "Beetles" "Spatiotemporal" "2" "5193_Site.2.occ" -0.189016375656784 0.149248453598656 -0.140371596365489 "Low_More_High"
"585" "Beetles" "Spatiotemporal" "2" "8137_Site.2.occ" -0.175776565272893 -0.308358841640908 0.21027822893604 "Low_More_High"
"586" "Beetles" "Spatiotemporal" "2" "12647_Site.2.occ" -0.216096508456088 0.0257401068889083 0.394231928243479 "Low_More_High"
"587" "Beetles" "Spatiotemporal" "2" "8379_Site.2.occ" -0.209574545510997 -0.24714634759561 0.265346587196316 "Low_More_High"
"588" "Beetles" "Spatiotemporal" "2" "4723_Site.2.occ" -0.179357029070434 -0.446040866161887 0.0434290788744955 "Low_More_High"
"589" "Beetles" "Spatiotemporal" "3" "10376_Site.3.occ" 0.122652754759433 -0.0150823412028495 0.0168156242088876 "High_Less_High"
"590" "Beetles" "Spatiotemporal" "3" "1343_Site.3.occ" 0.325142049267439 0.0834836568458096 -0.221058188236057 "High_Less_High"
"591" "Beetles" "Spatiotemporal" "3" "12629_Site.3.occ" 0.101655945181488 -0.0104984531302069 0.0252576726188366 "High_Less_High"
"592" "Beetles" "Spatiotemporal" "3" "11615_Site.3.occ" 0.277708629288861 -0.103092995405065 -0.0911691106711149 "High_Less_High"
"593" "Beetles" "Spatiotemporal" "3" "16249_Site.3.occ" 0.231132379019527 0.00908935857738289 0.0438266238047973 "High_Less_High"
"594" "Beetles" "Spatiotemporal" "3" "6113_Site.3.occ" 0.0729335384741499 -0.0939242846818189 0.100931954608142 "High_Less_High"
"595" "Beetles" "Spatiotemporal" "3" "2028_Site.3.occ" 0.0737613176143666 -0.0966211541495609 0.0157881582591043 "High_Less_High"
"596" "Beetles" "Spatiotemporal" "3" "6783_Site.3.occ" 0.207449033412144 -0.0678089806984321 -0.0228427915289913 "High_Less_High"
"597" "Beetles" "Spatiotemporal" "3" "3232_Site.3.occ" 0.105403257890545 -0.0167868032070038 0.0177799090628892 "High_Less_High"
"598" "Beetles" "Spatiotemporal" "3" "19462_Site.3.occ" 0.260573895056151 0.0623465476958922 -0.0149579845433123 "High_Less_High"
"599" "Beetles" "Spatiotemporal" "3" "12426_Site.3.occ" 0.200743656469757 -0.315895247380474 -0.152950563456438 "High_Less_High"
"600" "Beetles" "Spatiotemporal" "3" "5361_Site.3.occ" 0.136023563059779 0.0207704655228608 0.10893312840637 "High_Less_High"
"601" "Beetles" "Spatiotemporal" "3" "5567_Site.3.occ" 0.0976209950149244 -0.00509326628970138 0.0532364574912872 "High_Less_High"
"602" "Beetles" "Spatiotemporal" "3" "12622_Site.3.occ" 0.11843664363226 -0.365977983233458 0.205016267539616 "High_Less_High"
"603" "Beetles" "Spatiotemporal" "3" "11213_Site.3.occ" 0.181480857654041 -0.156987050099714 0.179899815965149 "High_Less_High"
"604" "Beetles" "Spatiotemporal" "3" "19968_Site.3.occ" 0.120579946431222 -0.0789044792296641 -0.00471906451555016 "High_Less_High"
"605" "Beetles" "Spatiotemporal" "3" "17718_Site.3.occ" 0.14838482821075 -0.0121947717609845 0.0288842883845791 "High_Less_High"
"606" "Beetles" "Spatiotemporal" "3" "3306_Site.3.occ" 0.153261728023724 -0.0170980815588596 -0.100027364355968 "High_Less_High"
"607" "Beetles" "Spatiotemporal" "3" "15337_Site.3.occ" 0.147537579266585 -0.0188397940110039 8.94856612718289e-05 "High_Less_High"
"608" "Beetles" "Spatiotemporal" "3" "5906_Site.3.occ" 0.130509199636934 0.0642770874749049 0.0324826489334912 "High_Less_High"
"609" "Beetles" "Spatiotemporal" "3" "660_Site.3.occ" 0.189751034945672 0.0884715494753696 -0.200312358436529 "High_Less_High"
"610" "Beetles" "Spatiotemporal" "3" "16990_Site.3.occ" 0.0621383470427891 -0.0278912060917262 -0.113893766270041 "High_Less_High"
"611" "Beetles" "Spatiotemporal" "3" "9202_Site.3.occ" 0.204428581002343 -0.0291533724849127 0.0451267562052153 "High_Less_High"
"612" "Beetles" "Spatiotemporal" "3" "18737_Site.3.occ" 0.129790860144409 -0.0189093151755351 0.0547533531441865 "High_Less_High"
"613" "Beetles" "Spatiotemporal" "3" "11396_Site.3.occ" 0.0834394841145723 -0.0417594677940083 -0.0231612781933507 "High_Less_High"
"614" "Beetles" "Spatiotemporal" "3" "1500_Site.3.occ" 0.0239401332936387 -0.016882699324628 0.0138822197499423 "High_Less_High"
"615" "Beetles" "Spatiotemporal" "3" "786_Site.3.occ" 0.0853544344524845 -0.0370513898027656 -0.0620713207706811 "High_Less_High"
"616" "Beetles" "Spatiotemporal" "3" "13053_Site.3.occ" 0.141629833065098 -0.100218718186661 -0.0737183832475163 "High_Less_High"
"617" "Beetles" "Spatiotemporal" "3" "5434_Site.3.occ" 0.247380732329277 -0.124747615871541 0.0113371866256346 "High_Less_High"
"618" "Beetles" "Spatiotemporal" "3" "6023_Site.3.occ" 0.225546687779062 -0.0226396545349302 -0.0813534927965328 "High_Less_High"
"619" "Beetles" "Spatiotemporal" "3" "11737_Site.3.occ" 0.134126510796867 -0.0444861193344394 0.112935700786815 "High_Less_High"
"620" "Beetles" "Spatiotemporal" "3" "8686_Site.3.occ" 0.160652837252537 -0.0424401379637092 -0.0880313253167187 "High_Less_High"
"621" "Beetles" "Spatiotemporal" "3" "7746_Site.3.occ" 0.225879316571614 -0.0630787322589411 0.230095518554176 "High_Less_High"
"622" "Beetles" "Spatiotemporal" "3" "18165_Site.3.occ" -0.027730239345742 0.165471850476946 0.15134219602124 "High_Less_High"
"623" "Beetles" "Spatiotemporal" "3" "6973_Site.3.occ" 0.0993312625587501 0.133813553954212 -0.18047341152684 "High_Less_High"
"624" "Beetles" "Spatiotemporal" "3" "15207_Site.3.occ" 0.0997975667844042 -0.0184960418243825 0.0219297393711311 "High_Less_High"
"625" "Beetles" "Spatiotemporal" "3" "3123_Site.3.occ" -0.0225149283192231 -0.254366035413535 0.0939360354841652 "High_Less_High"
"626" "Beetles" "Spatiotemporal" "3" "4468_Site.3.occ" 0.169956813317799 -0.0343501585816081 0.0391538779845028 "High_Less_High"
"627" "Beetles" "Spatiotemporal" "3" "273_Site.3.occ" 0.151851325220683 0.010103441041989 0.108509915219624 "High_Less_High"
"628" "Beetles" "Spatiotemporal" "3" "1378_Site.3.occ" 0.239161162122343 -0.101642621577792 0.0407145254885757 "High_Less_High"
"629" "Beetles" "Spatiotemporal" "3" "374_Site.3.occ" 0.270753967363278 -0.0628136149413777 -0.0275653906364591 "High_Less_High"
"630" "Beetles" "Spatiotemporal" "3" "16627_Site.3.occ" 0.119734869133844 -0.158666128673599 0.162774825804861 "High_Less_High"
"631" "Beetles" "Spatiotemporal" "3" "2076_Site.3.occ" 0.208209648783999 -0.034904004246453 0.0357410130777124 "High_Less_High"
"632" "Beetles" "Spatiotemporal" "3" "5281_Site.3.occ" 0.167613272841428 0.0355353588249899 0.0817173920793191 "High_Less_High"
"633" "Beetles" "Spatiotemporal" "3" "19060_Site.3.occ" 0.122060123883711 -0.0268306875579706 0.00980041576998828 "High_Less_High"
"634" "Beetles" "Spatiotemporal" "3" "17440_Site.3.occ" 0.145656389493903 -0.0186264491962906 -0.00721451695533678 "High_Less_High"
"635" "Beetles" "Spatiotemporal" "3" "17969_Site.3.occ" 0.198249771631875 0.00421466527885871 -0.0170060591889243 "High_Less_High"
"636" "Beetles" "Spatiotemporal" "3" "17819_Site.3.occ" 0.135825076846781 -0.0316333208539046 0.0154744990396663 "High_Less_High"
"637" "Beetles" "Spatiotemporal" "3" "6145_Site.3.occ" 0.185259729807556 -0.0285670652102942 -0.00190360381337145 "High_Less_High"
"638" "Beetles" "Spatiotemporal" "3" "13918_Site.3.occ" 0.0190114208220776 -0.0644607218410742 0.0155796053542888 "High_Less_High"
"639" "Beetles" "Spatiotemporal" "3" "11483_Site.3.occ" 0.359929004497976 -0.156094533429823 -0.300010938335319 "High_Less_High"
"640" "Beetles" "Spatiotemporal" "3" "17738_Site.3.occ" 0.130276852359743 -0.0480709352099891 0.0111066627045814 "High_Less_High"
"641" "Beetles" "Spatiotemporal" "3" "7384_Site.3.occ" 0.261903734486666 -0.104752984067867 0.148554237237395 "High_Less_High"
"642" "Beetles" "Spatiotemporal" "3" "7880_Site.3.occ" 0.147569236587586 -0.0461025080369686 0.0766533151884009 "High_Less_High"
"643" "Beetles" "Spatiotemporal" "3" "18959_Site.3.occ" 0.124589836047836 -0.223203056830728 -0.196693944052874 "High_Less_High"
"644" "Beetles" "Spatiotemporal" "3" "12609_Site.3.occ" 0.242459771199661 -0.0276830422513508 -0.0750942708572273 "High_Less_High"
"645" "Beetles" "Spatiotemporal" "3" "17868_Site.3.occ" -0.0153677046293876 0.0714339098792421 0.0640377582704503 "High_Less_High"
"646" "Beetles" "Spatiotemporal" "3" "15948_Site.3.occ" 0.220531449467842 -0.0225499173721681 -0.00804037149166956 "High_Less_High"
"647" "Beetles" "Spatiotemporal" "3" "8736_Site.3.occ" 0.145097240505456 -0.114197195090766 -0.0914105805990333 "High_Less_High"
"648" "Beetles" "Spatiotemporal" "3" "5451_Site.3.occ" 0.146100375247863 -0.0194831406072296 0.0295924376870536 "High_Less_High"
"649" "Beetles" "Spatiotemporal" "3" "12268_Site.3.occ" 0.245580095068205 -0.133176501104332 0.113290870384783 "High_Less_High"
"650" "Beetles" "Spatiotemporal" "3" "6008_Site.3.occ" 0.247120187264276 -0.0536285435440532 0.0432052031247333 "High_Less_High"
"651" "Beetles" "Spatiotemporal" "3" "1357_Site.3.occ" 0.170010332339196 -0.0210181062243267 -0.0235190113153872 "High_Less_High"
"652" "Beetles" "Spatiotemporal" "3" "5401_Site.3.occ" 0.193694883764093 -0.0637622051159223 0.131006971703556 "High_Less_High"
"653" "Beetles" "Spatiotemporal" "3" "13308_Site.3.occ" 0.0836616888920025 -0.0811423392603468 0.0274576398999995 "High_Less_High"
"654" "Beetles" "Spatiotemporal" "3" "17478_Site.3.occ" 0.0363158550579668 0.0391957270775812 0.0392957746432148 "High_Less_High"
"655" "Beetles" "Spatiotemporal" "3" "12940_Site.3.occ" 0.444618831582212 -0.0984497225188267 0.0356078457881744 "High_Less_High"
"656" "Beetles" "Spatiotemporal" "3" "13858_Site.3.occ" 0.0506615126403736 -0.01642921086626 0.0172293185089466 "High_Less_High"
"657" "Beetles" "Spatiotemporal" "3" "19073_Site.3.occ" 0.116779994507383 -0.0273279824896 0.0147830609097221 "High_Less_High"
"658" "Beetles" "Spatiotemporal" "3" "19038_Site.3.occ" 0.117187157439804 -0.0943350337454098 0.0456912170491278 "High_Less_High"
"659" "Beetles" "Spatiotemporal" "3" "9659_Site.3.occ" 0.16242697869521 -0.128668936380727 -0.0420511365943704 "High_Less_High"
"660" "Beetles" "Spatiotemporal" "3" "14510_Site.3.occ" 0.118770928706763 -0.0321928547773842 -0.0590630005165327 "High_Less_High"
"661" "Beetles" "Spatiotemporal" "3" "3287_Site.3.occ" 0.191443784817401 0.0111223308890644 -0.0633713801122275 "High_Less_High"
"662" "Beetles" "Spatiotemporal" "3" "3763_Site.3.occ" 0.140679169344595 -0.00489248680134185 0.00619097032737971 "High_Less_High"
"663" "Beetles" "Spatiotemporal" "3" "9440_Site.3.occ" 0.109043101771063 -0.226363420489291 0.0790673605742743 "High_Less_High"
"664" "Beetles" "Spatiotemporal" "3" "6169_Site.3.occ" 0.319739485686265 -0.0878466688905608 -0.00468815355694687 "High_Less_High"
"665" "Beetles" "Spatiotemporal" "3" "7037_Site.3.occ" 0.152741158854194 -0.200837083322153 -0.0256820784497631 "High_Less_High"
"666" "Beetles" "Spatiotemporal" "3" "2293_Site.3.occ" 0.085471081427893 -0.111684340641335 0.0662007359828676 "High_Less_High"
"667" "Beetles" "Spatiotemporal" "3" "16357_Site.3.occ" 0.401254190099337 -0.223767597292804 0.061303002290596 "High_Less_High"
"668" "Beetles" "Spatiotemporal" "3" "9001_Site.3.occ" 0.0976956604247016 -0.0341095044502215 -0.230864376062708 "High_Less_High"
"669" "Beetles" "Spatiotemporal" "3" "11044_Site.3.occ" 0.276014194522214 -0.110368647058355 0.019792427628291 "High_Less_High"
"670" "Beetles" "Spatiotemporal" "3" "6339_Site.3.occ" 0.165910696144079 0.011805615575146 0.0931249398303507 "High_Less_High"
"671" "Beetles" "Spatiotemporal" "3" "14460_Site.3.occ" 0.195010128524703 -0.190527793561463 0.088138230348273 "High_Less_High"
"672" "Beetles" "Spatiotemporal" "3" "10819_Site.3.occ" 0.14833844012736 -0.0290478824271849 0.0227792955958851 "High_Less_High"
"673" "Beetles" "Spatiotemporal" "3" "4412_Site.3.occ" 0.155716211094637 -0.0164845499985917 0.00350864111061677 "High_Less_High"
"674" "Beetles" "Spatiotemporal" "3" "15639_Site.3.occ" 0.210930097508866 -0.0192061058099495 -0.103316730018361 "High_Less_High"
"675" "Beetles" "Spatiotemporal" "3" "15727_Site.3.occ" 0.0602922046907354 -0.0223052488797731 0.0176756993349773 "High_Less_High"
"676" "Beetles" "Spatiotemporal" "3" "15655_Site.3.occ" 0.134837143073685 0.0128141640777527 0.024723516622858 "High_Less_High"
"677" "Beetles" "Spatiotemporal" "3" "2792_Site.3.occ" 0.222980817183373 -0.118933263941693 0.0660769864799644 "High_Less_High"
"678" "Beetles" "Spatiotemporal" "3" "1923_Site.3.occ" 0.24813421575662 -0.064980316732299 -0.0852374148936029 "High_Less_High"
"679" "Beetles" "Spatiotemporal" "3" "12458_Site.3.occ" 0.107473882746384 -0.017127429147694 0.00270477980306438 "High_Less_High"
"680" "Beetles" "Spatiotemporal" "3" "15536_Site.3.occ" 0.217031567052798 -0.139634274612263 0.0995397017105799 "High_Less_High"
"681" "Beetles" "Spatiotemporal" "3" "19929_Site.3.occ" 0.086984427928632 -0.0368691279346259 -0.0033594241777636 "High_Less_High"
"682" "Beetles" "Spatiotemporal" "3" "6440_Site.3.occ" 0.130725903059791 -0.0974035982336843 -0.0289195005850051 "High_Less_High"
"683" "Beetles" "Spatiotemporal" "3" "3277_Site.3.occ" 0.2668932961086 0.0288600219281931 -0.149587689113687 "High_Less_High"
"684" "Beetles" "Spatiotemporal" "3" "5366_Site.3.occ" 0.117263654419153 -0.0789369293129768 0.0150366372247971 "High_Less_High"
"685" "Beetles" "Spatiotemporal" "3" "8734_Site.3.occ" 0.169331410730846 -0.0726285938914217 -0.0885001681161454 "High_Less_High"
"686" "Beetles" "Spatiotemporal" "3" "8397_Site.3.occ" 0.218928113964618 -0.0893461725709954 0.159101339080585 "High_Less_High"
"687" "Beetles" "Spatiotemporal" "3" "10672_Site.3.occ" 0.200167825793045 -0.133412194255098 -0.193373536127149 "High_Less_High"
"688" "Beetles" "Spatiotemporal" "3" "4901_Site.3.occ" 0.128732562153243 -0.0360263002119197 -0.000543244321783609 "High_Less_High"
"689" "Beetles" "Spatiotemporal" "3" "3002_Site.3.occ" 0.138877187922387 -0.00123267115153052 -0.00255337114795096 "High_Less_High"
"690" "Beetles" "Spatiotemporal" "3" "18992_Site.3.occ" 0.146763014668667 -0.109268388126887 0.016155885905457 "High_Less_High"
"691" "Beetles" "Spatiotemporal" "3" "13805_Site.3.occ" 0.272352317901651 -0.0204186577741514 0.0735888414811902 "High_Less_High"
"692" "Beetles" "Spatiotemporal" "3" "9035_Site.3.occ" 0.105448597035193 -0.0251679403641426 0.0160353878401349 "High_Less_High"
"693" "Beetles" "Spatiotemporal" "3" "9244_Site.3.occ" -0.016796359947892 -0.304767958756978 0.0114782286651987 "High_Less_High"
"694" "Beetles" "Spatiotemporal" "3" "18091_Site.3.occ" 0.355674209367458 -0.0584455148142183 0.123340204502494 "High_Less_High"
"695" "Beetles" "Spatiotemporal" "3" "13059_Site.3.occ" 0.111910700579496 0.0686544137556793 0.0146801701248508 "High_Less_High"
"696" "Beetles" "Spatiotemporal" "3" "7513_Site.3.occ" 0.133390160816816 -0.00117948456380616 0.00203840323968783 "High_Less_High"
"697" "Beetles" "Spatiotemporal" "3" "12953_Site.3.occ" 0.213510385061952 -0.0107528559290042 0.115719618493858 "High_Less_High"
"698" "Beetles" "Spatiotemporal" "3" "16536_Site.3.occ" 0.279524905031841 -0.165380833284331 -0.0268755092833032 "High_Less_High"
"699" "Beetles" "Spatiotemporal" "3" "5819_Site.3.occ" 0.275477135877111 -0.0272834909883281 -0.396202340066092 "High_Less_High"
"700" "Beetles" "Spatiotemporal" "3" "18453_Site.3.occ" 0.164654035629903 -0.0106106423901872 0.00523091518420386 "High_Less_High"
"701" "Beetles" "Spatiotemporal" "3" "13764_Site.3.occ" 0.155693053285069 0.00154394550927072 0.0186568501030692 "High_Less_High"
"702" "Beetles" "Spatiotemporal" "3" "10629_Site.3.occ" 0.216607701005739 -0.0503421935362504 0.0147001506851305 "High_Less_High"
"703" "Beetles" "Spatiotemporal" "3" "5448_Site.3.occ" 0.167527734458237 -0.025368430739609 0.0166582814791471 "High_Less_High"
"704" "Beetles" "Spatiotemporal" "3" "9207_Site.3.occ" 0.161595020448427 -0.0823404836826798 0.0295389971449957 "High_Less_High"
"705" "Beetles" "Spatiotemporal" "3" "11654_Site.3.occ" 0.120156645526766 -0.0258694798670484 -0.00127091080192272 "High_Less_High"
"706" "Beetles" "Spatiotemporal" "3" "6983_Site.3.occ" 0.0557679235908533 -0.055473909968536 0.0388088559031874 "High_Less_High"
"707" "Beetles" "Spatiotemporal" "3" "17127_Site.3.occ" 0.218928417571986 -0.0517937644150726 0.0913746226590211 "High_Less_High"
"708" "Beetles" "Spatiotemporal" "3" "5903_Site.3.occ" 0.0815989166661513 -0.0300370485212698 0.193118782865344 "High_Less_High"
"709" "Beetles" "Spatiotemporal" "3" "5029_Site.3.occ" 0.245314247048678 -0.0419634593905128 0.0904988537762996 "High_Less_High"
"710" "Beetles" "Spatiotemporal" "3" "14720_Site.3.occ" 0.157087690622554 -0.0191877502422367 0.063087918744661 "High_Less_High"
"711" "Beetles" "Spatiotemporal" "3" "10056_Site.3.occ" 0.147507970506887 0.0591689346505618 -0.0745424540733426 "High_Less_High"
"712" "Beetles" "Spatiotemporal" "3" "9550_Site.3.occ" 0.209788177630389 -0.0379327113551736 -0.0496500365087985 "High_Less_High"
"713" "Beetles" "Spatiotemporal" "3" "592_Site.3.occ" 0.244079649347351 0.0427480624753245 0.0339988717512735 "High_Less_High"
"714" "Beetles" "Spatiotemporal" "3" "11944_Site.3.occ" 0.219911417784292 -0.0396032880553076 0.160224053076713 "High_Less_High"
"715" "Beetles" "Spatiotemporal" "3" "4535_Site.3.occ" 0.298662150085234 -0.270763005966294 -0.223192357598153 "High_Less_High"
"716" "Beetles" "Spatiotemporal" "3" "12123_Site.3.occ" 0.310339411202946 -0.0612510969494586 -0.0489018210505287 "High_Less_High"
"717" "Beetles" "Spatiotemporal" "3" "4964_Site.3.occ" 0.0793843325777165 -0.0406850206648612 0.0573203844132337 "High_Less_High"
"718" "Beetles" "Spatiotemporal" "3" "16925_Site.3.occ" 0.251056332197152 -0.0188011975097561 0.14242638597291 "High_Less_High"
"719" "Beetles" "Spatiotemporal" "3" "6233_Site.3.occ" 0.112457403611973 -0.0492331467166992 0.0645612035313936 "High_Less_High"
"720" "Beetles" "Spatiotemporal" "3" "12679_Site.3.occ" 0.172047312297122 -0.0451083910768976 0.00829891127732625 "High_Less_High"
"721" "Beetles" "Spatiotemporal" "3" "10103_Site.3.occ" 0.180690731942167 -0.00586082128260402 0.0912965857842188 "High_Less_High"
"722" "Beetles" "Spatiotemporal" "3" "3592_Site.3.occ" 0.00671858848463682 0.0642845739145548 0.279692715387962 "High_Less_High"
"723" "Beetles" "Spatiotemporal" "3" "14_Site.3.occ" 0.0558064724879075 -0.132773958235322 0.0222158444586455 "High_Less_High"
"724" "Beetles" "Spatiotemporal" "3" "16928_Site.3.occ" 0.321614798140175 -0.133168008830086 0.219210759702442 "High_Less_High"
"725" "Beetles" "Spatiotemporal" "3" "2139_Site.3.occ" 0.194417710042964 -0.164532440347526 0.053585739802362 "High_Less_High"
"726" "Beetles" "Spatiotemporal" "3" "9795_Site.3.occ" 0.11304709247064 -0.0147342406860413 0.0111049102755522 "High_Less_High"
"727" "Beetles" "Spatiotemporal" "3" "11656_Site.3.occ" 0.229279998612878 -0.0473371510564184 -0.0932572210302388 "High_Less_High"
"728" "Beetles" "Spatiotemporal" "3" "12756_Site.3.occ" 0.10867588004617 -0.0507862414113305 -0.00600305014767965 "High_Less_High"
"729" "Beetles" "Spatiotemporal" "3" "17637_Site.3.occ" -0.0928055157856171 0.0497161598515431 -0.0288745027152998 "High_Less_High"
"730" "Beetles" "Spatiotemporal" "3" "8457_Site.3.occ" 0.126133238723682 -0.0183126368369353 -0.0117806618434262 "High_Less_High"
"731" "Beetles" "Spatiotemporal" "3" "6612_Site.3.occ" 0.16374457028235 0.0933821483321771 0.0320337598224881 "High_Less_High"
"732" "Beetles" "Spatiotemporal" "3" "10418_Site.3.occ" 0.106065425991608 -0.042880751045782 0.0426329630035661 "High_Less_High"
"733" "Beetles" "Spatiotemporal" "3" "15270_Site.3.occ" 0.21353469744856 -0.0934857012875953 0.0975934730702175 "High_Less_High"
"734" "Beetles" "Spatiotemporal" "3" "12781_Site.3.occ" 0.188985681296212 0.292217543257521 -0.0420951257399694 "High_Less_High"
"735" "Beetles" "Spatiotemporal" "3" "4931_Site.3.occ" 0.128299168857474 -0.0264809312114008 -0.0594718641062516 "High_Less_High"
"736" "Beetles" "Spatiotemporal" "3" "3642_Site.3.occ" 0.0423015493716034 -0.0868265893074366 -0.0472292791937921 "High_Less_High"
"737" "Beetles" "Spatiotemporal" "3" "6906_Site.3.occ" 0.186877365708512 -0.0750155907713275 -0.0301899468106759 "High_Less_High"
"738" "Beetles" "Spatiotemporal" "3" "6416_Site.3.occ" 0.169385154384436 -0.0522923212858308 0.0624584319517668 "High_Less_High"
"739" "Beetles" "Spatiotemporal" "3" "16084_Site.3.occ" 0.0826852871979816 0.0270738370322459 0.0172381228802381 "High_Less_High"
"740" "Beetles" "Spatiotemporal" "3" "10864_Site.3.occ" 0.267324462850799 -0.0446588387012204 -0.0116356592114134 "High_Less_High"
"741" "Beetles" "Spatiotemporal" "3" "4779_Site.3.occ" 0.191305777121545 -0.272841704537976 0.0320383881434313 "High_Less_High"
"742" "Beetles" "Spatiotemporal" "3" "11979_Site.3.occ" 0.110254345338378 -0.0813134853938082 -0.0263570498988625 "High_Less_High"
"743" "Beetles" "Spatiotemporal" "3" "10292_Site.3.occ" 0.115226774933325 -0.0166987679020402 0.035097581028172 "High_Less_High"
"744" "Beetles" "Spatiotemporal" "3" "4657_Site.3.occ" 0.0879956246121294 -0.143825826964989 0.0999504102480479 "High_Less_High"
"745" "Beetles" "Spatiotemporal" "3" "10253_Site.3.occ" 0.155050668877453 0.0666266062842235 -0.14161365704196 "High_Less_High"
"746" "Beetles" "Spatiotemporal" "3" "7589_Site.3.occ" 0.0904239036779038 -0.0499455003348674 -0.00987035619587909 "High_Less_High"
"747" "Beetles" "Spatiotemporal" "3" "19433_Site.3.occ" 0.113727564313307 -0.142411557715083 -0.0499340699022949 "High_Less_High"
"748" "Beetles" "Spatiotemporal" "3" "813_Site.3.occ" 0.139393306208465 -0.025517613319643 0.036875248449186 "High_Less_High"
"749" "Beetles" "Spatiotemporal" "3" "11760_Site.3.occ" 0.127697643857564 -0.0343729983503422 0.00361990668025686 "High_Less_High"
"750" "Beetles" "Spatiotemporal" "3" "19489_Site.3.occ" 0.202782020448647 -0.0346316911518947 -0.0403977190390292 "High_Less_High"
"751" "Beetles" "Spatiotemporal" "3" "16880_Site.3.occ" 0.0583419532209708 0.0837762062683544 0.0611020124807038 "High_Less_High"
"752" "Beetles" "Spatiotemporal" "3" "870_Site.3.occ" 0.123086062737439 -0.0554025983108136 0.0504943074121173 "High_Less_High"
"753" "Beetles" "Spatiotemporal" "3" "7913_Site.3.occ" 0.309978030536209 0.036563171168334 0.0625939885604778 "High_Less_High"
"754" "Beetles" "Spatiotemporal" "3" "14132_Site.3.occ" 0.09649034334824 -0.108928602968029 0.0169943639435557 "High_Less_High"
"755" "Beetles" "Spatiotemporal" "3" "6614_Site.3.occ" 0.134588024139454 0.0548717996083981 0.0643219887338245 "High_Less_High"
"756" "Beetles" "Spatiotemporal" "3" "11488_Site.3.occ" 0.30056174770113 -0.15781349644807 -0.0799322782821105 "High_Less_High"
"757" "Beetles" "Spatiotemporal" "3" "8744_Site.3.occ" 0.0257253287852068 -0.0575097424987271 -0.0284347152740885 "High_Less_High"
"758" "Beetles" "Spatiotemporal" "3" "16360_Site.3.occ" 0.141585154463576 -0.0174229826328027 0.217782625786971 "High_Less_High"
"759" "Beetles" "Spatiotemporal" "3" "17305_Site.3.occ" 0.0882035176480407 0.0219903337024495 -0.0744717382314065 "High_Less_High"
"760" "Beetles" "Spatiotemporal" "3" "7875_Site.3.occ" 0.246951439158781 -0.190561173324376 -0.0329464077854958 "High_Less_High"
"761" "Beetles" "Spatiotemporal" "3" "2052_Site.3.occ" 0.172838010417355 0.0917226143915435 0.0322101055197331 "High_Less_High"
"762" "Beetles" "Spatiotemporal" "3" "10959_Site.3.occ" 0.149887696321799 -0.0857258771092533 -0.131576486121341 "High_Less_High"
"763" "Beetles" "Spatiotemporal" "3" "1466_Site.3.occ" 0.106209414530935 0.0567391448456693 0.0160804653770857 "High_Less_High"
"764" "Beetles" "Spatiotemporal" "3" "10500_Site.3.occ" 0.240570374965827 -0.0292458489533029 0.00144115825759247 "High_Less_High"
"765" "Beetles" "Spatiotemporal" "3" "14335_Site.3.occ" 0.0744808569859069 -0.113291241498586 0.0889302699909119 "High_Less_High"
"766" "Beetles" "Spatiotemporal" "3" "3072_Site.3.occ" 0.17933911816224 -0.0840546330885335 -0.0886064279378666 "High_Less_High"
"767" "Beetles" "Spatiotemporal" "3" "8908_Site.3.occ" 0.117160529253328 -0.0287356009991191 0.0125730132505326 "High_Less_High"
"768" "Beetles" "Spatiotemporal" "3" "12419_Site.3.occ" 0.0665101488150423 -0.00156105108198218 -0.0186314956922308 "High_Less_High"
"769" "Beetles" "Spatiotemporal" "3" "13212_Site.3.occ" 0.20240577317657 -0.0845861923111829 -0.0129057628300014 "High_Less_High"
"770" "Beetles" "Spatiotemporal" "3" "15926_Site.3.occ" 0.0793972630973508 -0.0272940567049234 0.00578447752439599 "High_Less_High"
"771" "Beetles" "Spatiotemporal" "3" "961_Site.3.occ" 0.0621530773223639 0.0456277212429121 -0.21087255217115 "High_Less_High"
"772" "Beetles" "Spatiotemporal" "3" "18002_Site.3.occ" 0.119312682690709 -0.00607847610047815 0.0643243263924127 "High_Less_High"
"773" "Beetles" "Spatiotemporal" "3" "15917_Site.3.occ" 0.198752581276645 -0.00830523255707896 0.282668238422773 "High_Less_High"
"774" "Beetles" "Spatiotemporal" "3" "7771_Site.3.occ" 0.0774734644613774 0.0133309594776896 0.106985147864256 "High_Less_High"
"775" "Beetles" "Spatiotemporal" "3" "19152_Site.3.occ" 0.231617565693328 0.0216665248187596 -0.139253248739355 "High_Less_High"
"776" "Beetles" "Spatiotemporal" "3" "5257_Site.3.occ" 0.164348477140552 -0.0832455778474546 0.0664961683082304 "High_Less_High"
"777" "Beetles" "Spatiotemporal" "3" "13971_Site.3.occ" 0.0293193200324258 -0.162912630975499 0.085248326768587 "High_Less_High"
"778" "Beetles" "Spatiotemporal" "3" "10019_Site.3.occ" 0.0964433969909916 -0.010060291451495 0.0167554282251045 "High_Less_High"
"779" "Beetles" "Spatiotemporal" "3" "14394_Site.3.occ" 0.167212486123074 -0.0442502552924546 -0.0271515467747603 "High_Less_High"
"780" "Beetles" "Spatiotemporal" "3" "6519_Site.3.occ" 0.123212344571052 0.0173036084321021 0.0381589425015322 "High_Less_High"
"781" "Beetles" "Spatiotemporal" "3" "1155_Site.3.occ" 0.131188967162271 -0.125208981566628 0.0680031478951737 "High_Less_High"
"782" "Beetles" "Spatiotemporal" "3" "16037_Site.3.occ" 0.341032680968155 -0.0374191982018324 -0.0907420028969481 "High_Less_High"
"783" "Beetles" "Spatiotemporal" "3" "7498_Site.3.occ" 0.220818749735135 -0.0343840533571786 0.0881544100826615 "High_Less_High"
"784" "Beetles" "Spatiotemporal" "3" "7921_Site.3.occ" 0.141277526797089 -0.0091260075634969 0.0271670593284761 "High_Less_High"
"785" "Beetles" "Spatiotemporal" "3" "17077_Site.3.occ" 0.0813913504752656 0.0218397817982457 0.156289630497342 "High_Less_High"
"786" "Beetles" "Spatiotemporal" "3" "17087_Site.3.occ" 0.0692614031453686 -0.0122363948265199 0.0711007095909381 "High_Less_High"
"787" "Beetles" "Spatiotemporal" "3" "3487_Site.3.occ" 0.130454401983529 -0.160362428627813 -0.142071347949024 "High_Less_High"
"788" "Beetles" "Spatiotemporal" "3" "13481_Site.3.occ" 0.321945242342272 -0.188232333160835 0.157434666672195 "High_Less_High"
"789" "Beetles" "Spatiotemporal" "3" "5747_Site.3.occ" 0.201683798034599 0.0374923297987584 0.0544841511250842 "High_Less_High"
"790" "Beetles" "Spatiotemporal" "3" "7484_Site.3.occ" 0.200875651833881 -0.0468068218287755 -0.00847666298989817 "High_Less_High"
"791" "Beetles" "Spatiotemporal" "3" "1169_Site.3.occ" 0.145916943593516 -0.0727829609802376 -0.0316415989258817 "High_Less_High"
"792" "Beetles" "Spatiotemporal" "3" "1605_Site.3.occ" 0.129501260497389 -0.0547254125580818 0.0782726967865451 "High_Less_High"
"793" "Beetles" "Spatiotemporal" "3" "3109_Site.3.occ" -0.0426938700760748 -0.285681551405425 0.201810187742482 "High_Less_High"
"794" "Beetles" "Spatiotemporal" "3" "17020_Site.3.occ" 0.0704048718744796 -0.0138262459269633 0.0499629245592672 "High_Less_High"
"795" "Beetles" "Spatiotemporal" "3" "12117_Site.3.occ" 0.10350147081946 -0.143413209806735 0.063254869902801 "High_Less_High"
"796" "Beetles" "Spatiotemporal" "3" "18152_Site.3.occ" 0.175746616303389 -0.0849194885735299 -0.122381227934697 "High_Less_High"
"797" "Beetles" "Spatiotemporal" "3" "17694_Site.3.occ" 0.0635102537415929 -0.0197830620712233 0.00968014642588448 "High_Less_High"
"798" "Beetles" "Spatiotemporal" "3" "1131_Site.3.occ" 0.20513038354334 -0.0580726414236149 0.0060101121514676 "High_Less_High"
"799" "Beetles" "Spatiotemporal" "3" "15620_Site.3.occ" 0.0627226264438579 -0.137535431053528 -0.0922435812439404 "High_Less_High"
"800" "Beetles" "Spatiotemporal" "3" "3445_Site.3.occ" 0.151974335314678 -0.0318258562145355 0.0305071708062351 "High_Less_High"
"801" "Beetles" "Spatiotemporal" "3" "2146_Site.3.occ" 0.421777303437323 -0.101448238197621 0.235689571236328 "High_Less_High"
"802" "Beetles" "Spatiotemporal" "3" "13101_Site.3.occ" 0.156091713303382 -0.00547976113388336 -0.000276557842113661 "High_Less_High"
"803" "Beetles" "Spatiotemporal" "3" "18958_Site.3.occ" 0.133564337337511 -0.220779553347755 0.231920008477188 "High_Less_High"
"804" "Beetles" "Spatiotemporal" "3" "4534_Site.3.occ" 0.306264307733356 -0.101331682741121 -0.333991499114025 "High_Less_High"
"805" "Beetles" "Spatiotemporal" "3" "16700_Site.3.occ" 0.0231752680200013 -0.0314368571012947 0.0427957236808614 "High_Less_High"
"806" "Beetles" "Spatiotemporal" "3" "17426_Site.3.occ" 0.15887096677106 -0.014481760513869 0.0214176668768386 "High_Less_High"
"807" "Beetles" "Spatiotemporal" "3" "9136_Site.3.occ" 0.051276613967859 -0.0675981046554249 0.0859103540391471 "High_Less_High"
"808" "Beetles" "Spatiotemporal" "3" "10179_Site.3.occ" 0.139025569713483 -0.0215014065756092 0.0339735411938566 "High_Less_High"
"809" "Beetles" "Spatiotemporal" "3" "3369_Site.3.occ" 0.126249182768571 -0.0119277833416657 0.056343371101214 "High_Less_High"
"810" "Beetles" "Spatiotemporal" "3" "13422_Site.3.occ" 0.168201625889665 -0.0261085900394099 0.0521499155234654 "High_Less_High"
"811" "Beetles" "Spatiotemporal" "3" "6185_Site.3.occ" 0.163815417798634 -0.0385145316326837 0.0357985610588826 "High_Less_High"
"812" "Beetles" "Spatiotemporal" "3" "3965_Site.3.occ" 0.146838887997891 -0.0614317116545499 0.0489820949771267 "High_Less_High"
"813" "Beetles" "Spatiotemporal" "3" "1354_Site.3.occ" 0.160794757818449 -0.0762518424028353 -0.00198561855250098 "High_Less_High"
"814" "Beetles" "Spatiotemporal" "3" "14688_Site.3.occ" 0.165577864598056 -0.0677928653590517 0.036841105340764 "High_Less_High"
"815" "Beetles" "Spatiotemporal" "3" "6302_Site.3.occ" 0.0910157098342207 0.0295402856369015 0.191626616786832 "High_Less_High"
"816" "Beetles" "Spatiotemporal" "3" "14184_Site.3.occ" 0.134370603290107 -0.0247662341082935 0.0236806597022028 "High_Less_High"
"817" "Beetles" "Spatiotemporal" "3" "9497_Site.3.occ" 0.163425427075157 -0.0402189409638697 0.00678840480941194 "High_Less_High"
"818" "Beetles" "Spatiotemporal" "3" "1073_Site.3.occ" 0.528416067568698 -0.107609671688419 -0.0781161589575911 "High_Less_High"
"819" "Beetles" "Spatiotemporal" "3" "7130_Site.3.occ" 0.182463722657706 -0.00974531615221438 0.0288974528927293 "High_Less_High"
"820" "Beetles" "Spatiotemporal" "3" "16971_Site.3.occ" 0.213239454840643 -0.102323870846144 -0.0533105593209961 "High_Less_High"
"821" "Beetles" "Spatiotemporal" "3" "3512_Site.3.occ" 0.323324126371885 -0.1989297711753 -0.0513091944315785 "High_Less_High"
"822" "Beetles" "Spatiotemporal" "3" "305_Site.3.occ" 0.193246289690456 -0.0200161982095603 0.0140265401057361 "High_Less_High"
"823" "Beetles" "Spatiotemporal" "3" "1723_Site.3.occ" 0.108100888471965 -0.0130748080395585 0.0207331227563312 "High_Less_High"
"824" "Beetles" "Spatiotemporal" "3" "556_Site.3.occ" 0.222723586004828 -0.0813693126268069 0.0146334571853608 "High_Less_High"
"825" "Beetles" "Spatiotemporal" "3" "10625_Site.3.occ" 0.133909971636502 -0.0313383608486644 0.04099297948317 "High_Less_High"
"826" "Beetles" "Spatiotemporal" "3" "16556_Site.3.occ" 0.0719062951683589 -0.0413681245663344 -0.0353105731197679 "High_Less_High"
"827" "Beetles" "Spatiotemporal" "3" "8449_Site.3.occ" 0.145910484627048 -0.0453889031217731 0.024344118951736 "High_Less_High"
"828" "Beetles" "Spatiotemporal" "3" "19681_Site.3.occ" 0.268053696773953 -0.139393364186294 0.11728399922167 "High_Less_High"
"829" "Beetles" "Spatiotemporal" "3" "13933_Site.3.occ" 0.154498634266393 -0.0694311036433144 0.0401039785934235 "High_Less_High"
"830" "Beetles" "Spatiotemporal" "3" "13635_Site.3.occ" 0.19388378288347 -0.0671555685000213 0.0309525307548439 "High_Less_High"
"831" "Beetles" "Spatiotemporal" "3" "18320_Site.3.occ" 0.089486556921417 -0.101760444931647 0.088715649390385 "High_Less_High"
"832" "Beetles" "Spatiotemporal" "3" "12657_Site.3.occ" 0.208907286959189 -0.100426661965356 0.0184102573194585 "High_Less_High"
"833" "Beetles" "Spatiotemporal" "3" "10192_Site.3.occ" 0.265941416356228 -0.0745987926417254 0.168108013472849 "High_Less_High"
"834" "Beetles" "Spatiotemporal" "3" "17387_Site.3.occ" 0.219258374852241 -0.0499322951671211 0.0734931135294208 "High_Less_High"
"835" "Beetles" "Spatiotemporal" "3" "5884_Site.3.occ" 0.190850457054876 -0.0255223775448549 0.0353718841980825 "High_Less_High"
"836" "Beetles" "Spatiotemporal" "3" "14293_Site.3.occ" 0.205391960167684 -0.029720518932259 -0.00624364835005177 "High_Less_High"
"837" "Beetles" "Spatiotemporal" "3" "2804_Site.3.occ" 0.286851076463143 0.000410248530025766 -0.284105969270944 "High_Less_High"
"838" "Beetles" "Spatiotemporal" "3" "19372_Site.3.occ" 0.140219423965157 0.0209932829146334 -0.0152682501289555 "High_Less_High"
"839" "Beetles" "Spatiotemporal" "3" "7480_Site.3.occ" 0.143647171468587 -0.033054179661236 0.0329161581576428 "High_Less_High"
"840" "Beetles" "Spatiotemporal" "3" "18098_Site.3.occ" 0.266973355823386 -0.0998544854064231 0.0436755319479278 "High_Less_High"
"841" "Beetles" "Spatiotemporal" "3" "10214_Site.3.occ" 0.241052416893788 -0.0310801664277363 0.0364783703282262 "High_Less_High"
"842" "Beetles" "Spatiotemporal" "3" "2987_Site.3.occ" 0.153950755410407 -0.0566677346021347 -0.0594790021499905 "High_Less_High"
"843" "Beetles" "Spatiotemporal" "3" "10386_Site.3.occ" 0.199673310823192 0.00782000246145637 0.0107496541297383 "High_Less_High"
"844" "Beetles" "Spatiotemporal" "3" "12255_Site.3.occ" -0.0401026813646358 -0.0496747041945366 -0.0618693707132479 "High_Less_High"
"845" "Beetles" "Spatiotemporal" "3" "3856_Site.3.occ" 0.216729585374247 0.021467903865037 0.0263748893416017 "High_Less_High"
"846" "Beetles" "Spatiotemporal" "3" "619_Site.3.occ" 0.103545053218483 -0.0462164052302973 -0.0193762718787855 "High_Less_High"
"847" "Beetles" "Spatiotemporal" "3" "5441_Site.3.occ" 0.212644773196535 0.0249927855285661 0.0192659331642819 "High_Less_High"
"848" "Beetles" "Spatiotemporal" "3" "8421_Site.3.occ" 0.113616187027694 0.0350060961121084 0.060176702892856 "High_Less_High"
"849" "Beetles" "Spatiotemporal" "3" "16952_Site.3.occ" 0.215987787491356 -0.0372602032714713 0.0194309750459009 "High_Less_High"
"850" "Beetles" "Spatiotemporal" "3" "2894_Site.3.occ" 0.150433852317559 0.00605125044906969 0.0186686213818673 "High_Less_High"
"851" "Beetles" "Spatiotemporal" "3" "10280_Site.3.occ" 0.13174220873119 -0.0450729676115 0.0198009433024272 "High_Less_High"
"852" "Beetles" "Spatiotemporal" "3" "5710_Site.3.occ" 0.192751587743945 0.0197511906503088 -0.077196106029333 "High_Less_High"
"853" "Beetles" "Spatiotemporal" "3" "306_Site.3.occ" 0.156719346764334 0.0466977676961318 -0.0189864820007382 "High_Less_High"
"854" "Beetles" "Spatiotemporal" "3" "13524_Site.3.occ" 0.0705983132455984 -0.0685775460415975 0.211546463723934 "High_Less_High"
"855" "Beetles" "Spatiotemporal" "3" "4728_Site.3.occ" 0.11879505632377 -0.0758233061325491 0.056769227815779 "High_Less_High"
"856" "Beetles" "Spatiotemporal" "3" "834_Site.3.occ" 0.193950566122505 -0.0252696294416608 0.00801533956043488 "High_Less_High"
"857" "Beetles" "Spatiotemporal" "3" "5606_Site.3.occ" 0.0336373150320716 0.0952857992547794 0.000113622080541073 "High_Less_High"
"858" "Beetles" "Spatiotemporal" "3" "700_Site.3.occ" 0.0991767831227289 -0.196356429808294 0.171169503308702 "High_Less_High"
"859" "Beetles" "Spatiotemporal" "3" "9707_Site.3.occ" 0.0812834993095609 -0.0471060193257163 0.028360897899165 "High_Less_High"
"860" "Beetles" "Spatiotemporal" "3" "4429_Site.3.occ" 0.123713105993698 -0.024757197377698 0.0213658168375148 "High_Less_High"
"861" "Beetles" "Spatiotemporal" "3" "7313_Site.3.occ" 0.133025112585717 -0.137964285548064 -0.188793698602332 "High_Less_High"
"862" "Beetles" "Spatiotemporal" "3" "18952_Site.3.occ" 0.130254759490244 -0.00740332573226021 -0.00271134668347337 "High_Less_High"
"863" "Beetles" "Spatiotemporal" "3" "10013_Site.3.occ" 0.110738232963083 0.0237908313380043 0.017332342441474 "High_Less_High"
"864" "Beetles" "Spatiotemporal" "3" "19264_Site.3.occ" 0.0607159651484732 0.024220512426846 0.149303614986627 "High_Less_High"
"865" "Beetles" "Spatiotemporal" "3" "6342_Site.3.occ" -0.0701349557513137 0.293695816091767 -0.0853561013959597 "High_Less_High"
"866" "Beetles" "Spatiotemporal" "3" "15390_Site.3.occ" 0.128152471672012 0.00713205846583494 0.0177033298781115 "High_Less_High"
"867" "Beetles" "Spatiotemporal" "4" "18207_Site.4.occ" -0.386026622213168 -0.0317096896241824 0.13503773629663 "High_More_High"
"868" "Beetles" "Spatiotemporal" "4" "7534_Site.4.occ" -0.0300857623539679 -0.318645746813756 -0.21805289123126 "High_More_High"
"869" "Beetles" "Spatiotemporal" "4" "8037_Site.4.occ" -0.3526131193347 0.0273168143784496 0.0602700269906906 "High_More_High"
"870" "Beetles" "Spatiotemporal" "4" "16013_Site.4.occ" 0.114436638645627 0.0306335128405509 0.209527441654665 "High_More_High"
"871" "Beetles" "Spatiotemporal" "4" "8922_Site.4.occ" -0.0722761219680848 0.178187453835225 0.185639782306894 "High_More_High"
"872" "Beetles" "Spatiotemporal" "4" "6103_Site.4.occ" -0.50915107338924 0.257747247248631 -0.110045458391843 "High_More_High"
"873" "Beetles" "Spatiotemporal" "4" "9977_Site.4.occ" -0.231905299408864 0.273258824456453 0.035733211948694 "High_More_High"
"874" "Beetles" "Spatiotemporal" "4" "1880_Site.4.occ" -0.20310850801097 -0.381642250126696 0.157891046842528 "High_More_High"
"875" "Beetles" "Spatiotemporal" "4" "18625_Site.4.occ" -0.530711580842348 -0.161779344245213 0.397009133053709 "High_More_High"
"876" "Beetles" "Spatiotemporal" "4" "11576_Site.4.occ" -0.357908045178259 -0.2427162139027 0.156365887195148 "High_More_High"
"877" "Beetles" "Spatiotemporal" "4" "18444_Site.4.occ" -0.640021491278345 0.310281474093901 -0.463028224227427 "High_More_High"
"878" "Beetles" "Spatiotemporal" "4" "2290_Site.4.occ" -0.196601251375036 -0.0482655948912359 0.464644044027646 "High_More_High"
"879" "Beetles" "Spatiotemporal" "4" "13061_Site.4.occ" -0.594446126687039 -0.0367125906375678 0.0728488156397207 "High_More_High"
"880" "Beetles" "Spatiotemporal" "4" "9550_Site.4.occ" -0.491266592406027 -0.0879671880001038 -0.248503073445998 "High_More_High"
"881" "Beetles" "Spatiotemporal" "4" "2326_Site.4.occ" -0.0843248601524399 -0.268000137048375 0.145249324116816 "High_More_High"
"882" "Beetles" "Spatiotemporal" "4" "8365_Site.4.occ" -0.00297904576261955 -0.00964054457571202 0.185250115812866 "High_More_High"
"883" "Beetles" "Spatiotemporal" "4" "11025_Site.4.occ" -0.182927855911324 -0.300771509460107 -0.380345905452565 "High_More_High"
"884" "Beetles" "Spatiotemporal" "4" "308_Site.4.occ" -0.336551237244248 0.214780017973565 0.024813855834248 "High_More_High"
"885" "Beetles" "Spatiotemporal" "4" "18717_Site.4.occ" -0.231651353494164 0.00986191720606389 -0.149116981474226 "High_More_High"
"886" "Beetles" "Spatiotemporal" "4" "2531_Site.4.occ" -0.246223218606368 -0.156050801826158 -0.167723711658921 "High_More_High"
"887" "Beetles" "Spatiotemporal" "4" "13413_Site.4.occ" -0.217225405051808 -0.0271496988471851 -0.0737903403329378 "High_More_High"
"888" "Beetles" "Spatiotemporal" "4" "16821_Site.4.occ" -0.322657312082152 -0.0249672026713456 -0.0930484247358413 "High_More_High"
"889" "Beetles" "Spatiotemporal" "4" "810_Site.4.occ" -0.149948459006548 -0.460671146295332 0.39293605541652 "High_More_High"
"890" "Beetles" "Spatiotemporal" "4" "6594_Site.4.occ" -0.587264755544034 0.315997719811861 -0.03507215904965 "High_More_High"
"891" "Beetles" "Spatiotemporal" "4" "1226_Site.4.occ" -0.483986474215336 0.112346428803618 0.331260438343781 "High_More_High"
"892" "Beetles" "Spatiotemporal" "4" "1518_Site.4.occ" -0.0570665647389843 -0.320580276652211 0.0465525355124924 "High_More_High"
"893" "Beetles" "Spatiotemporal" "4" "19786_Site.4.occ" 0.0193532613921522 -0.182474865889107 0.137901287089321 "High_More_High"
"894" "Beetles" "Spatiotemporal" "4" "11790_Site.4.occ" -0.112223524003172 -0.0376397026016564 0.00736755132463174 "High_More_High"
"895" "Beetles" "Spatiotemporal" "4" "11938_Site.4.occ" -0.0318221024161719 -0.106843046636999 0.0485663975768173 "High_More_High"
"896" "Beetles" "Spatiotemporal" "4" "16034_Site.4.occ" -0.0470087254568591 -0.0552876143942745 0.06390083833714 "High_More_High"
"897" "Beetles" "Spatiotemporal" "4" "2178_Site.4.occ" -0.222961991110132 0.410873916920521 0.147555357245416 "High_More_High"
"898" "Beetles" "Spatiotemporal" "4" "10610_Site.4.occ" -0.0446492103649085 -0.0537301535290938 0.0137816967189534 "High_More_High"
"899" "Beetles" "Spatiotemporal" "4" "4151_Site.4.occ" -0.293592381584336 -0.220852277503702 0.0319554155234477 "High_More_High"
"900" "Beetles" "Spatiotemporal" "4" "2266_Site.4.occ" -0.257270232734815 -0.403044134947667 -0.193624663005579 "High_More_High"
"901" "Beetles" "Spatiotemporal" "4" "11893_Site.4.occ" -0.46012034317867 -0.347420846752241 -0.165464088731441 "High_More_High"
"902" "Beetles" "Spatiotemporal" "4" "17439_Site.4.occ" 0.0257667029611677 -0.07416318917468 -0.0790623956743121 "High_More_High"
"903" "Beetles" "Spatiotemporal" "4" "16145_Site.4.occ" -0.322336522522443 0.294628822629787 0.148146926831194 "High_More_High"
"904" "Beetles" "Spatiotemporal" "4" "14738_Site.4.occ" 0.0438026115896048 -0.320958890216982 0.16426450761571 "High_More_High"
"905" "Beetles" "Spatiotemporal" "4" "7486_Site.4.occ" -0.198090096240185 -0.0962825076096136 0.497021406932781 "High_More_High"
"906" "Beetles" "Spatiotemporal" "4" "6021_Site.4.occ" -0.028872741729496 -0.244137441323304 0.318243831376216 "High_More_High"
"907" "Beetles" "Spatiotemporal" "4" "17237_Site.4.occ" -0.164110284544987 -0.0469241172666175 0.127377115241186 "High_More_High"
"908" "Beetles" "Spatiotemporal" "4" "12712_Site.4.occ" -0.0784951040860745 -0.244383018328554 0.160987562163492 "High_More_High"
"909" "Beetles" "Spatiotemporal" "4" "13143_Site.4.occ" -0.088743101407929 -0.299629827257778 0.201381214669954 "High_More_High"
"910" "Beetles" "Spatiotemporal" "4" "11506_Site.4.occ" -0.12397909894227 0.00859531813975718 0.581822267951205 "High_More_High"
"911" "Beetles" "Spatiotemporal" "4" "7264_Site.4.occ" -0.0287419520131177 -0.168759486178575 -0.021240707289979 "High_More_High"
"912" "Beetles" "Spatiotemporal" "4" "19722_Site.4.occ" -0.0807553628620862 -0.1443168590449 -0.0290429651321811 "High_More_High"
"913" "Beetles" "Spatiotemporal" "4" "9295_Site.4.occ" -0.0854687904295923 -0.0282267533839516 -0.126886798096118 "High_More_High"
"914" "Beetles" "Spatiotemporal" "4" "9471_Site.4.occ" -0.015739611064432 -0.145031797195575 -0.051387209634398 "High_More_High"
"915" "Beetles" "Spatiotemporal" "4" "3694_Site.4.occ" -0.0998355281485547 0.0869390094073173 0.099881397490256 "High_More_High"
"916" "Beetles" "Spatiotemporal" "4" "13540_Site.4.occ" -0.291616174521786 -0.061808597236516 -0.0981504999186076 "High_More_High"
"917" "Beetles" "Spatiotemporal" "4" "8347_Site.4.occ" -0.378923844545716 -0.169966110895094 0.219978746334966 "High_More_High"
"918" "Beetles" "Spatiotemporal" "4" "2874_Site.4.occ" -0.00443286938857434 0.110696656361416 0.0571001986400816 "High_More_High"
"919" "Beetles" "Spatiotemporal" "4" "7609_Site.4.occ" 0.0933505535444186 -0.0888447905104212 0.166116464881422 "High_More_High"
"920" "Beetles" "Spatiotemporal" "4" "17246_Site.4.occ" -0.35179560245785 0.00555978093901857 -0.164785148303892 "High_More_High"
"921" "Beetles" "Spatiotemporal" "4" "11996_Site.4.occ" -0.236729364776189 0.104196889636734 -0.350252666585421 "High_More_High"
"922" "Beetles" "Spatiotemporal" "4" "17868_Site.4.occ" -0.502620463586982 0.181838670457354 0.126227177643153 "High_More_High"
"923" "Beetles" "Spatiotemporal" "4" "6774_Site.4.occ" 0.0215547641364355 0.0120944678279225 -0.0552579686188177 "High_More_High"
"924" "Beetles" "Spatiotemporal" "4" "3218_Site.4.occ" -0.547630248382522 -0.250679629605785 -0.127580787368682 "High_More_High"
"925" "Beetles" "Spatiotemporal" "4" "10749_Site.4.occ" -0.118745319774483 -0.0909349574126088 -0.197876844643413 "High_More_High"
"926" "Beetles" "Spatiotemporal" "4" "1175_Site.4.occ" -0.0441235646740157 -0.127216026252706 0.0280078193667857 "High_More_High"
"927" "Beetles" "Spatiotemporal" "4" "4979_Site.4.occ" -0.120662370632987 -0.43201087125538 0.062208902703137 "High_More_High"
"928" "Beetles" "Spatiotemporal" "4" "10850_Site.4.occ" -0.00565412387661044 0.000346569248426622 0.0470201111402348 "High_More_High"
"929" "Beetles" "Spatiotemporal" "4" "7053_Site.4.occ" -0.307518379695929 -0.0619794246992792 -0.315867911371792 "High_More_High"
"930" "Beetles" "Spatiotemporal" "4" "14497_Site.4.occ" -0.0867472810823713 0.0402760458424996 0.269385126210074 "High_More_High"
"931" "Beetles" "Spatiotemporal" "4" "4033_Site.4.occ" -0.465545998093451 0.229180852896826 0.0191362387318519 "High_More_High"
"932" "Beetles" "Spatiotemporal" "4" "940_Site.4.occ" -0.0803065141373857 -0.0233883618676961 0.0500678877092591 "High_More_High"
"933" "Beetles" "Spatiotemporal" "4" "215_Site.4.occ" -0.237450297433864 0.0273041516816157 -0.0794145853395688 "High_More_High"
"934" "Beetles" "Spatiotemporal" "4" "16888_Site.4.occ" -0.487286006415094 0.0343304289394834 -0.481921922181341 "High_More_High"
"935" "Beetles" "Spatiotemporal" "4" "9670_Site.4.occ" 0.0226679870427821 -0.389446534131784 0.166677158742055 "High_More_High"
"936" "Beetles" "Spatiotemporal" "4" "19142_Site.4.occ" -0.240289625240982 -0.409925768428795 -0.0217759454199587 "High_More_High"
"937" "Beetles" "Spatiotemporal" "4" "5010_Site.4.occ" -0.119523456466438 0.0528876958762614 0.046875866648297 "High_More_High"
"938" "Beetles" "Spatiotemporal" "4" "14205_Site.4.occ" 0.0836095291326469 -0.36846099592513 0.571177599426734 "High_More_High"
"939" "Beetles" "Spatiotemporal" "4" "1916_Site.4.occ" -0.0801844658903424 0.0929330521813353 0.111470157922427 "High_More_High"
"940" "Beetles" "Spatiotemporal" "4" "9165_Site.4.occ" -0.122655898567243 -0.443429795055366 0.48664009804567 "High_More_High"
"941" "Beetles" "Spatiotemporal" "4" "4656_Site.4.occ" -0.270776681611007 -0.284573180161689 0.1011588456548 "High_More_High"
"942" "Beetles" "Spatiotemporal" "4" "8503_Site.4.occ" -0.0290565715430452 -0.268631360689943 -0.0677526153815294 "High_More_High"
"943" "Beetles" "Spatiotemporal" "4" "4699_Site.4.occ" -0.236233383760818 -0.147029068278584 0.253537654824648 "High_More_High"
"944" "Beetles" "Spatiotemporal" "4" "8685_Site.4.occ" 0.103207349594603 -0.153273986074378 0.00894502059555374 "High_More_High"
"945" "Beetles" "Spatiotemporal" "4" "14249_Site.4.occ" 0.0827643947731128 -0.0622878392873593 0.129335520165688 "High_More_High"
"946" "Beetles" "Spatiotemporal" "4" "19077_Site.4.occ" -0.0423578494278836 -0.317257862874865 0.085494454164945 "High_More_High"
"947" "Beetles" "Spatiotemporal" "4" "4991_Site.4.occ" -0.0879616895637071 0.00898292369182922 0.0597244464832257 "High_More_High"
"948" "Beetles" "Spatiotemporal" "4" "8469_Site.4.occ" -0.155542603221051 0.0836839733305718 -0.316009836558523 "High_More_High"
"949" "Beetles" "Spatiotemporal" "4" "14663_Site.4.occ" -0.358681973727512 -0.390664045126328 0.214970852507256 "High_More_High"
"950" "Beetles" "Spatiotemporal" "4" "19941_Site.4.occ" -0.00711988424117095 -0.0366599555694673 0.0520486351522955 "High_More_High"
"951" "Beetles" "Spatiotemporal" "4" "2873_Site.4.occ" -0.0462843848933837 0.182450269534984 0.165372015710569 "High_More_High"
"952" "Beetles" "Spatiotemporal" "4" "6498_Site.4.occ" -0.0861821655650881 0.0475044687762716 0.0895247778452908 "High_More_High"
"953" "Beetles" "Spatiotemporal" "4" "6489_Site.4.occ" -0.423168169549399 0.19496036765301 0.21346269504385 "High_More_High"
"954" "Beetles" "Spatiotemporal" "4" "10728_Site.4.occ" -0.0715359461855 0.104081791533816 -0.00260752820624354 "High_More_High"
"955" "Beetles" "Spatiotemporal" "4" "7949_Site.4.occ" -0.135110842727017 -0.667933768385036 0.183699094538982 "High_More_High"
"956" "Beetles" "Spatiotemporal" "4" "4860_Site.4.occ" -0.0865467923237949 -0.485075484955644 -0.034933631485112 "High_More_High"
"957" "Beetles" "Spatiotemporal" "4" "10959_Site.4.occ" -0.0178890475920957 -0.000583145572671353 -0.0021944081520453 "High_More_High"
"958" "Beetles" "Spatiotemporal" "4" "16612_Site.4.occ" -0.0542590795252027 0.0741727270321926 -0.123546537266321 "High_More_High"
"959" "Beetles" "Spatiotemporal" "4" "1235_Site.4.occ" -0.214863594959263 -0.480374506740644 -0.249070843033751 "High_More_High"
"960" "Beetles" "Spatiotemporal" "4" "15223_Site.4.occ" -0.191367320996588 -0.0262413623074302 -0.0272713829861037 "High_More_High"
"961" "Beetles" "Spatiotemporal" "4" "2356_Site.4.occ" -0.162642277518132 -0.0461915823793182 0.334471207933765 "High_More_High"
"962" "Beetles" "Spatiotemporal" "4" "15506_Site.4.occ" -0.0340005025984855 -0.153299172080753 0.271227514605071 "High_More_High"
"963" "Beetles" "Spatiotemporal" "4" "19613_Site.4.occ" 0.0363395695281331 0.0696335351377946 0.12703306127653 "High_More_High"
"964" "Beetles" "Spatiotemporal" "4" "18114_Site.4.occ" -0.0418162334217099 0.214847180032282 0.401524559533657 "High_More_High"
"965" "Beetles" "Spatiotemporal" "4" "13851_Site.4.occ" -0.263881474737958 -0.124643818881309 -0.176460633619879 "High_More_High"
"966" "Beetles" "Spatiotemporal" "4" "10678_Site.4.occ" -0.0515062276789047 -0.125867999715853 0.0552003394452469 "High_More_High"
"967" "Beetles" "Spatiotemporal" "4" "1277_Site.4.occ" -0.147638643726585 -0.218478234119552 0.0902741302016899 "High_More_High"
"968" "Beetles" "Spatiotemporal" "4" "6776_Site.4.occ" -0.0367219873493926 -0.0199390541537575 0.013237265540556 "High_More_High"
"969" "Beetles" "Spatiotemporal" "4" "3516_Site.4.occ" -0.34454803028739 0.207636909112207 0.150232895540593 "High_More_High"
"970" "Beetles" "Spatiotemporal" "4" "3928_Site.4.occ" -0.0281883627070037 0.0202263428786445 0.247906273822239 "High_More_High"
"971" "Beetles" "Spatiotemporal" "4" "19827_Site.4.occ" 0.154116810521159 0.0212809859619018 -0.198335125077531 "High_More_High"
"972" "Beetles" "Spatiotemporal" "4" "5293_Site.4.occ" -0.0911719743042206 -0.0233722442143531 0.122912729353506 "High_More_High"
"973" "Beetles" "Spatiotemporal" "4" "15224_Site.4.occ" -0.268792774825455 0.38928646416591 0.169153650777852 "High_More_High"
"974" "Beetles" "Spatiotemporal" "4" "11225_Site.4.occ" -0.304000983569666 -0.117544624104828 0.0592881110424835 "High_More_High"
"975" "Beetles" "Spatiotemporal" "4" "16114_Site.4.occ" -0.196905646819438 -0.218526312338714 -0.0895926411293356 "High_More_High"
"976" "Beetles" "Spatiotemporal" "4" "10195_Site.4.occ" -0.413112940720789 0.216261902085535 -0.233566586646673 "High_More_High"
"977" "Beetles" "Spatiotemporal" "4" "2057_Site.4.occ" -0.25965774731571 0.141913237555386 -0.221934325944266 "High_More_High"
"978" "Beetles" "Spatiotemporal" "4" "16089_Site.4.occ" -0.0713678181643681 -0.355044485575935 0.0683176869358025 "High_More_High"
"979" "Beetles" "Spatiotemporal" "4" "7216_Site.4.occ" -0.10658708256347 -0.0080439169112437 0.392834803258249 "High_More_High"
"980" "Beetles" "Spatiotemporal" "4" "5254_Site.4.occ" -0.198276638126033 -0.08341524559272 0.0648228677432326 "High_More_High"
"981" "Beetles" "Spatiotemporal" "4" "3147_Site.4.occ" 0.0174549846563615 0.0363621639946638 0.259230758163648 "High_More_High"
"982" "Beetles" "Spatiotemporal" "4" "12069_Site.4.occ" -0.210102310488885 -0.301476938375547 0.000308126356514212 "High_More_High"
"983" "Beetles" "Spatiotemporal" "4" "6827_Site.4.occ" -0.174898260554204 -0.253310551244878 0.338118738766836 "High_More_High"
"984" "Beetles" "Spatiotemporal" "4" "7830_Site.4.occ" -0.123788313874754 -0.195967984178981 0.409663353325762 "High_More_High"
"985" "Beetles" "Spatiotemporal" "4" "19260_Site.4.occ" -0.0614625429432543 -0.110414371257098 0.00527302363685933 "High_More_High"
"986" "Beetles" "Spatiotemporal" "4" "752_Site.4.occ" -0.124602137068806 0.0283913207393833 0.0983292618408541 "High_More_High"
"987" "Beetles" "Spatiotemporal" "4" "13324_Site.4.occ" -0.0860563068593381 -0.374623355938067 0.219837338958428 "High_More_High"
"988" "Beetles" "Spatiotemporal" "4" "16038_Site.4.occ" -0.244537720187535 0.22131252437035 0.331525924844343 "High_More_High"
"989" "Beetles" "Spatiotemporal" "4" "7437_Site.4.occ" -0.105441100366285 0.062670800321966 0.106942382057474 "High_More_High"
"990" "Beetles" "Spatiotemporal" "4" "12465_Site.4.occ" -0.0757881397267873 -0.136480893336928 0.00320508279733249 "High_More_High"
"991" "Beetles" "Spatiotemporal" "4" "11710_Site.4.occ" -0.110948083731564 -0.0444569587730794 -0.010989421777253 "High_More_High"
"992" "Beetles" "Spatiotemporal" "4" "10041_Site.4.occ" -0.0894407927422669 -0.0392106521759905 -0.0354774485164192 "High_More_High"
"993" "Beetles" "Spatiotemporal" "4" "5961_Site.4.occ" -0.263169485628883 -0.163267392625243 0.103758587236388 "High_More_High"
"994" "Beetles" "Spatiotemporal" "4" "5551_Site.4.occ" -0.272058060885891 0.15854037553523 -0.0787899473076592 "High_More_High"
"995" "Beetles" "Spatiotemporal" "4" "18140_Site.4.occ" -0.123180452294642 0.185558559654557 -0.141686242063353 "High_More_High"
"996" "Beetles" "Spatiotemporal" "4" "17262_Site.4.occ" -0.287217982294121 -0.318182181966227 0.229174535423029 "High_More_High"
"997" "Beetles" "Spatiotemporal" "4" "19530_Site.4.occ" -0.495569617305182 -0.204499209470032 0.206702976208677 "High_More_High"
"998" "Beetles" "Spatiotemporal" "4" "6240_Site.4.occ" -0.193409364026726 -0.165529873158518 -0.245905560863687 "High_More_High"
"999" "Beetles" "Spatiotemporal" "4" "2589_Site.4.occ" -0.015024017207516 -0.0712544894482683 -0.00916996775907754 "High_More_High"
"1000" "Beetles" "Spatiotemporal" "4" "8107_Site.4.occ" -0.0242078300722681 -0.0544835268317399 -0.0311979137703155 "High_More_High"
"1001" "Beetles" "Spatiotemporal" "4" "2546_Site.4.occ" -0.298460797561334 -0.0690363341169164 0.0703380628874444 "High_More_High"
"1002" "Beetles" "Spatiotemporal" "4" "12602_Site.4.occ" -0.19443542965796 -0.189249686001137 0.0723575244439044 "High_More_High"
"1003" "Beetles" "Spatiotemporal" "4" "18622_Site.4.occ" -0.200377864367378 -0.0408952352502564 0.0491121485315575 "High_More_High"
"1004" "Beetles" "Spatiotemporal" "4" "1052_Site.4.occ" 0.160096655642799 -0.440270378444214 0.0284679822562539 "High_More_High"
"1005" "Beetles" "Spatiotemporal" "4" "7781_Site.4.occ" -0.327580665999118 0.128295277843463 0.0261191940743711 "High_More_High"
"1006" "Beetles" "Spatiotemporal" "4" "12903_Site.4.occ" -0.302564186921601 0.107417021676224 0.472177236088973 "High_More_High"
"1007" "Beetles" "Spatiotemporal" "4" "14001_Site.4.occ" -0.105608224710516 -0.148448556476759 -0.485225735796044 "High_More_High"
"1008" "Beetles" "Spatiotemporal" "4" "13657_Site.4.occ" 0.0514220247583309 -0.0248145615919522 -0.00687621669952257 "High_More_High"
"1009" "Beetles" "Spatiotemporal" "4" "7225_Site.4.occ" -0.435611011481204 -0.224498205129452 -0.114124184048595 "High_More_High"
"1010" "Beetles" "Spatiotemporal" "4" "14666_Site.4.occ" -0.115558830100331 -0.332084490223844 -0.190897606000426 "High_More_High"
"1011" "Beetles" "Spatiotemporal" "4" "6108_Site.4.occ" -0.576349784318495 0.226391480744248 0.0824099370655483 "High_More_High"
"1012" "Beetles" "Spatiotemporal" "4" "13801_Site.4.occ" -0.0768599062075296 -0.0995772507357418 0.125753329960211 "High_More_High"
"1013" "Beetles" "Spatiotemporal" "4" "9002_Site.4.occ" -0.224894970108438 -0.2259054378424 -0.387056653351561 "High_More_High"
"1014" "Beetles" "Spatiotemporal" "4" "3265_Site.4.occ" -0.0301597790401019 -0.147473242240317 0.0969316961975082 "High_More_High"
"1015" "Beetles" "Spatiotemporal" "4" "9422_Site.4.occ" -0.0367118386888481 -0.188876866245533 -0.00582838346472328 "High_More_High"
"1016" "Beetles" "Spatiotemporal" "4" "17859_Site.4.occ" -0.120529734834207 0.252205561497337 0.183457179523937 "High_More_High"
"1017" "Beetles" "Spatiotemporal" "4" "7858_Site.4.occ" 0.0641263893446287 0.15526490788226 0.184290597027268 "High_More_High"
"1018" "Beetles" "Spatiotemporal" "4" "13979_Site.4.occ" -0.198741028929519 -0.557572987921102 -0.0778496029776039 "High_More_High"
"1019" "Beetles" "Spatiotemporal" "4" "627_Site.4.occ" -0.098855601351344 -0.260075108638512 0.22876969271093 "High_More_High"
"1020" "Beetles" "Spatiotemporal" "4" "15313_Site.4.occ" -0.147844846706167 -0.02343266898614 0.262195687008238 "High_More_High"
"1021" "Beetles" "Spatiotemporal" "4" "2893_Site.4.occ" 0.0356735175561456 -0.0477518952928678 0.0470700154259549 "High_More_High"
"1022" "Beetles" "Spatiotemporal" "4" "16841_Site.4.occ" -0.243620110222734 -0.315166423805784 -0.142384388366091 "High_More_High"
"1023" "Beetles" "Spatiotemporal" "4" "8443_Site.4.occ" 0.0448386270895216 -0.125222028014381 0.103092132829139 "High_More_High"
"1024" "Beetles" "Spatiotemporal" "4" "4186_Site.4.occ" -0.087096622500589 -0.00819805991764203 0.0966011875883947 "High_More_High"
"1025" "Beetles" "Spatiotemporal" "4" "13289_Site.4.occ" -0.441311888428864 0.0715048006297449 0.122014202450827 "High_More_High"
"1026" "Beetles" "Spatiotemporal" "4" "15661_Site.4.occ" -0.0534392961333652 -0.302095764988087 0.126266788843767 "High_More_High"
"1027" "Beetles" "Spatiotemporal" "4" "789_Site.4.occ" -0.0705081466606898 0.24947969588875 0.113167780133541 "High_More_High"
"1028" "Beetles" "Spatiotemporal" "4" "8688_Site.4.occ" -0.0177570956563835 -0.390854108174605 0.0556251110057632 "High_More_High"
"1029" "Beetles" "Spatiotemporal" "4" "7193_Site.4.occ" -0.0476327624640943 0.0662951389827404 0.0961070452993987 "High_More_High"
"1030" "Beetles" "Spatiotemporal" "4" "17749_Site.4.occ" -0.0670049778727462 0.106342339318759 0.320505463051064 "High_More_High"
"1031" "Beetles" "Spatiotemporal" "4" "18900_Site.4.occ" -0.244160232283802 0.0155973907802212 -0.317363226145879 "High_More_High"
"1032" "Beetles" "Spatiotemporal" "4" "5589_Site.4.occ" -0.161221808094689 -0.0549767109694802 -0.143040634880246 "High_More_High"
"1033" "Beetles" "Spatiotemporal" "4" "9049_Site.4.occ" -0.112378512900928 -0.0332523917950124 0.168694954956683 "High_More_High"
"1034" "Beetles" "Spatiotemporal" "4" "305_Site.4.occ" -0.19049182342721 -0.0167749513868037 0.201974800093824 "High_More_High"
"1035" "Beetles" "Spatiotemporal" "4" "3474_Site.4.occ" -0.0258774038502228 -0.0245232885982214 -0.0185006566036129 "High_More_High"
"1036" "Beetles" "Spatiotemporal" "4" "12429_Site.4.occ" -0.199631645958651 0.0366807593058281 0.202376157687258 "High_More_High"
"1037" "Beetles" "Spatiotemporal" "4" "11005_Site.4.occ" 0.126561987614924 -0.278212065696077 0.228607235025334 "High_More_High"
"1038" "Beetles" "Spatiotemporal" "4" "13998_Site.4.occ" -0.24488472270842 -0.15030818958773 -0.368994896898278 "High_More_High"
"1039" "Beetles" "Spatiotemporal" "4" "6738_Site.4.occ" -0.117130751805831 0.0824250177898989 0.141835581657284 "High_More_High"
"1040" "Beetles" "Spatiotemporal" "4" "19880_Site.4.occ" -0.750512765601365 -0.127118652906157 0.00697353173213716 "High_More_High"
"1041" "Beetles" "Spatiotemporal" "4" "17711_Site.4.occ" -0.149749577185447 0.0237930844628918 0.256933871841823 "High_More_High"
"1042" "Beetles" "Spatiotemporal" "4" "930_Site.4.occ" -0.0897058491518228 -0.0795203839177738 0.394048126588786 "High_More_High"
"1043" "Beetles" "Spatiotemporal" "4" "9405_Site.4.occ" -0.390716017991829 -0.109218896967929 0.254365671227929 "High_More_High"
"1044" "Beetles" "Spatiotemporal" "4" "18471_Site.4.occ" -0.286653848162602 0.130772885840914 0.431826328689013 "High_More_High"
"1045" "Beetles" "Spatiotemporal" "4" "6799_Site.4.occ" 0.00628998960247793 -0.0154424370187972 0.303850583105205 "High_More_High"
"1046" "Beetles" "Spatiotemporal" "4" "15892_Site.4.occ" -0.28752468520433 0.108077027696858 0.283922877118807 "High_More_High"
"1047" "Beetles" "Spatiotemporal" "4" "12703_Site.4.occ" -0.211147150850497 -0.0509855260328765 0.192084539247905 "High_More_High"
"1048" "Beetles" "Spatiotemporal" "4" "823_Site.4.occ" 0.0322310876272331 0.147759857373515 -0.098185146025486 "High_More_High"
"1049" "Beetles" "Spatiotemporal" "4" "10756_Site.4.occ" -0.0501073166602117 -0.168276790254214 0.0546455901947052 "High_More_High"
"1050" "Beetles" "Spatiotemporal" "4" "15152_Site.4.occ" -0.497537033308719 -0.122668063224985 -0.33816797685922 "High_More_High"
"1051" "Beetles" "Spatiotemporal" "4" "11937_Site.4.occ" -0.0961269558114726 -0.0284764965825157 -0.145704997710619 "High_More_High"
"1052" "Beetles" "Spatiotemporal" "4" "5363_Site.4.occ" -0.34180387291449 -0.0151872616916573 0.332833739871085 "High_More_High"
"1053" "Beetles" "Spatiotemporal" "4" "5031_Site.4.occ" -0.303460843452597 0.299277820692817 0.45890026182663 "High_More_High"
"1054" "Beetles" "Spatiotemporal" "4" "17883_Site.4.occ" -0.17329599286117 0.0816265565392485 0.225729941159914 "High_More_High"
"1055" "Beetles" "Spatiotemporal" "4" "5437_Site.4.occ" -0.328608659716971 -0.216078843940605 0.251361825676209 "High_More_High"
"1056" "Beetles" "Spatiotemporal" "4" "18546_Site.4.occ" -0.144239600074093 0.108164722479551 0.165646878230734 "High_More_High"
"1057" "Beetles" "Spatiotemporal" "4" "6714_Site.4.occ" -0.195927185011812 0.14387497098406 0.138712654338505 "High_More_High"
"1058" "Beetles" "Spatiotemporal" "4" "5847_Site.4.occ" -0.178778278474031 -0.0389719575417696 0.193812673376423 "High_More_High"
"1059" "Beetles" "Spatiotemporal" "4" "6429_Site.4.occ" -0.0181393289430642 -0.0154889502773261 0.0111438231886091 "High_More_High"
"1060" "Beetles" "Spatiotemporal" "4" "14989_Site.4.occ" -0.170069591083025 0.118730436271663 0.164847633443747 "High_More_High"
"1061" "Beetles" "Spatiotemporal" "4" "1641_Site.4.occ" -0.534772624613372 0.0455036686715207 -0.090305312091544 "High_More_High"
"1062" "Beetles" "Spatiotemporal" "4" "5099_Site.4.occ" -0.412347779741183 0.146093394458834 0.256791611082233 "High_More_High"
"1063" "Beetles" "Spatiotemporal" "4" "11361_Site.4.occ" -0.0474922673427211 -0.00922612488836468 0.183778799295492 "High_More_High"
"1064" "Beetles" "Spatiotemporal" "4" "9704_Site.4.occ" -0.409583054850107 -0.0433889860463724 -0.027689019414 "High_More_High"
"1065" "Beetles" "Spatiotemporal" "4" "17982_Site.4.occ" -0.310906690064763 -0.269374555188825 -0.2805844016434 "High_More_High"
"1066" "Beetles" "Spatiotemporal" "4" "18989_Site.4.occ" -0.372711798957275 -0.270757905023764 0.372448716697546 "High_More_High"
"1067" "Beetles" "Spatiotemporal" "4" "19531_Site.4.occ" -0.443806394059443 -0.223599325818578 -0.415184097778285 "High_More_High"
"1068" "Beetles" "Spatiotemporal" "4" "811_Site.4.occ" -0.345714612485988 -0.077640367464691 0.522380249514812 "High_More_High"
"1069" "Beetles" "Spatiotemporal" "4" "12350_Site.4.occ" -0.220157032035297 -0.236706095912225 -0.00739524003887839 "High_More_High"
"1070" "Beetles" "Spatiotemporal" "4" "13751_Site.4.occ" -0.405053786834777 -0.319319240361292 0.096616399810481 "High_More_High"
"1071" "Beetles" "Spatiotemporal" "4" "13485_Site.4.occ" -0.112151492760997 -0.209768494161395 -0.10739167381039 "High_More_High"
"1072" "Beetles" "Spatiotemporal" "4" "15838_Site.4.occ" -0.132378143578914 0.114850637982891 0.0549237862440917 "High_More_High"
"1073" "Beetles" "Spatiotemporal" "4" "11071_Site.4.occ" -0.140574179845806 0.136223538450082 -0.0156990522866113 "High_More_High"
"1074" "Beetles" "Spatiotemporal" "4" "5552_Site.4.occ" -0.17242010413671 -0.158070913046453 0.421080474822493 "High_More_High"
"1075" "Beetles" "Spatiotemporal" "4" "678_Site.4.occ" -0.0400050258502094 0.0853924015220075 -0.0722579933804567 "High_More_High"
"1076" "Beetles" "Spatiotemporal" "4" "14470_Site.4.occ" -0.123022723832419 -0.0522445227975575 0.23366961216475 "High_More_High"
"1077" "Beetles" "Spatiotemporal" "4" "8741_Site.4.occ" -0.0225518802581709 -0.0375206732104767 -0.0699143466388672 "High_More_High"
"1078" "Beetles" "Spatiotemporal" "4" "17110_Site.4.occ" -0.0531553609518667 -0.105171640267897 0.268057564568771 "High_More_High"
"1079" "Beetles" "Spatiotemporal" "4" "17906_Site.4.occ" -0.147729635181012 0.0153551512099375 0.205315086038024 "High_More_High"
"1080" "Beetles" "Spatiotemporal" "4" "3925_Site.4.occ" -0.38409824670402 0.279568041865537 0.237549012049828 "High_More_High"
"1081" "Beetles" "Spatiotemporal" "4" "19305_Site.4.occ" -0.424404174981226 -0.446514040328208 0.131419249921264 "High_More_High"
"1082" "Beetles" "Spatiotemporal" "4" "6811_Site.4.occ" -0.35439483339952 -0.0679001272153237 0.242880945878606 "High_More_High"
"1083" "Beetles" "Spatiotemporal" "4" "1176_Site.4.occ" -0.032798531589911 -0.0527796405986762 0.0082674911806622 "High_More_High"
"1084" "Beetles" "Spatiotemporal" "4" "18929_Site.4.occ" -0.12902175778571 0.000461970286087466 0.127725492421436 "High_More_High"
"1085" "Beetles" "Spatiotemporal" "4" "17588_Site.4.occ" -0.154763455080893 -0.200929948944514 -0.21893847273199 "High_More_High"
"1086" "Beetles" "Spatiotemporal" "4" "7843_Site.4.occ" -0.34807261666232 0.0984553096042418 0.222768533894101 "High_More_High"
"1087" "Beetles" "Spatiotemporal" "4" "19420_Site.4.occ" -0.432230677109924 0.232830631925325 -0.0486270607809472 "High_More_High"
"1088" "Beetles" "Spatiotemporal" "4" "15210_Site.4.occ" -0.117287836993965 0.153785604839286 0.0685951676699381 "High_More_High"
"1089" "Beetles" "Spatiotemporal" "4" "18332_Site.4.occ" -0.105074697653098 -0.0806329304571031 0.147553447260003 "High_More_High"
"1090" "Beetles" "Spatiotemporal" "4" "19340_Site.4.occ" -0.0660084233075602 0.457894241737251 0.249316504111565 "High_More_High"
"1091" "Beetles" "Spatiotemporal" "4" "8152_Site.4.occ" -0.138018913709805 0.0801938227866327 0.423768965271258 "High_More_High"
"1092" "Beetles" "Spatiotemporal" "4" "5019_Site.4.occ" -0.119114610402726 -0.0181944693656465 0.101706206240775 "High_More_High"
"1093" "Beetles" "Spatiotemporal" "4" "4859_Site.4.occ" -0.221482479718466 -0.392295921044532 -0.269340976681093 "High_More_High"
"1094" "Beetles" "Spatiotemporal" "4" "8742_Site.4.occ" -0.0378721970199968 -0.103026828838082 -0.10126606468559 "High_More_High"
"1095" "Beetles" "Spatiotemporal" "4" "18117_Site.4.occ" -0.311931124924993 0.0427962389360131 0.0355178709858386 "High_More_High"
"1096" "Beetles" "Spatiotemporal" "4" "8793_Site.4.occ" -0.170114449505747 -0.237975375379042 0.296730371136815 "High_More_High"
"1097" "Beetles" "Spatiotemporal" "4" "17980_Site.4.occ" -0.0974716594428725 -0.0658425874925722 0.23173479797055 "High_More_High"
"1098" "Beetles" "Spatiotemporal" "4" "19000_Site.4.occ" 0.0374408074400961 0.00127775585322176 -0.0122081405518686 "High_More_High"
"1099" "Beetles" "Spatiotemporal" "4" "8890_Site.4.occ" -0.218178466772457 0.0960666442122992 -0.000984528086048404 "High_More_High"
"1100" "Beetles" "Spatiotemporal" "4" "5778_Site.4.occ" -0.133072691199966 0.0655495615601996 0.251592388936813 "High_More_High"
"1101" "Beetles" "Spatiotemporal" "4" "13470_Site.4.occ" -0.345984164519947 0.180448326678008 -0.197283971794381 "High_More_High"
"1102" "Beetles" "Spatiotemporal" "4" "12222_Site.4.occ" 0.118244032766106 -0.385288824764464 -0.0414398471962739 "High_More_High"
"1103" "Beetles" "Spatiotemporal" "4" "17346_Site.4.occ" -0.316267379916716 0.0045889037010215 -0.00724314324931696 "High_More_High"
"1104" "Beetles" "Spatiotemporal" "4" "16192_Site.4.occ" -0.304742262316428 -0.17698616921123 0.207743357908976 "High_More_High"
"1105" "Beetles" "Spatiotemporal" "4" "8738_Site.4.occ" -0.46193621395295 0.364698617880507 -0.0464960222975034 "High_More_High"
"1106" "Beetles" "Spatiotemporal" "4" "16009_Site.4.occ" -0.197049933181451 0.0403411112519399 0.420448240061293 "High_More_High"
"1107" "Beetles" "Spatiotemporal" "4" "19312_Site.4.occ" -0.348965848364532 0.0861058209978837 0.126940180666589 "High_More_High"
"1108" "Beetles" "Spatiotemporal" "4" "1402_Site.4.occ" -0.339199879688878 -0.117074869409691 0.145738822100375 "High_More_High"
"1109" "Beetles" "Spatiotemporal" "4" "5170_Site.4.occ" -0.190513423917936 -0.0223147750842776 0.058279854021867 "High_More_High"
"1110" "Beetles" "Spatiotemporal" "4" "12397_Site.4.occ" -0.169195047960643 -0.159181106171172 0.00523920611594786 "High_More_High"
"1111" "Beetles" "Spatiotemporal" "4" "2496_Site.4.occ" 0.0148287622647109 0.00257421219887322 0.067509399116128 "High_More_High"
"1112" "Beetles" "Spatiotemporal" "4" "14993_Site.4.occ" 0.0588508559948772 -0.0133684286237177 0.0515908012079282 "High_More_High"
"1113" "Beetles" "Spatiotemporal" "4" "6933_Site.4.occ" -0.442892732037878 -0.0313065100066797 0.442395597443128 "High_More_High"
"1114" "Beetles" "Spatiotemporal" "4" "3817_Site.4.occ" -0.370657926647383 -0.539628918918511 0.0738603745927256 "High_More_High"
"1115" "Beetles" "Spatiotemporal" "4" "9867_Site.4.occ" -0.131474658912495 -0.0320389426696683 -0.016964117756608 "High_More_High"
"1116" "Beetles" "Spatiotemporal" "4" "2743_Site.4.occ" -0.195910289068811 -0.0588424942225542 0.157661917261454 "High_More_High"
"1117" "Beetles" "Spatiotemporal" "4" "17017_Site.4.occ" -0.123259658376159 0.154408366211066 0.241413767763518 "High_More_High"
"1118" "Beetles" "Spatiotemporal" "4" "13361_Site.4.occ" 0.0478650801006663 -0.256062011124743 0.0193271408543514 "High_More_High"
"1119" "Beetles" "Spatiotemporal" "4" "11105_Site.4.occ" -0.332809071012144 0.00446919023178848 -0.0877344782950091 "High_More_High"
"1120" "Beetles" "Spatiotemporal" "4" "8440_Site.4.occ" -0.0805572400234476 0.0640667771306087 -0.0729963984552378 "High_More_High"
"1121" "Beetles" "Spatiotemporal" "4" "11719_Site.4.occ" -0.11834662149362 -0.108249949950653 -0.180234372744596 "High_More_High"
"1122" "Beetles" "Spatiotemporal" "4" "3489_Site.4.occ" -0.133381473573474 -0.337578626819156 -0.00686517027576128 "High_More_High"
"1123" "Beetles" "Spatiotemporal" "4" "8849_Site.4.occ" -0.273001956655616 -0.0227269836371645 0.00141674318147884 "High_More_High"
"1124" "Beetles" "Spatiotemporal" "4" "9623_Site.4.occ" -0.253512410713174 -0.0126550231515568 -0.264390127432737 "High_More_High"
"1125" "Beetles" "Spatiotemporal" "4" "19640_Site.4.occ" -0.146497734385879 -0.145190060079664 0.166832294510294 "High_More_High"
"1126" "Beetles" "Spatiotemporal" "4" "15287_Site.4.occ" -0.20902107333856 -0.32352034122347 0.153376447771199 "High_More_High"
"1127" "Beetles" "Spatiotemporal" "4" "14569_Site.4.occ" -0.228430881170251 -0.0504482266347584 0.249562080361484 "High_More_High"
"1128" "Beetles" "Spatiotemporal" "5" "4392_Site.5.occ" 0.171793320430261 0.029240009327165 -0.0491235673997641 "High_Less_Low"
"1129" "Beetles" "Spatiotemporal" "5" "4295_Site.5.occ" 0.259558877268266 0.00449442044143731 0.1339541595531 "High_Less_Low"
"1130" "Beetles" "Spatiotemporal" "5" "15_Site.5.occ" 0.175597218441299 -0.00439487652600994 0.0554533004687744 "High_Less_Low"
"1131" "Beetles" "Spatiotemporal" "5" "3932_Site.5.occ" 0.174001958191407 0.0751664095352913 0.0461107502782365 "High_Less_Low"
"1132" "Beetles" "Spatiotemporal" "5" "16451_Site.5.occ" 0.299445710805577 0.0566582636798494 -0.0236700629545422 "High_Less_Low"
"1133" "Beetles" "Spatiotemporal" "5" "5545_Site.5.occ" 0.0619773606700079 0.0206710539858912 -0.0926087726767792 "High_Less_Low"
"1134" "Beetles" "Spatiotemporal" "5" "8388_Site.5.occ" 0.361957980119759 0.147201299200661 0.135118485051217 "High_Less_Low"
"1135" "Beetles" "Spatiotemporal" "5" "6740_Site.5.occ" 0.238417083510805 0.11067074605117 -0.00214864308974866 "High_Less_Low"
"1136" "Beetles" "Spatiotemporal" "5" "17426_Site.5.occ" 0.196663206312743 0.0466590479611699 -0.0154272454883127 "High_Less_Low"
"1137" "Beetles" "Spatiotemporal" "5" "13229_Site.5.occ" 0.236110596330625 -0.0894464179886462 0.0334348485791721 "High_Less_Low"
"1138" "Beetles" "Spatiotemporal" "5" "8395_Site.5.occ" 0.404416525962502 0.0738730898510609 0.26682219143775 "High_Less_Low"
"1139" "Beetles" "Spatiotemporal" "5" "14068_Site.5.occ" 0.158929371827024 -0.0103348760502956 0.0120426768054172 "High_Less_Low"
"1140" "Beetles" "Spatiotemporal" "5" "6435_Site.5.occ" 0.229432579979535 0.0652866398727425 0.175763370999246 "High_Less_Low"
"1141" "Beetles" "Spatiotemporal" "5" "13860_Site.5.occ" 0.275558439627696 -0.0474902291369814 -0.0722574245584831 "High_Less_Low"
"1142" "Beetles" "Spatiotemporal" "5" "12330_Site.5.occ" 0.229684704671865 0.0310281506240481 0.141129247250931 "High_Less_Low"
"1143" "Beetles" "Spatiotemporal" "5" "18809_Site.5.occ" 0.0827365911569151 0.0334836970316509 0.0124097725488342 "High_Less_Low"
"1144" "Beetles" "Spatiotemporal" "5" "16289_Site.5.occ" 0.20654958430049 0.190149952572063 0.0254297717670325 "High_Less_Low"
"1145" "Beetles" "Spatiotemporal" "5" "5558_Site.5.occ" 0.0968920377929307 0.00483552857715631 0.0189041840312635 "High_Less_Low"
"1146" "Beetles" "Spatiotemporal" "5" "16464_Site.5.occ" 0.245551173220625 -0.0786477310963911 -0.0270430622125832 "High_Less_Low"
"1147" "Beetles" "Spatiotemporal" "5" "13991_Site.5.occ" 0.336404253749209 0.045415777713199 0.113826055640268 "High_Less_Low"
"1148" "Beetles" "Spatiotemporal" "5" "3109_Site.5.occ" 0.144094820973662 0.234940263116789 0.255096768886094 "High_Less_Low"
"1149" "Beetles" "Spatiotemporal" "5" "4360_Site.5.occ" 0.307628671660122 -0.0417352352928569 -0.0226142122672472 "High_Less_Low"
"1150" "Beetles" "Spatiotemporal" "5" "799_Site.5.occ" 0.0817915087675366 0.182858888477869 0.00675876874348966 "High_Less_Low"
"1151" "Beetles" "Spatiotemporal" "5" "4_Site.5.occ" 0.266227469961946 0.183066353799141 -0.0662141353124805 "High_Less_Low"
"1152" "Beetles" "Spatiotemporal" "5" "14956_Site.5.occ" 0.123655833355487 -0.0157906509022867 -0.0803095395261538 "High_Less_Low"
"1153" "Beetles" "Spatiotemporal" "5" "13915_Site.5.occ" 0.171712514404495 0.177054092570839 -0.121517623955234 "High_Less_Low"
"1154" "Beetles" "Spatiotemporal" "5" "13204_Site.5.occ" 0.194879719640496 0.0167350884845328 0.00102385094815846 "High_Less_Low"
"1155" "Beetles" "Spatiotemporal" "5" "7734_Site.5.occ" 0.263082357902898 -0.00126757534600475 0.0441107115585207 "High_Less_Low"
"1156" "Beetles" "Spatiotemporal" "5" "9407_Site.5.occ" 0.509263916517314 -0.00677927385684519 0.0380779640113127 "High_Less_Low"
"1157" "Beetles" "Spatiotemporal" "5" "7320_Site.5.occ" 0.376653644216095 0.0830854366698854 0.10653428789594 "High_Less_Low"
"1158" "Beetles" "Spatiotemporal" "5" "746_Site.5.occ" 0.191299694345968 0.0777785573215231 -0.0182147139401805 "High_Less_Low"
"1159" "Beetles" "Spatiotemporal" "5" "1480_Site.5.occ" 0.159939629257127 0.112509489142298 0.039433197944848 "High_Less_Low"
"1160" "Beetles" "Spatiotemporal" "5" "18967_Site.5.occ" 0.233824036863047 -0.00128400917045748 0.00694685285360809 "High_Less_Low"
"1161" "Beetles" "Spatiotemporal" "5" "1016_Site.5.occ" 0.289411963175665 0.0746444166478012 -0.0574752437227203 "High_Less_Low"
"1162" "Beetles" "Spatiotemporal" "5" "10070_Site.5.occ" 0.262617333111151 0.0583901457779816 0.0298259513053754 "High_Less_Low"
"1163" "Beetles" "Spatiotemporal" "5" "2658_Site.5.occ" 0.256500860228712 0.00883300349272442 0.0705232132813182 "High_Less_Low"
"1164" "Beetles" "Spatiotemporal" "5" "9818_Site.5.occ" 0.370815608244774 -0.0223204315438019 -0.142343936281343 "High_Less_Low"
"1165" "Beetles" "Spatiotemporal" "5" "19383_Site.5.occ" 0.207142588715044 0.0710458076207561 0.092539133285808 "High_Less_Low"
"1166" "Beetles" "Spatiotemporal" "5" "8714_Site.5.occ" 0.245584171935091 -0.00628502930469324 -0.0230300704808176 "High_Less_Low"
"1167" "Beetles" "Spatiotemporal" "5" "2069_Site.5.occ" 0.11884477987771 -0.00881463447113734 0.0107433692100066 "High_Less_Low"
"1168" "Beetles" "Spatiotemporal" "5" "8771_Site.5.occ" 0.293655380566048 0.0490755954823309 0.0296017847856448 "High_Less_Low"
"1169" "Beetles" "Spatiotemporal" "5" "9997_Site.5.occ" 0.185338269950587 0.0795973500537679 0.209615641985921 "High_Less_Low"
"1170" "Beetles" "Spatiotemporal" "5" "11209_Site.5.occ" 0.163020973275329 0.0183355784132913 0.0140648736616593 "High_Less_Low"
"1171" "Beetles" "Spatiotemporal" "5" "1926_Site.5.occ" 0.160587214606714 -0.00231653485878289 0.0399755960452315 "High_Less_Low"
"1172" "Beetles" "Spatiotemporal" "5" "9907_Site.5.occ" 0.237190136697937 -0.107489027882539 -0.13045713478381 "High_Less_Low"
"1173" "Beetles" "Spatiotemporal" "5" "12319_Site.5.occ" 0.198982037808366 -0.149581425355627 0.0176407908564445 "High_Less_Low"
"1174" "Beetles" "Spatiotemporal" "5" "12357_Site.5.occ" 0.274188318656449 -0.0421837205229992 -0.0104017102385282 "High_Less_Low"
"1175" "Beetles" "Spatiotemporal" "5" "15447_Site.5.occ" 0.234266065545942 0.157580400770077 -0.272186036447212 "High_Less_Low"
"1176" "Beetles" "Spatiotemporal" "5" "2604_Site.5.occ" 0.104166921763597 0.181387773347392 -0.180698073175718 "High_Less_Low"
"1177" "Beetles" "Spatiotemporal" "5" "9286_Site.5.occ" 0.12338899727939 0.0397823670486651 0.0182745909150359 "High_Less_Low"
"1178" "Beetles" "Spatiotemporal" "5" "19169_Site.5.occ" 0.205891326460182 -0.0076477154520582 0.0257249247939135 "High_Less_Low"
"1179" "Beetles" "Spatiotemporal" "5" "15973_Site.5.occ" 0.14704643381601 0.0200377971628504 0.012327096055197 "High_Less_Low"
"1180" "Beetles" "Spatiotemporal" "5" "2494_Site.5.occ" 0.169354429794685 0.0041117961093915 0.0147025309051762 "High_Less_Low"
"1181" "Beetles" "Spatiotemporal" "5" "7972_Site.5.occ" 0.157789164624792 -0.0467218577055771 0.0227063267134617 "High_Less_Low"
"1182" "Beetles" "Spatiotemporal" "5" "9253_Site.5.occ" 0.290185155313377 0.128177961279521 -0.10927501631664 "High_Less_Low"
"1183" "Beetles" "Spatiotemporal" "5" "40_Site.5.occ" 0.294463256229997 -0.163823955641541 0.0589247809127805 "High_Less_Low"
"1184" "Beetles" "Spatiotemporal" "5" "9549_Site.5.occ" 0.199601965972135 0.018497910651801 -0.00527364501410668 "High_Less_Low"
"1185" "Beetles" "Spatiotemporal" "5" "19330_Site.5.occ" 0.282181083693369 0.00592942937024897 0.0516717154900583 "High_Less_Low"
"1186" "Beetles" "Spatiotemporal" "5" "11890_Site.5.occ" 0.179501488198526 0.139028579631746 -0.062289450949266 "High_Less_Low"
"1187" "Beetles" "Spatiotemporal" "5" "4146_Site.5.occ" 0.186917351782435 -0.0180025057861856 0.0250582524984627 "High_Less_Low"
"1188" "Beetles" "Spatiotemporal" "5" "7625_Site.5.occ" 0.116587061869095 0.07031926144869 -0.057455009201266 "High_Less_Low"
"1189" "Beetles" "Spatiotemporal" "5" "1789_Site.5.occ" 0.163542148641094 0.109884689408044 -0.0883795593581738 "High_Less_Low"
"1190" "Beetles" "Spatiotemporal" "5" "14203_Site.5.occ" 0.158790359608818 0.0200827438479071 0.0170840749739573 "High_Less_Low"
"1191" "Beetles" "Spatiotemporal" "5" "9128_Site.5.occ" 0.0956458987810156 0.0496616856030663 0.052039989252765 "High_Less_Low"
"1192" "Beetles" "Spatiotemporal" "5" "7364_Site.5.occ" 0.156437159384458 -0.108862308106229 0.221930995337086 "High_Less_Low"
"1193" "Beetles" "Spatiotemporal" "5" "14908_Site.5.occ" 0.1124153603342 0.0391917819670158 -0.0280146611637964 "High_Less_Low"
"1194" "Beetles" "Spatiotemporal" "5" "19147_Site.5.occ" 0.278931359809539 0.000934531368952815 -0.0526885280224324 "High_Less_Low"
"1195" "Beetles" "Spatiotemporal" "5" "7301_Site.5.occ" 0.398457171069758 -0.178710253515319 -0.15728079881974 "High_Less_Low"
"1196" "Beetles" "Spatiotemporal" "5" "1371_Site.5.occ" 0.436879217612719 0.525700727256068 0.0796907769628631 "High_Less_Low"
"1197" "Beetles" "Spatiotemporal" "5" "13057_Site.5.occ" 0.253308046149493 0.019888774844909 0.0101343995253516 "High_Less_Low"
"1198" "Beetles" "Spatiotemporal" "5" "1756_Site.5.occ" 0.247852966698166 0.104066202633687 0.132702021205692 "High_Less_Low"
"1199" "Beetles" "Spatiotemporal" "5" "11207_Site.5.occ" 0.177659843719837 0.0497362063464933 -0.0382175818342219 "High_Less_Low"
"1200" "Beetles" "Spatiotemporal" "5" "19649_Site.5.occ" 0.19466601765363 -0.0242718490864882 0.0187330283795648 "High_Less_Low"
"1201" "Beetles" "Spatiotemporal" "5" "10611_Site.5.occ" 0.295642815881785 -0.0223533576534774 0.0200116839310729 "High_Less_Low"
"1202" "Beetles" "Spatiotemporal" "5" "14366_Site.5.occ" 0.271922464670879 0.171234290886944 0.198632123608221 "High_Less_Low"
"1203" "Beetles" "Spatiotemporal" "5" "8713_Site.5.occ" 0.24172661909031 -0.0318131148882617 -0.10451546959436 "High_Less_Low"
"1204" "Beetles" "Spatiotemporal" "5" "1494_Site.5.occ" 0.146850854021572 -0.0182433769680685 0.0313519823920583 "High_Less_Low"
"1205" "Beetles" "Spatiotemporal" "5" "6192_Site.5.occ" 0.245911514912124 0.0169477012357638 0.00783463201421038 "High_Less_Low"
"1206" "Beetles" "Spatiotemporal" "5" "9090_Site.5.occ" 0.299380129705759 0.142823194048854 0.0326341052875223 "High_Less_Low"
"1207" "Beetles" "Spatiotemporal" "5" "4937_Site.5.occ" 0.166979003073563 -0.0130266455494352 0.00376095748768084 "High_Less_Low"
"1208" "Beetles" "Spatiotemporal" "5" "19664_Site.5.occ" 0.284455278404589 -0.0474758658613193 -0.11650152099715 "High_Less_Low"
"1209" "Beetles" "Spatiotemporal" "5" "9527_Site.5.occ" 0.401484293572034 0.00821990930414609 0.0217888944682116 "High_Less_Low"
"1210" "Beetles" "Spatiotemporal" "5" "1399_Site.5.occ" 0.41040469056159 0.0574101266530852 0.0872570632659531 "High_Less_Low"
"1211" "Beetles" "Spatiotemporal" "5" "15827_Site.5.occ" 0.282906305517662 -0.0255340368761277 0.0450422875231046 "High_Less_Low"
"1212" "Beetles" "Spatiotemporal" "5" "19453_Site.5.occ" 0.205655654457407 0.0727695990338931 0.0436288854219184 "High_Less_Low"
"1213" "Beetles" "Spatiotemporal" "5" "10759_Site.5.occ" 0.325459710303281 -0.0483698812971616 0.0726196306315966 "High_Less_Low"
"1214" "Beetles" "Spatiotemporal" "5" "5244_Site.5.occ" 0.267044339787684 0.152351156622521 -0.0500536052693891 "High_Less_Low"
"1215" "Beetles" "Spatiotemporal" "5" "18847_Site.5.occ" 0.294881367281167 0.127606517144244 0.0528427688004332 "High_Less_Low"
"1216" "Beetles" "Spatiotemporal" "5" "8841_Site.5.occ" 0.0825713548515265 0.0858313188332211 -0.148807020864979 "High_Less_Low"
"1217" "Beetles" "Spatiotemporal" "5" "13152_Site.5.occ" 0.302879276972925 0.0688058197223137 0.000244992098960319 "High_Less_Low"
"1218" "Beetles" "Spatiotemporal" "5" "3993_Site.5.occ" 0.253513668494999 0.0726144361954059 0.0288540795568497 "High_Less_Low"
"1219" "Beetles" "Spatiotemporal" "5" "18406_Site.5.occ" 0.184462597177315 0.128295343103767 0.0467258822084791 "High_Less_Low"
"1220" "Beetles" "Spatiotemporal" "5" "4674_Site.5.occ" 0.176528955479806 0.0862160710328231 -0.0149474522960687 "High_Less_Low"
"1221" "Beetles" "Spatiotemporal" "5" "13776_Site.5.occ" 0.2449473998069 0.0347750754796835 -0.0730397235696408 "High_Less_Low"
"1222" "Beetles" "Spatiotemporal" "5" "7551_Site.5.occ" 0.16077361297298 0.0372976147981855 0.0597626900638445 "High_Less_Low"
"1223" "Beetles" "Spatiotemporal" "5" "506_Site.5.occ" 0.233867821882502 0.0380046510546343 -0.00487793667560948 "High_Less_Low"
"1224" "Beetles" "Spatiotemporal" "5" "6392_Site.5.occ" 0.185446370054066 -0.0244902252953843 -0.0204424997978718 "High_Less_Low"
"1225" "Beetles" "Spatiotemporal" "5" "3438_Site.5.occ" 0.205272154849295 0.0967582613612068 0.0255353198663423 "High_Less_Low"
"1226" "Beetles" "Spatiotemporal" "5" "946_Site.5.occ" 0.221773173050725 -0.00992448235481695 0.0783837006810267 "High_Less_Low"
"1227" "Beetles" "Spatiotemporal" "5" "16558_Site.5.occ" 0.0833661018619263 0.0642754955518486 -0.0414793337476001 "High_Less_Low"
"1228" "Beetles" "Spatiotemporal" "5" "3133_Site.5.occ" 0.219166969421476 -0.0133273695723604 -0.25981915836796 "High_Less_Low"
"1229" "Beetles" "Spatiotemporal" "5" "2630_Site.5.occ" 0.345771425899155 -0.304182256880484 -0.156702896873281 "High_Less_Low"
"1230" "Beetles" "Spatiotemporal" "5" "11603_Site.5.occ" 0.210059309412815 0.0995925843875605 0.101856656566259 "High_Less_Low"
"1231" "Beetles" "Spatiotemporal" "5" "13645_Site.5.occ" 0.140700873867738 0.0211676091465663 0.0607823232265546 "High_Less_Low"
"1232" "Beetles" "Spatiotemporal" "5" "13577_Site.5.occ" 0.139297560763039 0.188153798648793 0.210701937075089 "High_Less_Low"
"1233" "Beetles" "Spatiotemporal" "5" "19521_Site.5.occ" 0.217540020291984 0.0509479240289809 -0.0498754509308427 "High_Less_Low"
"1234" "Beetles" "Spatiotemporal" "5" "17504_Site.5.occ" 0.220735327012497 0.0712066955678267 0.02277151378576 "High_Less_Low"
"1235" "Beetles" "Spatiotemporal" "5" "17295_Site.5.occ" 0.328170285810938 -0.0346156871104171 0.0402192034005125 "High_Less_Low"
"1236" "Beetles" "Spatiotemporal" "5" "13982_Site.5.occ" 0.333169837414465 0.0349461314001534 -0.0547870090124141 "High_Less_Low"
"1237" "Beetles" "Spatiotemporal" "5" "4941_Site.5.occ" 0.140173730389222 -0.0195458537929143 0.0100630054665026 "High_Less_Low"
"1238" "Beetles" "Spatiotemporal" "5" "17883_Site.5.occ" 0.105060922593048 0.0292519302464859 0.0383206348889657 "High_Less_Low"
"1239" "Beetles" "Spatiotemporal" "5" "2506_Site.5.occ" 0.14667000191926 0.00800640903766778 0.0283459773483893 "High_Less_Low"
"1240" "Beetles" "Spatiotemporal" "5" "10300_Site.5.occ" 0.32930475623027 -0.101736055391275 0.113843977536752 "High_Less_Low"
"1241" "Beetles" "Spatiotemporal" "5" "18977_Site.5.occ" 0.170370804218581 0.00230959271866484 -0.0116593320469608 "High_Less_Low"
"1242" "Beetles" "Spatiotemporal" "5" "5240_Site.5.occ" 0.330727664886231 0.298697348329362 -0.244323050500516 "High_Less_Low"
"1243" "Beetles" "Spatiotemporal" "5" "10736_Site.5.occ" 0.26794539568362 0.00994873832942703 -0.101365437147068 "High_Less_Low"
"1244" "Beetles" "Spatiotemporal" "5" "1691_Site.5.occ" 0.12454009211276 0.0184564859948895 -0.0264510006365417 "High_Less_Low"
"1245" "Beetles" "Spatiotemporal" "5" "6784_Site.5.occ" 0.271473846370956 -0.0227114994130126 0.035701170984683 "High_Less_Low"
"1246" "Beetles" "Spatiotemporal" "5" "15832_Site.5.occ" 0.18532037959825 0.0617976166361101 0.00450438760847429 "High_Less_Low"
"1247" "Beetles" "Spatiotemporal" "5" "9613_Site.5.occ" 0.410093234294914 0.220198830660209 0.108206593376254 "High_Less_Low"
"1248" "Beetles" "Spatiotemporal" "5" "5396_Site.5.occ" 0.28780974876592 0.0485558386662152 0.0825386296274184 "High_Less_Low"
"1249" "Beetles" "Spatiotemporal" "5" "5405_Site.5.occ" 0.267401758014253 -0.0475668776039574 -0.0367756979804668 "High_Less_Low"
"1250" "Beetles" "Spatiotemporal" "5" "17089_Site.5.occ" 0.179515044260367 0.137524766792165 0.117178191514925 "High_Less_Low"
"1251" "Beetles" "Spatiotemporal" "5" "13823_Site.5.occ" 0.0562859571327416 0.0570667628200534 0.388137729886622 "High_Less_Low"
"1252" "Beetles" "Spatiotemporal" "5" "5411_Site.5.occ" 0.145259805310327 0.0048662416169825 0.00834096609307129 "High_Less_Low"
"1253" "Beetles" "Spatiotemporal" "5" "8452_Site.5.occ" 0.125654430207649 0.101771185130607 0.0769664680039126 "High_Less_Low"
"1254" "Beetles" "Spatiotemporal" "5" "14261_Site.5.occ" -0.0410421430591696 0.113135050971647 0.20929771927753 "High_Less_Low"
"1255" "Beetles" "Spatiotemporal" "5" "14611_Site.5.occ" 0.27672982897117 0.115388751751133 -0.00761231110475928 "High_Less_Low"
"1256" "Beetles" "Spatiotemporal" "5" "18273_Site.5.occ" 0.303898233448314 0.0614353041110394 -0.10226390869254 "High_Less_Low"
"1257" "Beetles" "Spatiotemporal" "5" "14879_Site.5.occ" 0.189085381055135 0.151817736808418 -0.0949530787608783 "High_Less_Low"
"1258" "Beetles" "Spatiotemporal" "5" "6881_Site.5.occ" 0.310201217855833 0.0919648765847227 0.0811209903902426 "High_Less_Low"
"1259" "Beetles" "Spatiotemporal" "5" "8852_Site.5.occ" 0.241970248179685 -0.0142816364640158 -0.00098418193727611 "High_Less_Low"
"1260" "Beetles" "Spatiotemporal" "5" "16139_Site.5.occ" 0.0210103435929641 0.0069528259879683 -0.176993216361149 "High_Less_Low"
"1261" "Beetles" "Spatiotemporal" "5" "10234_Site.5.occ" 0.554245381495912 0.21060302186028 -0.0762319045487565 "High_Less_Low"
"1262" "Beetles" "Spatiotemporal" "5" "6430_Site.5.occ" 0.229215718798188 0.0472756691799765 0.0670095942811777 "High_Less_Low"
"1263" "Beetles" "Spatiotemporal" "5" "7593_Site.5.occ" 0.276177765528639 0.0249682930823853 -0.0402314223456671 "High_Less_Low"
"1264" "Beetles" "Spatiotemporal" "5" "15024_Site.5.occ" 0.189082628705684 -0.0110698523061487 0.0304519773826213 "High_Less_Low"
"1265" "Beetles" "Spatiotemporal" "5" "10084_Site.5.occ" 0.175473129603335 -0.0205908851489631 -0.00730257611677405 "High_Less_Low"
"1266" "Beetles" "Spatiotemporal" "5" "10919_Site.5.occ" 0.258297669525908 0.052851146223811 0.0721858876768358 "High_Less_Low"
"1267" "Beetles" "Spatiotemporal" "5" "2660_Site.5.occ" 0.350717840564596 -0.0340592542282315 -0.00909840875724506 "High_Less_Low"
"1268" "Beetles" "Spatiotemporal" "5" "13796_Site.5.occ" 0.254917316387544 -0.00278372025771884 -0.0884504135876913 "High_Less_Low"
"1269" "Beetles" "Spatiotemporal" "5" "15141_Site.5.occ" 0.345155786466404 0.178399385973936 0.138403569556688 "High_Less_Low"
"1270" "Beetles" "Spatiotemporal" "5" "17125_Site.5.occ" 0.454673649002908 0.0321388573389109 -0.0882378683984963 "High_Less_Low"
"1271" "Beetles" "Spatiotemporal" "5" "13908_Site.5.occ" 0.158745801341781 0.0129326659036138 -0.0153356866476936 "High_Less_Low"
"1272" "Beetles" "Spatiotemporal" "5" "19076_Site.5.occ" 0.136592068140061 -0.0202702256970305 0.0125702366092495 "High_Less_Low"
"1273" "Beetles" "Spatiotemporal" "5" "14091_Site.5.occ" 0.449978033745279 0.034295060545291 0.03509734530617 "High_Less_Low"
"1274" "Beetles" "Spatiotemporal" "5" "15514_Site.5.occ" 0.141610127694935 0.101523049254827 0.0143286751684427 "High_Less_Low"
"1275" "Beetles" "Spatiotemporal" "5" "216_Site.5.occ" 0.206658113376059 0.00759965890917615 -0.0345519986171088 "High_Less_Low"
"1276" "Beetles" "Spatiotemporal" "5" "12515_Site.5.occ" 0.13381443217038 -0.023468013986749 0.0154221001719251 "High_Less_Low"
"1277" "Beetles" "Spatiotemporal" "5" "12538_Site.5.occ" 0.280702534551449 0.0517409235594526 -0.0123593922208906 "High_Less_Low"
"1278" "Beetles" "Spatiotemporal" "5" "8093_Site.5.occ" 0.185772249996892 0.0330161668523648 0.0307668614247804 "High_Less_Low"
"1279" "Beetles" "Spatiotemporal" "5" "15613_Site.5.occ" 0.202182964426655 0.00632011061825559 0.0173931842478471 "High_Less_Low"
"1280" "Beetles" "Spatiotemporal" "5" "15251_Site.5.occ" 0.220036477960697 0.0281462697170813 0.0778702676462681 "High_Less_Low"
"1281" "Beetles" "Spatiotemporal" "5" "7720_Site.5.occ" 0.109663784473977 0.0456498072351367 0.0342761452213868 "High_Less_Low"
"1282" "Beetles" "Spatiotemporal" "5" "2747_Site.5.occ" 0.399466140819452 0.139503396326353 0.117910517333434 "High_Less_Low"
"1283" "Beetles" "Spatiotemporal" "5" "7186_Site.5.occ" 0.175502538443699 0.0262804112920358 -0.0109482135053232 "High_Less_Low"
"1284" "Beetles" "Spatiotemporal" "5" "4441_Site.5.occ" 0.38471188783226 0.0401260163262012 0.0214634277540327 "High_Less_Low"
"1285" "Beetles" "Spatiotemporal" "5" "8876_Site.5.occ" 0.296613778371862 -0.103759138028091 -0.00918497981113097 "High_Less_Low"
"1286" "Beetles" "Spatiotemporal" "5" "12871_Site.5.occ" 0.338056223178117 0.0372522270896561 -0.0443323281760274 "High_Less_Low"
"1287" "Beetles" "Spatiotemporal" "5" "7985_Site.5.occ" 0.152706886819153 0.0124508776696741 0.0194757432486912 "High_Less_Low"
"1288" "Beetles" "Spatiotemporal" "5" "18306_Site.5.occ" 0.240974512797606 -0.0175932789338793 0.0312156956938119 "High_Less_Low"
"1289" "Beetles" "Spatiotemporal" "5" "5677_Site.5.occ" 0.460206483560386 0.104190676386148 -0.188526413160786 "High_Less_Low"
"1290" "Beetles" "Spatiotemporal" "5" "14955_Site.5.occ" 0.189630629707072 0.0662790528684683 0.00147407616727459 "High_Less_Low"
"1291" "Beetles" "Spatiotemporal" "5" "17047_Site.5.occ" 0.189479491734861 0.00125263480253402 0.00541945179637401 "High_Less_Low"
"1292" "Beetles" "Spatiotemporal" "5" "18115_Site.5.occ" 0.200111828105544 0.0222523709009764 0.0334811722956734 "High_Less_Low"
"1293" "Beetles" "Spatiotemporal" "5" "18167_Site.5.occ" 0.234164674287301 0.0771815047392618 0.0664258833323503 "High_Less_Low"
"1294" "Beetles" "Spatiotemporal" "5" "13342_Site.5.occ" 0.238207777668018 -0.0440613308170872 -0.0462164239751783 "High_Less_Low"
"1295" "Beetles" "Spatiotemporal" "5" "2702_Site.5.occ" 0.216051675285626 0.018605278824897 0.020543261602687 "High_Less_Low"
"1296" "Beetles" "Spatiotemporal" "5" "11234_Site.5.occ" 0.242567949094005 -0.0282407897105279 0.0713762600314819 "High_Less_Low"
"1297" "Beetles" "Spatiotemporal" "5" "16733_Site.5.occ" 0.134809337545667 0.028383660427516 0.120099309672569 "High_Less_Low"
"1298" "Beetles" "Spatiotemporal" "5" "8915_Site.5.occ" 0.352582400294589 0.0182206619671764 0.128713328604073 "High_Less_Low"
"1299" "Beetles" "Spatiotemporal" "5" "3236_Site.5.occ" 0.164657967132191 -0.0205873546389066 0.0221209818078312 "High_Less_Low"
"1300" "Beetles" "Spatiotemporal" "5" "521_Site.5.occ" 0.363183625167005 0.0447201781843419 0.0456680884366841 "High_Less_Low"
"1301" "Beetles" "Spatiotemporal" "5" "12858_Site.5.occ" 0.365159186467404 0.107738939115031 0.0386469209590795 "High_Less_Low"
"1302" "Beetles" "Spatiotemporal" "5" "17644_Site.5.occ" 0.115177201287881 0.0312478595646939 -0.012083781888837 "High_Less_Low"
"1303" "Beetles" "Spatiotemporal" "5" "7323_Site.5.occ" 0.285859274213576 0.132299621046298 -0.0550346508865408 "High_Less_Low"
"1304" "Beetles" "Spatiotemporal" "5" "19784_Site.5.occ" 0.217048793834242 0.0366772555974474 -0.0455750167101134 "High_Less_Low"
"1305" "Beetles" "Spatiotemporal" "5" "7173_Site.5.occ" 0.241042320101356 0.0131141541006687 -0.259869870941074 "High_Less_Low"
"1306" "Beetles" "Spatiotemporal" "5" "12693_Site.5.occ" 0.103512858916063 -0.00155698663035089 0.00183470874963138 "High_Less_Low"
"1307" "Beetles" "Spatiotemporal" "5" "4690_Site.5.occ" 0.204858496859476 0.032453050913738 -0.00320356078916891 "High_Less_Low"
"1308" "Beetles" "Spatiotemporal" "5" "2465_Site.5.occ" 0.220952130803747 -0.435483573649791 -0.228321301447761 "High_Less_Low"
"1309" "Beetles" "Spatiotemporal" "5" "18097_Site.5.occ" 0.243126395693966 -0.0238899182304931 0.0348593717187772 "High_Less_Low"
"1310" "Beetles" "Spatiotemporal" "5" "827_Site.5.occ" 0.216005007116057 0.000353231054130765 0.0100436697139543 "High_Less_Low"
"1311" "Beetles" "Spatiotemporal" "5" "11129_Site.5.occ" 0.176771861075338 0.113782357233037 0.160346237189601 "High_Less_Low"
"1312" "Beetles" "Spatiotemporal" "5" "9601_Site.5.occ" 0.187626121565031 0.146716895633005 -0.0230596299999529 "High_Less_Low"
"1313" "Beetles" "Spatiotemporal" "5" "14633_Site.5.occ" 0.230491598890051 -0.0419387560199227 0.0119417989276818 "High_Less_Low"
"1314" "Beetles" "Spatiotemporal" "5" "10422_Site.5.occ" 0.0389405240817048 0.0452121943536397 0.0720336797550042 "High_Less_Low"
"1315" "Beetles" "Spatiotemporal" "5" "19283_Site.5.occ" 0.0866595169976061 0.07935322577347 -0.036836100047856 "High_Less_Low"
"1316" "Beetles" "Spatiotemporal" "5" "8284_Site.5.occ" 0.332722336442494 0.06085492058495 -0.00228183686298228 "High_Less_Low"
"1317" "Beetles" "Spatiotemporal" "5" "15418_Site.5.occ" 0.213054773595426 0.23330341823822 0.37992470934927 "High_Less_Low"
"1318" "Beetles" "Spatiotemporal" "5" "4337_Site.5.occ" 0.203819602356425 0.0619719818833213 -0.177052591122887 "High_Less_Low"
"1319" "Beetles" "Spatiotemporal" "5" "14544_Site.5.occ" 0.227234028199111 0.157884571138472 0.0519462080006696 "High_Less_Low"
"1320" "Beetles" "Spatiotemporal" "5" "17789_Site.5.occ" 0.0288291894716323 0.114578511620933 -0.0229217441684204 "High_Less_Low"
"1321" "Beetles" "Spatiotemporal" "5" "8801_Site.5.occ" 0.253808125803632 0.0636869859374459 -0.0296691325623682 "High_Less_Low"
"1322" "Beetles" "Spatiotemporal" "5" "4004_Site.5.occ" 0.341161138078225 0.00586880292598689 -0.0130856384063157 "High_Less_Low"
"1323" "Beetles" "Spatiotemporal" "5" "13251_Site.5.occ" 0.101302621779709 0.0877895298621914 -0.0811687115752162 "High_Less_Low"
"1324" "Beetles" "Spatiotemporal" "5" "2268_Site.5.occ" 0.119113518358197 -0.00523108036384514 -0.00429276737052571 "High_Less_Low"
"1325" "Beetles" "Spatiotemporal" "5" "7647_Site.5.occ" 0.130987701094866 0.232555775461185 0.00968279854129934 "High_Less_Low"
"1326" "Beetles" "Spatiotemporal" "5" "11067_Site.5.occ" 0.168960283530722 -0.00897827854667852 0.00263340757802033 "High_Less_Low"
"1327" "Beetles" "Spatiotemporal" "5" "10098_Site.5.occ" 0.183844354042282 0.00523026669514063 -0.0540171138612762 "High_Less_Low"
"1328" "Beetles" "Spatiotemporal" "5" "9786_Site.5.occ" 0.258371916544684 0.132577162271953 0.0125035030462113 "High_Less_Low"
"1329" "Beetles" "Spatiotemporal" "5" "19154_Site.5.occ" 0.29913675009076 0.0377053397411884 0.0450917649256846 "High_Less_Low"
"1330" "Beetles" "Spatiotemporal" "5" "15124_Site.5.occ" 0.378461289940894 0.0257079776097035 -0.0199075280283734 "High_Less_Low"
"1331" "Beetles" "Spatiotemporal" "5" "11847_Site.5.occ" 0.07518702952496 -0.00531867990738296 0.132413928546472 "High_Less_Low"
"1332" "Beetles" "Spatiotemporal" "5" "12489_Site.5.occ" 0.377705148351791 0.23451697641821 0.0383306006457769 "High_Less_Low"
"1333" "Beetles" "Spatiotemporal" "5" "5422_Site.5.occ" 0.169054585496416 -0.00357888092600386 -0.0137550467270518 "High_Less_Low"
"1334" "Beetles" "Spatiotemporal" "5" "10620_Site.5.occ" 0.315013007708471 -0.00999001211995013 0.0214014675469882 "High_Less_Low"
"1335" "Beetles" "Spatiotemporal" "5" "6308_Site.5.occ" 0.374112728901716 0.125477107086767 0.0686891509716243 "High_Less_Low"
"1336" "Beetles" "Spatiotemporal" "5" "12416_Site.5.occ" 0.166038654406654 0.0972685321670706 -0.0787870499830908 "High_Less_Low"
"1337" "Beetles" "Spatiotemporal" "5" "11794_Site.5.occ" 0.192237893723468 0.212294943130055 0.0341645833099498 "High_Less_Low"
"1338" "Beetles" "Spatiotemporal" "5" "9711_Site.5.occ" 0.108676630069347 -0.0178525317600856 -0.0552994353084205 "High_Less_Low"
"1339" "Beetles" "Spatiotemporal" "5" "15304_Site.5.occ" 0.208806477303943 0.107702542543334 -0.00899928503182543 "High_Less_Low"
"1340" "Beetles" "Spatiotemporal" "5" "12615_Site.5.occ" 0.266971250556902 0.0642299076797674 0.115388137711949 "High_Less_Low"
"1341" "Beetles" "Spatiotemporal" "5" "10613_Site.5.occ" 0.368761087306443 0.0597460106434985 -0.0643565993767078 "High_Less_Low"
"1342" "Beetles" "Spatiotemporal" "5" "2926_Site.5.occ" 0.121805928912717 0.00745041667651454 0.0609067052973528 "High_Less_Low"
"1343" "Beetles" "Spatiotemporal" "5" "75_Site.5.occ" 0.178324009703874 -0.0208705379304525 0.00267869618376102 "High_Less_Low"
"1344" "Beetles" "Spatiotemporal" "5" "3937_Site.5.occ" 0.114502602697346 -0.0141816420901819 0.0162874998654523 "High_Less_Low"
"1345" "Beetles" "Spatiotemporal" "5" "13989_Site.5.occ" 0.173055837104364 0.0513646769084558 0.0646877088159801 "High_Less_Low"
"1346" "Beetles" "Spatiotemporal" "5" "11070_Site.5.occ" 0.319813652140454 -0.123279841644068 -0.0898038226138186 "High_Less_Low"
"1347" "Beetles" "Spatiotemporal" "5" "11918_Site.5.occ" 0.151314466655984 -0.00595093354951515 0.0127355954759248 "High_Less_Low"
"1348" "Beetles" "Spatiotemporal" "5" "2696_Site.5.occ" 0.184130109148061 -0.000827005418597399 0.0058028484614742 "High_Less_Low"
"1349" "Beetles" "Spatiotemporal" "5" "7448_Site.5.occ" 0.201920176631572 0.00606316427156291 -0.00525845664141459 "High_Less_Low"
"1350" "Beetles" "Spatiotemporal" "5" "2962_Site.5.occ" 0.267404622424089 -0.0192355091473843 -0.00423094979412769 "High_Less_Low"
"1351" "Beetles" "Spatiotemporal" "5" "15100_Site.5.occ" 0.197034455521559 0.109324894678933 -0.0293847870779878 "High_Less_Low"
"1352" "Beetles" "Spatiotemporal" "5" "10447_Site.5.occ" 0.142028736106934 0.0177521876579014 0.077469475287368 "High_Less_Low"
"1353" "Beetles" "Spatiotemporal" "5" "10176_Site.5.occ" 0.183345286418542 -0.0235216328105856 0.0728815411284182 "High_Less_Low"
"1354" "Beetles" "Spatiotemporal" "5" "18759_Site.5.occ" 0.0949755772927398 0.0599106317397687 0.124329786382539 "High_Less_Low"
"1355" "Beetles" "Spatiotemporal" "5" "10301_Site.5.occ" 0.373276437934526 -0.116639204629201 -0.0147744548898259 "High_Less_Low"
"1356" "Beetles" "Spatiotemporal" "5" "1039_Site.5.occ" 0.0383669863430988 0.0726998346403691 0.0188141378690619 "High_Less_Low"
"1357" "Beetles" "Spatiotemporal" "5" "17086_Site.5.occ" 0.314019340175265 0.261770343481674 0.0807220957213817 "High_Less_Low"
"1358" "Beetles" "Spatiotemporal" "5" "7353_Site.5.occ" 0.194944859420503 -0.106231703791406 0.192599248553852 "High_Less_Low"
"1359" "Beetles" "Spatiotemporal" "5" "3283_Site.5.occ" 0.440046213415185 -0.0699115528000597 -0.0975856547658037 "High_Less_Low"
"1360" "Beetles" "Spatiotemporal" "5" "6329_Site.5.occ" -0.0140917631686835 -0.111742352799095 -0.00567130764537941 "High_Less_Low"
"1361" "Beetles" "Spatiotemporal" "5" "4450_Site.5.occ" 0.234853871077706 -0.0181712035811902 0.027719522873597 "High_Less_Low"
"1362" "Beetles" "Spatiotemporal" "5" "16956_Site.5.occ" 0.176059354042051 0.00328165786542828 0.0422180778985765 "High_Less_Low"
"1363" "Beetles" "Spatiotemporal" "5" "13833_Site.5.occ" 0.230832922226789 -0.11284811160143 -0.106429821594068 "High_Less_Low"
"1364" "Beetles" "Spatiotemporal" "5" "12766_Site.5.occ" 0.245476946324341 0.141711851798126 -0.20604879920454 "High_Less_Low"
"1365" "Beetles" "Spatiotemporal" "5" "19689_Site.5.occ" 0.107110098160612 0.0969995248399836 0.063085479878393 "High_Less_Low"
"1366" "Beetles" "Spatiotemporal" "5" "14463_Site.5.occ" 0.223815988419668 -0.00610822513374496 -0.0285741128595363 "High_Less_Low"
"1367" "Beetles" "Spatiotemporal" "5" "14384_Site.5.occ" 0.182522496229967 -0.0182808164211631 -0.0154165661599269 "High_Less_Low"
"1368" "Beetles" "Spatiotemporal" "5" "18513_Site.5.occ" 0.0670025493554033 0.00907172426501052 0.0401361355956014 "High_Less_Low"
"1369" "Beetles" "Spatiotemporal" "5" "14327_Site.5.occ" 0.226996128178889 0.0645295291702776 -0.0477641469654683 "High_Less_Low"
"1370" "Beetles" "Spatiotemporal" "5" "3531_Site.5.occ" 0.0998364047367538 0.00713524469088438 0.00330379875009871 "High_Less_Low"
"1371" "Beetles" "Spatiotemporal" "5" "1442_Site.5.occ" 0.235304635853304 0.00668509885486019 -0.0278253502515808 "High_Less_Low"
"1372" "Beetles" "Spatiotemporal" "5" "10350_Site.5.occ" 0.382625353646429 0.00902345405724796 0.0797074140997956 "High_Less_Low"
"1373" "Beetles" "Spatiotemporal" "5" "15724_Site.5.occ" 0.154519611684077 0.116810942309257 0.0204419823707848 "High_Less_Low"
"1374" "Beetles" "Spatiotemporal" "5" "10992_Site.5.occ" 0.200529514110762 -0.000612061019027671 -0.0192036648986441 "High_Less_Low"
"1375" "Beetles" "Spatiotemporal" "5" "4995_Site.5.occ" 0.282710978012341 -0.137736576870421 0.0838167804327454 "High_Less_Low"
"1376" "Beetles" "Spatiotemporal" "5" "11558_Site.5.occ" 0.34658597939273 0.0717691270087546 -0.110435204964679 "High_Less_Low"
"1377" "Beetles" "Spatiotemporal" "5" "18024_Site.5.occ" 0.216371460015847 -0.0170518853280838 -0.0276650442307632 "High_Less_Low"
"1378" "Beetles" "Spatiotemporal" "5" "7104_Site.5.occ" 0.209886325384256 0.030173389925007 0.104246396262586 "High_Less_Low"
"1379" "Beetles" "Spatiotemporal" "5" "14403_Site.5.occ" 0.259502106069545 0.00246008402538505 0.0215217846890447 "High_Less_Low"
"1380" "Beetles" "Spatiotemporal" "5" "18028_Site.5.occ" 0.253156266687682 0.070433192201068 0.0551070876895361 "High_Less_Low"
"1381" "Beetles" "Spatiotemporal" "5" "5953_Site.5.occ" 0.181584163190579 -0.0221428036612033 0.0259635763701919 "High_Less_Low"
"1382" "Beetles" "Spatiotemporal" "5" "5732_Site.5.occ" 0.24493322871887 0.0902705007486033 -0.0235468737373112 "High_Less_Low"
"1383" "Beetles" "Spatiotemporal" "5" "1463_Site.5.occ" 0.199710382761885 0.034331793571045 -0.00776199372657981 "High_Less_Low"
"1384" "Beetles" "Spatiotemporal" "5" "14437_Site.5.occ" 0.246732949730904 0.00440767193684879 -0.0773231171455133 "High_Less_Low"
"1385" "Beetles" "Spatiotemporal" "5" "16184_Site.5.occ" 0.214482340523427 0.0300995733671337 -0.0163800551420138 "High_Less_Low"
"1386" "Beetles" "Spatiotemporal" "5" "1984_Site.5.occ" 0.399445048016533 0.12369342044765 -0.0845959219953343 "High_Less_Low"
"1387" "Beetles" "Spatiotemporal" "5" "441_Site.5.occ" 0.230737140930494 0.0955705772675715 -0.0843644017382836 "High_Less_Low"
"1388" "Beetles" "Spatiotemporal" "5" "4737_Site.5.occ" 0.322044614689999 -0.0153104235523282 -0.0201806210843813 "High_Less_Low"
"1389" "Beetles" "Spatiotemporal" "5" "8412_Site.5.occ" 0.293704556339479 0.0217407938307635 0.00766579745511703 "High_Less_Low"
"1390" "Beetles" "Spatiotemporal" "5" "34_Site.5.occ" 0.342096004041167 0.0356434914913476 -0.195018319468327 "High_Less_Low"
"1391" "Beetles" "Spatiotemporal" "5" "3694_Site.5.occ" 0.260487592274238 0.101378103979094 0.223298458463777 "High_Less_Low"
"1392" "Beetles" "Spatiotemporal" "5" "1122_Site.5.occ" 0.143909629022086 -0.0494548300787922 0.250402443722488 "High_Less_Low"
"1393" "Beetles" "Spatiotemporal" "5" "11770_Site.5.occ" 0.243475348832278 -0.0901549027887216 -0.0290790377376567 "High_Less_Low"
"1394" "Beetles" "Spatiotemporal" "5" "3766_Site.5.occ" 0.216749297635596 -0.063238370599979 0.0566191910896931 "High_Less_Low"
"1395" "Beetles" "Spatiotemporal" "5" "11152_Site.5.occ" 0.224010353496948 0.0291483016867639 -0.0580604373518774 "High_Less_Low"
"1396" "Beetles" "Spatiotemporal" "5" "9974_Site.5.occ" 0.197852157493999 0.041169278296865 0.0414084198001174 "High_Less_Low"
"1397" "Beetles" "Spatiotemporal" "5" "8778_Site.5.occ" 0.250070091027057 -0.0183573355196279 -0.146621825654235 "High_Less_Low"
"1398" "Beetles" "Spatiotemporal" "5" "7704_Site.5.occ" 0.13872105388575 0.0207951304254208 -0.0343564639348579 "High_Less_Low"
"1399" "Beetles" "Spatiotemporal" "5" "4430_Site.5.occ" 0.170994666422075 -0.0144430233846901 0.00962915318414153 "High_Less_Low"
"1400" "Beetles" "Spatiotemporal" "5" "6703_Site.5.occ" 0.20448038973331 0.0882482305426035 0.0632507922058534 "High_Less_Low"
"1401" "Beetles" "Spatiotemporal" "5" "15068_Site.5.occ" 0.212281175892316 -0.286451812356457 -0.267781409268941 "High_Less_Low"
"1402" "Beetles" "Spatiotemporal" "5" "17814_Site.5.occ" 0.157588739635245 0.108117219870052 -0.00782329278667199 "High_Less_Low"
"1403" "Beetles" "Spatiotemporal" "5" "16814_Site.5.occ" 0.253388874268938 -0.0916527946301661 -0.00323532811133176 "High_Less_Low"
"1404" "Beetles" "Spatiotemporal" "5" "11833_Site.5.occ" 0.162670459241579 -0.0339011714617191 -0.00136523718902033 "High_Less_Low"
"1405" "Beetles" "Spatiotemporal" "5" "13877_Site.5.occ" 0.171668835853847 0.021921517796581 -0.063047438654121 "High_Less_Low"
"1406" "Beetles" "Spatiotemporal" "5" "19848_Site.5.occ" 0.22722184585254 0.0192298261202899 -0.0245967112603995 "High_Less_Low"
"1407" "Beetles" "Spatiotemporal" "5" "2557_Site.5.occ" 0.296277742160812 -0.0051292542087866 -0.00315076540762204 "High_Less_Low"
"1408" "Beetles" "Spatiotemporal" "5" "11160_Site.5.occ" 0.150881551804351 0.0127740210914561 -0.0121313166989923 "High_Less_Low"
"1409" "Beetles" "Spatiotemporal" "5" "8878_Site.5.occ" 0.144343357823199 0.0633784875589249 0.0964814546556425 "High_Less_Low"
"1410" "Beetles" "Spatiotemporal" "5" "11105_Site.5.occ" 0.167365192620626 0.0378196476360082 -0.133719432766905 "High_Less_Low"
"1411" "Beetles" "Spatiotemporal" "5" "6566_Site.5.occ" 0.309511921408185 0.117976502205182 0.011100807937193 "High_Less_Low"
"1412" "Beetles" "Spatiotemporal" "5" "5271_Site.5.occ" 0.169383659964819 0.124891377928015 -0.0563462863272088 "High_Less_Low"
"1413" "Beetles" "Spatiotemporal" "5" "5185_Site.5.occ" 0.0779179411359233 0.0787944855146456 -0.00802259697294663 "High_Less_Low"
"1414" "Beetles" "Spatiotemporal" "5" "2620_Site.5.occ" 0.160035213331648 0.194462875185417 -0.0542293611448512 "High_Less_Low"
"1415" "Beetles" "Spatiotemporal" "5" "11314_Site.5.occ" 0.120893286977912 0.0835934250935294 -0.111876853091258 "High_Less_Low"
"1416" "Beetles" "Spatiotemporal" "5" "1302_Site.5.occ" 0.100294608589103 0.0721543833479185 0.0885336492466646 "High_Less_Low"
"1417" "Beetles" "Spatiotemporal" "5" "5713_Site.5.occ" 0.34358440144337 0.0387842911815375 0.00608745224474192 "High_Less_Low"
"1418" "Beetles" "Spatiotemporal" "5" "19300_Site.5.occ" -0.0291424053288954 -0.031924604230503 -0.0949354750837194 "High_Less_Low"
"1419" "Beetles" "Spatiotemporal" "5" "10716_Site.5.occ" 0.153922267635145 0.0374771647908672 -0.0292583896388196 "High_Less_Low"
"1420" "Beetles" "Spatiotemporal" "5" "10718_Site.5.occ" 0.410287905570197 0.117169037345802 -0.115245473360681 "High_Less_Low"
"1421" "Beetles" "Spatiotemporal" "5" "13909_Site.5.occ" 0.125711695908087 -0.108480257259209 -0.0466424971245415 "High_Less_Low"
"1422" "Beetles" "Spatiotemporal" "5" "13442_Site.5.occ" 0.292484051517383 0.156134244442638 -0.111531698772433 "High_Less_Low"
"1423" "Beetles" "Spatiotemporal" "5" "19195_Site.5.occ" 0.357832652061638 -0.0538163978295978 -0.197911078340986 "High_Less_Low"
"1424" "Beetles" "Spatiotemporal" "5" "4159_Site.5.occ" 0.236179789833875 0.0847534050064049 -0.0130326735025772 "High_Less_Low"
"1425" "Beetles" "Spatiotemporal" "5" "14910_Site.5.occ" 0.122680079404895 0.158368827174484 0.0103094041902947 "High_Less_Low"
"1426" "Beetles" "Spatiotemporal" "5" "11431_Site.5.occ" 0.145428792983547 0.078393375561834 0.0242538736544919 "High_Less_Low"
"1427" "Beetles" "Spatiotemporal" "5" "6682_Site.5.occ" 0.349916609703928 -0.00100667368785685 0.0439521247895262 "High_Less_Low"
"1428" "Beetles" "Spatiotemporal" "5" "7235_Site.5.occ" 0.156444118077634 0.111824895324357 -0.103482280569404 "High_Less_Low"
"1429" "Beetles" "Spatiotemporal" "5" "12038_Site.5.occ" 0.302741302702952 0.00888312457179784 -0.0110763773320068 "High_Less_Low"
"1430" "Beetles" "Spatiotemporal" "5" "8879_Site.5.occ" 0.265639358029752 -0.177626370644481 -0.077651330712093 "High_Less_Low"
"1431" "Beetles" "Spatiotemporal" "5" "15369_Site.5.occ" 0.233340603795926 0.0815880738354913 0.282170417138199 "High_Less_Low"
"1432" "Beetles" "Spatiotemporal" "6" "3032_Site.6.occ" -0.319795549794979 0.354219325380691 -0.00112894739981466 "High_More_Low"
"1433" "Beetles" "Spatiotemporal" "6" "11616_Site.6.occ" -0.169947518485792 0.293678883324783 0.118044527990018 "High_More_Low"
"1434" "Beetles" "Spatiotemporal" "6" "14497_Site.6.occ" -0.0485767984341392 0.301818436656493 0.277047561152636 "High_More_Low"
"1435" "Beetles" "Spatiotemporal" "6" "5938_Site.6.occ" -0.0544173862621506 0.160827747179931 -0.404751102298843 "High_More_Low"
"1436" "Beetles" "Spatiotemporal" "6" "8121_Site.6.occ" 0.0707959053375233 0.140378807219416 0.0614247971877738 "High_More_Low"
"1437" "Beetles" "Spatiotemporal" "6" "15739_Site.6.occ" -0.132041072020767 0.527434507407712 -0.302729835529803 "High_More_Low"
"1438" "Beetles" "Spatiotemporal" "6" "1567_Site.6.occ" 0.0330435237669584 -0.0130374017057696 0.491764881070288 "High_More_Low"
"1439" "Beetles" "Spatiotemporal" "6" "14765_Site.6.occ" -0.0837029371071311 -0.306837014586221 0.16126708835841 "High_More_Low"
"1440" "Beetles" "Spatiotemporal" "6" "15206_Site.6.occ" -0.250923807117965 0.412963883545908 0.166483556566528 "High_More_Low"
"1441" "Beetles" "Spatiotemporal" "6" "7085_Site.6.occ" -0.635623934141385 0.324467798820952 -0.298455073193835 "High_More_Low"
"1442" "Beetles" "Spatiotemporal" "6" "12420_Site.6.occ" 0.214046968654903 0.145464029515798 0.498948381769624 "High_More_Low"
"1443" "Beetles" "Spatiotemporal" "6" "4169_Site.6.occ" -0.113265100884209 0.327650438901824 -0.17651246937769 "High_More_Low"
"1444" "Beetles" "Spatiotemporal" "6" "8554_Site.6.occ" -0.152932964830167 0.122287798515997 -0.0479767848614348 "High_More_Low"
"1445" "Beetles" "Spatiotemporal" "6" "14621_Site.6.occ" 0.136061245628348 -0.19932899424625 0.153154768350618 "High_More_Low"
"1446" "Beetles" "Spatiotemporal" "6" "19915_Site.6.occ" 0.0589888729052503 0.183882473509564 -0.0321874329540136 "High_More_Low"
"1447" "Beetles" "Spatiotemporal" "6" "9461_Site.6.occ" 0.158387231591299 0.0723292880105603 0.221065596353543 "High_More_Low"
"1448" "Beetles" "Spatiotemporal" "6" "9203_Site.6.occ" -0.0952254958686543 -0.0733138124973436 0.568689001399283 "High_More_Low"
"1449" "Beetles" "Spatiotemporal" "6" "8487_Site.6.occ" -0.119919736243501 0.242167981679451 0.123952635692413 "High_More_Low"
"1450" "Beetles" "Spatiotemporal" "6" "8827_Site.6.occ" -0.147630344824774 0.204744726187974 0.405837613273023 "High_More_Low"
"1451" "Beetles" "Spatiotemporal" "6" "15567_Site.6.occ" -0.177083092764394 0.1529610224394 0.449461557074862 "High_More_Low"
"1452" "Beetles" "Spatiotemporal" "6" "6358_Site.6.occ" -0.149196446054015 0.131423319119484 0.321033287508058 "High_More_Low"
"1453" "Beetles" "Spatiotemporal" "6" "8609_Site.6.occ" -0.0352222843225665 -0.27201920791143 -0.446454845225165 "High_More_Low"
"1454" "Beetles" "Spatiotemporal" "6" "7545_Site.6.occ" 0.0905890620852195 0.314919428866317 0.187727646093138 "High_More_Low"
"1455" "Beetles" "Spatiotemporal" "6" "11773_Site.6.occ" 0.0702358029564237 0.524451225441048 0.0176726019555269 "High_More_Low"
"1456" "Beetles" "Spatiotemporal" "6" "8517_Site.6.occ" 0.00372708401268501 -0.372602132892432 -0.212379763264496 "High_More_Low"
"1457" "Beetles" "Spatiotemporal" "6" "11824_Site.6.occ" 0.128295619656906 0.271304423281822 0.326977920383277 "High_More_Low"
"1458" "Beetles" "Spatiotemporal" "6" "8943_Site.6.occ" -0.117646130438802 -0.176984556303274 -0.503493957363186 "High_More_Low"
"1459" "Beetles" "Spatiotemporal" "6" "3026_Site.6.occ" -0.328933221527236 -0.22343632740929 -0.435558924486431 "High_More_Low"
"1460" "Beetles" "Spatiotemporal" "6" "7344_Site.6.occ" 0.218242621902432 0.435954726061263 0.265015175561224 "High_More_Low"
"1461" "Beetles" "Spatiotemporal" "6" "7830_Site.6.occ" -0.238497133331068 0.46430621837732 -0.258678566371851 "High_More_Low"
"1462" "Beetles" "Spatiotemporal" "6" "10371_Site.6.occ" 0.0336087500969256 0.434580954823883 -0.141808776832632 "High_More_Low"
"1463" "Beetles" "Spatiotemporal" "6" "11615_Site.6.occ" -0.105787106939219 0.276098872808065 -0.0402034934672638 "High_More_Low"
"1464" "Beetles" "Spatiotemporal" "6" "8304_Site.6.occ" -0.232720696635036 0.465140917958071 -0.183024279540539 "High_More_Low"
"1465" "Beetles" "Spatiotemporal" "6" "16265_Site.6.occ" 0.0599830750604821 0.230329158895066 0.239117004402637 "High_More_Low"
"1466" "Beetles" "Spatiotemporal" "6" "3882_Site.6.occ" 0.260819913260885 0.265469568341669 0.326172230292022 "High_More_Low"
"1467" "Beetles" "Spatiotemporal" "6" "8324_Site.6.occ" -0.262637538644147 0.246760573986239 0.36579169426854 "High_More_Low"
"1468" "Beetles" "Spatiotemporal" "6" "15146_Site.6.occ" -0.401594522845347 0.580621596759082 -0.281748046773526 "High_More_Low"
"1469" "Beetles" "Spatiotemporal" "6" "19688_Site.6.occ" -0.0349831261927573 0.223832582265858 0.311294112366117 "High_More_Low"
"1470" "Beetles" "Spatiotemporal" "6" "8839_Site.6.occ" -0.0288226494895825 0.0548379423112674 -0.146852475244719 "High_More_Low"
"1471" "Beetles" "Spatiotemporal" "6" "3526_Site.6.occ" 0.125699587656389 0.333351353106106 0.03427961309461 "High_More_Low"
"1472" "Beetles" "Spatiotemporal" "6" "13129_Site.6.occ" -0.0510851443305928 -0.301182282268401 0.239447133767086 "High_More_Low"
"1473" "Beetles" "Spatiotemporal" "6" "17997_Site.6.occ" -0.213950378189052 0.0686010329771601 -0.227350468031 "High_More_Low"
"1474" "Beetles" "Spatiotemporal" "6" "16147_Site.6.occ" 0.104328007627496 0.641343699945484 0.317104646108385 "High_More_Low"
"1475" "Beetles" "Spatiotemporal" "6" "15036_Site.6.occ" 0.0637895003255661 0.141821806916995 -0.0213381915135237 "High_More_Low"
"1476" "Beetles" "Spatiotemporal" "6" "303_Site.6.occ" -0.251722926652079 0.346571169228568 0.235551850858319 "High_More_Low"
"1477" "Beetles" "Spatiotemporal" "6" "1701_Site.6.occ" 0.234285380685454 0.44828756626477 -0.504883053194466 "High_More_Low"
"1478" "Beetles" "Spatiotemporal" "6" "16519_Site.6.occ" -0.566091112940704 0.440764110559341 0.356181687572323 "High_More_Low"
"1479" "Beetles" "Spatiotemporal" "6" "16279_Site.6.occ" 0.0522210244082868 0.444585717332681 0.399325121774269 "High_More_Low"
"1480" "Beetles" "Spatiotemporal" "6" "13355_Site.6.occ" 0.0344683520216844 -0.150417338357217 0.217307417325258 "High_More_Low"
"1481" "Beetles" "Spatiotemporal" "6" "14480_Site.6.occ" 0.117967907662665 0.343189338481516 -0.110832477935099 "High_More_Low"
"1482" "Beetles" "Spatiotemporal" "6" "11959_Site.6.occ" 0.201021684667868 0.490731701613454 -0.0650722975396075 "High_More_Low"
"1483" "Beetles" "Spatiotemporal" "6" "14593_Site.6.occ" -0.037649580776796 -0.0446267490784654 -0.436476665891922 "High_More_Low"
"1484" "Beetles" "Spatiotemporal" "6" "19202_Site.6.occ" 0.0343001112427008 0.549638694991928 -0.424703603467792 "High_More_Low"
"1485" "Beetles" "Spatiotemporal" "6" "5824_Site.6.occ" 0.0193080883966929 0.03592462333 0.0407147413100336 "High_More_Low"
"1486" "Beetles" "Spatiotemporal" "6" "8457_Site.6.occ" 0.192590596452329 0.232486577483744 -0.00807745215602987 "High_More_Low"
"1487" "Beetles" "Spatiotemporal" "6" "13468_Site.6.occ" 0.0753819360914675 0.506968292930592 0.327437592229292 "High_More_Low"
"1488" "Beetles" "Spatiotemporal" "6" "9486_Site.6.occ" 0.121045164829375 0.229609375742376 -0.164856025565604 "High_More_Low"
"1489" "Beetles" "Spatiotemporal" "6" "13142_Site.6.occ" 0.146946201081778 0.185421272505845 -0.32919485616326 "High_More_Low"
"1490" "Beetles" "Spatiotemporal" "6" "2857_Site.6.occ" 0.265629947634611 0.405657120007494 0.135210013447433 "High_More_Low"
"1491" "Beetles" "Spatiotemporal" "6" "9670_Site.6.occ" 0.229921506727973 0.0463239548100902 -0.452683521867561 "High_More_Low"
"1492" "Beetles" "Spatiotemporal" "6" "11747_Site.6.occ" -0.00819419967787617 0.0402314702092691 0.115712428879216 "High_More_Low"
"1493" "Beetles" "Spatiotemporal" "6" "16063_Site.6.occ" 0.110865418402274 0.305222176360243 0.0381214812375318 "High_More_Low"
"1494" "Beetles" "Spatiotemporal" "6" "4311_Site.6.occ" -0.206515431431547 0.729275692414958 -0.360651648275229 "High_More_Low"
"1495" "Beetles" "Spatiotemporal" "6" "8217_Site.6.occ" -0.0860230316199722 0.0481200550785726 -0.13241964994101 "High_More_Low"
"1496" "Beetles" "Spatiotemporal" "6" "17549_Site.6.occ" -0.0830235572354606 0.366674567591333 0.630212754712149 "High_More_Low"
"1497" "Beetles" "Spatiotemporal" "6" "1680_Site.6.occ" -0.0300748424609429 0.102989298679037 -0.15573701087734 "High_More_Low"
"1498" "Beetles" "Spatiotemporal" "6" "9708_Site.6.occ" -0.160139764179951 0.48636588590151 -0.292955974367382 "High_More_Low"
"1499" "Beetles" "Spatiotemporal" "6" "4341_Site.6.occ" 0.0516608345325255 -0.311226795009025 -0.0670745333583501 "High_More_Low"
"1500" "Beetles" "Spatiotemporal" "6" "8757_Site.6.occ" -0.41907082260283 -0.223833233008906 -0.233588230477499 "High_More_Low"
"1501" "Beetles" "Spatiotemporal" "6" "8887_Site.6.occ" -0.108018769542555 0.519095565047433 0.177648950057612 "High_More_Low"
"1502" "Beetles" "Spatiotemporal" "6" "8095_Site.6.occ" 0.044179841458815 0.126461673139687 0.115161194336885 "High_More_Low"
"1503" "Beetles" "Spatiotemporal" "6" "13078_Site.6.occ" 0.159472878775882 0.103265765891025 0.176729946938702 "High_More_Low"
"1504" "Beetles" "Spatiotemporal" "6" "13409_Site.6.occ" 0.209364856884626 -0.0591455530320117 -0.254011413082525 "High_More_Low"
"1505" "Beetles" "Spatiotemporal" "6" "14484_Site.6.occ" -0.0595753138753371 0.313050304847306 -0.377024550986809 "High_More_Low"
"1506" "Beetles" "Spatiotemporal" "6" "5767_Site.6.occ" -0.477166837176969 0.488971735780611 0.19478534653037 "High_More_Low"
"1507" "Beetles" "Spatiotemporal" "6" "5074_Site.6.occ" 0.0506555587467396 0.533339565086786 -0.0749430381543292 "High_More_Low"
"1508" "Beetles" "Spatiotemporal" "6" "10263_Site.6.occ" -0.117092433090397 0.419761046227483 0.299205150869329 "High_More_Low"
"1509" "Beetles" "Spatiotemporal" "6" "7761_Site.6.occ" 0.0362204924353649 -0.106436988757329 -0.14411264105078 "High_More_Low"
"1510" "Beetles" "Spatiotemporal" "6" "10651_Site.6.occ" 0.106608889653187 0.160839191330338 0.447496729276203 "High_More_Low"
"1511" "Beetles" "Spatiotemporal" "6" "3294_Site.6.occ" -0.104020789898997 0.282405117496677 -0.0902386542472618 "High_More_Low"
"1512" "Beetles" "Spatiotemporal" "6" "12309_Site.6.occ" 0.229925505735433 0.34222488070789 0.206785677411846 "High_More_Low"
"1513" "Beetles" "Spatiotemporal" "6" "5099_Site.6.occ" -0.688097100118806 0.40510261105874 0.318411299255746 "High_More_Low"
"1514" "Beetles" "Spatiotemporal" "6" "14638_Site.6.occ" -0.166178186448954 0.0969183667855627 -0.49216864419854 "High_More_Low"
"1515" "Beetles" "Spatiotemporal" "6" "5162_Site.6.occ" 0.185330694851654 0.0145557364777591 0.326700148835062 "High_More_Low"
"1516" "Beetles" "Spatiotemporal" "6" "1576_Site.6.occ" 0.0136552519725514 0.895649558633109 0.322691298023281 "High_More_Low"
"1517" "Beetles" "Spatiotemporal" "6" "18477_Site.6.occ" 9.2675791448993e-05 0.53057515508589 0.190664993537982 "High_More_Low"
"1518" "Beetles" "Spatiotemporal" "6" "10571_Site.6.occ" -0.330854219422291 0.390731920747491 0.118709948965194 "High_More_Low"
"1519" "Beetles" "Spatiotemporal" "6" "2249_Site.6.occ" 0.097739558519932 -0.121621401905916 0.20293290223898 "High_More_Low"
"1520" "Beetles" "Spatiotemporal" "6" "12941_Site.6.occ" 0.0370043228665394 0.281830081547566 0.215302501817939 "High_More_Low"
"1521" "Beetles" "Spatiotemporal" "6" "2736_Site.6.occ" 0.242781690347337 0.157143598908864 0.0604329123074695 "High_More_Low"
"1522" "Beetles" "Spatiotemporal" "6" "8247_Site.6.occ" -0.127579838085841 0.43679190077358 -0.367128882403063 "High_More_Low"
"1523" "Beetles" "Spatiotemporal" "6" "5062_Site.6.occ" -0.0129517857589625 0.46433795103149 0.068203605701247 "High_More_Low"
"1524" "Beetles" "Spatiotemporal" "6" "6007_Site.6.occ" -0.212671426193729 0.177193950208068 -0.291923485308781 "High_More_Low"
"1525" "Beetles" "Spatiotemporal" "6" "5890_Site.6.occ" -0.0123511169524891 -0.0665437096462823 0.182740431703453 "High_More_Low"
"1526" "Beetles" "Spatiotemporal" "6" "41_Site.6.occ" -0.0723811961370299 0.382888775296475 -0.0232407948491982 "High_More_Low"
"1527" "Beetles" "Spatiotemporal" "6" "15951_Site.6.occ" -0.290178149435559 0.205187673862632 0.116885718867146 "High_More_Low"
"1528" "Beetles" "Spatiotemporal" "6" "18815_Site.6.occ" 0.181819346556278 0.54181940744323 0.163014690991143 "High_More_Low"
"1529" "Beetles" "Spatiotemporal" "6" "19838_Site.6.occ" -0.174178086073593 -0.269252203511263 -0.536397960693361 "High_More_Low"
"1530" "Beetles" "Spatiotemporal" "6" "16710_Site.6.occ" 0.0503802483238761 -0.0133999407523595 0.0317422150445565 "High_More_Low"
"1531" "Beetles" "Spatiotemporal" "6" "17541_Site.6.occ" -0.0519322143320165 0.0295066757192281 -0.228926735156776 "High_More_Low"
"1532" "Beetles" "Spatiotemporal" "6" "1146_Site.6.occ" 0.15898780111538 0.178136045951209 -0.164243499862804 "High_More_Low"
"1533" "Beetles" "Spatiotemporal" "6" "12801_Site.6.occ" 0.381045017818999 -0.310693062655367 -0.146546986641066 "High_More_Low"
"1534" "Beetles" "Spatiotemporal" "6" "18262_Site.6.occ" -0.210606072842415 0.427233561294399 0.0735659751166046 "High_More_Low"
"1535" "Beetles" "Spatiotemporal" "6" "13408_Site.6.occ" 0.119320587891966 -0.265547104707642 0.0370412022237288 "High_More_Low"
"1536" "Beetles" "Spatiotemporal" "6" "1147_Site.6.occ" -0.0283462026725802 0.234236678367664 -0.316220490188002 "High_More_Low"
"1537" "Beetles" "Spatiotemporal" "6" "8651_Site.6.occ" -0.148531738585444 0.252239720299645 -0.290779351680014 "High_More_Low"
"1538" "Beetles" "Spatiotemporal" "6" "16883_Site.6.occ" 0.0520246247774423 0.464131452863941 -0.533661229973344 "High_More_Low"
"1539" "Beetles" "Spatiotemporal" "6" "4869_Site.6.occ" 0.236697068524295 0.0784824160397269 -0.351222989954515 "High_More_Low"
"1540" "Beetles" "Spatiotemporal" "6" "17421_Site.6.occ" 0.194116410018303 0.152070178014143 0.249690269815957 "High_More_Low"
"1541" "Beetles" "Spatiotemporal" "6" "1762_Site.6.occ" -0.0458766895468434 0.206079535366765 -0.39275942116329 "High_More_Low"
"1542" "Beetles" "Spatiotemporal" "6" "7707_Site.6.occ" -0.439197086137792 -0.342402294715698 -0.261649549701332 "High_More_Low"
"1543" "Beetles" "Spatiotemporal" "6" "7092_Site.6.occ" -0.438518186062282 0.494703263374596 0.142459457576942 "High_More_Low"
"1544" "Beetles" "Spatiotemporal" "6" "7044_Site.6.occ" -0.363088596011239 0.131271742665121 -0.322541181836779 "High_More_Low"
"1545" "Beetles" "Spatiotemporal" "6" "2847_Site.6.occ" 0.108736414021272 -0.0664221150197826 0.13277447350256 "High_More_Low"
"1546" "Beetles" "Spatiotemporal" "6" "17983_Site.6.occ" 0.0159100982152414 -0.206637368471285 0.345144010061562 "High_More_Low"
"1547" "Beetles" "Spatiotemporal" "6" "14643_Site.6.occ" -0.226420122447564 -0.123302322912041 -0.305435017948942 "High_More_Low"
"1548" "Beetles" "Spatiotemporal" "6" "12237_Site.6.occ" -0.50758055598583 -0.121395920285493 -0.744999677013897 "High_More_Low"
"1549" "Beetles" "Spatiotemporal" "6" "9039_Site.6.occ" 0.0547865911940131 -0.0477454284639777 0.252726528546468 "High_More_Low"
"1550" "Beetles" "Spatiotemporal" "6" "4355_Site.6.occ" -0.254576932132181 0.245053349758939 0.125963186080172 "High_More_Low"
"1551" "Beetles" "Spatiotemporal" "6" "14346_Site.6.occ" 0.166325423789985 0.206180109351538 -0.266224373650523 "High_More_Low"
"1552" "Beetles" "Spatiotemporal" "6" "13577_Site.6.occ" -0.366410052514552 0.316627546500716 0.700095006697578 "High_More_Low"
"1553" "Beetles" "Spatiotemporal" "6" "17975_Site.6.occ" -0.106314393421548 0.489144194190581 0.342210580267599 "High_More_Low"
"1554" "Beetles" "Spatiotemporal" "6" "18810_Site.6.occ" -0.318838983144871 0.500542035159207 0.473320400118142 "High_More_Low"
"1555" "Beetles" "Spatiotemporal" "6" "1902_Site.6.occ" -0.272853883158245 0.175095937530491 -0.100347949403533 "High_More_Low"
"1556" "Beetles" "Spatiotemporal" "6" "12051_Site.6.occ" -0.117340521699523 0.144579579151267 0.0377691927505434 "High_More_Low"
"1557" "Beetles" "Spatiotemporal" "6" "12315_Site.6.occ" -0.360239435185945 0.059185890449137 -0.359795033236275 "High_More_Low"
"1558" "Beetles" "Spatiotemporal" "6" "3219_Site.6.occ" -0.320321703089337 -0.102460966831235 -0.619729580232412 "High_More_Low"
"1559" "Beetles" "Spatiotemporal" "6" "13864_Site.6.occ" -0.0487251801454547 0.376094251976291 -0.258834925068769 "High_More_Low"
"1560" "Beetles" "Spatiotemporal" "6" "8293_Site.6.occ" 0.0214690125543151 -0.299524527372169 0.496759711266274 "High_More_Low"
"1561" "Beetles" "Spatiotemporal" "6" "278_Site.6.occ" 0.181608944368313 0.344150805973673 -0.0345148936687679 "High_More_Low"
"1562" "Beetles" "Spatiotemporal" "6" "10487_Site.6.occ" 0.172469854909662 -0.322836180331454 -0.409790707513886 "High_More_Low"
"1563" "Beetles" "Spatiotemporal" "6" "9005_Site.6.occ" 0.171294682797325 -0.156561112846717 -0.299926057929004 "High_More_Low"
"1564" "Beetles" "Spatiotemporal" "6" "2034_Site.6.occ" -0.177152489071021 0.499264167019354 0.13199064084486 "High_More_Low"
"1565" "Beetles" "Spatiotemporal" "6" "10493_Site.6.occ" -0.019867969155195 0.557240183551678 -0.0793174717794666 "High_More_Low"
"1566" "Beetles" "Spatiotemporal" "6" "19188_Site.6.occ" 0.112867026461321 0.163010422489535 -0.54952689023858 "High_More_Low"
"1567" "Beetles" "Spatiotemporal" "6" "16145_Site.6.occ" -0.119994930137509 0.682678892591443 -0.148611259961333 "High_More_Low"
"1568" "Beetles" "Spatiotemporal" "6" "12662_Site.6.occ" 0.0159236684042775 0.258831307456807 0.203381045443072 "High_More_Low"
"1569" "Beetles" "Spatiotemporal" "6" "12674_Site.6.occ" 0.209135414686615 0.206742289427416 0.340730535815613 "High_More_Low"
"1570" "Beetles" "Spatiotemporal" "6" "13303_Site.6.occ" 0.060979909982439 0.276613775881974 -0.18449528785445 "High_More_Low"
"1571" "Beetles" "Spatiotemporal" "6" "17083_Site.6.occ" 0.0769482061056229 0.398302952794858 -0.318949097146902 "High_More_Low"
"1572" "Beetles" "Spatiotemporal" "6" "18706_Site.6.occ" -0.38544301610218 0.176871890613599 0.288930121482388 "High_More_Low"
"1573" "Beetles" "Spatiotemporal" "6" "13549_Site.6.occ" -0.160088138018557 0.000559389146982954 0.382810224314962 "High_More_Low"
"1574" "Beetles" "Spatiotemporal" "6" "6554_Site.6.occ" -0.00624534023095242 -0.265507294238049 -0.130279843395819 "High_More_Low"
"1575" "Beetles" "Spatiotemporal" "6" "11641_Site.6.occ" 0.118435201971661 -0.0114852812703445 0.105855903703488 "High_More_Low"
"1576" "Beetles" "Spatiotemporal" "6" "70_Site.6.occ" -0.0570867128027694 0.142315257753819 0.158720769418198 "High_More_Low"
"1577" "Beetles" "Spatiotemporal" "6" "861_Site.6.occ" 0.225014209964231 0.19000577512124 0.174892346261226 "High_More_Low"
"1578" "Beetles" "Spatiotemporal" "6" "8279_Site.6.occ" -0.00890579915927928 0.652340185854289 0.6413389950958 "High_More_Low"
"1579" "Beetles" "Spatiotemporal" "6" "16049_Site.6.occ" -0.446203766527992 0.749995028388407 -0.0272370179427368 "High_More_Low"
"1580" "Beetles" "Spatiotemporal" "6" "15075_Site.6.occ" -0.026314431112485 0.418313772103279 0.00888152346722232 "High_More_Low"
"1581" "Beetles" "Spatiotemporal" "6" "6453_Site.6.occ" -0.0827691483721194 0.401252344490992 -0.0551358075272037 "High_More_Low"
"1582" "Beetles" "Spatiotemporal" "6" "2440_Site.6.occ" 0.273145847853733 -0.132706039945245 -0.242029857826639 "High_More_Low"
"1583" "Beetles" "Spatiotemporal" "6" "9504_Site.6.occ" 0.226754041007689 -0.330237101587158 -0.483873334019156 "High_More_Low"
"1584" "Beetles" "Spatiotemporal" "6" "2624_Site.6.occ" 0.0797511670743411 -0.0648638599799885 -0.437696041016503 "High_More_Low"
"1585" "Beetles" "Spatiotemporal" "6" "19297_Site.6.occ" -0.0493009183741989 0.107128531693042 -0.592023462020611 "High_More_Low"
"1586" "Beetles" "Spatiotemporal" "6" "15177_Site.6.occ" -0.253311118518906 0.498394228785773 -0.011004161356071 "High_More_Low"
"1587" "Beetles" "Spatiotemporal" "6" "13378_Site.6.occ" 0.160009361727602 0.0507440638133428 -0.0739035906639482 "High_More_Low"
"1588" "Beetles" "Spatiotemporal" "6" "15901_Site.6.occ" -0.126707426581172 0.33946008507854 0.166562028231091 "High_More_Low"
"1589" "Beetles" "Spatiotemporal" "6" "10556_Site.6.occ" 0.0874726820554117 0.0454746012049687 0.100806942510564 "High_More_Low"
"1590" "Beetles" "Spatiotemporal" "6" "17969_Site.6.occ" -0.104183667070017 0.259421265467621 -0.369514684153611 "High_More_Low"
"1591" "Beetles" "Spatiotemporal" "6" "8793_Site.6.occ" -0.236531790059954 0.0458293509759941 -0.173320557190956 "High_More_Low"
"1592" "Beetles" "Spatiotemporal" "6" "10340_Site.6.occ" 0.13767121202374 0.269122855525113 -0.0982687318169886 "High_More_Low"
"1593" "Beetles" "Spatiotemporal" "6" "19097_Site.6.occ" 0.149591915695008 0.395614885542057 -0.0900408645284622 "High_More_Low"
"1594" "Beetles" "Spatiotemporal" "6" "10555_Site.6.occ" 0.12397466481758 0.230048090639603 0.133997191850594 "High_More_Low"
"1595" "Beetles" "Spatiotemporal" "6" "18959_Site.6.occ" -0.105187206254562 0.221878944732245 -0.0131086385788281 "High_More_Low"
"1596" "Beetles" "Spatiotemporal" "6" "8251_Site.6.occ" -0.223283621132116 0.155667921015878 -0.458727346051591 "High_More_Low"
"1597" "Beetles" "Spatiotemporal" "6" "13874_Site.6.occ" 0.219033234833566 0.538291618050942 -0.097187934979442 "High_More_Low"
"1598" "Beetles" "Spatiotemporal" "6" "6875_Site.6.occ" 0.0923784157833689 0.323440963595661 0.136753600085416 "High_More_Low"
"1599" "Beetles" "Spatiotemporal" "6" "3564_Site.6.occ" 0.0696259778089106 0.0554013829303279 -0.0793234599970606 "High_More_Low"
"1600" "Beetles" "Spatiotemporal" "6" "16673_Site.6.occ" 0.0713061827356452 -0.286483842458234 0.333383671830569 "High_More_Low"
"1601" "Beetles" "Spatiotemporal" "6" "7283_Site.6.occ" -0.46018301121503 0.225898459082208 -0.118603234308253 "High_More_Low"
"1602" "Beetles" "Spatiotemporal" "6" "16401_Site.6.occ" -0.0703141650566056 0.432444323541532 0.048301799381562 "High_More_Low"
"1603" "Beetles" "Spatiotemporal" "6" "13567_Site.6.occ" -0.361461726586125 0.287249033529418 0.372740160937899 "High_More_Low"
"1604" "Beetles" "Spatiotemporal" "6" "10566_Site.6.occ" 0.162879189660012 0.27364760026098 0.479137275542895 "High_More_Low"
"1605" "Beetles" "Spatiotemporal" "6" "7818_Site.6.occ" 0.0955527383315355 0.401184238110992 -0.522365452416635 "High_More_Low"
"1606" "Beetles" "Spatiotemporal" "6" "3019_Site.6.occ" -0.0567084851713024 -0.18929294093382 -0.0895018813451862 "High_More_Low"
"1607" "Beetles" "Spatiotemporal" "6" "15147_Site.6.occ" 0.173563549471532 0.392739843429144 0.172647196977263 "High_More_Low"
"1608" "Beetles" "Spatiotemporal" "6" "8480_Site.6.occ" 0.00527125215435222 0.324316489437495 0.0930612071497359 "High_More_Low"
"1609" "Beetles" "Spatiotemporal" "6" "1942_Site.6.occ" -0.459342044743654 0.153493376635645 -0.793451098717 "High_More_Low"
"1610" "Beetles" "Spatiotemporal" "6" "16749_Site.6.occ" 0.23392967024013 0.185153198865157 -0.174123890528139 "High_More_Low"
"1611" "Beetles" "Spatiotemporal" "6" "7227_Site.6.occ" -0.272430728691318 0.0993643933554872 -0.195006415126573 "High_More_Low"
"1612" "Beetles" "Spatiotemporal" "6" "85_Site.6.occ" -0.117800550511459 0.180990345092288 0.268386440312535 "High_More_Low"
"1613" "Beetles" "Spatiotemporal" "6" "10971_Site.6.occ" 0.00358051859212827 -0.477742711080392 0.158461138370038 "High_More_Low"
"1614" "Beetles" "Spatiotemporal" "6" "17267_Site.6.occ" -0.0239837418406781 0.362692194137741 0.229020719283025 "High_More_Low"
"1615" "Beetles" "Spatiotemporal" "6" "10085_Site.6.occ" -0.0499803991378107 0.133654027608382 -0.243162689112802 "High_More_Low"
"1616" "Beetles" "Spatiotemporal" "6" "9691_Site.6.occ" 0.324183252401034 0.452291697117509 0.00633705627954084 "High_More_Low"
"1617" "Beetles" "Spatiotemporal" "6" "19120_Site.6.occ" -0.0933112701611225 0.192099704767533 -0.38201213984379 "High_More_Low"
"1618" "Beetles" "Spatiotemporal" "6" "5477_Site.6.occ" -0.455028397774994 0.20871718987948 0.322081758117634 "High_More_Low"
"1619" "Beetles" "Spatiotemporal" "6" "11265_Site.6.occ" 0.0940735706016757 0.035195300889139 0.27430189111729 "High_More_Low"
"1620" "Beetles" "Spatiotemporal" "6" "7846_Site.6.occ" -0.103359467963335 0.516009904874285 -0.0645584152976934 "High_More_Low"
"1621" "Beetles" "Spatiotemporal" "6" "11358_Site.6.occ" 0.0181933604660244 -0.131114881989965 0.11335594509347 "High_More_Low"
"1622" "Beetles" "Spatiotemporal" "6" "10794_Site.6.occ" -0.285972531255808 0.288175847463823 -0.238646293726936 "High_More_Low"
"1623" "Beetles" "Spatiotemporal" "6" "2100_Site.6.occ" -0.0380979733261478 0.0593213896286646 -0.0256935877126187 "High_More_Low"
"1624" "Beetles" "Spatiotemporal" "6" "7962_Site.6.occ" -0.152385707918252 0.145415918035995 -0.384385627824462 "High_More_Low"
"1625" "Beetles" "Spatiotemporal" "6" "7776_Site.6.occ" 0.134571649395969 0.298650648249697 0.204700984665982 "High_More_Low"
"1626" "Beetles" "Spatiotemporal" "6" "9226_Site.6.occ" -0.49634779129765 0.423153723968321 -0.733239301355218 "High_More_Low"
"1627" "Beetles" "Spatiotemporal" "6" "11416_Site.6.occ" -0.157699635556182 0.560376827651364 -0.00455370463117213 "High_More_Low"
"1628" "Beetles" "Spatiotemporal" "6" "5396_Site.6.occ" -0.0162298636277071 0.146413897735247 0.193960442232843 "High_More_Low"
"1629" "Beetles" "Spatiotemporal" "6" "9745_Site.6.occ" -0.266656359823106 -0.318343485041306 0.0351272796383065 "High_More_Low"
"1630" "Beetles" "Spatiotemporal" "6" "5242_Site.6.occ" -0.068250824723062 0.558794924742419 -0.159387313094244 "High_More_Low"
"1631" "Beetles" "Spatiotemporal" "6" "2294_Site.6.occ" 0.0253860088867386 0.190828187849564 -0.3629854700253 "High_More_Low"
"1632" "Beetles" "Spatiotemporal" "6" "5414_Site.6.occ" -0.0217510552105871 -0.0326014200747421 0.229103672537452 "High_More_Low"
"1633" "Beetles" "Spatiotemporal" "6" "19769_Site.6.occ" -0.00612757824167658 -0.0201098245956014 0.483254250017646 "High_More_Low"
"1634" "Beetles" "Spatiotemporal" "6" "13880_Site.6.occ" -0.146164479986966 0.158868605847571 -0.475740973298804 "High_More_Low"
"1635" "Beetles" "Spatiotemporal" "6" "17024_Site.6.occ" 0.0122238944716154 0.229322511698251 0.148059832300418 "High_More_Low"
"1636" "Beetles" "Spatiotemporal" "6" "14791_Site.6.occ" -0.0466835193604699 0.106177923692262 -0.291854921324262 "High_More_Low"
"1637" "Beetles" "Spatiotemporal" "6" "10115_Site.6.occ" -0.0912865463850952 0.84366995530677 -0.0465307676840748 "High_More_Low"
"1638" "Beetles" "Spatiotemporal" "6" "3302_Site.6.occ" 0.25301935449824 0.110003444107924 0.315979122424158 "High_More_Low"
"1639" "Beetles" "Spatiotemporal" "6" "11254_Site.6.occ" 0.0731999141294679 0.573687437041249 0.373236831517026 "High_More_Low"
"1640" "Beetles" "Spatiotemporal" "6" "5005_Site.6.occ" 0.399374626774335 0.239727618539371 -0.0349676921142832 "High_More_Low"
"1641" "Beetles" "Spatiotemporal" "6" "10100_Site.6.occ" 0.169499800238171 -0.000684515759175558 0.238941718534654 "High_More_Low"
"1642" "Beetles" "Spatiotemporal" "6" "19432_Site.6.occ" 0.00885272276415101 0.0574700435735392 -0.307299841611855 "High_More_Low"
"1643" "Beetles" "Spatiotemporal" "6" "3259_Site.6.occ" -0.0806132350143907 0.0938247733640624 -0.0510693919362366 "High_More_Low"
"1644" "Beetles" "Spatiotemporal" "6" "19831_Site.6.occ" 0.19317933755701 0.00387911736705903 0.422596644471022 "High_More_Low"
"1645" "Beetles" "Spatiotemporal" "6" "3479_Site.6.occ" 0.0487652570503897 0.123949737873088 -0.227790847076198 "High_More_Low"
"1646" "Beetles" "Spatiotemporal" "6" "6617_Site.6.occ" 0.226989887184134 0.102871311332304 -0.172323795299145 "High_More_Low"
"1647" "Beetles" "Spatiotemporal" "6" "8325_Site.6.occ" -0.233237618958293 0.332489477706263 -0.34921546750117 "High_More_Low"
"1648" "Beetles" "Spatiotemporal" "6" "8526_Site.6.occ" 0.145141981890961 0.22649260056092 0.36976920134909 "High_More_Low"
"1649" "Beetles" "Spatiotemporal" "6" "18780_Site.6.occ" -0.0858057813758606 0.367027591470525 -0.0842519873639623 "High_More_Low"
"1650" "Beetles" "Spatiotemporal" "6" "6024_Site.6.occ" -0.0372010687397026 -0.025598859675165 0.388240866487946 "High_More_Low"
"1651" "Beetles" "Spatiotemporal" "6" "18008_Site.6.occ" -0.0167953350345596 0.521284071517829 -0.187803253296035 "High_More_Low"
"1652" "Beetles" "Spatiotemporal" "6" "16683_Site.6.occ" -0.022256207512369 0.415978444162943 0.393172386460515 "High_More_Low"
"1653" "Beetles" "Spatiotemporal" "6" "17038_Site.6.occ" -0.099534882280431 0.466145156762443 0.00472585131342493 "High_More_Low"
"1654" "Beetles" "Spatiotemporal" "6" "2559_Site.6.occ" -0.286714060999853 0.323877629928102 -0.0437306909175845 "High_More_Low"
"1655" "Beetles" "Spatiotemporal" "6" "16768_Site.6.occ" -0.0190012064714709 0.162825448623026 -0.137688528930938 "High_More_Low"
"1656" "Beetles" "Spatiotemporal" "6" "15523_Site.6.occ" 0.195630427212546 0.324250578797393 0.0527071109440316 "High_More_Low"
"1657" "Beetles" "Spatiotemporal" "6" "18912_Site.6.occ" -0.0120078014856322 -0.159295396683679 0.00521673383099171 "High_More_Low"
"1658" "Beetles" "Spatiotemporal" "6" "18747_Site.6.occ" -0.146533516526966 -0.0886426903692801 -0.165499073635124 "High_More_Low"
"1659" "Beetles" "Spatiotemporal" "6" "4252_Site.6.occ" -0.0230047946713686 -0.267311452832311 -0.390954727661126 "High_More_Low"
"1660" "Beetles" "Spatiotemporal" "6" "693_Site.6.occ" -0.00741773386414175 -0.633711783468465 -0.129583270917265 "High_More_Low"
"1661" "Beetles" "Spatiotemporal" "6" "1386_Site.6.occ" -0.0496456500978619 0.0666341939692919 -0.157450918051893 "High_More_Low"
"1662" "Beetles" "Spatiotemporal" "6" "11292_Site.6.occ" -0.0294301148479628 -0.131623748789167 0.416088743671913 "High_More_Low"
"1663" "Beetles" "Spatiotemporal" "6" "4000_Site.6.occ" 0.166293654960842 0.09251812263134 0.332614283731896 "High_More_Low"
"1664" "Beetles" "Spatiotemporal" "6" "8129_Site.6.occ" -0.0705697412122123 0.308744133694103 0.0701012428600442 "High_More_Low"
"1665" "Beetles" "Spatiotemporal" "6" "8605_Site.6.occ" -0.390758259390608 0.0667146556574651 0.259174528771648 "High_More_Low"
"1666" "Beetles" "Spatiotemporal" "6" "7371_Site.6.occ" 0.00316122902910122 0.392009894345199 -0.326391746057169 "High_More_Low"
"1667" "Beetles" "Spatiotemporal" "6" "3912_Site.6.occ" 0.0488273954630409 -0.437561338185046 -0.0560241066076763 "High_More_Low"
"1668" "Beetles" "Spatiotemporal" "6" "2149_Site.6.occ" 0.340266153753143 0.310257551482999 0.240196981352763 "High_More_Low"
"1669" "Beetles" "Spatiotemporal" "6" "8659_Site.6.occ" -0.316897349385059 0.353690383161268 0.247863640614855 "High_More_Low"
"1670" "Beetles" "Spatiotemporal" "6" "16714_Site.6.occ" 0.00837819526722997 0.0899338412053276 0.0252907616854624 "High_More_Low"
"1671" "Beetles" "Spatiotemporal" "6" "750_Site.6.occ" 0.0887221414323864 0.370546718227219 -0.201904421980901 "High_More_Low"
"1672" "Beetles" "Spatiotemporal" "6" "2875_Site.6.occ" 0.119344232201327 -0.106595597350227 0.430518821575459 "High_More_Low"
"1673" "Beetles" "Spatiotemporal" "6" "8045_Site.6.occ" -0.00751154315863095 0.369268445981999 0.130925117680239 "High_More_Low"
"1674" "Beetles" "Spatiotemporal" "6" "354_Site.6.occ" 0.107918628101749 0.139040529435287 -0.0583669212989796 "High_More_Low"
"1675" "Beetles" "Spatiotemporal" "6" "5795_Site.6.occ" 0.133204627370075 0.299896560288559 0.349310795642705 "High_More_Low"
"1676" "Beetles" "Spatiotemporal" "6" "16244_Site.6.occ" 0.0615256693951681 0.54982040857059 0.0265205170434464 "High_More_Low"
"1677" "Beetles" "Spatiotemporal" "6" "12788_Site.6.occ" 0.182905161822558 0.291125889536031 -0.545218909858723 "High_More_Low"
"1678" "Beetles" "Spatiotemporal" "6" "11633_Site.6.occ" -0.0215112795163024 -0.108840580008432 0.14394206643308 "High_More_Low"
"1679" "Beetles" "Spatiotemporal" "6" "16139_Site.6.occ" -0.0814725215824963 0.206704056467459 -0.0782316129355764 "High_More_Low"
"1680" "Beetles" "Spatiotemporal" "6" "11219_Site.6.occ" 0.0682216545205386 0.17496514014531 -0.160666290912943 "High_More_Low"
"1681" "Beetles" "Spatiotemporal" "6" "6225_Site.6.occ" 0.186115001842906 0.21834164619189 0.472816764710773 "High_More_Low"
"1682" "Beetles" "Spatiotemporal" "6" "8782_Site.6.occ" -0.353215233218269 0.281217503179691 -0.265416482217517 "High_More_Low"
"1683" "Beetles" "Spatiotemporal" "6" "15214_Site.6.occ" -0.0282827160244044 0.237044656016156 -0.483635414451533 "High_More_Low"
"1684" "Beetles" "Spatiotemporal" "6" "3618_Site.6.occ" 0.069042367741909 -0.0323383062155379 0.411791431740408 "High_More_Low"
"1685" "Beetles" "Spatiotemporal" "6" "6306_Site.6.occ" -0.00770031471731852 0.353927725295959 0.435674498839169 "High_More_Low"
"1686" "Beetles" "Spatiotemporal" "6" "15358_Site.6.occ" -0.392838398751294 0.3036012180436 -0.0310866932343293 "High_More_Low"
"1687" "Beetles" "Spatiotemporal" "6" "6006_Site.6.occ" -0.0770146928937994 0.160155714421501 0.532154743782412 "High_More_Low"
"1688" "Beetles" "Spatiotemporal" "6" "10656_Site.6.occ" -0.274171074826664 0.306934847664965 -0.179021455280088 "High_More_Low"
"1689" "Beetles" "Spatiotemporal" "6" "13887_Site.6.occ" 0.083163772959708 -0.336286526196269 0.303080998111971 "High_More_Low"
"1690" "Beetles" "Spatiotemporal" "6" "13562_Site.6.occ" 0.055042864605513 0.204296701215959 0.072669889969004 "High_More_Low"
"1691" "Beetles" "Spatiotemporal" "6" "15166_Site.6.occ" 0.0804378689879357 0.205292786032368 0.220353312487737 "High_More_Low"
"1692" "Beetles" "Spatiotemporal" "6" "6036_Site.6.occ" 0.0802944382487801 0.143260924060714 0.386534042133246 "High_More_Low"
"1693" "Beetles" "Spatiotemporal" "6" "17891_Site.6.occ" -0.161062289885037 0.170937313909097 0.306310723331292 "High_More_Low"
"1694" "Beetles" "Spatiotemporal" "6" "11046_Site.6.occ" -0.112334193397113 -0.0407968996692208 -0.43497211303322 "High_More_Low"
"1695" "Beetles" "Spatiotemporal" "6" "14312_Site.6.occ" 0.27759523039415 -0.00372329464489657 0.279248788498959 "High_More_Low"
"1696" "Beetles" "Spatiotemporal" "6" "8806_Site.6.occ" -0.294057762810737 0.192752654763805 0.0307339752428856 "High_More_Low"
"1697" "Beetles" "Spatiotemporal" "6" "16845_Site.6.occ" 0.187023393192107 0.437435948185953 -0.322157627200141 "High_More_Low"
"1698" "Beetles" "Spatiotemporal" "6" "18401_Site.6.occ" -0.400035982736901 0.521555422924143 -0.122216044725122 "High_More_Low"
"1699" "Beetles" "Spatiotemporal" "6" "19114_Site.6.occ" 0.120256238138099 0.126908709007146 -0.21841845876603 "High_More_Low"
"1700" "Beetles" "Spatiotemporal" "6" "18862_Site.6.occ" 0.303148519532813 0.335592553773176 -0.101166596738624 "High_More_Low"
"1701" "Beetles" "Spatiotemporal" "6" "14492_Site.6.occ" -0.0263102455564126 -0.149403897635052 0.458411185633222 "High_More_Low"
"1702" "Beetles" "Spatiotemporal" "6" "11765_Site.6.occ" 0.185973566786053 0.374363405958554 0.10924170883096 "High_More_Low"
"1703" "Beetles" "Spatiotemporal" "6" "5439_Site.6.occ" 0.17399799940934 0.362033962453816 0.0552428851463263 "High_More_Low"
"1704" "Beetles" "Spatiotemporal" "6" "4_Site.6.occ" -0.118006727286987 0.282447872788086 -0.359370541720144 "High_More_Low"
"1705" "Beetles" "Spatiotemporal" "6" "10106_Site.6.occ" 0.0858787110170255 0.446185565856725 -0.170944087077253 "High_More_Low"
"1706" "Beetles" "Spatiotemporal" "6" "1813_Site.6.occ" 0.0492843805223999 0.0282823797769423 -0.0824963286338825 "High_More_Low"
"1707" "Beetles" "Spatiotemporal" "6" "9811_Site.6.occ" 0.236637116595821 0.00824489167818403 -0.0544118489860663 "High_More_Low"
"1708" "Beetles" "Spatiotemporal" "6" "10117_Site.6.occ" -0.360164038811031 0.278025827098533 -0.109061394389429 "High_More_Low"
"1709" "Beetles" "Spatiotemporal" "6" "1304_Site.6.occ" 0.182719733704251 0.168986174973317 0.113511614993809 "High_More_Low"
"1710" "Beetles" "Spatiotemporal" "6" "13982_Site.6.occ" -0.51243787888299 -0.439920482266304 -0.333697649027109 "High_More_Low"
"1711" "Beetles" "Spatiotemporal" "6" "1924_Site.6.occ" 0.0278038444624986 0.121036364947291 0.423881830861732 "High_More_Low"
"1712" "Beetles" "Spatiotemporal" "6" "7125_Site.6.occ" -0.0300860850745183 0.448915414992456 -0.234269495237341 "High_More_Low"
"1713" "Beetles" "Spatiotemporal" "6" "9950_Site.6.occ" -0.252489888003741 0.385792863597273 0.0413569419841397 "High_More_Low"
"1714" "Beetles" "Spatiotemporal" "6" "9356_Site.6.occ" 0.0299578305348501 0.150386644051929 0.0176081191445788 "High_More_Low"
"1715" "Beetles" "Spatiotemporal" "6" "4860_Site.6.occ" -0.442038276696273 0.238896929933955 0.187502813463222 "High_More_Low"
"1716" "Beetles" "Spatiotemporal" "6" "16772_Site.6.occ" 0.00625290797042468 0.0892912401153607 -0.172229546790232 "High_More_Low"
"1717" "Beetles" "Spatiotemporal" "6" "5236_Site.6.occ" -0.0760954446913085 0.337673426614795 0.155447615799744 "High_More_Low"
"1718" "Beetles" "Spatiotemporal" "6" "14056_Site.6.occ" -0.0236886890023439 0.338612738633178 -0.040243631683401 "High_More_Low"
"1719" "Beetles" "Spatiotemporal" "6" "6327_Site.6.occ" -0.132527522008992 0.0718550731176973 -0.141375428336461 "High_More_Low"
"1720" "Beetles" "Spatiotemporal" "6" "10096_Site.6.occ" -0.0651102843404001 -0.00491428172216208 0.102531971553626 "High_More_Low"
"1721" "Beetles" "Spatiotemporal" "6" "18197_Site.6.occ" -0.145588882208902 -0.0972336080942028 0.233645923944393 "High_More_Low"
"1722" "Beetles" "Spatiotemporal" "6" "14761_Site.6.occ" -0.122020998152578 -0.244996331761119 -0.300298939605882 "High_More_Low"
"1723" "Beetles" "Spatiotemporal" "6" "7180_Site.6.occ" -0.0628653954151907 0.340519101470811 0.0392039269146017 "High_More_Low"
"1724" "Beetles" "Spatiotemporal" "6" "15221_Site.6.occ" -0.429560543480332 -0.359393280779743 0.0559237396980425 "High_More_Low"
"1725" "Beetles" "Spatiotemporal" "6" "12642_Site.6.occ" -0.10747411164189 -0.189389482696632 -0.357334650746874 "High_More_Low"
"1726" "Beetles" "Spatiotemporal" "site" "11922_Mean.site.occ" -0.055800952960389 -0.104423278704495 -0.249658027329183 "Mean"
"1727" "Beetles" "Spatiotemporal" "site" "7775_Mean.site.occ" -0.145169049689218 0.113085755035722 -0.339479418020206 "Mean"
"1728" "Beetles" "Spatiotemporal" "site" "14807_Mean.site.occ" -0.122263478478199 0.117266891296167 -0.214469389201618 "Mean"
"1729" "Beetles" "Spatiotemporal" "site" "14138_Mean.site.occ" 0.147133977092849 -0.493375326010596 0.346740571551952 "Mean"
"1730" "Beetles" "Spatiotemporal" "site" "14697_Mean.site.occ" -0.132300459257617 -0.302650009137575 -0.240339323803825 "Mean"
"1731" "Beetles" "Spatiotemporal" "site" "2805_Mean.site.occ" -0.0683587473072337 0.17332755032011 -0.0228493168331451 "Mean"
"1732" "Beetles" "Spatiotemporal" "site" "1289_Mean.site.occ" -0.0341785603299176 0.0426386759364759 -0.0449251437303242 "Mean"
"1733" "Beetles" "Spatiotemporal" "site" "10316_Mean.site.occ" -0.308475780265229 0.0693707062030882 0.214595567458589 "Mean"
"1734" "Beetles" "Spatiotemporal" "site" "8863_Mean.site.occ" 0.0619781823514373 0.36395196597397 0.213227698792771 "Mean"
"1735" "Beetles" "Spatiotemporal" "site" "9708_Mean.site.occ" -0.311800946066347 -0.238074317562983 -0.172593204531134 "Mean"
"1736" "Beetles" "Spatiotemporal" "site" "7827_Mean.site.occ" -0.0374767198816663 0.376172706398315 0.0729714191910102 "Mean"
"1737" "Beetles" "Spatiotemporal" "site" "17188_Mean.site.occ" -0.28458570455784 0.278962463550637 -0.339864775777974 "Mean"
"1738" "Beetles" "Spatiotemporal" "site" "14096_Mean.site.occ" 0.141212678974473 -0.089851430539743 -0.322369849586722 "Mean"
"1739" "Beetles" "Spatiotemporal" "site" "5909_Mean.site.occ" 0.215316260591539 0.250107500113339 -0.210793548661259 "Mean"
"1740" "Beetles" "Spatiotemporal" "site" "8366_Mean.site.occ" 0.375184706766749 0.255868360244193 -0.278363292269367 "Mean"
"1741" "Beetles" "Spatiotemporal" "site" "14666_Mean.site.occ" 0.182384304948291 -0.0916182763878299 -0.414894239883474 "Mean"
"1742" "Beetles" "Spatiotemporal" "site" "10002_Mean.site.occ" -0.259920915171511 0.221575424802888 -0.213620767015705 "Mean"
"1743" "Beetles" "Spatiotemporal" "site" "18868_Mean.site.occ" -0.171165871296959 0.301964993248639 0.311914443798264 "Mean"
"1744" "Beetles" "Spatiotemporal" "site" "1895_Mean.site.occ" -0.048660518319422 -0.0512457967908294 -0.281340882750946 "Mean"
"1745" "Beetles" "Spatiotemporal" "site" "12835_Mean.site.occ" -0.255374772000375 0.0605621163200489 -0.365805567687125 "Mean"
"1746" "Beetles" "Spatiotemporal" "site" "13831_Mean.site.occ" -0.190240883625126 0.0797865812761862 0.0193848740397398 "Mean"
"1747" "Beetles" "Spatiotemporal" "site" "16302_Mean.site.occ" 0.17933480312104 -0.0222458684799528 0.439787771292465 "Mean"
"1748" "Beetles" "Spatiotemporal" "site" "16720_Mean.site.occ" 0.0876658833983315 0.194478327475292 -0.0432066270491179 "Mean"
"1749" "Beetles" "Spatiotemporal" "site" "15407_Mean.site.occ" -0.268995481126029 0.254858006023058 -0.014243449829546 "Mean"
"1750" "Beetles" "Spatiotemporal" "site" "12125_Mean.site.occ" -0.117653657776952 -0.481377253605486 0.0256225255872858 "Mean"
"1751" "Beetles" "Spatiotemporal" "site" "9133_Mean.site.occ" -0.0129230322511295 -0.229479041561389 -0.0921592934863841 "Mean"
"1752" "Beetles" "Spatiotemporal" "site" "1808_Mean.site.occ" -0.0357186212020619 -0.170431899513344 -0.361508959437863 "Mean"
"1753" "Beetles" "Spatiotemporal" "site" "12317_Mean.site.occ" -0.0983915854752687 0.0140982067671973 -0.385839773115502 "Mean"
"1754" "Beetles" "Spatiotemporal" "site" "7756_Mean.site.occ" 0.172574751786853 -0.125923370821797 -0.468424253218127 "Mean"
"1755" "Beetles" "Spatiotemporal" "site" "17641_Mean.site.occ" -0.0262579056963165 0.237387634725283 0.0558579162558523 "Mean"
"1756" "Beetles" "Spatiotemporal" "site" "13608_Mean.site.occ" -0.0754685789324712 0.00575215890816078 0.152164768809179 "Mean"
"1757" "Beetles" "Spatiotemporal" "site" "13253_Mean.site.occ" -0.000372534333556615 -0.295201462021251 0.0503758056880611 "Mean"
"1758" "Beetles" "Spatiotemporal" "site" "15744_Mean.site.occ" -0.0802682156530014 -0.15172036552192 -0.300701614108601 "Mean"
"1759" "Beetles" "Spatiotemporal" "site" "973_Mean.site.occ" -0.0864318476852728 -0.259176763046165 -0.212122215122763 "Mean"
"1760" "Beetles" "Spatiotemporal" "site" "9012_Mean.site.occ" -0.248296781547667 -0.0937690809584002 0.385667633846687 "Mean"
"1761" "Beetles" "Spatiotemporal" "site" "6783_Mean.site.occ" -0.0588223038741095 0.217678999989397 0.0969271566272432 "Mean"
"1762" "Beetles" "Spatiotemporal" "site" "5650_Mean.site.occ" -0.0687723150559042 0.398710959467088 0.135933149226007 "Mean"
"1763" "Beetles" "Spatiotemporal" "site" "11286_Mean.site.occ" 0.0938260316294568 0.406053913352307 -0.0460194129197854 "Mean"
"1764" "Beetles" "Spatiotemporal" "site" "7662_Mean.site.occ" -0.0901407968914252 -0.111399901459482 -0.309694969106144 "Mean"
"1765" "Beetles" "Spatiotemporal" "site" "16659_Mean.site.occ" 0.10251062151667 0.385477688268987 0.0863562597957526 "Mean"
"1766" "Beetles" "Spatiotemporal" "site" "10534_Mean.site.occ" -0.0938294531181174 -0.362686608075435 -0.163964398063888 "Mean"
"1767" "Beetles" "Spatiotemporal" "site" "19009_Mean.site.occ" 0.106415306312194 -0.159371959192467 -0.374181079299279 "Mean"
"1768" "Beetles" "Spatiotemporal" "site" "3693_Mean.site.occ" 0.179268330890646 0.131819620485422 -0.371746144159241 "Mean"
"1769" "Beetles" "Spatiotemporal" "site" "386_Mean.site.occ" -0.0114683131674676 -0.00761319515428025 -0.269656079950537 "Mean"
"1770" "Beetles" "Spatiotemporal" "site" "12903_Mean.site.occ" 0.0831022977737348 0.0794308279469376 0.192102407652779 "Mean"
"1771" "Beetles" "Spatiotemporal" "site" "5154_Mean.site.occ" 0.286043910082562 0.464447347542238 -0.262583032835972 "Mean"
"1772" "Beetles" "Spatiotemporal" "site" "6518_Mean.site.occ" -0.160904049062653 0.118876137269032 0.0513893312542663 "Mean"
"1773" "Beetles" "Spatiotemporal" "site" "655_Mean.site.occ" 0.0741891963028108 0.166781751575759 -0.27365410007195 "Mean"
"1774" "Beetles" "Spatiotemporal" "site" "6306_Mean.site.occ" 0.0747491097177388 0.200541743056173 0.278737630067076 "Mean"
"1775" "Beetles" "Spatiotemporal" "site" "1278_Mean.site.occ" 0.127955175544929 -0.247855585964764 -0.360543383228418 "Mean"
"1776" "Beetles" "Spatiotemporal" "site" "11120_Mean.site.occ" 0.0528045165505971 -0.23662110237943 -0.154601661546241 "Mean"
"1777" "Beetles" "Spatiotemporal" "site" "15058_Mean.site.occ" -0.230632486074265 0.393493385435998 -0.0962261998290148 "Mean"
"1778" "Beetles" "Spatiotemporal" "site" "5654_Mean.site.occ" 0.00141776260583347 -0.0596146182192993 -0.456019039005636 "Mean"
"1779" "Beetles" "Spatiotemporal" "site" "277_Mean.site.occ" -0.181867915616832 -0.0848038453264392 -0.336301835819647 "Mean"
"1780" "Beetles" "Spatiotemporal" "site" "19845_Mean.site.occ" 0.124847955965289 -0.276384876760728 -0.262333230457957 "Mean"
"1781" "Beetles" "Spatiotemporal" "site" "5960_Mean.site.occ" -0.147014982931841 -0.0122738888583643 -0.38205788666888 "Mean"
"1782" "Beetles" "Spatiotemporal" "site" "2214_Mean.site.occ" 0.0289152583997796 -0.0811848679774443 -0.249657715569387 "Mean"
"1783" "Beetles" "Spatiotemporal" "site" "9298_Mean.site.occ" -0.0650020345258054 0.0686969145999624 -0.218903934470208 "Mean"
"1784" "Beetles" "Spatiotemporal" "site" "17635_Mean.site.occ" -0.123880261310015 0.300454459286523 0.117742728359216 "Mean"
"1785" "Beetles" "Spatiotemporal" "site" "16219_Mean.site.occ" 0.0252825988558221 0.335633600062907 0.194461668751584 "Mean"
"1786" "Beetles" "Spatiotemporal" "site" "14776_Mean.site.occ" 0.180964373166332 -0.27234684868713 -0.211437248013805 "Mean"
"1787" "Beetles" "Spatiotemporal" "site" "5567_Mean.site.occ" 0.0455745740253006 0.183305545543472 0.391088675429389 "Mean"
"1788" "Beetles" "Spatiotemporal" "site" "17215_Mean.site.occ" -0.0738595655931633 0.324730803513019 -0.276750985415877 "Mean"
"1789" "Beetles" "Spatiotemporal" "site" "8358_Mean.site.occ" 0.10060618475615 0.0101205437865973 -0.257260212239585 "Mean"
"1790" "Beetles" "Spatiotemporal" "site" "1607_Mean.site.occ" -0.081916728047887 0.467139125212662 -0.106022393497764 "Mean"
"1791" "Beetles" "Spatiotemporal" "site" "17534_Mean.site.occ" -0.0996912171750958 0.273667642603921 -0.281738107682477 "Mean"
"1792" "Beetles" "Spatiotemporal" "site" "13300_Mean.site.occ" -0.0703545701694629 0.195516526645851 -0.18202944879117 "Mean"
"1793" "Beetles" "Spatiotemporal" "site" "14859_Mean.site.occ" 0.105146574989571 0.0289947855236356 -0.336635056972567 "Mean"
"1794" "Beetles" "Spatiotemporal" "site" "17638_Mean.site.occ" -0.0694363157242701 0.154033126859863 -0.0765855747224326 "Mean"
"1795" "Beetles" "Spatiotemporal" "site" "9150_Mean.site.occ" -0.264217191173222 -0.00429163206606252 -0.350523455760244 "Mean"
"1796" "Beetles" "Spatiotemporal" "site" "13380_Mean.site.occ" 0.0771962695092297 0.396292573390016 0.09144170019321 "Mean"
"1797" "Beetles" "Spatiotemporal" "site" "9620_Mean.site.occ" -0.09704378133554 -0.360729412942435 -0.11317029184437 "Mean"
"1798" "Beetles" "Spatiotemporal" "site" "16175_Mean.site.occ" 0.102529477322923 0.397347329255248 -0.0310560990241442 "Mean"
"1799" "Beetles" "Spatiotemporal" "site" "4969_Mean.site.occ" 0.0171387138761903 0.148604552108623 -0.148330167399924 "Mean"
"1800" "Beetles" "Spatiotemporal" "site" "785_Mean.site.occ" -0.164799325370342 0.00292723064930834 0.322487627642439 "Mean"
"1801" "Beetles" "Spatiotemporal" "site" "1420_Mean.site.occ" -0.122352313085453 0.0373798112208239 -0.577229621829154 "Mean"
"1802" "Beetles" "Spatiotemporal" "site" "16603_Mean.site.occ" -0.0702933900189701 -0.0322216230438985 -0.327820781343317 "Mean"
"1803" "Beetles" "Spatiotemporal" "site" "10958_Mean.site.occ" 0.0426903451366283 0.117635777245668 -0.317710861436509 "Mean"
"1804" "Beetles" "Spatiotemporal" "site" "5227_Mean.site.occ" -0.11070081561521 0.286128316848646 0.0139155625457465 "Mean"
"1805" "Beetles" "Spatiotemporal" "site" "8497_Mean.site.occ" -0.155176976018152 0.0451566307536423 -0.147667095567808 "Mean"
"1806" "Beetles" "Spatiotemporal" "site" "15669_Mean.site.occ" -0.158343204075986 0.33057579116173 -0.0884806145561531 "Mean"
"1807" "Beetles" "Spatiotemporal" "site" "3805_Mean.site.occ" 0.0588560107008966 -0.195629001097998 0.238154927424723 "Mean"
"1808" "Beetles" "Spatiotemporal" "site" "18707_Mean.site.occ" 0.043698250056484 -0.0360863797532016 -0.285378169762702 "Mean"
"1809" "Beetles" "Spatiotemporal" "site" "431_Mean.site.occ" 0.0755337912412394 -0.0757416946658972 -0.544002680820276 "Mean"
"1810" "Beetles" "Spatiotemporal" "site" "2690_Mean.site.occ" 0.0241610204175722 -0.20013080920623 0.156345921046471 "Mean"
"1811" "Beetles" "Spatiotemporal" "site" "19059_Mean.site.occ" 0.107888804066193 -0.262695123671801 -0.194254099238739 "Mean"
"1812" "Beetles" "Spatiotemporal" "site" "14741_Mean.site.occ" 0.15840031763914 0.150788998365188 -0.354072754888005 "Mean"
"1813" "Beetles" "Spatiotemporal" "site" "18778_Mean.site.occ" -0.289853436917731 -0.033871349829317 -0.141739447930964 "Mean"
"1814" "Beetles" "Spatiotemporal" "site" "16849_Mean.site.occ" 0.120016071801733 0.0719398501551072 -0.287681445995925 "Mean"
"1815" "Beetles" "Spatiotemporal" "site" "18969_Mean.site.occ" -0.067287552474738 0.020612676229877 -0.368676242054538 "Mean"
"1816" "Beetles" "Spatiotemporal" "site" "1366_Mean.site.occ" -0.133539345968029 0.310816598229741 -0.250762291159932 "Mean"
"1817" "Beetles" "Spatiotemporal" "site" "2874_Mean.site.occ" 0.0954187750247978 0.207115143865233 0.0856693436578888 "Mean"
"1818" "Beetles" "Spatiotemporal" "site" "12561_Mean.site.occ" 0.158151961034569 0.352246450258197 -0.188410140205406 "Mean"
"1819" "Beetles" "Spatiotemporal" "site" "196_Mean.site.occ" -0.0811221446173091 -0.117821072178035 0.344875153035215 "Mean"
"1820" "Beetles" "Spatiotemporal" "site" "18253_Mean.site.occ" 0.1176792824698 0.132688345521649 -0.43006378607881 "Mean"
"1821" "Beetles" "Spatiotemporal" "site" "9758_Mean.site.occ" -0.129363616019572 -0.0567876357019037 -0.252164508392445 "Mean"
"1822" "Beetles" "Spatiotemporal" "site" "7632_Mean.site.occ" -0.0759653790271388 -0.00656163543236178 -0.228902071005334 "Mean"
"1823" "Beetles" "Spatiotemporal" "site" "12356_Mean.site.occ" 0.178742488964851 -0.0972683576279102 0.321198678475668 "Mean"
"1824" "Beetles" "Spatiotemporal" "site" "9151_Mean.site.occ" -0.0270836069546115 -0.197610533508256 -0.405556888279931 "Mean"
"1825" "Beetles" "Spatiotemporal" "site" "7922_Mean.site.occ" 0.156785590112949 -0.181980615743521 -0.230088054919214 "Mean"
"1826" "Beetles" "Spatiotemporal" "site" "18117_Mean.site.occ" 0.0170196978090136 0.290241348096701 -0.137792183889924 "Mean"
"1827" "Beetles" "Spatiotemporal" "site" "9215_Mean.site.occ" 0.109198597666724 0.27596291711647 -0.315718808282419 "Mean"
"1828" "Beetles" "Spatiotemporal" "site" "1107_Mean.site.occ" -0.158190135831989 0.28142955277182 -0.155457755583123 "Mean"
"1829" "Beetles" "Spatiotemporal" "site" "4795_Mean.site.occ" -0.0208467135052283 0.214343874653706 -0.0824181882085655 "Mean"
"1830" "Beetles" "Spatiotemporal" "site" "9747_Mean.site.occ" -0.332762126920764 0.0575792760071088 -0.400399956069415 "Mean"
"1831" "Beetles" "Spatiotemporal" "site" "8537_Mean.site.occ" 0.0657528565974416 -0.195119834907623 -0.286100691083798 "Mean"
"1832" "Beetles" "Spatiotemporal" "site" "14937_Mean.site.occ" 0.117830420783024 0.219771029025381 -0.389482394392684 "Mean"
"1833" "Beetles" "Spatiotemporal" "site" "5815_Mean.site.occ" 0.131918996048241 -0.20235746334727 0.617746893250356 "Mean"
"1834" "Beetles" "Spatiotemporal" "site" "18053_Mean.site.occ" -0.195731089548038 0.196361066972136 0.00707337734649154 "Mean"
"1835" "Beetles" "Spatiotemporal" "site" "14944_Mean.site.occ" 0.0946628239179223 -0.0678092921575259 -0.202257819383861 "Mean"
"1836" "Beetles" "Spatiotemporal" "site" "6109_Mean.site.occ" 0.139141426315652 0.355012601311283 0.201280958819197 "Mean"
"1837" "Beetles" "Spatiotemporal" "site" "13904_Mean.site.occ" -0.0231691331652316 0.150403214303891 -0.180528754015697 "Mean"
"1838" "Beetles" "Spatiotemporal" "site" "6957_Mean.site.occ" -0.104818648852236 -0.0683570328697771 -0.254331103776733 "Mean"
"1839" "Beetles" "Spatiotemporal" "site" "16739_Mean.site.occ" -0.207079622024857 0.100882623408314 0.112101169453219 "Mean"
"1840" "Beetles" "Spatiotemporal" "site" "9268_Mean.site.occ" -0.092207454642252 0.242389688592198 0.242215241013556 "Mean"
"1841" "Beetles" "Spatiotemporal" "site" "15608_Mean.site.occ" -0.0959015637932775 0.161642623443994 0.189848043923159 "Mean"
"1842" "Beetles" "Spatiotemporal" "site" "5341_Mean.site.occ" -0.0918516188024593 0.132214740736294 -0.352748519498813 "Mean"
"1843" "Beetles" "Spatiotemporal" "site" "15193_Mean.site.occ" -0.0164625053008441 0.235566032291317 -0.28441344102271 "Mean"
"1844" "Beetles" "Spatiotemporal" "site" "11985_Mean.site.occ" 0.086365519372348 -0.455336958030203 0.14393193831402 "Mean"
"1845" "Beetles" "Spatiotemporal" "site" "741_Mean.site.occ" -0.0227899575241965 -0.0346273884398604 0.174600591448355 "Mean"
"1846" "Beetles" "Spatiotemporal" "site" "12807_Mean.site.occ" 0.0434662110683796 -0.000270555725303326 -0.385760276837246 "Mean"
"1847" "Beetles" "Spatiotemporal" "site" "2764_Mean.site.occ" 0.0844197009024818 0.219416548584104 -0.258731725693408 "Mean"
"1848" "Beetles" "Spatiotemporal" "site" "9565_Mean.site.occ" -0.201627932769993 -0.245645494445002 -0.312417063615761 "Mean"
"1849" "Beetles" "Spatiotemporal" "site" "5837_Mean.site.occ" 0.148777199014224 0.373153360449793 -0.0107172275200759 "Mean"
"1850" "Beetles" "Spatiotemporal" "site" "1996_Mean.site.occ" 0.0911448286326472 -0.403815446881842 0.205535450011637 "Mean"
"1851" "Beetles" "Spatiotemporal" "site" "15034_Mean.site.occ" 0.0746886336102055 0.460687267150902 0.0541179662637414 "Mean"
"1852" "Beetles" "Spatiotemporal" "site" "13882_Mean.site.occ" -0.230219714399773 0.0736477017393968 -0.156796736633302 "Mean"
"1853" "Beetles" "Spatiotemporal" "site" "8481_Mean.site.occ" -0.123395726478523 0.326343332671477 0.325250460877803 "Mean"
"1854" "Beetles" "Spatiotemporal" "site" "9750_Mean.site.occ" 0.0389582363804346 0.264104603839898 -0.154010738411467 "Mean"
"1855" "Beetles" "Spatiotemporal" "site" "2594_Mean.site.occ" -0.0604014659809149 -0.0875631302431941 -0.388329922910471 "Mean"
"1856" "Beetles" "Spatiotemporal" "site" "1704_Mean.site.occ" -0.155350203092974 0.0573712467594638 -0.382983731275153 "Mean"
"1857" "Beetles" "Spatiotemporal" "site" "5011_Mean.site.occ" 0.0186143267131474 0.409024470866178 -0.0513584564150802 "Mean"
"1858" "Beetles" "Spatiotemporal" "site" "7989_Mean.site.occ" -0.144127773218383 -0.18405750178021 0.129544647360712 "Mean"
"1859" "Beetles" "Spatiotemporal" "site" "10260_Mean.site.occ" -0.0452132633894801 0.213425081630707 -0.0773439982784734 "Mean"
"1860" "Beetles" "Spatiotemporal" "site" "12065_Mean.site.occ" 0.0148524471179055 0.0603688645453657 0.378929601573611 "Mean"
"1861" "Beetles" "Spatiotemporal" "site" "13413_Mean.site.occ" 0.224439898484377 0.259875407806055 0.278338249613346 "Mean"
"1862" "Beetles" "Spatiotemporal" "site" "16800_Mean.site.occ" -0.015461771886152 0.358086527840268 -0.166637945883826 "Mean"
"1863" "Beetles" "Spatiotemporal" "site" "19070_Mean.site.occ" 0.0399857547167378 0.141919012806066 0.266516270145244 "Mean"
"1864" "Beetles" "Spatiotemporal" "site" "5238_Mean.site.occ" -0.287103574985011 0.0613026702751427 -0.486779309322161 "Mean"
"1865" "Beetles" "Spatiotemporal" "site" "6309_Mean.site.occ" 0.0694575489481374 0.0853156780855472 -0.467995290594835 "Mean"
"1866" "Beetles" "Spatiotemporal" "site" "11660_Mean.site.occ" 0.0326974107626623 -0.340771506758902 0.0936745100864644 "Mean"
"1867" "Beetles" "Spatiotemporal" "site" "1081_Mean.site.occ" 0.214738302463912 -0.210622421570284 0.449522650105078 "Mean"
"1868" "Beetles" "Spatiotemporal" "site" "10561_Mean.site.occ" -0.030695234312033 -0.0645485223002301 -0.381148442055901 "Mean"
"1869" "Beetles" "Spatiotemporal" "site" "11385_Mean.site.occ" -0.170135242212129 -0.0409043711722362 -0.0236843446198343 "Mean"
"1870" "Beetles" "Spatiotemporal" "site" "16317_Mean.site.occ" -0.251152165830036 0.177906801398812 0.0432998127236567 "Mean"
"1871" "Beetles" "Spatiotemporal" "site" "4652_Mean.site.occ" -0.170689491989888 -0.108601404414094 0.307063101352574 "Mean"
"1872" "Beetles" "Spatiotemporal" "site" "5676_Mean.site.occ" -0.233542009468905 0.195972033042576 -0.468353079896549 "Mean"
"1873" "Beetles" "Spatiotemporal" "site" "13517_Mean.site.occ" 0.0425102732035078 -0.0223823482435242 -0.185191136983071 "Mean"
"1874" "Beetles" "Spatiotemporal" "site" "9354_Mean.site.occ" -0.185025337943986 0.357228977066044 -0.0309183590442346 "Mean"
"1875" "Beetles" "Spatiotemporal" "site" "6288_Mean.site.occ" 0.0458503310354177 -0.139736070782774 0.385655738224946 "Mean"
"1876" "Beetles" "Spatiotemporal" "site" "11705_Mean.site.occ" -0.168641883798058 0.182593443261673 -0.169694438771674 "Mean"
"1877" "Beetles" "Spatiotemporal" "site" "10171_Mean.site.occ" -0.167590103257377 0.0759249468024064 0.176446064824237 "Mean"
"1878" "Beetles" "Spatiotemporal" "site" "18957_Mean.site.occ" -0.035173032018884 -0.0277407117203769 -0.1919387566152 "Mean"
"1879" "Beetles" "Spatiotemporal" "site" "10533_Mean.site.occ" -0.114692301737734 -0.0020372401284364 -0.266366049173054 "Mean"
"1880" "Beetles" "Spatiotemporal" "site" "5983_Mean.site.occ" -0.093807727144019 0.180424618994098 -0.323423999866036 "Mean"
"1881" "Beetles" "Spatiotemporal" "site" "10326_Mean.site.occ" 0.0568758119652647 0.112617385374972 0.355798382811515 "Mean"
"1882" "Beetles" "Spatiotemporal" "site" "8178_Mean.site.occ" -0.0557437203499737 0.285973042795756 -0.146934963880166 "Mean"
"1883" "Beetles" "Spatiotemporal" "site" "2651_Mean.site.occ" 0.019675568480082 -0.298823723913647 -0.106255261985337 "Mean"
"1884" "Beetles" "Spatiotemporal" "site" "16151_Mean.site.occ" 0.0603874006236409 0.111209905734905 -0.441592077643004 "Mean"
"1885" "Beetles" "Spatiotemporal" "site" "8618_Mean.site.occ" -0.112965841712916 -0.116636959734476 -0.351356993902453 "Mean"
"1886" "Beetles" "Spatiotemporal" "site" "2078_Mean.site.occ" -0.163117528845361 -0.330032116159595 -0.0857620439065055 "Mean"
"1887" "Beetles" "Spatiotemporal" "site" "2443_Mean.site.occ" -0.102997375225188 0.0328491747932141 -0.163185240207248 "Mean"
"1888" "Beetles" "Spatiotemporal" "site" "18065_Mean.site.occ" 0.00690529771523491 0.036528309129045 -0.281061556599414 "Mean"
"1889" "Beetles" "Spatiotemporal" "site" "1776_Mean.site.occ" 0.0186917035992382 0.0807562712712256 0.15032724306772 "Mean"
"1890" "Beetles" "Spatiotemporal" "site" "16684_Mean.site.occ" 0.0826915482544855 0.0222071660283483 0.414638793902188 "Mean"
"1891" "Beetles" "Spatiotemporal" "site" "17968_Mean.site.occ" -0.248005652837167 0.303062794621484 -0.0989049355221147 "Mean"
"1892" "Beetles" "Spatiotemporal" "site" "1789_Mean.site.occ" 0.123810002651253 -0.125004156564347 -0.253656361598543 "Mean"
"1893" "Beetles" "Spatiotemporal" "site" "15123_Mean.site.occ" -0.260698946844173 0.270736035865796 0.268353201014889 "Mean"
"1894" "Beetles" "Spatiotemporal" "site" "3701_Mean.site.occ" 0.110495559095608 -0.0239723143465419 -0.359074507734981 "Mean"
"1895" "Beetles" "Spatiotemporal" "site" "3937_Mean.site.occ" -0.0687231245247214 -0.181128416120568 0.224573330372348 "Mean"
"1896" "Beetles" "Spatiotemporal" "site" "17742_Mean.site.occ" 0.0223528936253634 0.101474625433172 -0.196357721144577 "Mean"
"1897" "Beetles" "Spatiotemporal" "site" "19088_Mean.site.occ" 0.171045718681716 -0.275746112391104 0.190511886955284 "Mean"
"1898" "Beetles" "Spatiotemporal" "site" "12628_Mean.site.occ" 0.0650073398104963 0.116689932296813 -0.18898278610261 "Mean"
"1899" "Beetles" "Spatiotemporal" "site" "15048_Mean.site.occ" -0.332176609442675 -0.16625835298113 -0.195262269852419 "Mean"
"1900" "Beetles" "Spatiotemporal" "site" "5836_Mean.site.occ" 0.119630524962994 0.172066053067868 -0.257586452373928 "Mean"
"1901" "Beetles" "Spatiotemporal" "site" "16340_Mean.site.occ" 0.193023392616587 -0.162131420404788 0.420473856887607 "Mean"
"1902" "Beetles" "Spatiotemporal" "site" "12161_Mean.site.occ" -0.0079374266316508 0.0176806216961472 -0.432312492765613 "Mean"
"1903" "Beetles" "Spatiotemporal" "site" "8931_Mean.site.occ" 0.0470276102908266 -0.0527761712546859 -0.208166887100431 "Mean"
"1904" "Beetles" "Spatiotemporal" "site" "12467_Mean.site.occ" 0.246253708109396 0.266680097973797 -0.132923727649577 "Mean"
"1905" "Beetles" "Spatiotemporal" "site" "16055_Mean.site.occ" -0.109073640182881 0.239278650183568 -0.148023635494759 "Mean"
"1906" "Beetles" "Spatiotemporal" "site" "9575_Mean.site.occ" -0.163242592304995 0.407407938556032 -0.375222939653951 "Mean"
"1907" "Beetles" "Spatiotemporal" "site" "2529_Mean.site.occ" -0.243324835848178 -0.0463719421780404 -0.296224715057543 "Mean"
"1908" "Beetles" "Spatiotemporal" "site" "3193_Mean.site.occ" -0.0840104705114121 -0.203105728831697 -0.184843842372358 "Mean"
"1909" "Beetles" "Spatiotemporal" "site" "1152_Mean.site.occ" 0.0583730066870564 -0.0578287496294257 -0.345460446080845 "Mean"
"1910" "Beetles" "Spatiotemporal" "site" "6448_Mean.site.occ" -0.20358692121279 -0.096457241175802 -0.423625302225943 "Mean"
"1911" "Beetles" "Spatiotemporal" "site" "14351_Mean.site.occ" -0.0282448872515166 0.000639640643594339 0.364972680640522 "Mean"
"1912" "Beetles" "Spatiotemporal" "site" "14930_Mean.site.occ" -0.0664131900571038 -0.0229445523963974 -0.280697745763129 "Mean"
"1913" "Beetles" "Spatiotemporal" "site" "6433_Mean.site.occ" 0.00448730579126138 0.0768619495301204 0.214134718971454 "Mean"
"1914" "Beetles" "Spatiotemporal" "site" "17938_Mean.site.occ" 0.0330007451267054 -0.255942516619899 -0.0704879622643816 "Mean"
"1915" "Beetles" "Spatiotemporal" "site" "1702_Mean.site.occ" 0.0828926657991983 0.0908229866447851 -0.344494102181232 "Mean"
"1916" "Beetles" "Spatiotemporal" "site" "5905_Mean.site.occ" -0.00827205904042015 0.0645921554083509 -0.192717911372879 "Mean"
"1917" "Beetles" "Spatiotemporal" "site" "18649_Mean.site.occ" -0.107239965873751 0.270428477592956 -0.11794523163926 "Mean"
"1918" "Beetles" "Spatiotemporal" "site" "17951_Mean.site.occ" -0.208989298188192 0.295546522807724 0.238772180118956 "Mean"
"1919" "Beetles" "Spatiotemporal" "site" "6474_Mean.site.occ" -0.0105163085531001 0.196100143827848 0.0686587942826358 "Mean"
"1920" "Beetles" "Spatiotemporal" "site" "16053_Mean.site.occ" -0.00626347047504189 0.269990674645086 -0.00931317394953212 "Mean"
"1921" "Beetles" "Spatiotemporal" "site" "3703_Mean.site.occ" -0.366296735435256 0.294128471586329 -0.207686627409366 "Mean"
"1922" "Beetles" "Spatiotemporal" "site" "11411_Mean.site.occ" 0.0038768365260334 0.311467144312979 -0.271982774347334 "Mean"
"1923" "Beetles" "Spatiotemporal" "site" "16405_Mean.site.occ" 0.00709898477470379 0.234506536487913 -0.189793790811093 "Mean"
"1924" "Beetles" "Spatiotemporal" "site" "19724_Mean.site.occ" -0.0267401738144773 0.0538519947235879 -0.0468407357549549 "Mean"
"1925" "Beetles" "Spatiotemporal" "site" "16176_Mean.site.occ" -0.184829793763337 0.399967529432225 -0.205056179521212 "Mean"
"1926" "Beetles" "Spatiotemporal" "site" "14412_Mean.site.occ" 0.0816510319819291 0.0274254099947451 -0.00194840112134753 "Mean"
"1927" "Beetles" "Spatiotemporal" "site" "8051_Mean.site.occ" -0.0637541468204397 0.213257881020892 0.07619829129182 "Mean"
"1928" "Beetles" "Spatiotemporal" "site" "3517_Mean.site.occ" -0.172015022549156 0.141707063076374 0.0297822957875185 "Mean"
"1929" "Beetles" "Spatiotemporal" "site" "2127_Mean.site.occ" -0.153417700421086 -0.28623994215426 -0.134490937322098 "Mean"
"1930" "Beetles" "Spatiotemporal" "site" "16923_Mean.site.occ" -0.0257827828131535 0.313851238542667 0.317307529261259 "Mean"
"1931" "Beetles" "Spatiotemporal" "site" "2818_Mean.site.occ" 0.272240221718218 -0.456496134777951 -0.142970227725779 "Mean"
"1932" "Beetles" "Spatiotemporal" "site" "13073_Mean.site.occ" -0.0782680432905412 -0.319297563243548 -0.270205521306386 "Mean"
"1933" "Beetles" "Spatiotemporal" "site" "11386_Mean.site.occ" -0.115476724534957 0.0562387344119181 -0.024157107108836 "Mean"
"1934" "Beetles" "Spatiotemporal" "site" "1625_Mean.site.occ" -0.0639235243891881 0.2007897152456 0.130498052678013 "Mean"
"1935" "Beetles" "Spatiotemporal" "site" "2708_Mean.site.occ" -0.025203151253658 -0.117281941309706 -0.205072164957552 "Mean"
"1936" "Beetles" "Spatiotemporal" "site" "313_Mean.site.occ" -0.137007677530706 -0.0304642673422644 -0.372181735089909 "Mean"
"1937" "Beetles" "Spatiotemporal" "site" "13373_Mean.site.occ" -0.0577124838998704 0.0130980540802466 -0.0751706343630667 "Mean"
"1938" "Beetles" "Spatiotemporal" "site" "15435_Mean.site.occ" -0.0876779733954318 0.153496619240839 -0.382532681264708 "Mean"
"1939" "Beetles" "Spatiotemporal" "site" "14078_Mean.site.occ" -0.00777023860773545 -0.197924724292686 -0.206946163616453 "Mean"
"1940" "Beetles" "Spatiotemporal" "site" "10099_Mean.site.occ" -0.0627137926452746 0.395380535700122 0.124973574357631 "Mean"
"1941" "Beetles" "Spatiotemporal" "site" "11540_Mean.site.occ" 0.0023794366906024 0.346216277220916 -0.248280013877702 "Mean"
"1942" "Beetles" "Spatiotemporal" "site" "16090_Mean.site.occ" 0.0307754309759944 0.15324145370204 0.38130918397546 "Mean"
"1943" "Beetles" "Spatiotemporal" "site" "11137_Mean.site.occ" -0.116619021169778 -0.0102043231727789 -0.09763871333525 "Mean"
"1944" "Beetles" "Spatiotemporal" "site" "18413_Mean.site.occ" -0.219647924120135 -0.0948165884602094 -0.299802326447762 "Mean"
"1945" "Beetles" "Spatiotemporal" "site" "1501_Mean.site.occ" -0.278860789422035 -0.214205265232303 -0.407922150928112 "Mean"
"1946" "Beetles" "Spatiotemporal" "site" "11737_Mean.site.occ" -0.161883424985579 0.418398860155177 -0.129704975636797 "Mean"
"1947" "Beetles" "Spatiotemporal" "site" "18185_Mean.site.occ" -0.208104583743322 0.154232475865983 0.00503047024610258 "Mean"
"1948" "Beetles" "Spatiotemporal" "site" "10479_Mean.site.occ" 0.364048467661284 0.162901579329289 -0.0608204800755792 "Mean"
"1949" "Beetles" "Spatiotemporal" "site" "16134_Mean.site.occ" -0.102623053454711 0.197476376490211 0.156520432297801 "Mean"
"1950" "Beetles" "Spatiotemporal" "site" "8843_Mean.site.occ" -0.305159804218481 0.186514430669405 -0.216300979000573 "Mean"
"1951" "Beetles" "Spatiotemporal" "site" "4007_Mean.site.occ" 0.280662877203971 -0.207378198234882 -0.276421406088524 "Mean"
"1952" "Beetles" "Spatiotemporal" "site" "1779_Mean.site.occ" -0.0684661211750215 -0.119724297813648 -0.256344246184324 "Mean"
"1953" "Beetles" "Spatiotemporal" "site" "12497_Mean.site.occ" -0.122766178076734 0.144057705506064 -0.194881687265242 "Mean"
"1954" "Beetles" "Spatiotemporal" "site" "5350_Mean.site.occ" 0.177437130571253 -0.0462291407182901 0.367045071305785 "Mean"
"1955" "Beetles" "Spatiotemporal" "site" "9584_Mean.site.occ" -0.00276219601768676 0.122851615845635 -0.422812852525802 "Mean"
"1956" "Beetles" "Spatiotemporal" "site" "9469_Mean.site.occ" -0.121358850908636 -0.198298339661056 -0.174159704918509 "Mean"
"1957" "Beetles" "Spatiotemporal" "site" "2203_Mean.site.occ" 0.271848986770067 0.047965417510823 -0.379320132157971 "Mean"
"1958" "Beetles" "Spatiotemporal" "site" "14065_Mean.site.occ" 0.1342821511176 -0.412976635780839 -0.119662776553117 "Mean"
"1959" "Beetles" "Spatiotemporal" "site" "9596_Mean.site.occ" 0.0091695923272251 -0.291532974352955 -0.327265214469808 "Mean"
"1960" "Beetles" "Spatiotemporal" "site" "9252_Mean.site.occ" 0.0667782187629455 -0.105661423951356 -0.408382922669726 "Mean"
"1961" "Beetles" "Spatiotemporal" "site" "11154_Mean.site.occ" -0.00630821983631037 -0.0828986505345678 -0.160571754113913 "Mean"
"1962" "Beetles" "Spatiotemporal" "site" "12256_Mean.site.occ" 0.0285035939703152 -0.377106795151608 -0.418255340346075 "Mean"
"1963" "Beetles" "Spatiotemporal" "site" "4926_Mean.site.occ" -0.0695523689895052 0.167910278438755 -0.28814157449268 "Mean"
"1964" "Beetles" "Spatiotemporal" "site" "5288_Mean.site.occ" 0.128129552789796 -0.0663937740417254 0.498289841218649 "Mean"
"1965" "Beetles" "Spatiotemporal" "site" "12248_Mean.site.occ" -0.0612203013175141 -0.447500622998621 -0.121877182745911 "Mean"
"1966" "Beetles" "Spatiotemporal" "site" "5048_Mean.site.occ" 0.0275238090905779 0.154544759020681 0.0574574601489827 "Mean"
"1967" "Beetles" "Spatiotemporal" "site" "10378_Mean.site.occ" 0.206554588347919 0.194820702926961 -0.177035460963875 "Mean"
"1968" "Beetles" "Spatiotemporal" "site" "2439_Mean.site.occ" 0.236370180409089 0.207498568962749 -0.391713707770621 "Mean"
"1969" "Beetles" "Spatiotemporal" "site" "17028_Mean.site.occ" -0.0244877341268248 0.120623490096547 0.288753182858406 "Mean"
"1970" "Beetles" "Spatiotemporal" "site" "13188_Mean.site.occ" 0.019345871865265 0.358601243072787 -0.0853362831680525 "Mean"
"1971" "Beetles" "Spatiotemporal" "site" "10497_Mean.site.occ" 0.142000348383788 0.36381779683095 0.0874753576541215 "Mean"
"1972" "Beetles" "Spatiotemporal" "site" "13963_Mean.site.occ" 0.213806112910213 0.258378784757187 0.235104375954712 "Mean"
"1973" "Beetles" "Spatiotemporal" "site" "2836_Mean.site.occ" -0.291680697370542 0.174674222501105 0.0103188148813389 "Mean"
"1974" "Beetles" "Spatiotemporal" "site" "19394_Mean.site.occ" -0.20992278392983 0.0682265137485385 -0.255014976767717 "Mean"
"1975" "Beetles" "Spatiotemporal" "site" "4965_Mean.site.occ" 0.133306145433002 0.26802210094763 -0.331537333871539 "Mean"
"1976" "Beetles" "Spatiotemporal" "site" "6538_Mean.site.occ" -0.22089598447916 0.309044245140492 0.0884300165486586 "Mean"
"1977" "Beetles" "Spatiotemporal" "site" "1291_Mean.site.occ" -0.00935860262323706 0.0605254081084165 -0.0199234445188033 "Mean"
"1978" "Beetles" "Spatiotemporal" "site" "7965_Mean.site.occ" 0.133664403854007 -0.0943305029081854 -0.220970788534678 "Mean"
"1979" "Beetles" "Spatiotemporal" "site" "17910_Mean.site.occ" -0.0225401442510651 0.250631245173927 -0.0533127932326299 "Mean"
"1980" "Beetles" "Spatiotemporal" "site" "19592_Mean.site.occ" -0.270480389274071 0.197058343168152 -0.227724858906431 "Mean"
"1981" "Beetles" "Spatiotemporal" "site" "16759_Mean.site.occ" 0.000818987775797114 0.15511066174422 0.176998308973315 "Mean"
"1982" "Beetles" "Spatiotemporal" "site" "15943_Mean.site.occ" 0.0341278025209033 -0.320314696379469 -0.208460361235609 "Mean"
"1983" "Beetles" "Spatiotemporal" "site" "19256_Mean.site.occ" -0.149186705282094 -0.00466781814598712 -0.176110539952849 "Mean"
"1984" "Beetles" "Spatiotemporal" "site" "16132_Mean.site.occ" 0.01791875959162 0.348096092098399 -0.192362713395722 "Mean"
"1985" "Beetles" "Spatiotemporal" "site" "4289_Mean.site.occ" -0.124010207637379 0.215051705863683 0.0889614780465156 "Mean"
"1986" "Beetles" "Spatiotemporal" "site" "9206_Mean.site.occ" 0.137585348673212 -0.0899270934891877 0.240243165726178 "Mean"
"1987" "Beetles" "Spatiotemporal" "site" "9020_Mean.site.occ" -0.0237695941428551 -0.0723233721226522 -0.275742585656225 "Mean"
"1988" "Beetles" "Spatiotemporal" "site" "9786_Mean.site.occ" 0.232206407457224 -0.357452182489266 0.310549271098545 "Mean"
"1989" "Beetles" "Spatiotemporal" "site" "2642_Mean.site.occ" -0.079267218786539 -0.332970717507831 -0.262770574274688 "Mean"
"1990" "Beetles" "Spatiotemporal" "site" "7604_Mean.site.occ" 0.0460359204727513 -0.139676014800314 0.222053533215509 "Mean"
"1991" "Beetles" "Spatiotemporal" "site" "2477_Mean.site.occ" 0.0197367891733752 0.0883271267534371 0.034226620913507 "Mean"
"1992" "Beetles" "Spatiotemporal" "site" "14602_Mean.site.occ" -0.0407317840971971 -0.186110057673096 -0.188011506886016 "Mean"
"1993" "Beetles" "Spatiotemporal" "site" "11070_Mean.site.occ" 0.00729352026328687 -0.161716436770794 -0.102318974324695 "Mean"
"1994" "Beetles" "Spatiotemporal" "site" "6247_Mean.site.occ" 0.176826766936536 0.266054581186055 -0.195444620402234 "Mean"
"1995" "Beetles" "Spatiotemporal" "site" "5867_Mean.site.occ" 0.00200912312057319 0.244041884355544 -0.209889765102427 "Mean"
"1996" "Beetles" "Spatiotemporal" "site" "16883_Mean.site.occ" -0.0652178324539082 0.15499055388628 -0.223873995508121 "Mean"
"1997" "Beetles" "Spatiotemporal" "site" "11186_Mean.site.occ" -0.164465628552306 0.0366046350366471 -0.175367249358941 "Mean"
"1998" "Beetles" "Spatiotemporal" "site" "10879_Mean.site.occ" -0.212725917436913 0.128218226954611 -0.226384297185631 "Mean"
"1999" "Beetles" "Spatiotemporal" "site" "7259_Mean.site.occ" -0.0735855360874991 0.3199451066798 -0.183030563246863 "Mean"
"2000" "Beetles" "Spatiotemporal" "site" "3626_Mean.site.occ" -0.10965937852739 -0.149540689376745 -0.095188358924909 "Mean"
"2001" "Birds" "Spatiotemporal" "1" "1768_Site.1.occ" -0.146454176899703 -0.179067270820715 0.0676330395236636 "Low_Less_High"
"2002" "Birds" "Spatiotemporal" "1" "818_Site.1.occ" -0.212532282347693 0.0839096572166791 -0.224015995330929 "Low_Less_High"
"2003" "Birds" "Spatiotemporal" "1" "1654_Site.1.occ" -0.143122122185599 -0.0704871080628717 0.0241056899581 "Low_Less_High"
"2004" "Birds" "Spatiotemporal" "1" "10957_Site.1.occ" -0.149193637407184 -0.0523988689913008 0.397066157926791 "Low_Less_High"
"2005" "Birds" "Spatiotemporal" "1" "9585_Site.1.occ" -0.102177024760327 0.0401222978886511 0.0321696355863257 "Low_Less_High"
"2006" "Birds" "Spatiotemporal" "1" "9221_Site.1.occ" -0.296713469212697 -0.225193903699797 -0.0273404215641952 "Low_Less_High"
"2007" "Birds" "Spatiotemporal" "1" "12516_Site.1.occ" 0.0197819248743222 -0.158329585847987 -0.01701269250023 "Low_Less_High"
"2008" "Birds" "Spatiotemporal" "1" "9277_Site.1.occ" -0.246058197812578 -0.273819575291575 0.0268581431564767 "Low_Less_High"
"2009" "Birds" "Spatiotemporal" "1" "8120_Site.1.occ" -0.145762143740491 -0.0607260242329264 0.138661861701108 "Low_Less_High"
"2010" "Birds" "Spatiotemporal" "1" "14343_Site.1.occ" -0.0284509883427525 0.0387212185445229 -0.161049585505795 "Low_Less_High"
"2011" "Birds" "Spatiotemporal" "1" "18737_Site.1.occ" -0.322424515028642 0.107668124716871 0.166810858802928 "Low_Less_High"
"2012" "Birds" "Spatiotemporal" "1" "8790_Site.1.occ" 0.10690511713339 0.121440335047381 -0.0717066568753678 "Low_Less_High"
"2013" "Birds" "Spatiotemporal" "1" "4413_Site.1.occ" -0.209977772460171 -0.329215649444017 -0.134621269478737 "Low_Less_High"
"2014" "Birds" "Spatiotemporal" "1" "7561_Site.1.occ" -0.198712547355521 0.147378868125151 0.158422921159993 "Low_Less_High"
"2015" "Birds" "Spatiotemporal" "1" "14287_Site.1.occ" -0.269641877376081 -0.258346340968115 -0.185462221005796 "Low_Less_High"
"2016" "Birds" "Spatiotemporal" "1" "3555_Site.1.occ" -0.043121004607973 -0.0275488634669912 -0.343254986056459 "Low_Less_High"
"2017" "Birds" "Spatiotemporal" "1" "6952_Site.1.occ" -0.0181446697864384 -0.0195115253838876 0.129129494096218 "Low_Less_High"
"2018" "Birds" "Spatiotemporal" "1" "15537_Site.1.occ" -0.0610430591857161 -0.00125863159917115 -0.170276965639964 "Low_Less_High"
"2019" "Birds" "Spatiotemporal" "1" "11034_Site.1.occ" -0.0610376110908059 -0.0133826306565909 -0.122342911665817 "Low_Less_High"
"2020" "Birds" "Spatiotemporal" "1" "4243_Site.1.occ" -0.203161575421804 -0.193366808110647 -0.104269066837731 "Low_Less_High"
"2021" "Birds" "Spatiotemporal" "1" "15209_Site.1.occ" -0.16063889054758 0.171709036804583 -0.0125971402489846 "Low_Less_High"
"2022" "Birds" "Spatiotemporal" "1" "8236_Site.1.occ" 0.00697154442683451 0.0523661852570593 -0.0384458007881855 "Low_Less_High"
"2023" "Birds" "Spatiotemporal" "1" "109_Site.1.occ" 0.0353292358077841 0.20227894767758 0.23491915351398 "Low_Less_High"
"2024" "Birds" "Spatiotemporal" "1" "4328_Site.1.occ" -0.163925738917655 0.246720178501534 -0.0419411336577687 "Low_Less_High"
"2025" "Birds" "Spatiotemporal" "1" "14279_Site.1.occ" -0.371987244841032 -0.207040227134401 -0.29845082653621 "Low_Less_High"
"2026" "Birds" "Spatiotemporal" "1" "11140_Site.1.occ" -0.268581887987486 -0.0765701440377591 -0.0718681247237619 "Low_Less_High"
"2027" "Birds" "Spatiotemporal" "1" "19177_Site.1.occ" -0.287898882345858 -0.221560747804228 -0.012092958595418 "Low_Less_High"
"2028" "Birds" "Spatiotemporal" "1" "6247_Site.1.occ" 0.122095186223903 0.0412031250825491 0.0824745357596228 "Low_Less_High"
"2029" "Birds" "Spatiotemporal" "1" "13069_Site.1.occ" -0.0231049146270826 -0.147520093127283 0.0384102111537239 "Low_Less_High"
"2030" "Birds" "Spatiotemporal" "1" "3079_Site.1.occ" -0.275258875203606 -0.149118038158674 -0.0643149568173788 "Low_Less_High"
"2031" "Birds" "Spatiotemporal" "1" "18688_Site.1.occ" -0.214107079601862 -0.0100164155382342 -0.241812146203783 "Low_Less_High"
"2032" "Birds" "Spatiotemporal" "1" "16336_Site.1.occ" 0.110140038400984 0.00539982758252746 0.162028348006458 "Low_Less_High"
"2033" "Birds" "Spatiotemporal" "1" "9647_Site.1.occ" -0.0707338716748059 -0.150295815567496 0.175687053482039 "Low_Less_High"
"2034" "Birds" "Spatiotemporal" "1" "7002_Site.1.occ" -0.305860823687314 -0.205095021752373 0.0371690858258523 "Low_Less_High"
"2035" "Birds" "Spatiotemporal" "1" "6194_Site.1.occ" -0.130532289559396 -0.00928462890896711 0.114282720567561 "Low_Less_High"
"2036" "Birds" "Spatiotemporal" "1" "7717_Site.1.occ" -0.0104383103346994 0.175628953981855 0.164703670634296 "Low_Less_High"
"2037" "Birds" "Spatiotemporal" "1" "12098_Site.1.occ" -0.058419625792313 -0.100934294954983 -0.324894882053749 "Low_Less_High"
"2038" "Birds" "Spatiotemporal" "1" "13187_Site.1.occ" -0.222040119961822 -0.152056523384046 0.270521129647137 "Low_Less_High"
"2039" "Birds" "Spatiotemporal" "1" "5278_Site.1.occ" -0.316150436029506 -0.154695395223549 -0.0532028652624736 "Low_Less_High"
"2040" "Birds" "Spatiotemporal" "1" "4764_Site.1.occ" -0.174814294437805 0.0663126361701811 0.0994778464527342 "Low_Less_High"
"2041" "Birds" "Spatiotemporal" "1" "16795_Site.1.occ" -0.311532823348877 -0.0187981258292068 0.175162740987247 "Low_Less_High"
"2042" "Birds" "Spatiotemporal" "1" "15160_Site.1.occ" -0.246406219591116 -0.0541243254466426 -0.217953569439209 "Low_Less_High"
"2043" "Birds" "Spatiotemporal" "1" "401_Site.1.occ" -0.28412244986926 -0.102927654459362 -0.0480126150579301 "Low_Less_High"
"2044" "Birds" "Spatiotemporal" "1" "10128_Site.1.occ" -0.129136091996557 0.21022386550874 0.103500362227289 "Low_Less_High"
"2045" "Birds" "Spatiotemporal" "1" "14163_Site.1.occ" 0.0857287333656798 -0.129446874789852 -0.215421893717398 "Low_Less_High"
"2046" "Birds" "Spatiotemporal" "1" "1083_Site.1.occ" -0.270060014843544 -0.0910563051892836 -0.105939229928198 "Low_Less_High"
"2047" "Birds" "Spatiotemporal" "1" "17942_Site.1.occ" 0.0560387535772589 -0.0807559259899355 0.237729575324303 "Low_Less_High"
"2048" "Birds" "Spatiotemporal" "1" "19893_Site.1.occ" -0.0340765960481959 0.142979447927343 -0.487757946973172 "Low_Less_High"
"2049" "Birds" "Spatiotemporal" "1" "19592_Site.1.occ" -0.0473393507518227 0.00457805347340795 0.0761664788543284 "Low_Less_High"
"2050" "Birds" "Spatiotemporal" "1" "10395_Site.1.occ" 0.107450905471246 -0.204899194888559 -0.284445663917656 "Low_Less_High"
"2051" "Birds" "Spatiotemporal" "1" "12679_Site.1.occ" -0.369087001274839 0.15594706192873 -0.0106957741842407 "Low_Less_High"
"2052" "Birds" "Spatiotemporal" "1" "1390_Site.1.occ" -0.195337470039007 -0.0164803670524005 -0.134111825396396 "Low_Less_High"
"2053" "Birds" "Spatiotemporal" "1" "4113_Site.1.occ" -0.224701490763751 -0.0651649230141638 0.274299241660721 "Low_Less_High"
"2054" "Birds" "Spatiotemporal" "1" "3296_Site.1.occ" 0.00701546085740689 0.0440860606530927 -0.263921188980875 "Low_Less_High"
"2055" "Birds" "Spatiotemporal" "1" "3960_Site.1.occ" -0.35262027228777 0.445810396893047 -0.0592730125695847 "Low_Less_High"
"2056" "Birds" "Spatiotemporal" "1" "13900_Site.1.occ" -0.100141900401179 -0.284108883696617 0.0332261008641743 "Low_Less_High"
"2057" "Birds" "Spatiotemporal" "1" "6950_Site.1.occ" -0.0811312368609679 0.115496336186456 -0.273286548530116 "Low_Less_High"
"2058" "Birds" "Spatiotemporal" "1" "19991_Site.1.occ" -0.269875592316829 -0.0798905679916577 -0.060299768620289 "Low_Less_High"
"2059" "Birds" "Spatiotemporal" "1" "12763_Site.1.occ" 0.0133431402187401 -0.142388614047146 -0.271300708639036 "Low_Less_High"
"2060" "Birds" "Spatiotemporal" "1" "5596_Site.1.occ" -0.00928300553542614 0.0580825122313137 -0.169866535478636 "Low_Less_High"
"2061" "Birds" "Spatiotemporal" "1" "7878_Site.1.occ" -0.511943773615138 -0.213976885459625 0.215511285738232 "Low_Less_High"
"2062" "Birds" "Spatiotemporal" "1" "1607_Site.1.occ" -0.306168386071739 -0.0535169613692281 0.306182674146771 "Low_Less_High"
"2063" "Birds" "Spatiotemporal" "1" "5583_Site.1.occ" -0.216628145616684 -0.267724900784356 -0.194743192546408 "Low_Less_High"
"2064" "Birds" "Spatiotemporal" "1" "15130_Site.1.occ" -0.127326197160601 -0.285965766235126 -0.0179774761360029 "Low_Less_High"
"2065" "Birds" "Spatiotemporal" "1" "16098_Site.1.occ" -0.207835799353278 0.188650788418765 -0.204757735971895 "Low_Less_High"
"2066" "Birds" "Spatiotemporal" "1" "12208_Site.1.occ" -0.224070413525322 0.0982297182559326 -0.203360279722624 "Low_Less_High"
"2067" "Birds" "Spatiotemporal" "1" "16524_Site.1.occ" -0.0699276256895627 -0.186655859498262 -0.148086893927234 "Low_Less_High"
"2068" "Birds" "Spatiotemporal" "1" "11953_Site.1.occ" -0.185062458058762 -0.17082949579942 0.0206568707805831 "Low_Less_High"
"2069" "Birds" "Spatiotemporal" "1" "13479_Site.1.occ" -0.188005055673403 -0.0991608656853123 -0.129541083552232 "Low_Less_High"
"2070" "Birds" "Spatiotemporal" "1" "16919_Site.1.occ" -0.261531950857704 0.0693401107057506 0.357960684034698 "Low_Less_High"
"2071" "Birds" "Spatiotemporal" "1" "3364_Site.1.occ" -0.11470933036925 0.271676684293217 0.0278903128633017 "Low_Less_High"
"2072" "Birds" "Spatiotemporal" "1" "6243_Site.1.occ" -0.278369693932758 -0.160289741612841 0.0413506720921174 "Low_Less_High"
"2073" "Birds" "Spatiotemporal" "1" "6862_Site.1.occ" -0.23570816600072 -0.237599512620265 -0.00743119796843799 "Low_Less_High"
"2074" "Birds" "Spatiotemporal" "1" "1871_Site.1.occ" -0.246012759004004 -0.0258249756171332 -0.351359078201522 "Low_Less_High"
"2075" "Birds" "Spatiotemporal" "1" "769_Site.1.occ" -0.35680042064439 -0.0799330855438801 -0.0372666790250452 "Low_Less_High"
"2076" "Birds" "Spatiotemporal" "1" "18281_Site.1.occ" -0.389050299977367 -0.0268674131233656 0.131167680583039 "Low_Less_High"
"2077" "Birds" "Spatiotemporal" "1" "11123_Site.1.occ" -0.458688447488655 -0.0188447124610466 0.0532056798301605 "Low_Less_High"
"2078" "Birds" "Spatiotemporal" "1" "3243_Site.1.occ" -0.349118028075276 0.326558855701006 -0.116915657808454 "Low_Less_High"
"2079" "Birds" "Spatiotemporal" "1" "1672_Site.1.occ" 0.0288012367355565 -0.0967482341661622 0.264971554030548 "Low_Less_High"
"2080" "Birds" "Spatiotemporal" "1" "1190_Site.1.occ" -0.120019945795536 0.018182326248766 0.027611256043545 "Low_Less_High"
"2081" "Birds" "Spatiotemporal" "1" "8526_Site.1.occ" 0.108230428217337 0.0681757270324915 -0.291887662857232 "Low_Less_High"
"2082" "Birds" "Spatiotemporal" "1" "5535_Site.1.occ" -0.103042870589456 0.00856727795742588 -0.188766814233427 "Low_Less_High"
"2083" "Birds" "Spatiotemporal" "1" "1444_Site.1.occ" -0.352004189997739 -0.240454126117876 0.0495252739726491 "Low_Less_High"
"2084" "Birds" "Spatiotemporal" "1" "2537_Site.1.occ" 0.045724261539363 0.0709358969332209 0.185771517710305 "Low_Less_High"
"2085" "Birds" "Spatiotemporal" "1" "5867_Site.1.occ" -0.089685224623142 0.135310856067896 -0.192385265496758 "Low_Less_High"
"2086" "Birds" "Spatiotemporal" "1" "10590_Site.1.occ" -0.129420381619711 -0.0105125861536611 0.513025330093703 "Low_Less_High"
"2087" "Birds" "Spatiotemporal" "1" "19546_Site.1.occ" -0.247866778027049 0.105818874764963 -0.0583212179691913 "Low_Less_High"
"2088" "Birds" "Spatiotemporal" "1" "17625_Site.1.occ" -0.516542107625865 -0.133162306746066 0.0454445303071331 "Low_Less_High"
"2089" "Birds" "Spatiotemporal" "1" "16837_Site.1.occ" -0.171465616382453 -0.0764843060305152 -0.0192892927320733 "Low_Less_High"
"2090" "Birds" "Spatiotemporal" "1" "9319_Site.1.occ" -0.1488835197006 -0.121189960309192 -0.167995297548702 "Low_Less_High"
"2091" "Birds" "Spatiotemporal" "1" "1252_Site.1.occ" -0.3416680462436 0.0065067596864 -0.103361087764171 "Low_Less_High"
"2092" "Birds" "Spatiotemporal" "1" "11061_Site.1.occ" -0.295406616737366 -0.0798598852454018 -0.0287906260499796 "Low_Less_High"
"2093" "Birds" "Spatiotemporal" "1" "7167_Site.1.occ" -0.322289006180738 0.143913854881426 -0.213041323310432 "Low_Less_High"
"2094" "Birds" "Spatiotemporal" "1" "11548_Site.1.occ" 0.00434960026531556 -0.0227890608855628 0.26628551044613 "Low_Less_High"
"2095" "Birds" "Spatiotemporal" "1" "13817_Site.1.occ" -0.251655207922203 -0.0309428210222657 -0.0448094561015296 "Low_Less_High"
"2096" "Birds" "Spatiotemporal" "1" "10903_Site.1.occ" -0.250895312772753 0.00124543593612512 -0.15605219694954 "Low_Less_High"
"2097" "Birds" "Spatiotemporal" "1" "2982_Site.1.occ" -0.175557300989011 -0.213397184760298 -0.227267959975536 "Low_Less_High"
"2098" "Birds" "Spatiotemporal" "1" "4676_Site.1.occ" -0.199718457599069 -0.0177451294572765 -0.191593059390323 "Low_Less_High"
"2099" "Birds" "Spatiotemporal" "1" "15355_Site.1.occ" -0.0508689981233879 -0.12078232750956 -0.00752136240832399 "Low_Less_High"
"2100" "Birds" "Spatiotemporal" "1" "6665_Site.1.occ" -0.12802092567266 0.0369142543660211 0.274585887454818 "Low_Less_High"
"2101" "Birds" "Spatiotemporal" "1" "6437_Site.1.occ" -0.158560889283542 0.0375822044835587 0.134036089919517 "Low_Less_High"
"2102" "Birds" "Spatiotemporal" "1" "8962_Site.1.occ" -0.358117667198206 0.116194369701167 0.218967843524534 "Low_Less_High"
"2103" "Birds" "Spatiotemporal" "1" "1530_Site.1.occ" -0.316364216359496 -0.156052461492928 0.145592961259967 "Low_Less_High"
"2104" "Birds" "Spatiotemporal" "1" "13996_Site.1.occ" -0.155867261249009 -0.241931997937986 0.00702658859047045 "Low_Less_High"
"2105" "Birds" "Spatiotemporal" "1" "16257_Site.1.occ" 0.026111673851566 -0.0408523236973906 0.326777010272949 "Low_Less_High"
"2106" "Birds" "Spatiotemporal" "1" "16197_Site.1.occ" -0.00516773572579474 0.0543192055861242 0.108601402158254 "Low_Less_High"
"2107" "Birds" "Spatiotemporal" "1" "1455_Site.1.occ" -0.204657801911554 -0.238417992832509 -0.266230135794939 "Low_Less_High"
"2108" "Birds" "Spatiotemporal" "1" "16332_Site.1.occ" 0.00493739466579353 0.212047616555906 -0.127846693060549 "Low_Less_High"
"2109" "Birds" "Spatiotemporal" "1" "19358_Site.1.occ" -0.0868149364132088 -0.315481807966436 -0.108154083453937 "Low_Less_High"
"2110" "Birds" "Spatiotemporal" "1" "3771_Site.1.occ" -0.37737188137661 -0.117169195587777 -0.103957004231082 "Low_Less_High"
"2111" "Birds" "Spatiotemporal" "1" "8407_Site.1.occ" -0.0152369977386034 0.0947745709338256 -0.112398186599622 "Low_Less_High"
"2112" "Birds" "Spatiotemporal" "1" "5017_Site.1.occ" -0.0869893991136374 0.0045982059320198 -0.132532542074411 "Low_Less_High"
"2113" "Birds" "Spatiotemporal" "1" "11358_Site.1.occ" -0.280540285312742 -0.169647344526903 -0.0600406311272102 "Low_Less_High"
"2114" "Birds" "Spatiotemporal" "1" "16779_Site.1.occ" -0.178801798034103 -0.0223389050683517 0.0371305150830465 "Low_Less_High"
"2115" "Birds" "Spatiotemporal" "1" "18648_Site.1.occ" -0.202434305586335 0.00100609817947821 0.157769049556259 "Low_Less_High"
"2116" "Birds" "Spatiotemporal" "1" "4774_Site.1.occ" -0.502325166626139 -0.276372858896343 -0.0278319793252041 "Low_Less_High"
"2117" "Birds" "Spatiotemporal" "1" "9086_Site.1.occ" -0.225708317611615 -0.0552047008321902 -0.13000173017745 "Low_Less_High"
"2118" "Birds" "Spatiotemporal" "1" "4405_Site.1.occ" -0.086681312559854 -0.0242124324916339 0.0130965922709296 "Low_Less_High"
"2119" "Birds" "Spatiotemporal" "1" "8618_Site.1.occ" -0.173882368860548 -0.0460441899314013 -0.264519168692305 "Low_Less_High"
"2120" "Birds" "Spatiotemporal" "1" "5444_Site.1.occ" -0.13592744940067 -0.116928122174207 8.85342706962394e-05 "Low_Less_High"
"2121" "Birds" "Spatiotemporal" "1" "7241_Site.1.occ" -0.382698153466016 -0.235564619968598 -0.120605693495551 "Low_Less_High"
"2122" "Birds" "Spatiotemporal" "1" "12245_Site.1.occ" -0.136779743514169 0.0472901287626802 0.105365381018731 "Low_Less_High"
"2123" "Birds" "Spatiotemporal" "1" "14462_Site.1.occ" -0.111456811906103 -0.0965425301874365 0.00398820358798728 "Low_Less_High"
"2124" "Birds" "Spatiotemporal" "1" "8946_Site.1.occ" -0.0882801435458792 -0.126992317511496 0.138902104079248 "Low_Less_High"
"2125" "Birds" "Spatiotemporal" "1" "14256_Site.1.occ" -0.0951611184464671 0.298999850892001 -0.289658382451162 "Low_Less_High"
"2126" "Birds" "Spatiotemporal" "1" "13354_Site.1.occ" -0.114051763420821 -0.00127732055329544 0.172363809208732 "Low_Less_High"
"2127" "Birds" "Spatiotemporal" "1" "10280_Site.1.occ" -0.433511983944525 -0.175016523794477 -0.0923509512229392 "Low_Less_High"
"2128" "Birds" "Spatiotemporal" "1" "13237_Site.1.occ" -0.233511076435126 -0.199277748733145 -0.0529927763989005 "Low_Less_High"
"2129" "Birds" "Spatiotemporal" "1" "3630_Site.1.occ" -0.164080467540761 0.0497932123687307 -0.0469328518002273 "Low_Less_High"
"2130" "Birds" "Spatiotemporal" "1" "6304_Site.1.occ" -0.0835384230239492 -0.0101625907424883 -0.185644187807487 "Low_Less_High"
"2131" "Birds" "Spatiotemporal" "1" "8181_Site.1.occ" -0.249835744931753 -0.297502109339023 -0.304841489813029 "Low_Less_High"
"2132" "Birds" "Spatiotemporal" "1" "1760_Site.1.occ" -0.117607603122284 -0.141938552448369 -0.2005196102493 "Low_Less_High"
"2133" "Birds" "Spatiotemporal" "1" "8870_Site.1.occ" -0.355362974493958 0.037018383709964 0.00485162617193991 "Low_Less_High"
"2134" "Birds" "Spatiotemporal" "1" "10805_Site.1.occ" -0.28026746491735 0.0865619577848672 0.0914037883232083 "Low_Less_High"
"2135" "Birds" "Spatiotemporal" "1" "18532_Site.1.occ" -0.346995507161456 -0.56926534676957 0.0141987602809774 "Low_Less_High"
"2136" "Birds" "Spatiotemporal" "1" "14652_Site.1.occ" -0.246376337478072 0.0304776699028157 -0.0221952839489079 "Low_Less_High"
"2137" "Birds" "Spatiotemporal" "1" "8720_Site.1.occ" -0.391859720012296 -0.293502100188912 0.202982580957255 "Low_Less_High"
"2138" "Birds" "Spatiotemporal" "1" "8747_Site.1.occ" -0.105947093194925 0.370744678378885 -0.0315878304546212 "Low_Less_High"
"2139" "Birds" "Spatiotemporal" "1" "16210_Site.1.occ" -0.139435642662984 0.00160953209830401 -0.0243753886807909 "Low_Less_High"
"2140" "Birds" "Spatiotemporal" "1" "7884_Site.1.occ" -0.18300315715269 -0.170350702107114 -0.0261738819280323 "Low_Less_High"
"2141" "Birds" "Spatiotemporal" "1" "370_Site.1.occ" -0.307618669521048 -0.0100031618206404 -0.0315214903615804 "Low_Less_High"
"2142" "Birds" "Spatiotemporal" "1" "5622_Site.1.occ" -0.0947487720698431 -0.137382594011314 0.0688126760154367 "Low_Less_High"
"2143" "Birds" "Spatiotemporal" "1" "14538_Site.1.occ" -0.201269001879885 0.0612539597315823 0.184801244085194 "Low_Less_High"
"2144" "Birds" "Spatiotemporal" "1" "1505_Site.1.occ" -0.36169729892049 0.143366096995033 0.0413304140788949 "Low_Less_High"
"2145" "Birds" "Spatiotemporal" "1" "6248_Site.1.occ" 0.196234097641967 0.160573535141902 0.208385313580181 "Low_Less_High"
"2146" "Birds" "Spatiotemporal" "1" "2985_Site.1.occ" -0.0925223392900025 -0.0531121779513599 -0.0656170838136044 "Low_Less_High"
"2147" "Birds" "Spatiotemporal" "1" "3760_Site.1.occ" -0.120418094176194 -0.0768635543008369 -0.268903221959497 "Low_Less_High"
"2148" "Birds" "Spatiotemporal" "1" "12830_Site.1.occ" -0.131744955768978 0.127152717594947 0.211838893409292 "Low_Less_High"
"2149" "Birds" "Spatiotemporal" "1" "11088_Site.1.occ" -0.0570159044274293 0.306205809787826 0.317638970573716 "Low_Less_High"
"2150" "Birds" "Spatiotemporal" "1" "11217_Site.1.occ" -0.0115725218830051 -0.0762783762180031 0.307158177304684 "Low_Less_High"
"2151" "Birds" "Spatiotemporal" "1" "11905_Site.1.occ" 0.210177797750246 -0.185282804028522 -0.0721225820260067 "Low_Less_High"
"2152" "Birds" "Spatiotemporal" "1" "13556_Site.1.occ" -0.450736278795304 0.0290211477492376 -0.146789777324333 "Low_Less_High"
"2153" "Birds" "Spatiotemporal" "1" "7075_Site.1.occ" 0.0690619636316043 -0.217869974750995 0.24269108503427 "Low_Less_High"
"2154" "Birds" "Spatiotemporal" "1" "567_Site.1.occ" -0.00793335519979702 -0.242104011925597 0.0234323520701231 "Low_Less_High"
"2155" "Birds" "Spatiotemporal" "1" "3140_Site.1.occ" -0.146893614246294 0.307011894888836 -0.048327560275355 "Low_Less_High"
"2156" "Birds" "Spatiotemporal" "1" "14905_Site.1.occ" -0.0483512887377934 -0.129109060655613 -0.121928044203817 "Low_Less_High"
"2157" "Birds" "Spatiotemporal" "1" "13619_Site.1.occ" -0.0890446815595811 0.250377938441394 0.0836829305690499 "Low_Less_High"
"2158" "Birds" "Spatiotemporal" "1" "18476_Site.1.occ" -0.163430664902099 -0.225110009961222 0.0736221535176102 "Low_Less_High"
"2159" "Birds" "Spatiotemporal" "1" "613_Site.1.occ" -0.188048227631034 -0.00073350410641103 -0.00457351666565535 "Low_Less_High"
"2160" "Birds" "Spatiotemporal" "1" "5200_Site.1.occ" -0.156412730982663 -0.108532519006787 -0.070475003532092 "Low_Less_High"
"2161" "Birds" "Spatiotemporal" "1" "19301_Site.1.occ" -0.257701876822369 -0.0456792652916121 -0.0887599763633067 "Low_Less_High"
"2162" "Birds" "Spatiotemporal" "1" "10434_Site.1.occ" 0.0736580624571566 0.0300326433284582 -0.11536438740896 "Low_Less_High"
"2163" "Birds" "Spatiotemporal" "1" "2640_Site.1.occ" -0.200272977405577 -0.132737423721336 -0.087934145876405 "Low_Less_High"
"2164" "Birds" "Spatiotemporal" "1" "14030_Site.1.occ" 0.0547053904265477 0.2509416113186 -0.111290661585923 "Low_Less_High"
"2165" "Birds" "Spatiotemporal" "1" "9138_Site.1.occ" -0.249163066049975 0.0325081094227878 0.247623161472714 "Low_Less_High"
"2166" "Birds" "Spatiotemporal" "1" "3274_Site.1.occ" -0.258559401829461 -0.191006978386212 -0.135127061744939 "Low_Less_High"
"2167" "Birds" "Spatiotemporal" "1" "3619_Site.1.occ" -0.422781217840518 0.0423535202267756 0.119535230039106 "Low_Less_High"
"2168" "Birds" "Spatiotemporal" "1" "8563_Site.1.occ" -0.193578157158414 0.125393295848501 -0.280708018006288 "Low_Less_High"
"2169" "Birds" "Spatiotemporal" "1" "19058_Site.1.occ" -0.421801167587685 0.142869581972975 0.106065496331566 "Low_Less_High"
"2170" "Birds" "Spatiotemporal" "1" "15728_Site.1.occ" -0.145627710987868 -0.104889024157647 -0.282189121581275 "Low_Less_High"
"2171" "Birds" "Spatiotemporal" "1" "13762_Site.1.occ" -0.431309179439749 0.0766384230740455 0.217412065756868 "Low_Less_High"
"2172" "Birds" "Spatiotemporal" "1" "19325_Site.1.occ" -0.0569320867669452 -0.132596187989001 -0.0564342144877923 "Low_Less_High"
"2173" "Birds" "Spatiotemporal" "1" "9073_Site.1.occ" -0.228147580322519 0.00148928716893552 -0.261258082150587 "Low_Less_High"
"2174" "Birds" "Spatiotemporal" "1" "18795_Site.1.occ" -0.222636024206722 -0.0278176557544113 -0.109732719095233 "Low_Less_High"
"2175" "Birds" "Spatiotemporal" "1" "19175_Site.1.occ" -0.366408848154282 -0.201616503030909 0.0139946499625714 "Low_Less_High"
"2176" "Birds" "Spatiotemporal" "1" "8104_Site.1.occ" 0.0792942864006211 0.085793982632733 0.0631642437320028 "Low_Less_High"
"2177" "Birds" "Spatiotemporal" "1" "2138_Site.1.occ" -0.208604613395785 -0.38679310437576 0.0575498969469703 "Low_Less_High"
"2178" "Birds" "Spatiotemporal" "1" "15157_Site.1.occ" -0.289692779860576 0.236347215759737 -0.104728619383417 "Low_Less_High"
"2179" "Birds" "Spatiotemporal" "1" "10230_Site.1.occ" 0.0278926607044474 0.174852877366301 0.128350119575278 "Low_Less_High"
"2180" "Birds" "Spatiotemporal" "1" "4615_Site.1.occ" 0.00754333315739592 0.0378457794560836 0.20118716783136 "Low_Less_High"
"2181" "Birds" "Spatiotemporal" "1" "16347_Site.1.occ" -0.00194934777346629 0.0740229104258724 0.179458647992032 "Low_Less_High"
"2182" "Birds" "Spatiotemporal" "1" "8061_Site.1.occ" -0.173003888052502 0.249011514015511 0.0151146183935609 "Low_Less_High"
"2183" "Birds" "Spatiotemporal" "1" "16957_Site.1.occ" -0.145277933582764 0.171722379906734 -0.178476631584737 "Low_Less_High"
"2184" "Birds" "Spatiotemporal" "1" "14818_Site.1.occ" 0.0188437145677049 -0.0844871716506047 -0.229899600883169 "Low_Less_High"
"2185" "Birds" "Spatiotemporal" "1" "14782_Site.1.occ" -0.211215701301426 -0.114394341455615 -0.22794889634794 "Low_Less_High"
"2186" "Birds" "Spatiotemporal" "1" "11857_Site.1.occ" -0.10061972501421 -0.131886157299551 0.288197448138803 "Low_Less_High"
"2187" "Birds" "Spatiotemporal" "1" "15784_Site.1.occ" -0.090248934533765 0.0414134094116076 0.237094339142406 "Low_Less_High"
"2188" "Birds" "Spatiotemporal" "1" "17214_Site.1.occ" -0.00637413014106599 -0.222665803788349 -0.0585826403629032 "Low_Less_High"
"2189" "Birds" "Spatiotemporal" "1" "19753_Site.1.occ" -0.0308331304256554 -0.0641574053187151 -0.0225143585416989 "Low_Less_High"
"2190" "Birds" "Spatiotemporal" "1" "2694_Site.1.occ" -0.17919842050538 -0.0467807314906042 -0.0498819128225596 "Low_Less_High"
"2191" "Birds" "Spatiotemporal" "1" "10973_Site.1.occ" -0.123682102576924 -0.019241901312775 -0.211392562161539 "Low_Less_High"
"2192" "Birds" "Spatiotemporal" "1" "16137_Site.1.occ" -0.246637259065271 0.185998680697484 0.297320671452113 "Low_Less_High"
"2193" "Birds" "Spatiotemporal" "1" "2301_Site.1.occ" 0.320190304958379 -0.261537917702483 0.0759287434854456 "Low_Less_High"
"2194" "Birds" "Spatiotemporal" "1" "11167_Site.1.occ" -0.0664993695219766 -0.154537840635593 -0.0244470013638866 "Low_Less_High"
"2195" "Birds" "Spatiotemporal" "1" "10358_Site.1.occ" 0.0361120448085518 0.240862184114756 -0.297969342135466 "Low_Less_High"
"2196" "Birds" "Spatiotemporal" "1" "14768_Site.1.occ" 0.0249199867945166 0.135495545872272 -0.0694121492056176 "Low_Less_High"
"2197" "Birds" "Spatiotemporal" "1" "14073_Site.1.occ" -0.222401919760565 0.28125950462112 0.0893257423508026 "Low_Less_High"
"2198" "Birds" "Spatiotemporal" "1" "17996_Site.1.occ" 0.0392125527980908 0.136246072227285 -0.0674904977018132 "Low_Less_High"
"2199" "Birds" "Spatiotemporal" "1" "4965_Site.1.occ" -0.24997873478095 0.105163065145701 0.165442586650425 "Low_Less_High"
"2200" "Birds" "Spatiotemporal" "1" "5584_Site.1.occ" -0.222975032200888 -0.140856624197974 0.0862282828918117 "Low_Less_High"
"2201" "Birds" "Spatiotemporal" "1" "3704_Site.1.occ" -0.273919645913427 -0.311539874100045 0.11950412691342 "Low_Less_High"
"2202" "Birds" "Spatiotemporal" "1" "3886_Site.1.occ" -0.0802135129416397 0.0222603977777245 -0.278597521603769 "Low_Less_High"
"2203" "Birds" "Spatiotemporal" "1" "7086_Site.1.occ" -0.446772693772377 -0.110346516040981 -0.14448270137752 "Low_Less_High"
"2204" "Birds" "Spatiotemporal" "1" "18271_Site.1.occ" -0.18102820623418 0.000504543532898843 0.278779241595505 "Low_Less_High"
"2205" "Birds" "Spatiotemporal" "1" "19799_Site.1.occ" -0.381238856356978 -0.101778037393809 0.191773475806842 "Low_Less_High"
"2206" "Birds" "Spatiotemporal" "1" "17761_Site.1.occ" -0.120591980262584 0.0326060881044178 -0.409567404476629 "Low_Less_High"
"2207" "Birds" "Spatiotemporal" "1" "8756_Site.1.occ" -0.0780249165932223 -0.245717682104726 -0.120578174973257 "Low_Less_High"
"2208" "Birds" "Spatiotemporal" "1" "10208_Site.1.occ" 0.0450882716700479 0.0228861382578797 0.377919716473128 "Low_Less_High"
"2209" "Birds" "Spatiotemporal" "1" "12035_Site.1.occ" -0.402560908720934 0.305682811434642 -0.093109851422565 "Low_Less_High"
"2210" "Birds" "Spatiotemporal" "1" "5644_Site.1.occ" -0.0538816017298731 -0.0501303557682725 0.076850699139764 "Low_Less_High"
"2211" "Birds" "Spatiotemporal" "1" "2294_Site.1.occ" -0.0102521755945286 -0.266715348133626 -0.474127900252272 "Low_Less_High"
"2212" "Birds" "Spatiotemporal" "1" "10292_Site.1.occ" 0.154300432659512 -0.109744245023006 0.400502524507973 "Low_Less_High"
"2213" "Birds" "Spatiotemporal" "1" "436_Site.1.occ" -0.31776067828328 -0.12517719715183 -0.0347346424931543 "Low_Less_High"
"2214" "Birds" "Spatiotemporal" "1" "12041_Site.1.occ" 0.0233895410340569 0.234373585603996 -0.219132396756713 "Low_Less_High"
"2215" "Birds" "Spatiotemporal" "1" "16049_Site.1.occ" -0.168981806128843 -0.0529597420393344 0.01604221754213 "Low_Less_High"
"2216" "Birds" "Spatiotemporal" "1" "604_Site.1.occ" -0.227800418405478 -0.342947747302717 -0.0421406318054594 "Low_Less_High"
"2217" "Birds" "Spatiotemporal" "1" "18769_Site.1.occ" 0.0762559967340065 -0.168295260141385 0.0891490884473708 "Low_Less_High"
"2218" "Birds" "Spatiotemporal" "1" "11247_Site.1.occ" 0.131284870968716 0.167912445233919 0.156297052049474 "Low_Less_High"
"2219" "Birds" "Spatiotemporal" "1" "2957_Site.1.occ" -0.147402097126074 -0.147922092114588 0.032304413900414 "Low_Less_High"
"2220" "Birds" "Spatiotemporal" "1" "9014_Site.1.occ" -0.268494623269303 -0.141717478113225 0.179898723757875 "Low_Less_High"
"2221" "Birds" "Spatiotemporal" "1" "14432_Site.1.occ" -0.386753037799757 0.296563294551807 0.0660128948019762 "Low_Less_High"
"2222" "Birds" "Spatiotemporal" "1" "6191_Site.1.occ" -0.223204271263358 0.0158666641813812 0.0994400929787023 "Low_Less_High"
"2223" "Birds" "Spatiotemporal" "1" "15566_Site.1.occ" -0.230323319000175 -0.175839237916248 -0.248626304670962 "Low_Less_High"
"2224" "Birds" "Spatiotemporal" "1" "13415_Site.1.occ" -0.0300532459373709 -0.266406742068046 -0.0237365915552817 "Low_Less_High"
"2225" "Birds" "Spatiotemporal" "1" "13661_Site.1.occ" 0.116669970197713 0.0388701806727013 -0.134956589838061 "Low_Less_High"
"2226" "Birds" "Spatiotemporal" "1" "15776_Site.1.occ" -0.168456888111514 0.179118965655425 0.191699108707833 "Low_Less_High"
"2227" "Birds" "Spatiotemporal" "1" "3352_Site.1.occ" -0.153737767278913 0.112923444358335 0.0356457628686382 "Low_Less_High"
"2228" "Birds" "Spatiotemporal" "1" "13548_Site.1.occ" -0.274668853121759 -0.128040649496992 0.0971532780103616 "Low_Less_High"
"2229" "Birds" "Spatiotemporal" "1" "10465_Site.1.occ" -0.142951916742347 0.166752940580595 -0.158405096210415 "Low_Less_High"
"2230" "Birds" "Spatiotemporal" "1" "5309_Site.1.occ" -0.0655427802741123 -0.0203181468819918 0.130283385904273 "Low_Less_High"
"2231" "Birds" "Spatiotemporal" "1" "683_Site.1.occ" -0.384604692418721 0.15046277791404 0.120128977186486 "Low_Less_High"
"2232" "Birds" "Spatiotemporal" "1" "10238_Site.1.occ" -0.260256513463694 -0.00643862525440908 -0.0715232184076998 "Low_Less_High"
"2233" "Birds" "Spatiotemporal" "1" "16474_Site.1.occ" -0.16379145648476 -0.228248353708468 -0.0766637733099332 "Low_Less_High"
"2234" "Birds" "Spatiotemporal" "1" "8484_Site.1.occ" -0.200518305366407 -0.0342180084668585 -0.0906505105324852 "Low_Less_High"
"2235" "Birds" "Spatiotemporal" "1" "17257_Site.1.occ" -0.125249610151983 -0.102759850145413 -0.074205527596847 "Low_Less_High"
"2236" "Birds" "Spatiotemporal" "1" "10624_Site.1.occ" -0.0842536680406639 0.187854117756684 -0.117359216707979 "Low_Less_High"
"2237" "Birds" "Spatiotemporal" "1" "12708_Site.1.occ" -0.189851130418705 -0.158695626959489 -0.010709385347015 "Low_Less_High"
"2238" "Birds" "Spatiotemporal" "1" "18770_Site.1.occ" -0.0689700402474982 -0.354515257576625 0.0366375190276685 "Low_Less_High"
"2239" "Birds" "Spatiotemporal" "1" "3264_Site.1.occ" -0.0893066379938857 0.404927689212143 0.0278781145024519 "Low_Less_High"
"2240" "Birds" "Spatiotemporal" "1" "1363_Site.1.occ" -0.142986512944285 -0.337772286224855 -0.290771379428635 "Low_Less_High"
"2241" "Birds" "Spatiotemporal" "1" "6198_Site.1.occ" -0.218306979183068 0.0284408669127931 -0.0210020354133251 "Low_Less_High"
"2242" "Birds" "Spatiotemporal" "1" "9143_Site.1.occ" -0.342209277736774 -0.227641934770289 0.171513920343399 "Low_Less_High"
"2243" "Birds" "Spatiotemporal" "1" "19373_Site.1.occ" -0.10581078577397 -0.103574540579003 -0.11666817283182 "Low_Less_High"
"2244" "Birds" "Spatiotemporal" "1" "14388_Site.1.occ" -0.0506337362363574 -0.140486317092831 -0.0313803926709698 "Low_Less_High"
"2245" "Birds" "Spatiotemporal" "1" "18278_Site.1.occ" -0.455458395531405 -0.101501850852262 0.196966633907272 "Low_Less_High"
"2246" "Birds" "Spatiotemporal" "1" "8355_Site.1.occ" -0.0416320746047408 0.296071963049685 -0.2026655326907 "Low_Less_High"
"2247" "Birds" "Spatiotemporal" "1" "7910_Site.1.occ" -0.281334801751007 -0.144001985970298 -0.0987755255720709 "Low_Less_High"
"2248" "Birds" "Spatiotemporal" "1" "18185_Site.1.occ" -0.022143918868227 -0.0860272831599461 -0.00472338330009606 "Low_Less_High"
"2249" "Birds" "Spatiotemporal" "1" "1187_Site.1.occ" -0.200124642295652 -0.0671730411946789 0.2422230041723 "Low_Less_High"
"2250" "Birds" "Spatiotemporal" "1" "11494_Site.1.occ" 0.24616243389428 0.333446328922117 0.247883979484632 "Low_Less_High"
"2251" "Birds" "Spatiotemporal" "1" "17703_Site.1.occ" -0.0303852056401672 0.0812384241675078 -0.170646777397597 "Low_Less_High"
"2252" "Birds" "Spatiotemporal" "1" "15273_Site.1.occ" -0.0518965359268821 -0.284550857558959 -0.0681868835614868 "Low_Less_High"
"2253" "Birds" "Spatiotemporal" "1" "1274_Site.1.occ" -0.2308321669589 -0.421337113233434 -0.0461845800884519 "Low_Less_High"
"2254" "Birds" "Spatiotemporal" "1" "6591_Site.1.occ" 0.243695710217479 -0.175886287838932 -0.131985115115608 "Low_Less_High"
"2255" "Birds" "Spatiotemporal" "1" "15146_Site.1.occ" -0.244173413671694 -0.0907287395756125 -0.0757067994297235 "Low_Less_High"
"2256" "Birds" "Spatiotemporal" "1" "12511_Site.1.occ" -0.0632435048073628 -0.0319720910917247 -0.0150678710795116 "Low_Less_High"
"2257" "Birds" "Spatiotemporal" "1" "8941_Site.1.occ" -0.302980691656948 -0.0843718940740696 0.0662497108241259 "Low_Less_High"
"2258" "Birds" "Spatiotemporal" "1" "7163_Site.1.occ" -0.134056100397858 -0.088245771688833 -0.155227442447599 "Low_Less_High"
"2259" "Birds" "Spatiotemporal" "1" "4740_Site.1.occ" -0.241028837088502 -0.190808381763761 -0.100538728180241 "Low_Less_High"
"2260" "Birds" "Spatiotemporal" "1" "3152_Site.1.occ" -0.0911033819172534 -0.19966196903229 -0.0088172923097719 "Low_Less_High"
"2261" "Birds" "Spatiotemporal" "1" "12331_Site.1.occ" -0.23311665390148 0.143968786138891 0.0282450125589077 "Low_Less_High"
"2262" "Birds" "Spatiotemporal" "1" "19666_Site.1.occ" 0.000832689546882336 -0.117047340123393 -0.136313858614203 "Low_Less_High"
"2263" "Birds" "Spatiotemporal" "1" "12503_Site.1.occ" 0.0783543347742842 -0.165227771588345 0.0301139001265769 "Low_Less_High"
"2264" "Birds" "Spatiotemporal" "1" "15382_Site.1.occ" -0.0446446301123784 -0.17200264806559 0.045689914489591 "Low_Less_High"
"2265" "Birds" "Spatiotemporal" "1" "6602_Site.1.occ" -0.331650082383046 -0.191107396914762 0.0784736435744301 "Low_Less_High"
"2266" "Birds" "Spatiotemporal" "1" "6512_Site.1.occ" -0.310321117201017 -0.0630213017058794 -0.279272245519686 "Low_Less_High"
"2267" "Birds" "Spatiotemporal" "1" "8844_Site.1.occ" -0.354520086101542 -0.202212457251046 -0.073524805070745 "Low_Less_High"
"2268" "Birds" "Spatiotemporal" "1" "3304_Site.1.occ" -0.111936555631948 -0.223533716783791 -0.0887203435649324 "Low_Less_High"
"2269" "Birds" "Spatiotemporal" "1" "14922_Site.1.occ" -0.122638401203953 -0.0495135736893527 0.080017797330895 "Low_Less_High"
"2270" "Birds" "Spatiotemporal" "1" "6691_Site.1.occ" -0.190054620147201 -0.0320722051064138 -0.201160623772783 "Low_Less_High"
"2271" "Birds" "Spatiotemporal" "1" "3168_Site.1.occ" -0.132983641942516 0.0553038376824266 -0.00904323958771618 "Low_Less_High"
"2272" "Birds" "Spatiotemporal" "1" "7379_Site.1.occ" -0.0890968233891071 -0.405123546322372 0.0902141035656601 "Low_Less_High"
"2273" "Birds" "Spatiotemporal" "1" "4937_Site.1.occ" -0.174944686274902 0.0536449133825437 0.0144913123205741 "Low_Less_High"
"2274" "Birds" "Spatiotemporal" "1" "10368_Site.1.occ" 0.134996229609361 -0.143506063327447 -0.262819472803222 "Low_Less_High"
"2275" "Birds" "Spatiotemporal" "1" "10943_Site.1.occ" 0.0160985426518963 0.0338874358325943 -0.248984949807903 "Low_Less_High"
"2276" "Birds" "Spatiotemporal" "1" "3184_Site.1.occ" -0.288600010567368 0.0431943717447554 0.118369687578451 "Low_Less_High"
"2277" "Birds" "Spatiotemporal" "1" "15647_Site.1.occ" -0.0888337100604005 -0.204876693605742 -0.0633375159577365 "Low_Less_High"
"2278" "Birds" "Spatiotemporal" "1" "19710_Site.1.occ" -0.0386721624293514 0.0916322067748205 -0.20950758139983 "Low_Less_High"
"2279" "Birds" "Spatiotemporal" "1" "4054_Site.1.occ" -0.0664917604582814 0.0311944047946258 0.157259581095281 "Low_Less_High"
"2280" "Birds" "Spatiotemporal" "1" "10446_Site.1.occ" -0.22856000296037 0.0117522756241922 0.133934204508315 "Low_Less_High"
"2281" "Birds" "Spatiotemporal" "1" "17944_Site.1.occ" -0.268711615391102 0.167651770554721 0.134723880835941 "Low_Less_High"
"2282" "Birds" "Spatiotemporal" "1" "5907_Site.1.occ" -0.252646674972234 0.327976854782165 0.00124668592970988 "Low_Less_High"
"2283" "Birds" "Spatiotemporal" "1" "15892_Site.1.occ" -0.0244385491721192 -0.15148631577574 -0.200130279878836 "Low_Less_High"
"2284" "Birds" "Spatiotemporal" "1" "5135_Site.1.occ" -0.213130292162341 -0.0453349694696309 -0.00442070634274298 "Low_Less_High"
"2285" "Birds" "Spatiotemporal" "1" "12180_Site.1.occ" 0.114785509528722 0.0285642234486943 -0.372789818175275 "Low_Less_High"
"2286" "Birds" "Spatiotemporal" "1" "5762_Site.1.occ" -0.333262436661214 0.0948871026539049 -0.0383136644818126 "Low_Less_High"
"2287" "Birds" "Spatiotemporal" "1" "10318_Site.1.occ" -0.226872572145748 -0.183780344347906 0.119537444472414 "Low_Less_High"
"2288" "Birds" "Spatiotemporal" "1" "16624_Site.1.occ" -0.096755458061877 0.188118159708916 -0.0858259675031475 "Low_Less_High"
"2289" "Birds" "Spatiotemporal" "1" "1926_Site.1.occ" -0.421335401221169 -0.328713715512007 -0.000984347386142735 "Low_Less_High"
"2290" "Birds" "Spatiotemporal" "1" "18924_Site.1.occ" -0.201139536868979 0.104479041080505 0.152447619451392 "Low_Less_High"
"2291" "Birds" "Spatiotemporal" "1" "2903_Site.1.occ" -0.102648214890574 0.170949226453342 -0.261619528865356 "Low_Less_High"
"2292" "Birds" "Spatiotemporal" "1" "12418_Site.1.occ" -0.240600335265694 0.0724189856326485 -0.00318656557435589 "Low_Less_High"
"2293" "Birds" "Spatiotemporal" "1" "414_Site.1.occ" -0.13042780485508 -0.067270138646076 0.0940740261600464 "Low_Less_High"
"2294" "Birds" "Spatiotemporal" "1" "2266_Site.1.occ" -0.0197801719692179 -0.0391576659375522 -0.18343838953557 "Low_Less_High"
"2295" "Birds" "Spatiotemporal" "1" "17961_Site.1.occ" -0.0680493499383098 -0.0711300037542465 0.153386956837139 "Low_Less_High"
"2296" "Birds" "Spatiotemporal" "1" "8206_Site.1.occ" 0.0688656020263228 -0.00687331194516868 -0.0328346502357747 "Low_Less_High"
"2297" "Birds" "Spatiotemporal" "1" "3399_Site.1.occ" -0.0832026902495717 0.000835208894381915 0.0880029600752889 "Low_Less_High"
"2298" "Birds" "Spatiotemporal" "1" "16807_Site.1.occ" -0.116837077344422 0.163401256872189 -0.178835605579279 "Low_Less_High"
"2299" "Birds" "Spatiotemporal" "1" "7463_Site.1.occ" -0.409923526337377 0.00391898419168217 0.00510423818427644 "Low_Less_High"
"2300" "Birds" "Spatiotemporal" "2" "1338_Site.2.occ" -0.0386977380460916 0.246731873406948 -0.0267971559524078 "Low_More_High"
"2301" "Birds" "Spatiotemporal" "2" "4610_Site.2.occ" 0.0102803397575163 -0.00343493838520702 -0.0409025119463242 "Low_More_High"
"2302" "Birds" "Spatiotemporal" "2" "544_Site.2.occ" 0.127524888816352 0.033216961741577 -0.114543155886699 "Low_More_High"
"2303" "Birds" "Spatiotemporal" "2" "10463_Site.2.occ" 0.105671486392345 0.108338598931017 -0.08751971862346 "Low_More_High"
"2304" "Birds" "Spatiotemporal" "2" "1765_Site.2.occ" -0.160480031415091 0.0460678184175382 -0.11514908727226 "Low_More_High"
"2305" "Birds" "Spatiotemporal" "2" "12866_Site.2.occ" -0.018437692939573 0.025802300069297 -0.0204466259806961 "Low_More_High"
"2306" "Birds" "Spatiotemporal" "2" "3959_Site.2.occ" -0.18121845447741 0.0917513679792771 -0.0183461298662253 "Low_More_High"
"2307" "Birds" "Spatiotemporal" "2" "7907_Site.2.occ" -0.149416920355338 0.17898099352358 0.0278385328138554 "Low_More_High"
"2308" "Birds" "Spatiotemporal" "2" "7212_Site.2.occ" 0.100991520818655 0.00572082974022857 -0.20446909616775 "Low_More_High"
"2309" "Birds" "Spatiotemporal" "2" "12827_Site.2.occ" -0.228992399589057 0.0857804956813502 0.0193977471165219 "Low_More_High"
"2310" "Birds" "Spatiotemporal" "2" "16957_Site.2.occ" -0.0460225815584986 0.206038747303391 -0.0352627146562913 "Low_More_High"
"2311" "Birds" "Spatiotemporal" "2" "1569_Site.2.occ" -0.0310618586645673 -0.049241799287815 0.0625720741418336 "Low_More_High"
"2312" "Birds" "Spatiotemporal" "2" "10103_Site.2.occ" -0.252600115717509 -0.0537393361756674 -0.16105614836505 "Low_More_High"
"2313" "Birds" "Spatiotemporal" "2" "7646_Site.2.occ" -0.121915368068075 0.123511770093157 -0.258782731766897 "Low_More_High"
"2314" "Birds" "Spatiotemporal" "2" "10745_Site.2.occ" -0.0636282005542922 0.0193358830879547 0.0119347163380899 "Low_More_High"
"2315" "Birds" "Spatiotemporal" "2" "9402_Site.2.occ" -0.151792229050883 0.0891058602608494 -0.00746868216568964 "Low_More_High"
"2316" "Birds" "Spatiotemporal" "2" "17045_Site.2.occ" -0.141859316919395 0.0141531326029654 0.0860167121818889 "Low_More_High"
"2317" "Birds" "Spatiotemporal" "2" "19640_Site.2.occ" -0.248260280465195 0.148933478421287 -0.0542645303997399 "Low_More_High"
"2318" "Birds" "Spatiotemporal" "2" "14797_Site.2.occ" -0.0834087127364949 0.114679782542777 -0.147380975539056 "Low_More_High"
"2319" "Birds" "Spatiotemporal" "2" "8774_Site.2.occ" -0.0329732991131594 0.157946279764631 -0.0329986225649922 "Low_More_High"
"2320" "Birds" "Spatiotemporal" "2" "4184_Site.2.occ" -0.0141424548123894 0.175094925803583 -0.0959695410962724 "Low_More_High"
"2321" "Birds" "Spatiotemporal" "2" "13768_Site.2.occ" 0.0242254245018624 0.0421831208820067 -0.125348193557942 "Low_More_High"
"2322" "Birds" "Spatiotemporal" "2" "11137_Site.2.occ" -0.0791820210488737 -0.0284773600071552 -0.0976844665051789 "Low_More_High"
"2323" "Birds" "Spatiotemporal" "2" "19786_Site.2.occ" -0.236007382989868 0.0797396526529392 0.0603643552469412 "Low_More_High"
"2324" "Birds" "Spatiotemporal" "2" "9206_Site.2.occ" -0.151917838789524 -0.0446486566402827 -0.0209868675497456 "Low_More_High"
"2325" "Birds" "Spatiotemporal" "2" "12685_Site.2.occ" -0.120113668238347 0.0970263072638786 -0.214057361853469 "Low_More_High"
"2326" "Birds" "Spatiotemporal" "2" "2233_Site.2.occ" 0.0628295609365587 -0.0441377612243004 -0.149672992735245 "Low_More_High"
"2327" "Birds" "Spatiotemporal" "2" "17973_Site.2.occ" 0.0753394460280205 0.0433003386999145 -0.059987159793469 "Low_More_High"
"2328" "Birds" "Spatiotemporal" "2" "14609_Site.2.occ" -0.102675331294511 0.133524809992669 0.173866620948272 "Low_More_High"
"2329" "Birds" "Spatiotemporal" "2" "9450_Site.2.occ" 0.108674787977133 0.113166574169845 -0.160560934379949 "Low_More_High"
"2330" "Birds" "Spatiotemporal" "2" "12348_Site.2.occ" 0.0534449325389886 0.0242331619470101 0.140748153658343 "Low_More_High"
"2331" "Birds" "Spatiotemporal" "2" "14042_Site.2.occ" -0.197319492470845 0.0192872865531132 0.0482192788413779 "Low_More_High"
"2332" "Birds" "Spatiotemporal" "2" "8897_Site.2.occ" -0.178251670299416 0.0277270560349585 -0.0593796617524663 "Low_More_High"
"2333" "Birds" "Spatiotemporal" "2" "2958_Site.2.occ" -0.0487994279896077 0.0649487222042165 0.231009103232414 "Low_More_High"
"2334" "Birds" "Spatiotemporal" "2" "16783_Site.2.occ" 0.0161408423844542 0.0215173194392043 -0.168581489179152 "Low_More_High"
"2335" "Birds" "Spatiotemporal" "2" "12984_Site.2.occ" -0.106032603955561 0.000369413039648203 0.0915894479923128 "Low_More_High"
"2336" "Birds" "Spatiotemporal" "2" "8162_Site.2.occ" -0.217035981202262 0.0329417643995143 -0.15852146187366 "Low_More_High"
"2337" "Birds" "Spatiotemporal" "2" "17549_Site.2.occ" -0.0542599680698889 -0.0583791303350769 -0.221074181623735 "Low_More_High"
"2338" "Birds" "Spatiotemporal" "2" "19063_Site.2.occ" -0.0309174258925525 -0.0927044004086076 0.198656560552989 "Low_More_High"
"2339" "Birds" "Spatiotemporal" "2" "206_Site.2.occ" -0.334009187193109 0.162858101287964 -0.0388452254348725 "Low_More_High"
"2340" "Birds" "Spatiotemporal" "2" "4316_Site.2.occ" -0.186045650522736 0.133148808080372 -0.0268684990008453 "Low_More_High"
"2341" "Birds" "Spatiotemporal" "2" "805_Site.2.occ" -0.103043644926788 0.00654557604415224 -0.0388670796834728 "Low_More_High"
"2342" "Birds" "Spatiotemporal" "2" "4260_Site.2.occ" 0.0604836714253496 0.187395496122256 -0.247842191705769 "Low_More_High"
"2343" "Birds" "Spatiotemporal" "2" "19302_Site.2.occ" -0.17365743560435 -0.101804408605843 0.0176991055527691 "Low_More_High"
"2344" "Birds" "Spatiotemporal" "2" "5442_Site.2.occ" 0.0147864802697232 0.0281704756512921 -0.141834363924196 "Low_More_High"
"2345" "Birds" "Spatiotemporal" "2" "4952_Site.2.occ" -0.074826784858312 0.0504415689407863 -0.0270154616710418 "Low_More_High"
"2346" "Birds" "Spatiotemporal" "2" "6873_Site.2.occ" -0.155339688776377 0.148742623217799 0.090638184828715 "Low_More_High"
"2347" "Birds" "Spatiotemporal" "2" "19826_Site.2.occ" -0.0230265749241595 0.118517893261625 0.24089115303113 "Low_More_High"
"2348" "Birds" "Spatiotemporal" "2" "15874_Site.2.occ" 0.0214627565471459 0.0216242805610188 -0.0605106028344695 "Low_More_High"
"2349" "Birds" "Spatiotemporal" "2" "605_Site.2.occ" 0.0475931759733002 -0.0516831366016152 -0.0457592205147312 "Low_More_High"
"2350" "Birds" "Spatiotemporal" "2" "12750_Site.2.occ" -0.150173748963854 -0.000812698715765448 0.161066903413342 "Low_More_High"
"2351" "Birds" "Spatiotemporal" "2" "7834_Site.2.occ" -0.0727980361352123 0.00703972816441136 -0.0242078379250564 "Low_More_High"
"2352" "Birds" "Spatiotemporal" "2" "18538_Site.2.occ" -0.0408584831260423 -0.123448204535562 -0.138825920083014 "Low_More_High"
"2353" "Birds" "Spatiotemporal" "2" "7750_Site.2.occ" -0.343080810676358 0.140697533858493 -0.118488458330621 "Low_More_High"
"2354" "Birds" "Spatiotemporal" "2" "14189_Site.2.occ" -0.00532497046668115 0.0517109925525472 0.0803370062262271 "Low_More_High"
"2355" "Birds" "Spatiotemporal" "2" "19278_Site.2.occ" -0.0577974680724994 0.0507904596200761 -0.127524496574864 "Low_More_High"
"2356" "Birds" "Spatiotemporal" "2" "17809_Site.2.occ" -0.0849222506315732 0.210339039705556 -0.0210118740903003 "Low_More_High"
"2357" "Birds" "Spatiotemporal" "2" "19318_Site.2.occ" 0.0381196515856608 0.110620383705834 -0.111727514680894 "Low_More_High"
"2358" "Birds" "Spatiotemporal" "2" "10864_Site.2.occ" -0.062069485394429 0.171665385905636 -0.0980245696962317 "Low_More_High"
"2359" "Birds" "Spatiotemporal" "2" "4914_Site.2.occ" 0.01183120392745 -0.037149466096897 0.0680914573475239 "Low_More_High"
"2360" "Birds" "Spatiotemporal" "2" "6610_Site.2.occ" -0.148774760298551 -0.0279954640268688 0.0355563655211647 "Low_More_High"
"2361" "Birds" "Spatiotemporal" "2" "16769_Site.2.occ" -0.0657240715340104 -0.0484369928518458 0.124420283547855 "Low_More_High"
"2362" "Birds" "Spatiotemporal" "2" "19131_Site.2.occ" -0.155084292405639 0.0818205706119063 -0.0361100156703414 "Low_More_High"
"2363" "Birds" "Spatiotemporal" "2" "12993_Site.2.occ" -0.0671816349117921 0.0940192268987945 0.146626753936333 "Low_More_High"
"2364" "Birds" "Spatiotemporal" "2" "2637_Site.2.occ" -0.384610744716038 0.00474693000053578 -0.0535242668385962 "Low_More_High"
"2365" "Birds" "Spatiotemporal" "2" "12161_Site.2.occ" -0.0581549780881724 -0.0543162982256799 0.0207035490640077 "Low_More_High"
"2366" "Birds" "Spatiotemporal" "2" "12789_Site.2.occ" 0.0510975961681962 -0.0822268689574109 -0.156536661708822 "Low_More_High"
"2367" "Birds" "Spatiotemporal" "2" "15668_Site.2.occ" 0.0722475877533964 0.00139607036780191 -0.0618104556549422 "Low_More_High"
"2368" "Birds" "Spatiotemporal" "2" "15280_Site.2.occ" 0.0608873856255644 0.106391578412728 -0.0998364360058876 "Low_More_High"
"2369" "Birds" "Spatiotemporal" "2" "13514_Site.2.occ" 0.0306272606577373 0.0199699956358347 -0.204003106509409 "Low_More_High"
"2370" "Birds" "Spatiotemporal" "2" "9517_Site.2.occ" -0.0367449854571455 0.0778874449409722 -0.142294411476328 "Low_More_High"
"2371" "Birds" "Spatiotemporal" "2" "5162_Site.2.occ" -0.0650605756401154 0.0331943513047908 -0.0603637024016272 "Low_More_High"
"2372" "Birds" "Spatiotemporal" "2" "8150_Site.2.occ" -0.123944036243172 0.217886197341536 0.0100338965876485 "Low_More_High"
"2373" "Birds" "Spatiotemporal" "2" "5274_Site.2.occ" -0.0458909728366634 -0.002616809142285 -0.0267187466162854 "Low_More_High"
"2374" "Birds" "Spatiotemporal" "2" "4213_Site.2.occ" -0.0818438525574604 0.11437576920344 -0.0169707078869672 "Low_More_High"
"2375" "Birds" "Spatiotemporal" "2" "13138_Site.2.occ" -0.031620123411425 0.242890801165979 -0.0639685517375294 "Low_More_High"
"2376" "Birds" "Spatiotemporal" "2" "10355_Site.2.occ" -0.16424122650448 0.0145416722194204 -0.128549404638157 "Low_More_High"
"2377" "Birds" "Spatiotemporal" "2" "8913_Site.2.occ" -0.132286208955772 -0.0285083165581273 0.0190629807142809 "Low_More_High"
"2378" "Birds" "Spatiotemporal" "2" "7430_Site.2.occ" -0.206691783627057 -0.0307923508193851 -0.029106856721785 "Low_More_High"
"2379" "Birds" "Spatiotemporal" "2" "12103_Site.2.occ" -0.143646942126976 0.100868997684267 -0.0679672460384026 "Low_More_High"
"2380" "Birds" "Spatiotemporal" "2" "7520_Site.2.occ" -0.0151743359765564 0.0207292644201902 -0.168642268765697 "Low_More_High"
"2381" "Birds" "Spatiotemporal" "2" "11936_Site.2.occ" 0.0759430407029375 0.244133639705558 -0.0970899493997193 "Low_More_High"
"2382" "Birds" "Spatiotemporal" "2" "3505_Site.2.occ" 0.0139122990941253 0.132849781390779 -0.0861919427293439 "Low_More_High"
"2383" "Birds" "Spatiotemporal" "2" "3_Site.2.occ" -0.0802554040035828 0.18449959341996 0.126756519956053 "Low_More_High"
"2384" "Birds" "Spatiotemporal" "2" "19434_Site.2.occ" -0.102638714185494 0.106972256808021 -0.138706540033801 "Low_More_High"
"2385" "Birds" "Spatiotemporal" "2" "1885_Site.2.occ" -0.19592630239369 0.0462611837787072 -0.209035730329214 "Low_More_High"
"2386" "Birds" "Spatiotemporal" "2" "2496_Site.2.occ" -0.142526540173268 0.123403900644669 -0.111954177727885 "Low_More_High"
"2387" "Birds" "Spatiotemporal" "2" "7652_Site.2.occ" -0.102397416256474 0.111403865946252 0.0790212263704737 "Low_More_High"
"2388" "Birds" "Spatiotemporal" "2" "11320_Site.2.occ" -0.0916829770385822 -0.0166269312393151 -0.0894696454211751 "Low_More_High"
"2389" "Birds" "Spatiotemporal" "2" "19370_Site.2.occ" 0.00872579532414904 -0.00532012712172883 -0.107746233528064 "Low_More_High"
"2390" "Birds" "Spatiotemporal" "2" "18705_Site.2.occ" -0.206543660469955 0.168496262358647 0.0104039862711955 "Low_More_High"
"2391" "Birds" "Spatiotemporal" "2" "14218_Site.2.occ" -0.055485344207794 0.230782756205877 -0.127248575456955 "Low_More_High"
"2392" "Birds" "Spatiotemporal" "2" "10423_Site.2.occ" -0.0338517743386611 0.149016633632093 -0.160252809109996 "Low_More_High"
"2393" "Birds" "Spatiotemporal" "2" "27_Site.2.occ" -0.0594013092263985 0.0546463738488307 -0.0719450166100555 "Low_More_High"
"2394" "Birds" "Spatiotemporal" "2" "19486_Site.2.occ" 0.0222558925874022 0.0249404038946466 0.0556600427071076 "Low_More_High"
"2395" "Birds" "Spatiotemporal" "2" "16081_Site.2.occ" -0.102779370586911 0.0525661815300594 -0.0358097078710125 "Low_More_High"
"2396" "Birds" "Spatiotemporal" "2" "6243_Site.2.occ" -0.185026108931878 0.0269977577202031 0.152248676172882 "Low_More_High"
"2397" "Birds" "Spatiotemporal" "2" "12272_Site.2.occ" -0.16419982025695 0.0253153940571496 0.0343856441811313 "Low_More_High"
"2398" "Birds" "Spatiotemporal" "2" "13184_Site.2.occ" -0.0138324936694163 0.0517327333184643 0.152884035746369 "Low_More_High"
"2399" "Birds" "Spatiotemporal" "2" "3940_Site.2.occ" -0.00136029509389238 0.150733436211787 -0.202951635248396 "Low_More_High"
"2400" "Birds" "Spatiotemporal" "2" "4308_Site.2.occ" -0.195093227470937 0.0997408428607061 0.0202372117469144 "Low_More_High"
"2401" "Birds" "Spatiotemporal" "2" "16935_Site.2.occ" -0.00643470091901184 -0.038222083326246 -0.0178906280027307 "Low_More_High"
"2402" "Birds" "Spatiotemporal" "2" "14147_Site.2.occ" -0.36918201845383 -0.11952038271371 0.149977725749137 "Low_More_High"
"2403" "Birds" "Spatiotemporal" "2" "17633_Site.2.occ" -0.155242362794256 0.028614329000464 0.0491166935489505 "Low_More_High"
"2404" "Birds" "Spatiotemporal" "2" "4964_Site.2.occ" -0.310709516143602 0.0619761758698001 0.044998682180752 "Low_More_High"
"2405" "Birds" "Spatiotemporal" "2" "5106_Site.2.occ" -0.177882004014157 -0.070885371430304 0.120708697523039 "Low_More_High"
"2406" "Birds" "Spatiotemporal" "2" "3806_Site.2.occ" -0.182395303102619 -0.0391989169766652 0.172293118237605 "Low_More_High"
"2407" "Birds" "Spatiotemporal" "2" "9013_Site.2.occ" -0.190769569537526 0.0601760198673122 -0.0158428889512663 "Low_More_High"
"2408" "Birds" "Spatiotemporal" "2" "5954_Site.2.occ" -0.229574327133138 -0.107042995538861 0.0540297170193833 "Low_More_High"
"2409" "Birds" "Spatiotemporal" "2" "852_Site.2.occ" -0.0526421194844889 0.000308335822677755 -0.113772738292971 "Low_More_High"
"2410" "Birds" "Spatiotemporal" "2" "4200_Site.2.occ" -0.122640785601738 0.108962981529988 0.0806097483530707 "Low_More_High"
"2411" "Birds" "Spatiotemporal" "2" "76_Site.2.occ" -0.171946171524862 0.0871835261620993 -0.12359497264083 "Low_More_High"
"2412" "Birds" "Spatiotemporal" "2" "18210_Site.2.occ" -0.0977436904746746 0.0872676850553742 -0.210781094284444 "Low_More_High"
"2413" "Birds" "Spatiotemporal" "2" "12028_Site.2.occ" -0.0139495758117623 -0.0918891194691185 0.00157675345924784 "Low_More_High"
"2414" "Birds" "Spatiotemporal" "2" "19229_Site.2.occ" -0.157668642686494 0.150518819684372 -0.0948833436215094 "Low_More_High"
"2415" "Birds" "Spatiotemporal" "2" "4823_Site.2.occ" -0.00681896994340543 -0.0688290502292761 -0.0963479525478132 "Low_More_High"
"2416" "Birds" "Spatiotemporal" "2" "11079_Site.2.occ" -0.168536809092084 0.197816500306918 0.0554930376292055 "Low_More_High"
"2417" "Birds" "Spatiotemporal" "2" "13429_Site.2.occ" -0.102414421979706 0.09348195053126 -0.110538831801081 "Low_More_High"
"2418" "Birds" "Spatiotemporal" "2" "12022_Site.2.occ" -0.0250172717001119 0.0523200916672487 -0.0472170641165717 "Low_More_High"
"2419" "Birds" "Spatiotemporal" "2" "9135_Site.2.occ" -0.101135308390423 0.0531751151908979 -0.0652875897875738 "Low_More_High"
"2420" "Birds" "Spatiotemporal" "2" "19961_Site.2.occ" -0.261930341173745 -0.00959928726022499 -0.130650445857678 "Low_More_High"
"2421" "Birds" "Spatiotemporal" "2" "10997_Site.2.occ" -0.131974510540977 0.00830226861762649 -0.0268632668945557 "Low_More_High"
"2422" "Birds" "Spatiotemporal" "2" "13535_Site.2.occ" -0.204492824979211 0.177873906913536 0.0689889756741676 "Low_More_High"
"2423" "Birds" "Spatiotemporal" "2" "13159_Site.2.occ" 0.0967554063512218 0.213605765024921 0.0586309689543714 "Low_More_High"
"2424" "Birds" "Spatiotemporal" "2" "6362_Site.2.occ" -0.0483399980292884 0.126923171717376 -0.0788814503530538 "Low_More_High"
"2425" "Birds" "Spatiotemporal" "2" "2033_Site.2.occ" -0.135319070095015 -0.0367156748219981 0.0543025961795789 "Low_More_High"
"2426" "Birds" "Spatiotemporal" "2" "13942_Site.2.occ" -0.201049103897922 0.133042105725187 -0.0195606231143035 "Low_More_High"
"2427" "Birds" "Spatiotemporal" "2" "341_Site.2.occ" -0.12838088209526 0.12028656134377 0.128890830498877 "Low_More_High"
"2428" "Birds" "Spatiotemporal" "2" "3512_Site.2.occ" 0.0900216708601214 0.00836277935752805 -0.0275934146770978 "Low_More_High"
"2429" "Birds" "Spatiotemporal" "2" "14002_Site.2.occ" -0.0275105762564113 0.0966928756859149 -0.293360819327068 "Low_More_High"
"2430" "Birds" "Spatiotemporal" "2" "3482_Site.2.occ" -0.0718130835750976 0.198175857695136 -0.201329782784717 "Low_More_High"
"2431" "Birds" "Spatiotemporal" "2" "16373_Site.2.occ" -0.222093136693507 -0.0167037367530864 0.0757807666735002 "Low_More_High"
"2432" "Birds" "Spatiotemporal" "2" "1180_Site.2.occ" -0.0840577253966361 -0.0488790249436871 0.0765767276261683 "Low_More_High"
"2433" "Birds" "Spatiotemporal" "2" "3365_Site.2.occ" -0.00503200609654509 0.121718908801545 -0.0374026111250912 "Low_More_High"
"2434" "Birds" "Spatiotemporal" "2" "17839_Site.2.occ" -0.120896926181538 0.0501675318411447 0.0656947529212943 "Low_More_High"
"2435" "Birds" "Spatiotemporal" "2" "9649_Site.2.occ" 0.047956696792351 0.00409297889228319 0.120415184836211 "Low_More_High"
"2436" "Birds" "Spatiotemporal" "2" "7621_Site.2.occ" -0.0116739807670248 0.0408961802645586 -0.00492853957229147 "Low_More_High"
"2437" "Birds" "Spatiotemporal" "2" "649_Site.2.occ" -0.110809436125613 0.00659561550907968 -0.255704644469288 "Low_More_High"
"2438" "Birds" "Spatiotemporal" "2" "17336_Site.2.occ" -0.0570805338067713 0.10091329992175 -0.0991364919034642 "Low_More_High"
"2439" "Birds" "Spatiotemporal" "2" "14272_Site.2.occ" -0.150632147604313 -0.0302736126761999 -0.109797491145178 "Low_More_High"
"2440" "Birds" "Spatiotemporal" "2" "1945_Site.2.occ" -0.174307741956124 0.110926886069155 -0.110047507068571 "Low_More_High"
"2441" "Birds" "Spatiotemporal" "2" "7155_Site.2.occ" -0.151510167644683 0.18591084117591 -0.135701539384669 "Low_More_High"
"2442" "Birds" "Spatiotemporal" "2" "7483_Site.2.occ" -0.0928547208914841 -0.0534388845222364 -0.0118286527436795 "Low_More_High"
"2443" "Birds" "Spatiotemporal" "2" "12057_Site.2.occ" 0.0374970667780547 0.0810834990664973 -0.137601410242845 "Low_More_High"
"2444" "Birds" "Spatiotemporal" "2" "14504_Site.2.occ" -0.0906452999716799 0.0978440489537101 0.0434857409533507 "Low_More_High"
"2445" "Birds" "Spatiotemporal" "2" "9846_Site.2.occ" -0.19403025018439 0.0739450761773622 -0.0694616258804765 "Low_More_High"
"2446" "Birds" "Spatiotemporal" "2" "9134_Site.2.occ" -0.000719280758898548 0.0464311249257326 -0.166768288181412 "Low_More_High"
"2447" "Birds" "Spatiotemporal" "2" "3376_Site.2.occ" 0.0590325032609494 0.169099406082983 -0.0280218958806508 "Low_More_High"
"2448" "Birds" "Spatiotemporal" "2" "17361_Site.2.occ" -0.0909044408270152 0.0141663430543957 0.00760206953357186 "Low_More_High"
"2449" "Birds" "Spatiotemporal" "2" "10132_Site.2.occ" -0.189771881924638 0.0785366287560437 0.0414457074281452 "Low_More_High"
"2450" "Birds" "Spatiotemporal" "2" "19785_Site.2.occ" -0.173636356216512 -0.0872553017520868 -0.109902683227895 "Low_More_High"
"2451" "Birds" "Spatiotemporal" "2" "14345_Site.2.occ" 0.0427000067852227 0.0273429609307006 -0.056642223407062 "Low_More_High"
"2452" "Birds" "Spatiotemporal" "2" "19946_Site.2.occ" -0.0988729613641298 0.12986362142873 0.0530637195459606 "Low_More_High"
"2453" "Birds" "Spatiotemporal" "2" "16343_Site.2.occ" -0.00621667013455867 -0.00153902703966741 0.0280382134104958 "Low_More_High"
"2454" "Birds" "Spatiotemporal" "2" "15855_Site.2.occ" -0.29031128705118 0.160888152435517 0.0568264555327347 "Low_More_High"
"2455" "Birds" "Spatiotemporal" "2" "19113_Site.2.occ" -0.117355567936901 0.0362080555793748 0.0713869970058924 "Low_More_High"
"2456" "Birds" "Spatiotemporal" "2" "16583_Site.2.occ" -0.219613593534807 0.161654715238146 -0.155406907838558 "Low_More_High"
"2457" "Birds" "Spatiotemporal" "2" "13896_Site.2.occ" -0.0779762426174549 0.159363935796287 0.0722689535534783 "Low_More_High"
"2458" "Birds" "Spatiotemporal" "2" "17282_Site.2.occ" -0.20805887467462 0.0995701498230398 0.119951649960652 "Low_More_High"
"2459" "Birds" "Spatiotemporal" "2" "7174_Site.2.occ" 0.0953402923469288 0.121180732806814 -0.0538130050977676 "Low_More_High"
"2460" "Birds" "Spatiotemporal" "2" "10351_Site.2.occ" -0.0744411935603101 0.151773634846255 -0.182247544766966 "Low_More_High"
"2461" "Birds" "Spatiotemporal" "2" "15248_Site.2.occ" -0.133808559083489 0.116925931795659 -0.159950702917214 "Low_More_High"
"2462" "Birds" "Spatiotemporal" "2" "8725_Site.2.occ" -0.00236136584492506 0.0622788998728797 -0.0950555953426028 "Low_More_High"
"2463" "Birds" "Spatiotemporal" "2" "16774_Site.2.occ" -0.0543498858821617 0.0123940123458728 -0.13381109300433 "Low_More_High"
"2464" "Birds" "Spatiotemporal" "2" "19372_Site.2.occ" -0.0829635973845625 0.157120246341395 -0.21345565444014 "Low_More_High"
"2465" "Birds" "Spatiotemporal" "2" "795_Site.2.occ" -0.114960558277118 0.148264345488031 -0.179582171796736 "Low_More_High"
"2466" "Birds" "Spatiotemporal" "2" "2697_Site.2.occ" -0.0308423640708034 0.0910405791973404 0.102353542588631 "Low_More_High"
"2467" "Birds" "Spatiotemporal" "2" "7407_Site.2.occ" -0.175153490178721 -0.0656486110928683 0.0750241061760597 "Low_More_High"
"2468" "Birds" "Spatiotemporal" "2" "17824_Site.2.occ" -0.191240860960757 0.00746835706428837 0.0646416510360228 "Low_More_High"
"2469" "Birds" "Spatiotemporal" "2" "7428_Site.2.occ" -0.220464176037831 0.0588860273545538 -0.0575528038086236 "Low_More_High"
"2470" "Birds" "Spatiotemporal" "2" "5382_Site.2.occ" -0.0131411133522766 0.0241673507715491 -0.00396242832053458 "Low_More_High"
"2471" "Birds" "Spatiotemporal" "2" "6851_Site.2.occ" -0.0795108269463893 0.0315126256698434 -0.121004623646911 "Low_More_High"
"2472" "Birds" "Spatiotemporal" "2" "4338_Site.2.occ" -0.277089072586298 0.155853106611527 -0.230074965148262 "Low_More_High"
"2473" "Birds" "Spatiotemporal" "2" "12191_Site.2.occ" -0.10125201987413 0.026835257886775 0.17217678470167 "Low_More_High"
"2474" "Birds" "Spatiotemporal" "2" "2082_Site.2.occ" 0.0370694044025276 0.28478215728324 -0.120741828531422 "Low_More_High"
"2475" "Birds" "Spatiotemporal" "2" "1400_Site.2.occ" -0.0727090901826035 0.202172606050782 -0.0852277855432786 "Low_More_High"
"2476" "Birds" "Spatiotemporal" "2" "16597_Site.2.occ" -0.1259876885133 0.097544637199829 0.101274384243521 "Low_More_High"
"2477" "Birds" "Spatiotemporal" "2" "4163_Site.2.occ" -0.196122505254558 0.128052153861887 0.0502004035244814 "Low_More_High"
"2478" "Birds" "Spatiotemporal" "2" "14710_Site.2.occ" -0.095766629089219 0.048960438376453 -0.230415887676151 "Low_More_High"
"2479" "Birds" "Spatiotemporal" "2" "16563_Site.2.occ" -0.0687852304413952 0.130500565627287 -0.0942817890832269 "Low_More_High"
"2480" "Birds" "Spatiotemporal" "2" "16103_Site.2.occ" 0.0150220105226582 0.131631871452267 0.0206710528228186 "Low_More_High"
"2481" "Birds" "Spatiotemporal" "2" "6162_Site.2.occ" -0.203041971351465 0.152020303122925 -0.0941316471876138 "Low_More_High"
"2482" "Birds" "Spatiotemporal" "2" "10763_Site.2.occ" -0.177570766725496 0.113857992429632 -0.10730600874227 "Low_More_High"
"2483" "Birds" "Spatiotemporal" "2" "3019_Site.2.occ" -0.0598868005238425 0.0937417538213788 -0.186594542527761 "Low_More_High"
"2484" "Birds" "Spatiotemporal" "2" "4336_Site.2.occ" -0.203013284733222 0.154007585980526 -0.131605643351311 "Low_More_High"
"2485" "Birds" "Spatiotemporal" "2" "12545_Site.2.occ" -0.0508401945607209 0.143631684378512 0.049900353507899 "Low_More_High"
"2486" "Birds" "Spatiotemporal" "2" "2267_Site.2.occ" -0.021631363567711 0.13978109306916 -0.0317007216301455 "Low_More_High"
"2487" "Birds" "Spatiotemporal" "2" "17702_Site.2.occ" 0.014139306346812 0.1694579036543 0.0792610269316439 "Low_More_High"
"2488" "Birds" "Spatiotemporal" "2" "563_Site.2.occ" 0.0823444345610114 -0.0553974356625164 0.0837642327683668 "Low_More_High"
"2489" "Birds" "Spatiotemporal" "2" "5384_Site.2.occ" -0.141832873459374 0.0425830727179142 0.0479067825198765 "Low_More_High"
"2490" "Birds" "Spatiotemporal" "2" "235_Site.2.occ" -0.135010786542505 0.0907932606977208 0.0597573794628388 "Low_More_High"
"2491" "Birds" "Spatiotemporal" "2" "13446_Site.2.occ" -0.101898658430999 -0.049360026320904 -0.148222658667399 "Low_More_High"
"2492" "Birds" "Spatiotemporal" "2" "9359_Site.2.occ" 0.0266366526362268 -0.0321438677175253 -0.0317428124167053 "Low_More_High"
"2493" "Birds" "Spatiotemporal" "2" "16747_Site.2.occ" -0.0638630342203371 0.125398288181164 0.0458300079474681 "Low_More_High"
"2494" "Birds" "Spatiotemporal" "2" "9278_Site.2.occ" -0.0887002072140979 0.101642098764476 0.0369677845098594 "Low_More_High"
"2495" "Birds" "Spatiotemporal" "2" "18731_Site.2.occ" -0.0900602659322965 0.303189836891847 -0.141117364798178 "Low_More_High"
"2496" "Birds" "Spatiotemporal" "2" "915_Site.2.occ" -0.154814176646433 0.138737464381481 -0.047700412976942 "Low_More_High"
"2497" "Birds" "Spatiotemporal" "2" "12044_Site.2.occ" 0.0370849907081648 0.0833590565853725 0.0197097056788159 "Low_More_High"
"2498" "Birds" "Spatiotemporal" "2" "15299_Site.2.occ" -0.0544874839457726 0.155215284481747 -0.0828422704977002 "Low_More_High"
"2499" "Birds" "Spatiotemporal" "2" "19249_Site.2.occ" -0.0351441036685387 0.136442054012915 -0.257752579720188 "Low_More_High"
"2500" "Birds" "Spatiotemporal" "2" "6670_Site.2.occ" -0.00849788039725458 0.0261399546484703 -0.0854054502652509 "Low_More_High"
"2501" "Birds" "Spatiotemporal" "2" "12173_Site.2.occ" -0.15117336139511 0.0831961530188934 -0.093116931921366 "Low_More_High"
"2502" "Birds" "Spatiotemporal" "2" "19182_Site.2.occ" 0.157677965130303 0.329414615137481 0.0902325493263752 "Low_More_High"
"2503" "Birds" "Spatiotemporal" "2" "18716_Site.2.occ" 0.006452928390298 0.172716107642698 0.228017600742841 "Low_More_High"
"2504" "Birds" "Spatiotemporal" "2" "16642_Site.2.occ" 0.0233382133023507 0.0946529683141525 -0.0666937965121795 "Low_More_High"
"2505" "Birds" "Spatiotemporal" "2" "7005_Site.2.occ" -0.120364633062384 0.0641969849076797 -0.260748311359849 "Low_More_High"
"2506" "Birds" "Spatiotemporal" "2" "8855_Site.2.occ" -0.0164165651486467 0.242187834955517 -0.128479917077089 "Low_More_High"
"2507" "Birds" "Spatiotemporal" "2" "5559_Site.2.occ" -0.159047765987915 0.163678576538158 -0.0441431322126406 "Low_More_High"
"2508" "Birds" "Spatiotemporal" "2" "8584_Site.2.occ" -0.154490856200234 0.197835450109394 0.0834291191753643 "Low_More_High"
"2509" "Birds" "Spatiotemporal" "2" "11281_Site.2.occ" -0.0364412573444732 -0.00887015726072053 0.0366232256575311 "Low_More_High"
"2510" "Birds" "Spatiotemporal" "2" "3769_Site.2.occ" -0.216145970549243 -0.0637731479075329 -0.00754160248408363 "Low_More_High"
"2511" "Birds" "Spatiotemporal" "2" "11110_Site.2.occ" -0.121945002735821 0.140529715347772 0.163329508015338 "Low_More_High"
"2512" "Birds" "Spatiotemporal" "2" "209_Site.2.occ" -0.0583617518106958 0.104004228171207 0.0484591139809088 "Low_More_High"
"2513" "Birds" "Spatiotemporal" "2" "13591_Site.2.occ" -0.0293803208364504 0.162706703969123 0.0228319129897236 "Low_More_High"
"2514" "Birds" "Spatiotemporal" "2" "10964_Site.2.occ" 0.0556033674761398 0.20211571681209 -0.141231463644732 "Low_More_High"
"2515" "Birds" "Spatiotemporal" "2" "18917_Site.2.occ" -9.93100331936648e-05 0.0929269002624992 0.0683458288824704 "Low_More_High"
"2516" "Birds" "Spatiotemporal" "2" "5066_Site.2.occ" -0.102682908984603 0.126940090039721 -0.0615082349118839 "Low_More_High"
"2517" "Birds" "Spatiotemporal" "2" "16576_Site.2.occ" -0.152209401549025 -0.112062363540756 -0.159261521437012 "Low_More_High"
"2518" "Birds" "Spatiotemporal" "2" "19658_Site.2.occ" -0.0705894596490036 0.115809077967647 -0.0064390802775291 "Low_More_High"
"2519" "Birds" "Spatiotemporal" "2" "4649_Site.2.occ" -0.0637250436029898 0.11788813382003 0.0307199839114283 "Low_More_High"
"2520" "Birds" "Spatiotemporal" "2" "2736_Site.2.occ" -0.177425118944529 0.060974719479375 -0.104562121947959 "Low_More_High"
"2521" "Birds" "Spatiotemporal" "2" "13294_Site.2.occ" -0.0911512320476339 0.0806502042018859 0.135110423192591 "Low_More_High"
"2522" "Birds" "Spatiotemporal" "2" "1019_Site.2.occ" -0.19308286202212 0.159673463316005 -0.0827599512832956 "Low_More_High"
"2523" "Birds" "Spatiotemporal" "2" "12928_Site.2.occ" -0.0760614749857978 -0.0544418377425855 -0.0201499376608627 "Low_More_High"
"2524" "Birds" "Spatiotemporal" "2" "11489_Site.2.occ" -0.22900105411757 0.137842910147297 0.067954588431254 "Low_More_High"
"2525" "Birds" "Spatiotemporal" "2" "12330_Site.2.occ" -0.228437158066956 0.0576563851911246 -0.0478770242615165 "Low_More_High"
"2526" "Birds" "Spatiotemporal" "2" "1744_Site.2.occ" 0.038517092135203 0.00956399759731308 -0.221310641396075 "Low_More_High"
"2527" "Birds" "Spatiotemporal" "2" "14223_Site.2.occ" -0.0329358231844086 0.0384975470755208 -0.0942619173266788 "Low_More_High"
"2528" "Birds" "Spatiotemporal" "2" "18928_Site.2.occ" -0.226828701956946 0.0218819126638643 -0.0865630124556805 "Low_More_High"
"2529" "Birds" "Spatiotemporal" "2" "6632_Site.2.occ" -0.0471328604453559 -0.0508266271970967 -0.124571647955373 "Low_More_High"
"2530" "Birds" "Spatiotemporal" "2" "9558_Site.2.occ" -0.269527458231529 0.159622439213571 0.0676105384909428 "Low_More_High"
"2531" "Birds" "Spatiotemporal" "2" "7722_Site.2.occ" -0.0581651691349707 0.165964434141239 -0.0243056448133485 "Low_More_High"
"2532" "Birds" "Spatiotemporal" "2" "17193_Site.2.occ" -0.108901167244683 -0.0266944661266269 0.00792149042752454 "Low_More_High"
"2533" "Birds" "Spatiotemporal" "2" "9196_Site.2.occ" -0.00530204783764898 0.0828356969445954 -0.0288769961559839 "Low_More_High"
"2534" "Birds" "Spatiotemporal" "2" "2241_Site.2.occ" -0.0431451911500241 0.0272811921412264 -0.0269532988935726 "Low_More_High"
"2535" "Birds" "Spatiotemporal" "2" "1575_Site.2.occ" -0.0466216429166421 0.185847867988794 -0.040582389113654 "Low_More_High"
"2536" "Birds" "Spatiotemporal" "2" "4117_Site.2.occ" -0.150565533573181 0.0879489207559782 0.0648583470727439 "Low_More_High"
"2537" "Birds" "Spatiotemporal" "2" "18305_Site.2.occ" -0.225989917581392 0.122665878984189 -0.14579659920175 "Low_More_High"
"2538" "Birds" "Spatiotemporal" "2" "14895_Site.2.occ" -0.0758895946484056 -0.0917894033802154 0.246483531606052 "Low_More_High"
"2539" "Birds" "Spatiotemporal" "2" "14204_Site.2.occ" -0.0470516233547081 0.0716706647702089 -0.0302021906748289 "Low_More_High"
"2540" "Birds" "Spatiotemporal" "2" "15625_Site.2.occ" -0.0280018459451489 -0.0121358633582681 -0.048940953569756 "Low_More_High"
"2541" "Birds" "Spatiotemporal" "2" "5455_Site.2.occ" -0.0943460881531068 0.110964347692748 -0.0712334778035541 "Low_More_High"
"2542" "Birds" "Spatiotemporal" "2" "10445_Site.2.occ" -0.184831518027349 0.0471206996445166 0.00076137388097813 "Low_More_High"
"2543" "Birds" "Spatiotemporal" "2" "1426_Site.2.occ" -0.286970156527604 -0.029607549266076 0.145572624345604 "Low_More_High"
"2544" "Birds" "Spatiotemporal" "2" "9344_Site.2.occ" -0.0575538966014771 0.137713420697356 0.0294095996771065 "Low_More_High"
"2545" "Birds" "Spatiotemporal" "2" "18507_Site.2.occ" -0.0865305108176888 0.258573394324771 0.101072330285107 "Low_More_High"
"2546" "Birds" "Spatiotemporal" "2" "17002_Site.2.occ" -0.0306784726535909 0.0651779975685552 -0.034151512374174 "Low_More_High"
"2547" "Birds" "Spatiotemporal" "2" "13315_Site.2.occ" -0.068003308297294 0.0224401930834886 -0.115745122998422 "Low_More_High"
"2548" "Birds" "Spatiotemporal" "2" "15470_Site.2.occ" -0.191566834544629 0.00613519972068098 -0.0555636963419278 "Low_More_High"
"2549" "Birds" "Spatiotemporal" "2" "14766_Site.2.occ" 0.0267125823377266 -0.0943417768185726 0.0516635953836107 "Low_More_High"
"2550" "Birds" "Spatiotemporal" "2" "4933_Site.2.occ" 0.0894330111810702 0.205017507386389 -0.0458719088432444 "Low_More_High"
"2551" "Birds" "Spatiotemporal" "2" "8402_Site.2.occ" -0.0926305773399759 0.042020803060261 -0.0521944713343767 "Low_More_High"
"2552" "Birds" "Spatiotemporal" "2" "108_Site.2.occ" 0.0635916749175965 0.116718842764707 -0.033701944352981 "Low_More_High"
"2553" "Birds" "Spatiotemporal" "2" "1418_Site.2.occ" -0.102247708658895 0.209802256983482 0.0183627983165359 "Low_More_High"
"2554" "Birds" "Spatiotemporal" "2" "9338_Site.2.occ" 0.0731975451295928 0.0981426079963013 -0.156488898263955 "Low_More_High"
"2555" "Birds" "Spatiotemporal" "2" "6308_Site.2.occ" 0.0626111495956224 0.214177163362982 -0.034467336468764 "Low_More_High"
"2556" "Birds" "Spatiotemporal" "2" "14470_Site.2.occ" -0.113740714012145 -0.054868990527154 -0.0501585212620367 "Low_More_High"
"2557" "Birds" "Spatiotemporal" "2" "4383_Site.2.occ" -0.0575075725692967 -0.0881088160406364 -0.02088340657328 "Low_More_High"
"2558" "Birds" "Spatiotemporal" "2" "18619_Site.2.occ" -0.0862342833880319 0.0666586131332772 -0.104112600693606 "Low_More_High"
"2559" "Birds" "Spatiotemporal" "2" "2587_Site.2.occ" -0.0154474753044508 0.0461007382510095 0.0115676493321979 "Low_More_High"
"2560" "Birds" "Spatiotemporal" "2" "10118_Site.2.occ" -0.108846502789775 0.0450729472933958 -0.00911164406798992 "Low_More_High"
"2561" "Birds" "Spatiotemporal" "2" "14520_Site.2.occ" -0.156922295717183 0.15150207061696 -0.0761719548052228 "Low_More_High"
"2562" "Birds" "Spatiotemporal" "2" "1034_Site.2.occ" -0.0915644830375123 0.216252943165147 -0.122709309480825 "Low_More_High"
"2563" "Birds" "Spatiotemporal" "2" "11058_Site.2.occ" -0.0268520519319487 0.19487711279202 -0.00747059192206378 "Low_More_High"
"2564" "Birds" "Spatiotemporal" "2" "15597_Site.2.occ" -0.0774755474797423 0.0604593708116294 0.113484111770241 "Low_More_High"
"2565" "Birds" "Spatiotemporal" "2" "9691_Site.2.occ" -0.117693520486899 0.0628645103015628 -0.0528819197151032 "Low_More_High"
"2566" "Birds" "Spatiotemporal" "2" "11803_Site.2.occ" -0.105755762444411 0.196990686890127 -0.00672025501630065 "Low_More_High"
"2567" "Birds" "Spatiotemporal" "2" "4726_Site.2.occ" -0.136364320776735 -0.0220616732856599 -0.0781469489290247 "Low_More_High"
"2568" "Birds" "Spatiotemporal" "2" "9873_Site.2.occ" -0.0417357392099747 0.154376441206863 -0.117626137281372 "Low_More_High"
"2569" "Birds" "Spatiotemporal" "2" "4258_Site.2.occ" -0.158439690866013 0.146987168724911 -0.131848705294844 "Low_More_High"
"2570" "Birds" "Spatiotemporal" "2" "17218_Site.2.occ" 0.0320054059268988 0.120389819733417 -0.22250005469293 "Low_More_High"
"2571" "Birds" "Spatiotemporal" "2" "3289_Site.2.occ" 0.0311903585360901 0.134759957985844 0.0401925272875429 "Low_More_High"
"2572" "Birds" "Spatiotemporal" "2" "17512_Site.2.occ" -0.0785275464080847 -0.0120637870026218 0.0631915333532585 "Low_More_High"
"2573" "Birds" "Spatiotemporal" "2" "10274_Site.2.occ" -0.111622300953277 -0.0333305807611608 -0.102209360150684 "Low_More_High"
"2574" "Birds" "Spatiotemporal" "2" "17747_Site.2.occ" -0.053737590791096 0.0251038249755853 -0.0419557552899864 "Low_More_High"
"2575" "Birds" "Spatiotemporal" "2" "738_Site.2.occ" -0.149382114486929 0.179429679874044 -0.0646399144330706 "Low_More_High"
"2576" "Birds" "Spatiotemporal" "2" "14035_Site.2.occ" -0.091426079568324 -0.0235205256046111 -0.0326577040783942 "Low_More_High"
"2577" "Birds" "Spatiotemporal" "2" "5118_Site.2.occ" 0.0473124821500597 0.225427303018986 -0.171826291532147 "Low_More_High"
"2578" "Birds" "Spatiotemporal" "2" "3687_Site.2.occ" 0.0935965539544639 -0.0627196012917149 -0.173943160904661 "Low_More_High"
"2579" "Birds" "Spatiotemporal" "2" "297_Site.2.occ" -0.0199208113281847 0.0678016015403121 -0.176137519085022 "Low_More_High"
"2580" "Birds" "Spatiotemporal" "2" "14540_Site.2.occ" 0.0658941147565099 0.0302418843238381 0.0136587905214313 "Low_More_High"
"2581" "Birds" "Spatiotemporal" "2" "8418_Site.2.occ" -0.0770651047231237 -0.067858620645008 -0.0694870432032111 "Low_More_High"
"2582" "Birds" "Spatiotemporal" "2" "14703_Site.2.occ" 0.0510822550561472 -0.0175622723678269 0.080754582842139 "Low_More_High"
"2583" "Birds" "Spatiotemporal" "2" "13985_Site.2.occ" -0.064252713622859 0.121874856356712 -0.012688598950272 "Low_More_High"
"2584" "Birds" "Spatiotemporal" "2" "5193_Site.2.occ" -0.131703602725463 -0.0459526758157254 -0.0664013723467974 "Low_More_High"
"2585" "Birds" "Spatiotemporal" "2" "8137_Site.2.occ" -0.0949635852242534 0.117674241952638 -0.04640238385224 "Low_More_High"
"2586" "Birds" "Spatiotemporal" "2" "12647_Site.2.occ" -0.0773896983878303 0.230695635591135 0.164052100602795 "Low_More_High"
"2587" "Birds" "Spatiotemporal" "2" "8379_Site.2.occ" -0.107014076004364 0.0571023290866119 -0.193273899077655 "Low_More_High"
"2588" "Birds" "Spatiotemporal" "2" "4723_Site.2.occ" -0.0695327896684602 0.0403371757912172 0.000579729445237181 "Low_More_High"
"2589" "Birds" "Spatiotemporal" "3" "10376_Site.3.occ" 0.00861598661158428 0.0931358015686537 0.0312098296633812 "High_Less_High"
"2590" "Birds" "Spatiotemporal" "3" "1343_Site.3.occ" -0.0127301223501768 -0.0552774347425821 0.106778548601432 "High_Less_High"
"2591" "Birds" "Spatiotemporal" "3" "12629_Site.3.occ" -0.0161947579260447 0.0813946040447674 0.0815800821199424 "High_Less_High"
"2592" "Birds" "Spatiotemporal" "3" "11615_Site.3.occ" -0.123578384822706 -0.0825327057525359 -0.34805530308336 "High_Less_High"
"2593" "Birds" "Spatiotemporal" "3" "16249_Site.3.occ" 0.257884925162493 0.0610851310510756 0.0805836946166526 "High_Less_High"
"2594" "Birds" "Spatiotemporal" "3" "6113_Site.3.occ" -0.00260235060114847 -0.116154717616602 -0.0848333864688968 "High_Less_High"
"2595" "Birds" "Spatiotemporal" "3" "2028_Site.3.occ" -0.0510776791658111 0.12822309433414 0.0848140210644124 "High_Less_High"
"2596" "Birds" "Spatiotemporal" "3" "6783_Site.3.occ" 0.14139834837659 0.128808623440291 0.167412143179659 "High_Less_High"
"2597" "Birds" "Spatiotemporal" "3" "3232_Site.3.occ" -0.186520630577096 0.116030003115089 -0.212134414563968 "High_Less_High"
"2598" "Birds" "Spatiotemporal" "3" "19462_Site.3.occ" 0.0749493572124854 0.0912405500998032 0.00471650997255868 "High_Less_High"
"2599" "Birds" "Spatiotemporal" "3" "12426_Site.3.occ" -0.169915637127118 0.121765215179905 0.120284850780786 "High_Less_High"
"2600" "Birds" "Spatiotemporal" "3" "5361_Site.3.occ" -0.0154802364125024 -0.0881894408228184 0.0167819000384621 "High_Less_High"
"2601" "Birds" "Spatiotemporal" "3" "5567_Site.3.occ" 0.0379068764662379 0.266775780766185 0.0922504544017829 "High_Less_High"
"2602" "Birds" "Spatiotemporal" "3" "12622_Site.3.occ" 0.0346384454778857 0.146617060073557 0.0862315102397596 "High_Less_High"
"2603" "Birds" "Spatiotemporal" "3" "11213_Site.3.occ" -0.0897510150558053 0.247215493640898 0.142063354772261 "High_Less_High"
"2604" "Birds" "Spatiotemporal" "3" "19968_Site.3.occ" -0.124193675305708 -0.145339520315896 0.0979955637685546 "High_Less_High"
"2605" "Birds" "Spatiotemporal" "3" "17718_Site.3.occ" -0.0116074872546324 0.256731210493813 -0.0680355208180085 "High_Less_High"
"2606" "Birds" "Spatiotemporal" "3" "3306_Site.3.occ" 0.156937243527504 -0.0889825531603441 -0.176479004588985 "High_Less_High"
"2607" "Birds" "Spatiotemporal" "3" "15337_Site.3.occ" 0.130640313559659 0.115820246122059 0.000150195205156591 "High_Less_High"
"2608" "Birds" "Spatiotemporal" "3" "5906_Site.3.occ" 0.086472439404872 0.321431463538652 0.221400222604319 "High_Less_High"
"2609" "Birds" "Spatiotemporal" "3" "660_Site.3.occ" 0.176901260462456 0.0856984277962104 0.117517099085595 "High_Less_High"
"2610" "Birds" "Spatiotemporal" "3" "16990_Site.3.occ" -0.314502945702909 -0.0374826795572813 0.118642125213405 "High_Less_High"
"2611" "Birds" "Spatiotemporal" "3" "9202_Site.3.occ" 0.0161054809934155 -0.0214167868160208 -0.0698116530077643 "High_Less_High"
"2612" "Birds" "Spatiotemporal" "3" "18737_Site.3.occ" -0.118972737944508 -0.0313078428941386 0.204834217968521 "High_Less_High"
"2613" "Birds" "Spatiotemporal" "3" "11396_Site.3.occ" -0.0273807314546505 -0.127681568012983 0.0552195398423881 "High_Less_High"
"2614" "Birds" "Spatiotemporal" "3" "1500_Site.3.occ" -0.0786201220711273 0.119029456320367 0.445394764299146 "High_Less_High"
"2615" "Birds" "Spatiotemporal" "3" "786_Site.3.occ" 0.149663233139827 0.046704796086755 0.195635134802097 "High_Less_High"
"2616" "Birds" "Spatiotemporal" "3" "13053_Site.3.occ" -0.262893026652687 0.0356109814394404 -0.0992496487296447 "High_Less_High"
"2617" "Birds" "Spatiotemporal" "3" "5434_Site.3.occ" 0.0462940873442379 0.13135516383111 0.102847109383372 "High_Less_High"
"2618" "Birds" "Spatiotemporal" "3" "6023_Site.3.occ" 0.00394466669987406 0.213989807280435 -0.186170234514674 "High_Less_High"
"2619" "Birds" "Spatiotemporal" "3" "11737_Site.3.occ" -0.0331332379068283 0.0812521217013164 0.0829983221624607 "High_Less_High"
"2620" "Birds" "Spatiotemporal" "3" "8686_Site.3.occ" 0.00724380616499808 0.106429367972536 0.137617262395278 "High_Less_High"
"2621" "Birds" "Spatiotemporal" "3" "7746_Site.3.occ" 0.208998480483597 0.0216005390076485 -0.140146054199407 "High_Less_High"
"2622" "Birds" "Spatiotemporal" "3" "18165_Site.3.occ" 0.0305468156739458 0.0830868255615857 0.0756913215425707 "High_Less_High"
"2623" "Birds" "Spatiotemporal" "3" "6973_Site.3.occ" -0.141705519672091 0.252445777245473 0.0743500815340528 "High_Less_High"
"2624" "Birds" "Spatiotemporal" "3" "15207_Site.3.occ" -0.112611573740831 0.227453930523172 0.262934127853622 "High_Less_High"
"2625" "Birds" "Spatiotemporal" "3" "3123_Site.3.occ" -0.012274167730825 0.136361254185653 0.110023749928327 "High_Less_High"
"2626" "Birds" "Spatiotemporal" "3" "4468_Site.3.occ" -0.0834528915177597 0.0161142027688535 0.114235347550523 "High_Less_High"
"2627" "Birds" "Spatiotemporal" "3" "273_Site.3.occ" -0.176307484488512 0.21559286124264 0.151848846417539 "High_Less_High"
"2628" "Birds" "Spatiotemporal" "3" "1378_Site.3.occ" -0.115781511319999 -0.253199559877379 0.0333772931105632 "High_Less_High"
"2629" "Birds" "Spatiotemporal" "3" "374_Site.3.occ" 0.0457953774413781 -0.0289824753153072 -0.294810995103257 "High_Less_High"
"2630" "Birds" "Spatiotemporal" "3" "16627_Site.3.occ" 0.372599293260429 -0.0372852880266719 0.220357760202133 "High_Less_High"
"2631" "Birds" "Spatiotemporal" "3" "2076_Site.3.occ" 0.0138129347506407 0.212574672943593 -0.046671164210982 "High_Less_High"
"2632" "Birds" "Spatiotemporal" "3" "5281_Site.3.occ" -0.0741625248994034 0.296920943306091 0.0851026644833039 "High_Less_High"
"2633" "Birds" "Spatiotemporal" "3" "19060_Site.3.occ" 0.0153362104921221 0.180160132769544 -0.0124329270484869 "High_Less_High"
"2634" "Birds" "Spatiotemporal" "3" "17440_Site.3.occ" -0.024962346442878 -0.0282792462857074 0.0142086282038589 "High_Less_High"
"2635" "Birds" "Spatiotemporal" "3" "17969_Site.3.occ" 0.0863173987565082 0.0755764696064016 -0.0676231070081046 "High_Less_High"
"2636" "Birds" "Spatiotemporal" "3" "17819_Site.3.occ" -0.0655671297424888 0.245646130365492 -0.00137383524962025 "High_Less_High"
"2637" "Birds" "Spatiotemporal" "3" "6145_Site.3.occ" -0.125235402927764 -0.00989798820605286 0.156013511618814 "High_Less_High"
"2638" "Birds" "Spatiotemporal" "3" "13918_Site.3.occ" 0.203345781014678 0.259357616103512 -0.124778195834584 "High_Less_High"
"2639" "Birds" "Spatiotemporal" "3" "11483_Site.3.occ" -0.105448718665408 -0.0323798380150185 -0.0959277207461787 "High_Less_High"
"2640" "Birds" "Spatiotemporal" "3" "17738_Site.3.occ" 0.0152583305430468 0.0013744827692786 -0.205179137982126 "High_Less_High"
"2641" "Birds" "Spatiotemporal" "3" "7384_Site.3.occ" 0.0706107368918063 0.242986604640381 0.194802205661435 "High_Less_High"
"2642" "Birds" "Spatiotemporal" "3" "7880_Site.3.occ" 0.176836628648703 0.106767591220095 -0.10781107345018 "High_Less_High"
"2643" "Birds" "Spatiotemporal" "3" "18959_Site.3.occ" -0.0424539392387469 -0.25393839360496 -0.183914789323392 "High_Less_High"
"2644" "Birds" "Spatiotemporal" "3" "12609_Site.3.occ" -0.0125610342096727 0.255957591465915 0.10175546016469 "High_Less_High"
"2645" "Birds" "Spatiotemporal" "3" "17868_Site.3.occ" 0.167316697920511 0.266162368041704 -0.168486855791345 "High_Less_High"
"2646" "Birds" "Spatiotemporal" "3" "15948_Site.3.occ" -0.0717415050897358 -0.130432848760166 0.0514498735132754 "High_Less_High"
"2647" "Birds" "Spatiotemporal" "3" "8736_Site.3.occ" 0.0950872726599148 0.0798696824783866 -0.0185173652961133 "High_Less_High"
"2648" "Birds" "Spatiotemporal" "3" "5451_Site.3.occ" -0.167232068834033 0.0297402659119249 -0.0724847125556815 "High_Less_High"
"2649" "Birds" "Spatiotemporal" "3" "12268_Site.3.occ" 0.0596453882699104 -0.0134891054152399 0.0364519368331829 "High_Less_High"
"2650" "Birds" "Spatiotemporal" "3" "6008_Site.3.occ" 0.158421433038295 -0.0721622484458877 -0.10203554113471 "High_Less_High"
"2651" "Birds" "Spatiotemporal" "3" "1357_Site.3.occ" -0.187771341381047 -0.212039858016004 0.232272451418698 "High_Less_High"
"2652" "Birds" "Spatiotemporal" "3" "5401_Site.3.occ" -0.358888233220422 -0.0750838329281655 0.365807856558955 "High_Less_High"
"2653" "Birds" "Spatiotemporal" "3" "13308_Site.3.occ" -0.252603622734527 -0.175156207803522 -0.131199287355067 "High_Less_High"
"2654" "Birds" "Spatiotemporal" "3" "17478_Site.3.occ" -0.0513115766746913 0.0643283727585042 0.17517790324173 "High_Less_High"
"2655" "Birds" "Spatiotemporal" "3" "12940_Site.3.occ" -0.204173213520551 0.220418260338139 0.170280224376527 "High_Less_High"
"2656" "Birds" "Spatiotemporal" "3" "13858_Site.3.occ" -0.178622877792663 0.131056861197663 0.220943369316805 "High_Less_High"
"2657" "Birds" "Spatiotemporal" "3" "19073_Site.3.occ" 0.178397705024582 0.17587083292156 0.0226118483375811 "High_Less_High"
"2658" "Birds" "Spatiotemporal" "3" "19038_Site.3.occ" -0.0557831825354933 0.016307293112881 -0.000154442560349548 "High_Less_High"
"2659" "Birds" "Spatiotemporal" "3" "9659_Site.3.occ" 0.160974714166581 -0.0566327503487278 -0.323460308355177 "High_Less_High"
"2660" "Birds" "Spatiotemporal" "3" "14510_Site.3.occ" -0.299287513713294 0.0228910169785015 0.209230909996456 "High_Less_High"
"2661" "Birds" "Spatiotemporal" "3" "3287_Site.3.occ" 0.144166695801216 0.090921301578281 -0.0233001552928115 "High_Less_High"
"2662" "Birds" "Spatiotemporal" "3" "3763_Site.3.occ" 0.04269375296117 -0.0820929838806909 0.0607605826609444 "High_Less_High"
"2663" "Birds" "Spatiotemporal" "3" "9440_Site.3.occ" 0.0622117385070722 0.153769914854036 0.13596824378639 "High_Less_High"
"2664" "Birds" "Spatiotemporal" "3" "6169_Site.3.occ" -0.25031410356275 -0.0689112929612738 0.24486981656462 "High_Less_High"
"2665" "Birds" "Spatiotemporal" "3" "7037_Site.3.occ" -0.125411943510475 -0.0234873802345078 -0.0474770565516811 "High_Less_High"
"2666" "Birds" "Spatiotemporal" "3" "2293_Site.3.occ" 0.0624780226667306 -0.124116690163539 -0.433951256468326 "High_Less_High"
"2667" "Birds" "Spatiotemporal" "3" "16357_Site.3.occ" 0.0112787892420306 -0.101003209196078 -0.00129153572322427 "High_Less_High"
"2668" "Birds" "Spatiotemporal" "3" "9001_Site.3.occ" -0.297098124874645 -0.265631625434852 -0.174205230501758 "High_Less_High"
"2669" "Birds" "Spatiotemporal" "3" "11044_Site.3.occ" -0.180972531763771 0.0468310285650011 0.0850094055101022 "High_Less_High"
"2670" "Birds" "Spatiotemporal" "3" "6339_Site.3.occ" -0.144894020793553 -0.000678180809627686 -0.317512695748644 "High_Less_High"
"2671" "Birds" "Spatiotemporal" "3" "14460_Site.3.occ" -0.0583173072857811 0.000487986562388928 0.0638113548695033 "High_Less_High"
"2672" "Birds" "Spatiotemporal" "3" "10819_Site.3.occ" -0.101064915274371 0.121318248889156 0.109969142757599 "High_Less_High"
"2673" "Birds" "Spatiotemporal" "3" "4412_Site.3.occ" 0.0100101260002265 -0.141147557838722 -0.221821866841465 "High_Less_High"
"2674" "Birds" "Spatiotemporal" "3" "15639_Site.3.occ" 0.0868822624938501 -0.0368359501144651 -0.21916716740333 "High_Less_High"
"2675" "Birds" "Spatiotemporal" "3" "15727_Site.3.occ" -0.0220809038163687 0.289332717410137 -0.0219694042376906 "High_Less_High"
"2676" "Birds" "Spatiotemporal" "3" "15655_Site.3.occ" -0.0850443888086106 -0.0379006062405404 0.0695776909632098 "High_Less_High"
"2677" "Birds" "Spatiotemporal" "3" "2792_Site.3.occ" 0.168691278757648 0.194837538256894 0.081865140046044 "High_Less_High"
"2678" "Birds" "Spatiotemporal" "3" "1923_Site.3.occ" -0.22876772441263 -0.0230049289030774 0.268273539268997 "High_Less_High"
"2679" "Birds" "Spatiotemporal" "3" "12458_Site.3.occ" -0.14021017448371 0.21978684743858 -0.10678177644391 "High_Less_High"
"2680" "Birds" "Spatiotemporal" "3" "15536_Site.3.occ" -0.12329867292387 0.017844895935935 -0.050015477639037 "High_Less_High"
"2681" "Birds" "Spatiotemporal" "3" "19929_Site.3.occ" -0.255686174088843 0.238368465275341 0.148310016852522 "High_Less_High"
"2682" "Birds" "Spatiotemporal" "3" "6440_Site.3.occ" 0.0789043150367498 0.195037267137749 -0.116409962977831 "High_Less_High"
"2683" "Birds" "Spatiotemporal" "3" "3277_Site.3.occ" -0.0354530219153287 0.0872942497661827 0.0146587913793191 "High_Less_High"
"2684" "Birds" "Spatiotemporal" "3" "5366_Site.3.occ" -0.144387286682124 0.169302549408352 0.106749036033307 "High_Less_High"
"2685" "Birds" "Spatiotemporal" "3" "8734_Site.3.occ" 0.074373860683566 0.153733388908184 -0.00968070559359363 "High_Less_High"
"2686" "Birds" "Spatiotemporal" "3" "8397_Site.3.occ" 0.139699986399192 -0.000722656393421109 -0.184471052980985 "High_Less_High"
"2687" "Birds" "Spatiotemporal" "3" "10672_Site.3.occ" -0.252195758113267 -0.104083724203393 0.140503123305928 "High_Less_High"
"2688" "Birds" "Spatiotemporal" "3" "4901_Site.3.occ" -0.059217940158697 0.129656824931629 0.106272452599703 "High_Less_High"
"2689" "Birds" "Spatiotemporal" "3" "3002_Site.3.occ" 0.224665575112985 0.209370294399234 -0.305217187998299 "High_Less_High"
"2690" "Birds" "Spatiotemporal" "3" "18992_Site.3.occ" -0.426141005612474 0.126273744471058 0.262647855206778 "High_Less_High"
"2691" "Birds" "Spatiotemporal" "3" "13805_Site.3.occ" -0.0505379764233364 -0.0478511683396442 0.171066566535552 "High_Less_High"
"2692" "Birds" "Spatiotemporal" "3" "9035_Site.3.occ" 0.0494767477975528 0.170960057469128 0.0539386766561884 "High_Less_High"
"2693" "Birds" "Spatiotemporal" "3" "9244_Site.3.occ" -0.0118968751464125 -0.0288843709239054 -0.260041038470937 "High_Less_High"
"2694" "Birds" "Spatiotemporal" "3" "18091_Site.3.occ" 0.173236898915761 0.263290211774178 0.0357753873123561 "High_Less_High"
"2695" "Birds" "Spatiotemporal" "3" "13059_Site.3.occ" 0.0433594713912305 0.264165532252187 0.157813503372942 "High_Less_High"
"2696" "Birds" "Spatiotemporal" "3" "7513_Site.3.occ" -0.06140689595752 0.184614078373963 -0.0236287415664095 "High_Less_High"
"2697" "Birds" "Spatiotemporal" "3" "12953_Site.3.occ" 0.0100582510507816 0.240287817878809 0.250139737480895 "High_Less_High"
"2698" "Birds" "Spatiotemporal" "3" "16536_Site.3.occ" -0.051054783071973 0.140538364619772 -0.151304131733243 "High_Less_High"
"2699" "Birds" "Spatiotemporal" "3" "5819_Site.3.occ" 0.110406165026438 -0.0231616906213428 -0.0555485050915427 "High_Less_High"
"2700" "Birds" "Spatiotemporal" "3" "18453_Site.3.occ" 0.045557815360393 0.0870982248504111 0.0532337297956189 "High_Less_High"
"2701" "Birds" "Spatiotemporal" "3" "13764_Site.3.occ" -0.0747974348625561 0.275708560052097 -0.202251911968095 "High_Less_High"
"2702" "Birds" "Spatiotemporal" "3" "10629_Site.3.occ" 0.0690105082166991 0.270671409078619 -0.0280968827886294 "High_Less_High"
"2703" "Birds" "Spatiotemporal" "3" "5448_Site.3.occ" 0.0552692178584573 0.0993871841839118 -0.0239258472192293 "High_Less_High"
"2704" "Birds" "Spatiotemporal" "3" "9207_Site.3.occ" 0.0579634071973022 -0.376551012258978 -0.0825379344517955 "High_Less_High"
"2705" "Birds" "Spatiotemporal" "3" "11654_Site.3.occ" -0.287933041227095 0.283251319244928 0.182327440777025 "High_Less_High"
"2706" "Birds" "Spatiotemporal" "3" "6983_Site.3.occ" -0.190244701472779 0.226279973839299 0.0933561674768142 "High_Less_High"
"2707" "Birds" "Spatiotemporal" "3" "17127_Site.3.occ" 0.229118759151747 0.0244563912903428 -0.0839128500188012 "High_Less_High"
"2708" "Birds" "Spatiotemporal" "3" "5903_Site.3.occ" -0.110817926507565 0.0674479329216496 -0.143703823213326 "High_Less_High"
"2709" "Birds" "Spatiotemporal" "3" "5029_Site.3.occ" -0.0105832215843409 0.0496249795801967 0.112159734910204 "High_Less_High"
"2710" "Birds" "Spatiotemporal" "3" "14720_Site.3.occ" -0.102803638196374 0.145052659267775 0.119604062926853 "High_Less_High"
"2711" "Birds" "Spatiotemporal" "3" "10056_Site.3.occ" -0.00187511846677025 0.268928344780444 0.0136928556405925 "High_Less_High"
"2712" "Birds" "Spatiotemporal" "3" "9550_Site.3.occ" -0.0925246884742095 0.0885259779733874 0.169437667452224 "High_Less_High"
"2713" "Birds" "Spatiotemporal" "3" "592_Site.3.occ" 0.114514601084314 0.315960751863399 -0.123674819756664 "High_Less_High"
"2714" "Birds" "Spatiotemporal" "3" "11944_Site.3.occ" -0.162644617410228 0.245254882911529 0.127731013601079 "High_Less_High"
"2715" "Birds" "Spatiotemporal" "3" "4535_Site.3.occ" 0.0780538636454131 0.141343006898663 -0.151252620294104 "High_Less_High"
"2716" "Birds" "Spatiotemporal" "3" "12123_Site.3.occ" -0.169602798794388 -0.13486688800712 0.313997149356001 "High_Less_High"
"2717" "Birds" "Spatiotemporal" "3" "4964_Site.3.occ" -0.306058151851809 0.0156284043861388 -0.105283523902064 "High_Less_High"
"2718" "Birds" "Spatiotemporal" "3" "16925_Site.3.occ" 0.00859116464088901 -0.0376460620663116 -0.324867291452504 "High_Less_High"
"2719" "Birds" "Spatiotemporal" "3" "6233_Site.3.occ" 0.0632611893777788 -0.0692271619626898 0.161870399455847 "High_Less_High"
"2720" "Birds" "Spatiotemporal" "3" "12679_Site.3.occ" -0.421585543850013 0.229179599354426 -0.214554976859106 "High_Less_High"
"2721" "Birds" "Spatiotemporal" "3" "10103_Site.3.occ" 0.120549837083739 0.209515213394365 0.267643617341181 "High_Less_High"
"2722" "Birds" "Spatiotemporal" "3" "3592_Site.3.occ" -0.150491103944839 0.0708624576157243 0.188146885808033 "High_Less_High"
"2723" "Birds" "Spatiotemporal" "3" "14_Site.3.occ" -0.216814581000717 -0.274499596054328 0.0760516670080414 "High_Less_High"
"2724" "Birds" "Spatiotemporal" "3" "16928_Site.3.occ" -0.108234460024709 -0.100900783258444 0.119792939319972 "High_Less_High"
"2725" "Birds" "Spatiotemporal" "3" "2139_Site.3.occ" -0.295682032727284 -0.0652846439280345 0.208154085465548 "High_Less_High"
"2726" "Birds" "Spatiotemporal" "3" "9795_Site.3.occ" 0.0422716446117091 0.0282614446715317 0.0406118747654592 "High_Less_High"
"2727" "Birds" "Spatiotemporal" "3" "11656_Site.3.occ" -0.103137633668042 0.0815081859393639 0.00426198654534363 "High_Less_High"
"2728" "Birds" "Spatiotemporal" "3" "12756_Site.3.occ" -0.217428106703574 0.175059106202221 0.254951858043898 "High_Less_High"
"2729" "Birds" "Spatiotemporal" "3" "17637_Site.3.occ" 0.147408702707222 -0.0112532535682618 0.398066616828014 "High_Less_High"
"2730" "Birds" "Spatiotemporal" "3" "8457_Site.3.occ" 0.315006556992848 0.14996748703664 0.0463252237830724 "High_Less_High"
"2731" "Birds" "Spatiotemporal" "3" "6612_Site.3.occ" -0.0870387986527462 0.102940255501084 0.198686052568142 "High_Less_High"
"2732" "Birds" "Spatiotemporal" "3" "10418_Site.3.occ" 0.119349269466436 0.150094413944835 -0.0462137297144872 "High_Less_High"
"2733" "Birds" "Spatiotemporal" "3" "15270_Site.3.occ" -0.17415500800434 0.405255318653493 -0.0674412478963254 "High_Less_High"
"2734" "Birds" "Spatiotemporal" "3" "12781_Site.3.occ" 0.0947000766413038 -0.0470353102501729 0.299359681977715 "High_Less_High"
"2735" "Birds" "Spatiotemporal" "3" "4931_Site.3.occ" 0.197244406459135 0.0997085001157708 -0.207480352838046 "High_Less_High"
"2736" "Birds" "Spatiotemporal" "3" "3642_Site.3.occ" -0.168163313440175 0.0276251121384163 0.218254708832703 "High_Less_High"
"2737" "Birds" "Spatiotemporal" "3" "6906_Site.3.occ" -0.110664247479005 -0.00219360750396832 0.207067700727945 "High_Less_High"
"2738" "Birds" "Spatiotemporal" "3" "6416_Site.3.occ" 0.0939460317628014 0.180803747776518 0.176658552168411 "High_Less_High"
"2739" "Birds" "Spatiotemporal" "3" "16084_Site.3.occ" -0.159959613866883 0.144042688735759 0.0842931875580491 "High_Less_High"
"2740" "Birds" "Spatiotemporal" "3" "10864_Site.3.occ" -0.122834807092605 0.0258789475688703 -0.178030684598983 "High_Less_High"
"2741" "Birds" "Spatiotemporal" "3" "4779_Site.3.occ" -0.0482634423004024 0.0411163343914262 0.14964950286443 "High_Less_High"
"2742" "Birds" "Spatiotemporal" "3" "11979_Site.3.occ" 0.245684940561333 0.0495175095039238 0.195166301933692 "High_Less_High"
"2743" "Birds" "Spatiotemporal" "3" "10292_Site.3.occ" 0.0699460450739393 0.143522696779938 0.311714224632383 "High_Less_High"
"2744" "Birds" "Spatiotemporal" "3" "4657_Site.3.occ" -0.117351127366249 -0.209673981716534 -0.238386720389781 "High_Less_High"
"2745" "Birds" "Spatiotemporal" "3" "10253_Site.3.occ" -0.21659200462012 -0.100866727610242 -0.145598209512428 "High_Less_High"
"2746" "Birds" "Spatiotemporal" "3" "7589_Site.3.occ" -0.0434573143191942 0.263382223571134 0.0443850073336887 "High_Less_High"
"2747" "Birds" "Spatiotemporal" "3" "19433_Site.3.occ" -0.0445503743372162 -0.0647056176833686 -0.098800789868206 "High_Less_High"
"2748" "Birds" "Spatiotemporal" "3" "813_Site.3.occ" -0.00406013036285292 -0.0967425590342069 -0.0961686167557525 "High_Less_High"
"2749" "Birds" "Spatiotemporal" "3" "11760_Site.3.occ" -0.0565307224949398 -0.17082813709224 0.024481331237605 "High_Less_High"
"2750" "Birds" "Spatiotemporal" "3" "19489_Site.3.occ" 0.146000838164668 0.0748651269141961 0.0130265261892237 "High_Less_High"
"2751" "Birds" "Spatiotemporal" "3" "16880_Site.3.occ" -0.0565562577236935 0.380594448276558 0.124095881488747 "High_Less_High"
"2752" "Birds" "Spatiotemporal" "3" "870_Site.3.occ" 0.0113144735844349 0.207914258462538 0.222036505595145 "High_Less_High"
"2753" "Birds" "Spatiotemporal" "3" "7913_Site.3.occ" -0.144316435568443 -0.135575640888104 0.104705072831903 "High_Less_High"
"2754" "Birds" "Spatiotemporal" "3" "14132_Site.3.occ" -0.0139634234866356 0.192439860775179 0.155563597558447 "High_Less_High"
"2755" "Birds" "Spatiotemporal" "3" "6614_Site.3.occ" 0.0892889580303633 0.225722959200422 0.171551919168042 "High_Less_High"
"2756" "Birds" "Spatiotemporal" "3" "11488_Site.3.occ" -0.256178154603819 0.111292891793803 0.0984433514869296 "High_Less_High"
"2757" "Birds" "Spatiotemporal" "3" "8744_Site.3.occ" 0.088672080390657 0.0555125859208513 -0.0624261759030071 "High_Less_High"
"2758" "Birds" "Spatiotemporal" "3" "16360_Site.3.occ" 0.090589171442573 -0.0337569361553256 0.248951230267261 "High_Less_High"
"2759" "Birds" "Spatiotemporal" "3" "17305_Site.3.occ" 0.138194240187413 0.132938861827593 0.115271525249309 "High_Less_High"
"2760" "Birds" "Spatiotemporal" "3" "7875_Site.3.occ" 0.148172243947951 0.245826045304667 0.0692794719057594 "High_Less_High"
"2761" "Birds" "Spatiotemporal" "3" "2052_Site.3.occ" 0.164524179576718 -0.00309379683131573 0.048262663676768 "High_Less_High"
"2762" "Birds" "Spatiotemporal" "3" "10959_Site.3.occ" -0.0477636452012735 0.142588977582807 -0.121494512236785 "High_Less_High"
"2763" "Birds" "Spatiotemporal" "3" "1466_Site.3.occ" -0.267470744453659 0.0409230812359072 -0.223723679804383 "High_Less_High"
"2764" "Birds" "Spatiotemporal" "3" "10500_Site.3.occ" 0.169407226707844 0.0332015580534912 0.0608498499949503 "High_Less_High"
"2765" "Birds" "Spatiotemporal" "3" "14335_Site.3.occ" 0.0177195809425757 0.0305369572044084 0.00123140378562382 "High_Less_High"
"2766" "Birds" "Spatiotemporal" "3" "3072_Site.3.occ" 0.0481741206700015 0.101844761570802 0.0256540912031868 "High_Less_High"
"2767" "Birds" "Spatiotemporal" "3" "8908_Site.3.occ" -0.140545793665999 0.252599240282614 0.357475218429741 "High_Less_High"
"2768" "Birds" "Spatiotemporal" "3" "12419_Site.3.occ" 0.0213962965500694 0.00204744487485048 0.0143348725927388 "High_Less_High"
"2769" "Birds" "Spatiotemporal" "3" "13212_Site.3.occ" 0.132115894389486 0.22953655800744 0.173551621105909 "High_Less_High"
"2770" "Birds" "Spatiotemporal" "3" "15926_Site.3.occ" -0.280079214198318 0.00894654467534409 0.0805472976495575 "High_Less_High"
"2771" "Birds" "Spatiotemporal" "3" "961_Site.3.occ" 0.033235227395547 0.020405153113345 -0.0175377879103058 "High_Less_High"
"2772" "Birds" "Spatiotemporal" "3" "18002_Site.3.occ" 0.15950246054496 0.144073887867552 -0.0174693412063711 "High_Less_High"
"2773" "Birds" "Spatiotemporal" "3" "15917_Site.3.occ" 0.0116319306368504 -0.00188009013722668 0.18411601175545 "High_Less_High"
"2774" "Birds" "Spatiotemporal" "3" "7771_Site.3.occ" 0.0682260132831872 0.091371575855007 0.105962927251852 "High_Less_High"
"2775" "Birds" "Spatiotemporal" "3" "19152_Site.3.occ" -0.440623347919739 -0.00669373139714712 -0.0640497584505946 "High_Less_High"
"2776" "Birds" "Spatiotemporal" "3" "5257_Site.3.occ" -0.0232386372081083 0.0442558910811362 0.0050615279999559 "High_Less_High"
"2777" "Birds" "Spatiotemporal" "3" "13971_Site.3.occ" -0.141449315112181 0.188488761515326 -0.0834021865020615 "High_Less_High"
"2778" "Birds" "Spatiotemporal" "3" "10019_Site.3.occ" 0.104009744232429 0.0895956988619734 0.0490030508097797 "High_Less_High"
"2779" "Birds" "Spatiotemporal" "3" "14394_Site.3.occ" -0.0669197289348768 0.0390065464702176 0.209079732297915 "High_Less_High"
"2780" "Birds" "Spatiotemporal" "3" "6519_Site.3.occ" -0.0718142844693784 0.263804696071306 0.0434829301589846 "High_Less_High"
"2781" "Birds" "Spatiotemporal" "3" "1155_Site.3.occ" -0.0915850511075504 -0.439563602966031 -0.188158642131126 "High_Less_High"
"2782" "Birds" "Spatiotemporal" "3" "16037_Site.3.occ" 0.0755330564093656 0.302253546554267 0.146669494773219 "High_Less_High"
"2783" "Birds" "Spatiotemporal" "3" "7498_Site.3.occ" -0.153447595012028 -0.0129358149780578 0.329528199411674 "High_Less_High"
"2784" "Birds" "Spatiotemporal" "3" "7921_Site.3.occ" -0.00377691675977288 -0.0571475004532868 0.0836675938434582 "High_Less_High"
"2785" "Birds" "Spatiotemporal" "3" "17077_Site.3.occ" 0.0896494076483331 0.00649597106944025 0.239062897570991 "High_Less_High"
"2786" "Birds" "Spatiotemporal" "3" "17087_Site.3.occ" -0.173468398992009 -0.158920845352835 0.179677781914144 "High_Less_High"
"2787" "Birds" "Spatiotemporal" "3" "3487_Site.3.occ" -0.0331114746175005 0.263282056864391 0.110522714664661 "High_Less_High"
"2788" "Birds" "Spatiotemporal" "3" "13481_Site.3.occ" 0.176780770573218 -0.159703158863034 -0.396740707866453 "High_Less_High"
"2789" "Birds" "Spatiotemporal" "3" "5747_Site.3.occ" 0.297482296573514 0.106940782553096 0.246598955719524 "High_Less_High"
"2790" "Birds" "Spatiotemporal" "3" "7484_Site.3.occ" 0.0304770347260541 0.0373561972407736 0.0372812183410978 "High_Less_High"
"2791" "Birds" "Spatiotemporal" "3" "1169_Site.3.occ" 0.198645783520523 -0.338892677916199 0.0612486962458312 "High_Less_High"
"2792" "Birds" "Spatiotemporal" "3" "1605_Site.3.occ" 0.0797532994252562 0.107833599308433 0.0699695211157602 "High_Less_High"
"2793" "Birds" "Spatiotemporal" "3" "3109_Site.3.occ" 0.111611707860542 0.185877573617518 0.0360877885117861 "High_Less_High"
"2794" "Birds" "Spatiotemporal" "3" "17020_Site.3.occ" -0.0194612686932533 0.275419469315887 0.214272485124509 "High_Less_High"
"2795" "Birds" "Spatiotemporal" "3" "12117_Site.3.occ" -0.222634314002606 0.134902105861512 0.371671012314932 "High_Less_High"
"2796" "Birds" "Spatiotemporal" "3" "18152_Site.3.occ" -0.153245529982523 -0.32736150383588 0.138224705134914 "High_Less_High"
"2797" "Birds" "Spatiotemporal" "3" "17694_Site.3.occ" -0.0155004498556275 -0.0574664888795456 -0.136303488292414 "High_Less_High"
"2798" "Birds" "Spatiotemporal" "3" "1131_Site.3.occ" -0.0815487317767221 -0.0641838544109322 0.0775284988887329 "High_Less_High"
"2799" "Birds" "Spatiotemporal" "3" "15620_Site.3.occ" -0.0542750966987713 0.231495257221925 -0.202742245400881 "High_Less_High"
"2800" "Birds" "Spatiotemporal" "3" "3445_Site.3.occ" -0.213983927022528 -0.0651747507388147 0.120882481184693 "High_Less_High"
"2801" "Birds" "Spatiotemporal" "3" "2146_Site.3.occ" -0.0763127989558967 -0.0389557780633601 0.100842612584654 "High_Less_High"
"2802" "Birds" "Spatiotemporal" "3" "13101_Site.3.occ" -0.226079287085533 -0.0129191917619618 0.00645155362305791 "High_Less_High"
"2803" "Birds" "Spatiotemporal" "3" "18958_Site.3.occ" 0.0617773027069466 0.0766566680981592 0.0473517719578028 "High_Less_High"
"2804" "Birds" "Spatiotemporal" "3" "4534_Site.3.occ" 0.0872647028552568 0.0143848378833916 -0.184623072268601 "High_Less_High"
"2805" "Birds" "Spatiotemporal" "3" "16700_Site.3.occ" -0.0143245151425902 0.302787437535422 -0.0911576773001486 "High_Less_High"
"2806" "Birds" "Spatiotemporal" "3" "17426_Site.3.occ" 0.021291340086944 -0.0319040151183861 0.161152868365605 "High_Less_High"
"2807" "Birds" "Spatiotemporal" "3" "9136_Site.3.occ" -0.17733145152791 -0.066564022768091 -0.139330377236154 "High_Less_High"
"2808" "Birds" "Spatiotemporal" "3" "10179_Site.3.occ" -0.029105086443483 -0.0581770499258694 0.319601583070115 "High_Less_High"
"2809" "Birds" "Spatiotemporal" "3" "3369_Site.3.occ" 0.126929693604849 -0.0888657319815382 -0.1213278991973 "High_Less_High"
"2810" "Birds" "Spatiotemporal" "3" "13422_Site.3.occ" 0.116817027988312 0.0626557064855883 -0.0228376310199879 "High_Less_High"
"2811" "Birds" "Spatiotemporal" "3" "6185_Site.3.occ" 0.262327632590593 -0.152496232130714 0.0294815321277603 "High_Less_High"
"2812" "Birds" "Spatiotemporal" "3" "3965_Site.3.occ" -0.00816174908605844 0.131884868939206 -0.0498288417793402 "High_Less_High"
"2813" "Birds" "Spatiotemporal" "3" "1354_Site.3.occ" -0.182754049345517 -0.148403988978219 -0.133672950726535 "High_Less_High"
"2814" "Birds" "Spatiotemporal" "3" "14688_Site.3.occ" 0.0477630673991886 0.249291619877102 0.0942917944627324 "High_Less_High"
"2815" "Birds" "Spatiotemporal" "3" "6302_Site.3.occ" -0.0996514807868367 -0.152515997126881 0.253285167387125 "High_Less_High"
"2816" "Birds" "Spatiotemporal" "3" "14184_Site.3.occ" 0.134059450603263 -0.0400301322926205 -0.113458809102982 "High_Less_High"
"2817" "Birds" "Spatiotemporal" "3" "9497_Site.3.occ" -0.00250186670625041 0.245147600132273 0.160388503472533 "High_Less_High"
"2818" "Birds" "Spatiotemporal" "3" "1073_Site.3.occ" -0.152268530115542 -0.112520294853242 -0.414929858253485 "High_Less_High"
"2819" "Birds" "Spatiotemporal" "3" "7130_Site.3.occ" 0.134420142322531 -0.396086401327084 -0.0286383392012033 "High_Less_High"
"2820" "Birds" "Spatiotemporal" "3" "16971_Site.3.occ" 0.0178544571076386 -0.238616774558849 0.221087092490269 "High_Less_High"
"2821" "Birds" "Spatiotemporal" "3" "3512_Site.3.occ" 0.123173828869866 0.264003706987543 -0.140354786083816 "High_Less_High"
"2822" "Birds" "Spatiotemporal" "3" "305_Site.3.occ" -0.0860152944616851 0.292765299711576 0.100064288240858 "High_Less_High"
"2823" "Birds" "Spatiotemporal" "3" "1723_Site.3.occ" -0.141783476735044 0.0363849392512802 -0.135840877166635 "High_Less_High"
"2824" "Birds" "Spatiotemporal" "3" "556_Site.3.occ" 0.213020274744818 0.0514269082875394 -0.102095799379163 "High_Less_High"
"2825" "Birds" "Spatiotemporal" "3" "10625_Site.3.occ" 0.176255866330202 0.183587532571169 -0.0194974418301571 "High_Less_High"
"2826" "Birds" "Spatiotemporal" "3" "16556_Site.3.occ" -0.00387522114110636 0.162549440967918 -0.0483415974546239 "High_Less_High"
"2827" "Birds" "Spatiotemporal" "3" "8449_Site.3.occ" 0.0126905137609403 -0.0616133384142091 -0.434750638065502 "High_Less_High"
"2828" "Birds" "Spatiotemporal" "3" "19681_Site.3.occ" -0.00338595929236952 0.246731345745171 -0.0765273004347098 "High_Less_High"
"2829" "Birds" "Spatiotemporal" "3" "13933_Site.3.occ" -0.110714106768828 -0.0636684681785146 -0.337937197243773 "High_Less_High"
"2830" "Birds" "Spatiotemporal" "3" "13635_Site.3.occ" -0.032997311780367 0.0658659962171855 0.230139655348201 "High_Less_High"
"2831" "Birds" "Spatiotemporal" "3" "18320_Site.3.occ" -0.139905756339253 0.131115896725785 -0.0366401498184935 "High_Less_High"
"2832" "Birds" "Spatiotemporal" "3" "12657_Site.3.occ" 0.0916306214640064 0.178756874241834 0.203263984152781 "High_Less_High"
"2833" "Birds" "Spatiotemporal" "3" "10192_Site.3.occ" -0.0147649026133277 -0.0400963186470385 0.067928821168647 "High_Less_High"
"2834" "Birds" "Spatiotemporal" "3" "17387_Site.3.occ" -0.108470832790318 0.0666153919959767 -0.224348803505936 "High_Less_High"
"2835" "Birds" "Spatiotemporal" "3" "5884_Site.3.occ" 0.0397676854184493 0.362512739728029 -0.00816341889782338 "High_Less_High"
"2836" "Birds" "Spatiotemporal" "3" "14293_Site.3.occ" -0.108742647379679 0.15349033491905 0.0382384113346088 "High_Less_High"
"2837" "Birds" "Spatiotemporal" "3" "2804_Site.3.occ" -0.0854072974653792 0.232839725784823 0.186895215167905 "High_Less_High"
"2838" "Birds" "Spatiotemporal" "3" "19372_Site.3.occ" 0.15016706553576 0.132567471974341 0.0341558274272946 "High_Less_High"
"2839" "Birds" "Spatiotemporal" "3" "7480_Site.3.occ" -0.00391428068434777 -0.0148471074630584 0.103197060206731 "High_Less_High"
"2840" "Birds" "Spatiotemporal" "3" "18098_Site.3.occ" -0.251800240680935 0.242445376590235 -0.126583306474115 "High_Less_High"
"2841" "Birds" "Spatiotemporal" "3" "10214_Site.3.occ" -0.269462264591771 -0.0485369500286297 0.0602478550899786 "High_Less_High"
"2842" "Birds" "Spatiotemporal" "3" "2987_Site.3.occ" -0.0291448656364589 -0.0835331066666435 0.0210423405156894 "High_Less_High"
"2843" "Birds" "Spatiotemporal" "3" "10386_Site.3.occ" 0.0546898208799135 0.0129970461543526 0.180032248635774 "High_Less_High"
"2844" "Birds" "Spatiotemporal" "3" "12255_Site.3.occ" 0.15289953504333 0.134978163919285 -0.111815717417132 "High_Less_High"
"2845" "Birds" "Spatiotemporal" "3" "3856_Site.3.occ" -0.306883752207859 0.175432235263152 0.0241904041475786 "High_Less_High"
"2846" "Birds" "Spatiotemporal" "3" "619_Site.3.occ" 0.0942442735201525 0.174459119584318 0.198990961032237 "High_Less_High"
"2847" "Birds" "Spatiotemporal" "3" "5441_Site.3.occ" 0.00776230075566722 0.0261985541442943 0.140733328687027 "High_Less_High"
"2848" "Birds" "Spatiotemporal" "3" "8421_Site.3.occ" 0.0878837309876665 -0.0857659905793366 -0.0178933343984605 "High_Less_High"
"2849" "Birds" "Spatiotemporal" "3" "16952_Site.3.occ" 0.0400865614730826 0.158014060206639 -0.0385309345312259 "High_Less_High"
"2850" "Birds" "Spatiotemporal" "3" "2894_Site.3.occ" 0.0353499246040731 0.359759401126388 -0.101675849593572 "High_Less_High"
"2851" "Birds" "Spatiotemporal" "3" "10280_Site.3.occ" -0.407003549403015 -0.167302341774482 0.0553221584368395 "High_Less_High"
"2852" "Birds" "Spatiotemporal" "3" "5710_Site.3.occ" 0.152706948779121 0.0573757808302388 -0.212131149539903 "High_Less_High"
"2853" "Birds" "Spatiotemporal" "3" "306_Site.3.occ" -0.0807113782085472 -0.0842265824382793 -0.106828225161168 "High_Less_High"
"2854" "Birds" "Spatiotemporal" "3" "13524_Site.3.occ" -0.0524948455406587 0.118342593161988 0.154482108585895 "High_Less_High"
"2855" "Birds" "Spatiotemporal" "3" "4728_Site.3.occ" 0.221181614296002 0.23253456269816 -0.037320280444111 "High_Less_High"
"2856" "Birds" "Spatiotemporal" "3" "834_Site.3.occ" 0.00476860730919861 0.0588146430065884 -0.125271601291465 "High_Less_High"
"2857" "Birds" "Spatiotemporal" "3" "5606_Site.3.occ" 0.138195440720666 0.18743293330868 -0.0957979394181107 "High_Less_High"
"2858" "Birds" "Spatiotemporal" "3" "700_Site.3.occ" -0.258719536881167 0.0602628547457207 0.0797159102501401 "High_Less_High"
"2859" "Birds" "Spatiotemporal" "3" "9707_Site.3.occ" 0.140436897291791 0.0598665231606035 -0.0465310446226523 "High_Less_High"
"2860" "Birds" "Spatiotemporal" "3" "4429_Site.3.occ" 0.117650433625396 -0.00392995155710276 0.0319562868180544 "High_Less_High"
"2861" "Birds" "Spatiotemporal" "3" "7313_Site.3.occ" -0.106937306831772 0.228994427256248 0.111497590349175 "High_Less_High"
"2862" "Birds" "Spatiotemporal" "3" "18952_Site.3.occ" -0.0529268791381642 0.129725893993617 0.114624422884062 "High_Less_High"
"2863" "Birds" "Spatiotemporal" "3" "10013_Site.3.occ" 0.148810679245438 0.114748566963205 0.013752737579668 "High_Less_High"
"2864" "Birds" "Spatiotemporal" "3" "19264_Site.3.occ" 0.0892406418032562 0.137638673999669 0.102010054902176 "High_Less_High"
"2865" "Birds" "Spatiotemporal" "3" "6342_Site.3.occ" 0.179412842835948 0.137473125676334 0.101263691611818 "High_Less_High"
"2866" "Birds" "Spatiotemporal" "3" "15390_Site.3.occ" 0.10406415408296 0.0650664790586592 0.07904841536899 "High_Less_High"
"2867" "Birds" "Spatiotemporal" "4" "18207_Site.4.occ" 0.0637473419093784 0.104254000586472 0.122323315642055 "High_More_High"
"2868" "Birds" "Spatiotemporal" "4" "7534_Site.4.occ" 0.0126065983948366 0.186484513577399 0.0899694721127541 "High_More_High"
"2869" "Birds" "Spatiotemporal" "4" "8037_Site.4.occ" 0.109295511697318 0.100538236635523 -0.023719638244688 "High_More_High"
"2870" "Birds" "Spatiotemporal" "4" "16013_Site.4.occ" 0.0747165216359608 0.238359445128539 0.127153760757625 "High_More_High"
"2871" "Birds" "Spatiotemporal" "4" "8922_Site.4.occ" 0.00899185722494308 0.156705884794836 0.0160382842997384 "High_More_High"
"2872" "Birds" "Spatiotemporal" "4" "6103_Site.4.occ" 0.022699572959756 0.0638705780747431 0.0900120339356128 "High_More_High"
"2873" "Birds" "Spatiotemporal" "4" "9977_Site.4.occ" 0.0401717075015478 0.191849313663487 0.0532392443942198 "High_More_High"
"2874" "Birds" "Spatiotemporal" "4" "1880_Site.4.occ" 0.0251931603676125 0.0288275155345077 -0.0531968858276596 "High_More_High"
"2875" "Birds" "Spatiotemporal" "4" "18625_Site.4.occ" 0.137379901947564 0.0824161180736734 -0.00494174286420801 "High_More_High"
"2876" "Birds" "Spatiotemporal" "4" "11576_Site.4.occ" 0.0531609858627199 0.0976273026801124 -0.0446264963441895 "High_More_High"
"2877" "Birds" "Spatiotemporal" "4" "18444_Site.4.occ" 0.103820535265381 0.112394416006725 -0.0476970961008261 "High_More_High"
"2878" "Birds" "Spatiotemporal" "4" "2290_Site.4.occ" -0.0911435752511576 0.0432804474445098 0.0153763638290093 "High_More_High"
"2879" "Birds" "Spatiotemporal" "4" "13061_Site.4.occ" -0.138095925040218 -0.0260854254558885 -0.136357495006598 "High_More_High"
"2880" "Birds" "Spatiotemporal" "4" "9550_Site.4.occ" 0.0240942834312484 0.132823652746622 0.0849831220947934 "High_More_High"
"2881" "Birds" "Spatiotemporal" "4" "2326_Site.4.occ" 0.0211051669310421 0.0701964196933109 0.0335962850875453 "High_More_High"
"2882" "Birds" "Spatiotemporal" "4" "8365_Site.4.occ" 0.0668583512595473 0.0976482810321275 0.190159410727074 "High_More_High"
"2883" "Birds" "Spatiotemporal" "4" "11025_Site.4.occ" 0.173933034425653 0.142576722494453 -0.162813716591999 "High_More_High"
"2884" "Birds" "Spatiotemporal" "4" "308_Site.4.occ" 0.129868181265185 0.0941046375388421 0.0720049217944024 "High_More_High"
"2885" "Birds" "Spatiotemporal" "4" "18717_Site.4.occ" 0.0751308013349116 0.106522478614754 -0.0577516717555803 "High_More_High"
"2886" "Birds" "Spatiotemporal" "4" "2531_Site.4.occ" 0.0693632385998443 0.0680519976987564 -0.0236124079324895 "High_More_High"
"2887" "Birds" "Spatiotemporal" "4" "13413_Site.4.occ" 0.0129449694606157 0.116481858879146 0.105539664491634 "High_More_High"
"2888" "Birds" "Spatiotemporal" "4" "16821_Site.4.occ" -0.0142069210917583 0.148526322777477 -0.0915648814426298 "High_More_High"
"2889" "Birds" "Spatiotemporal" "4" "810_Site.4.occ" 0.00370628688149469 0.0701734372217325 -0.159251724753983 "High_More_High"
"2890" "Birds" "Spatiotemporal" "4" "6594_Site.4.occ" -0.00547049220282832 0.165122464939643 0.0559575668379529 "High_More_High"
"2891" "Birds" "Spatiotemporal" "4" "1226_Site.4.occ" 0.101175212421111 0.112951459937618 -0.117026628273973 "High_More_High"
"2892" "Birds" "Spatiotemporal" "4" "1518_Site.4.occ" 0.0476772529702116 0.0922906159365078 -0.0788158321548821 "High_More_High"
"2893" "Birds" "Spatiotemporal" "4" "19786_Site.4.occ" -0.120442328231326 0.20859043739117 -0.0807262605444417 "High_More_High"
"2894" "Birds" "Spatiotemporal" "4" "11790_Site.4.occ" -0.113097882699549 0.0598624047068613 -0.0986400426959083 "High_More_High"
"2895" "Birds" "Spatiotemporal" "4" "11938_Site.4.occ" 0.0673565202631451 0.0529316395641349 -0.0281933514793719 "High_More_High"
"2896" "Birds" "Spatiotemporal" "4" "16034_Site.4.occ" -0.127669035391443 0.139493574979008 0.0473545312015592 "High_More_High"
"2897" "Birds" "Spatiotemporal" "4" "2178_Site.4.occ" 0.175824806729688 0.106726060975143 -0.0575146960526657 "High_More_High"
"2898" "Birds" "Spatiotemporal" "4" "10610_Site.4.occ" -0.146540368932047 0.193399445384147 -0.0434193740896319 "High_More_High"
"2899" "Birds" "Spatiotemporal" "4" "4151_Site.4.occ" 0.0960367489636837 0.10553474628465 0.0303088821931942 "High_More_High"
"2900" "Birds" "Spatiotemporal" "4" "2266_Site.4.occ" 0.0664538528165983 0.0954453227944468 -0.012342598317449 "High_More_High"
"2901" "Birds" "Spatiotemporal" "4" "11893_Site.4.occ" 0.071228562027351 0.0975089875594986 -0.0186418453277181 "High_More_High"
"2902" "Birds" "Spatiotemporal" "4" "17439_Site.4.occ" 0.049999480513242 0.123920326377976 -0.0374075421883475 "High_More_High"
"2903" "Birds" "Spatiotemporal" "4" "16145_Site.4.occ" 0.07089953078241 0.007423163140737 -0.0845414076825087 "High_More_High"
"2904" "Birds" "Spatiotemporal" "4" "14738_Site.4.occ" 0.0349930339590266 0.211568165565239 -0.168785287515038 "High_More_High"
"2905" "Birds" "Spatiotemporal" "4" "7486_Site.4.occ" -0.0378836896046802 0.07050601165272 0.142152692253096 "High_More_High"
"2906" "Birds" "Spatiotemporal" "4" "6021_Site.4.occ" 0.0235937343651604 0.16677736215688 -0.0422694634231729 "High_More_High"
"2907" "Birds" "Spatiotemporal" "4" "17237_Site.4.occ" 0.0647353822472434 0.192844887348782 -0.0116695514301011 "High_More_High"
"2908" "Birds" "Spatiotemporal" "4" "12712_Site.4.occ" 0.0855389135270657 0.18690852506206 -0.059164259562374 "High_More_High"
"2909" "Birds" "Spatiotemporal" "4" "13143_Site.4.occ" 0.0414205033928664 0.0751011382728248 -0.0380120613823351 "High_More_High"
"2910" "Birds" "Spatiotemporal" "4" "11506_Site.4.occ" -0.0333261487746579 0.106969040060886 0.0287123637714874 "High_More_High"
"2911" "Birds" "Spatiotemporal" "4" "7264_Site.4.occ" 0.0700807830157853 0.120229557637622 0.0346572323696542 "High_More_High"
"2912" "Birds" "Spatiotemporal" "4" "19722_Site.4.occ" -0.0942944378191174 0.0624111351099362 -0.134842094896539 "High_More_High"
"2913" "Birds" "Spatiotemporal" "4" "9295_Site.4.occ" -0.206793939119459 -0.0223496351990359 -0.045662316335029 "High_More_High"
"2914" "Birds" "Spatiotemporal" "4" "9471_Site.4.occ" 0.00499908388102743 0.130769026745334 -0.0824613577610641 "High_More_High"
"2915" "Birds" "Spatiotemporal" "4" "3694_Site.4.occ" 0.11573416705032 0.0776468759868685 0.085362902891321 "High_More_High"
"2916" "Birds" "Spatiotemporal" "4" "13540_Site.4.occ" 0.0226945692092154 0.0393204964790941 0.120826730516202 "High_More_High"
"2917" "Birds" "Spatiotemporal" "4" "8347_Site.4.occ" 0.0777637337368024 0.108731290163745 0.0119703046793644 "High_More_High"
"2918" "Birds" "Spatiotemporal" "4" "2874_Site.4.occ" -0.0524272943370662 0.253818569087253 -0.0160143597114774 "High_More_High"
"2919" "Birds" "Spatiotemporal" "4" "7609_Site.4.occ" -0.16129898944482 -0.0177428266718598 -0.215599694512285 "High_More_High"
"2920" "Birds" "Spatiotemporal" "4" "17246_Site.4.occ" 0.134724826739349 0.110888014852061 0.0469150459432095 "High_More_High"
"2921" "Birds" "Spatiotemporal" "4" "11996_Site.4.occ" 0.0345992549201276 0.0499738771726382 0.152642572458306 "High_More_High"
"2922" "Birds" "Spatiotemporal" "4" "17868_Site.4.occ" 0.221796993904659 0.102819878231523 0.0257586854764825 "High_More_High"
"2923" "Birds" "Spatiotemporal" "4" "6774_Site.4.occ" -0.17082441249617 0.165126821127166 0.165393287025856 "High_More_High"
"2924" "Birds" "Spatiotemporal" "4" "3218_Site.4.occ" 0.0254085264262867 0.267259497152317 -0.227209957946799 "High_More_High"
"2925" "Birds" "Spatiotemporal" "4" "10749_Site.4.occ" 0.0802890142496323 0.103817331156566 0.0281876907428075 "High_More_High"
"2926" "Birds" "Spatiotemporal" "4" "1175_Site.4.occ" 0.0775239143012516 0.0306141719643751 -0.00468627848980695 "High_More_High"
"2927" "Birds" "Spatiotemporal" "4" "4979_Site.4.occ" -0.0905399453580151 0.0357254783688582 0.189713805080356 "High_More_High"
"2928" "Birds" "Spatiotemporal" "4" "10850_Site.4.occ" 0.00891223799161949 0.201518241636717 0.0541146153514601 "High_More_High"
"2929" "Birds" "Spatiotemporal" "4" "7053_Site.4.occ" 0.0952540042176869 0.0435549713982667 0.126358430125103 "High_More_High"
"2930" "Birds" "Spatiotemporal" "4" "14497_Site.4.occ" -0.0718767692894484 0.212662764017147 0.0295411950255862 "High_More_High"
"2931" "Birds" "Spatiotemporal" "4" "4033_Site.4.occ" 0.0904018585016398 0.0853592057337345 0.114815646678965 "High_More_High"
"2932" "Birds" "Spatiotemporal" "4" "940_Site.4.occ" -0.172492699478228 0.128064536299477 -0.0422092617209587 "High_More_High"
"2933" "Birds" "Spatiotemporal" "4" "215_Site.4.occ" 0.0430238325123939 0.0472872576733213 0.11900925810885 "High_More_High"
"2934" "Birds" "Spatiotemporal" "4" "16888_Site.4.occ" 0.00374547598888343 -0.00245989762242017 -0.0142962385103188 "High_More_High"
"2935" "Birds" "Spatiotemporal" "4" "9670_Site.4.occ" 0.143586399644326 0.165404219082182 -0.166033425082574 "High_More_High"
"2936" "Birds" "Spatiotemporal" "4" "19142_Site.4.occ" -0.031486181730079 0.235547437402086 0.0675039609615641 "High_More_High"
"2937" "Birds" "Spatiotemporal" "4" "5010_Site.4.occ" 0.0970844687758596 0.1308446188196 0.0948182719196853 "High_More_High"
"2938" "Birds" "Spatiotemporal" "4" "14205_Site.4.occ" 0.00576793797338583 0.00540515733537243 0.189060450365115 "High_More_High"
"2939" "Birds" "Spatiotemporal" "4" "1916_Site.4.occ" 0.0469691461095079 0.1080519549964 0.0805076918443407 "High_More_High"
"2940" "Birds" "Spatiotemporal" "4" "9165_Site.4.occ" 0.0309490253772308 0.0364638551695003 0.0246825983146252 "High_More_High"
"2941" "Birds" "Spatiotemporal" "4" "4656_Site.4.occ" -0.140384355165649 0.042205062870831 -0.0897604207809799 "High_More_High"
"2942" "Birds" "Spatiotemporal" "4" "8503_Site.4.occ" 0.0794031888362398 0.0854003942966959 -0.0342133590934999 "High_More_High"
"2943" "Birds" "Spatiotemporal" "4" "4699_Site.4.occ" 0.0548307141512615 0.159715134083325 -0.0596210162879967 "High_More_High"
"2944" "Birds" "Spatiotemporal" "4" "8685_Site.4.occ" -0.101051109025497 0.0166059982395345 -0.126295216950997 "High_More_High"
"2945" "Birds" "Spatiotemporal" "4" "14249_Site.4.occ" 0.147705656975732 0.0962385034572962 -0.114117781680734 "High_More_High"
"2946" "Birds" "Spatiotemporal" "4" "19077_Site.4.occ" -0.105973156744604 0.216892011330275 0.0488745959857414 "High_More_High"
"2947" "Birds" "Spatiotemporal" "4" "4991_Site.4.occ" -0.0618726993300772 0.100876861653606 0.0676381693220822 "High_More_High"
"2948" "Birds" "Spatiotemporal" "4" "8469_Site.4.occ" 0.0194325513273472 0.109275414314983 -0.004419894240507 "High_More_High"
"2949" "Birds" "Spatiotemporal" "4" "14663_Site.4.occ" -0.130902836748086 0.0133576809809398 0.0408792975995089 "High_More_High"
"2950" "Birds" "Spatiotemporal" "4" "19941_Site.4.occ" 0.105257777000762 0.135869678405029 -0.0188600118244973 "High_More_High"
"2951" "Birds" "Spatiotemporal" "4" "2873_Site.4.occ" -0.0757563592674044 0.0140053520228942 0.0889639845426235 "High_More_High"
"2952" "Birds" "Spatiotemporal" "4" "6498_Site.4.occ" 0.096475630316612 0.0791034416715344 -0.0277553837503309 "High_More_High"
"2953" "Birds" "Spatiotemporal" "4" "6489_Site.4.occ" 0.0590365323927751 0.0864753623882727 0.0322506773390291 "High_More_High"
"2954" "Birds" "Spatiotemporal" "4" "10728_Site.4.occ" -0.139171606235517 0.148138348171998 0.0258059011192562 "High_More_High"
"2955" "Birds" "Spatiotemporal" "4" "7949_Site.4.occ" 0.0866563715236136 0.140254415453295 0.0418712510929523 "High_More_High"
"2956" "Birds" "Spatiotemporal" "4" "4860_Site.4.occ" 0.0237533210783964 0.112204243744879 -0.0322152592441015 "High_More_High"
"2957" "Birds" "Spatiotemporal" "4" "10959_Site.4.occ" -0.121861679219508 0.183370638231922 -0.00403980701546632 "High_More_High"
"2958" "Birds" "Spatiotemporal" "4" "16612_Site.4.occ" 0.0935790493188021 0.00393089887257696 0.0846301358688266 "High_More_High"
"2959" "Birds" "Spatiotemporal" "4" "1235_Site.4.occ" -0.107786626566615 0.0162157958440599 -0.147220387709561 "High_More_High"
"2960" "Birds" "Spatiotemporal" "4" "15223_Site.4.occ" -0.0611781421862738 0.0659566551103721 0.0893270018915192 "High_More_High"
"2961" "Birds" "Spatiotemporal" "4" "2356_Site.4.occ" -0.0225892312268443 0.226625917676098 -0.0416407444328424 "High_More_High"
"2962" "Birds" "Spatiotemporal" "4" "15506_Site.4.occ" 0.00432043333753564 0.228606193954918 -0.0120734519475265 "High_More_High"
"2963" "Birds" "Spatiotemporal" "4" "19613_Site.4.occ" -0.0964283891080575 0.117893169811691 0.121563225231616 "High_More_High"
"2964" "Birds" "Spatiotemporal" "4" "18114_Site.4.occ" 0.101159142781354 0.12118518026772 0.00188019027145193 "High_More_High"
"2965" "Birds" "Spatiotemporal" "4" "13851_Site.4.occ" 0.0524054771334456 0.0955445921153233 0.0964924996946715 "High_More_High"
"2966" "Birds" "Spatiotemporal" "4" "10678_Site.4.occ" 0.0323961809619234 0.0736422706107184 -0.0592416266116858 "High_More_High"
"2967" "Birds" "Spatiotemporal" "4" "1277_Site.4.occ" -0.0682568771364999 0.144192176287193 0.0259685245059011 "High_More_High"
"2968" "Birds" "Spatiotemporal" "4" "6776_Site.4.occ" -0.0461224681419677 0.112715816009452 0.178038583758091 "High_More_High"
"2969" "Birds" "Spatiotemporal" "4" "3516_Site.4.occ" 0.00415707244181838 0.112103239508675 -0.0593603723399855 "High_More_High"
"2970" "Birds" "Spatiotemporal" "4" "3928_Site.4.occ" 0.0915710320066827 0.0871086246778444 -0.172368936304841 "High_More_High"
"2971" "Birds" "Spatiotemporal" "4" "19827_Site.4.occ" 0.00196426065125754 -0.00187365572133021 0.0195622508352857 "High_More_High"
"2972" "Birds" "Spatiotemporal" "4" "5293_Site.4.occ" -0.01656404875682 0.0700406192174838 -0.0147062805140013 "High_More_High"
"2973" "Birds" "Spatiotemporal" "4" "15224_Site.4.occ" 0.0750663659801555 0.128545964501204 0.0874331448483437 "High_More_High"
"2974" "Birds" "Spatiotemporal" "4" "11225_Site.4.occ" -0.0945014901262239 0.189565451735825 0.0694425649047816 "High_More_High"
"2975" "Birds" "Spatiotemporal" "4" "16114_Site.4.occ" 0.0173111561016876 0.233819451862602 0.0750721605409916 "High_More_High"
"2976" "Birds" "Spatiotemporal" "4" "10195_Site.4.occ" -0.140465368243376 0.140301457495252 -0.005913718218234 "High_More_High"
"2977" "Birds" "Spatiotemporal" "4" "2057_Site.4.occ" 0.120753874072827 0.137721276058575 0.088171618304913 "High_More_High"
"2978" "Birds" "Spatiotemporal" "4" "16089_Site.4.occ" 0.0436849399040034 0.0768362441536447 -0.105276426876934 "High_More_High"
"2979" "Birds" "Spatiotemporal" "4" "7216_Site.4.occ" 0.0457481818249126 0.0920964378608535 -0.00760407255658679 "High_More_High"
"2980" "Birds" "Spatiotemporal" "4" "5254_Site.4.occ" 0.0594827435632269 0.140115603951076 -0.0752369302260851 "High_More_High"
"2981" "Birds" "Spatiotemporal" "4" "3147_Site.4.occ" -0.039996823659276 0.124322079679356 -0.0200096492646728 "High_More_High"
"2982" "Birds" "Spatiotemporal" "4" "12069_Site.4.occ" -0.109179450912923 0.151596172338889 -0.0492292108018628 "High_More_High"
"2983" "Birds" "Spatiotemporal" "4" "6827_Site.4.occ" 0.048789260288562 0.215245524567797 -0.0160507780433077 "High_More_High"
"2984" "Birds" "Spatiotemporal" "4" "7830_Site.4.occ" -0.0256231192489619 0.191553521258922 -0.0522205619817893 "High_More_High"
"2985" "Birds" "Spatiotemporal" "4" "19260_Site.4.occ" 0.152913605843834 0.179840278834595 -0.00963187905794618 "High_More_High"
"2986" "Birds" "Spatiotemporal" "4" "752_Site.4.occ" -0.013663220416779 0.197990240008766 0.0870242465289492 "High_More_High"
"2987" "Birds" "Spatiotemporal" "4" "13324_Site.4.occ" 0.00664623500420712 0.124345138140816 0.0901655615981684 "High_More_High"
"2988" "Birds" "Spatiotemporal" "4" "16038_Site.4.occ" -0.236551772282708 0.0361364672731219 -0.00381628208845072 "High_More_High"
"2989" "Birds" "Spatiotemporal" "4" "7437_Site.4.occ" -0.152492595411605 0.111966658595524 0.0101069130471127 "High_More_High"
"2990" "Birds" "Spatiotemporal" "4" "12465_Site.4.occ" -0.00495799597544035 0.129960088716094 -0.231763409935467 "High_More_High"
"2991" "Birds" "Spatiotemporal" "4" "11710_Site.4.occ" -0.0054012939790803 0.120430242671155 0.0593740649653972 "High_More_High"
"2992" "Birds" "Spatiotemporal" "4" "10041_Site.4.occ" 0.00777639562112334 0.0787908505258643 -0.0239122712295272 "High_More_High"
"2993" "Birds" "Spatiotemporal" "4" "5961_Site.4.occ" -0.226991137643542 0.177321946458594 -0.114418867669095 "High_More_High"
"2994" "Birds" "Spatiotemporal" "4" "5551_Site.4.occ" 0.0328541763504984 0.225476285521002 -0.0240965181169249 "High_More_High"
"2995" "Birds" "Spatiotemporal" "4" "18140_Site.4.occ" 0.0352487379359785 0.0104200434023924 0.0918556298261332 "High_More_High"
"2996" "Birds" "Spatiotemporal" "4" "17262_Site.4.occ" 0.0452326626174151 0.176347250041068 0.102776355677651 "High_More_High"
"2997" "Birds" "Spatiotemporal" "4" "19530_Site.4.occ" 0.0994208776797414 0.125637131875625 -0.0160961519416963 "High_More_High"
"2998" "Birds" "Spatiotemporal" "4" "6240_Site.4.occ" 0.108842991894052 0.17829666801729 0.0879036919652727 "High_More_High"
"2999" "Birds" "Spatiotemporal" "4" "2589_Site.4.occ" 0.106962036327561 0.0749162442285171 0.088590233626145 "High_More_High"
"3000" "Birds" "Spatiotemporal" "4" "8107_Site.4.occ" 0.0509376846297721 0.111235597217191 0.0315246536093131 "High_More_High"
"3001" "Birds" "Spatiotemporal" "4" "2546_Site.4.occ" 0.219465655813291 0.0747511277612461 0.091852491008248 "High_More_High"
"3002" "Birds" "Spatiotemporal" "4" "12602_Site.4.occ" 0.0108764792916064 -0.00483644009496036 0.0604297071241638 "High_More_High"
"3003" "Birds" "Spatiotemporal" "4" "18622_Site.4.occ" 0.0251030136581697 0.165105357842429 -0.0198690645881192 "High_More_High"
"3004" "Birds" "Spatiotemporal" "4" "1052_Site.4.occ" -0.0363181749850056 0.00287594463703746 0.113104367401823 "High_More_High"
"3005" "Birds" "Spatiotemporal" "4" "7781_Site.4.occ" -0.0671177968715692 -0.00555646054559537 0.0954295751376287 "High_More_High"
"3006" "Birds" "Spatiotemporal" "4" "12903_Site.4.occ" -0.332148206483525 0.0961303800583813 -0.0133387326979532 "High_More_High"
"3007" "Birds" "Spatiotemporal" "4" "14001_Site.4.occ" -0.149307760016142 -0.0796242590656566 0.101841732476258 "High_More_High"
"3008" "Birds" "Spatiotemporal" "4" "13657_Site.4.occ" 0.142311913890679 0.232305474938903 0.030393278683082 "High_More_High"
"3009" "Birds" "Spatiotemporal" "4" "7225_Site.4.occ" -0.043534754781889 0.0845444845406714 0.0362341878538286 "High_More_High"
"3010" "Birds" "Spatiotemporal" "4" "14666_Site.4.occ" -0.0184120236522881 0.0372688597232423 0.0393808461733565 "High_More_High"
"3011" "Birds" "Spatiotemporal" "4" "6108_Site.4.occ" -0.0221302512380339 0.0538698087266241 -0.0594352808934491 "High_More_High"
"3012" "Birds" "Spatiotemporal" "4" "13801_Site.4.occ" 0.0766600416386128 0.0886572131761581 -0.117386584946326 "High_More_High"
"3013" "Birds" "Spatiotemporal" "4" "9002_Site.4.occ" -0.00879453270723526 0.207529019985713 0.0506905396461537 "High_More_High"
"3014" "Birds" "Spatiotemporal" "4" "3265_Site.4.occ" 0.0249062221783897 0.0423601358158846 -0.0955131637206349 "High_More_High"
"3015" "Birds" "Spatiotemporal" "4" "9422_Site.4.occ" -0.249956822557337 -0.109114441490885 -0.0157382905218177 "High_More_High"
"3016" "Birds" "Spatiotemporal" "4" "17859_Site.4.occ" -0.107436158082898 0.289300471574584 -0.00425365237085948 "High_More_High"
"3017" "Birds" "Spatiotemporal" "4" "7858_Site.4.occ" 0.0764545909423407 0.12842426781146 -0.00357168481872687 "High_More_High"
"3018" "Birds" "Spatiotemporal" "4" "13979_Site.4.occ" -0.00881089462384292 0.0551925615048111 0.043471737188093 "High_More_High"
"3019" "Birds" "Spatiotemporal" "4" "627_Site.4.occ" 0.0761195061873117 0.0763736184148356 -0.140233774364985 "High_More_High"
"3020" "Birds" "Spatiotemporal" "4" "15313_Site.4.occ" -0.020843251056284 0.0969468695829213 -0.228293165052006 "High_More_High"
"3021" "Birds" "Spatiotemporal" "4" "2893_Site.4.occ" 0.112997576458708 0.204594937571367 0.00226271354840524 "High_More_High"
"3022" "Birds" "Spatiotemporal" "4" "16841_Site.4.occ" 0.012633858459356 0.129488360440323 -0.0370332036600962 "High_More_High"
"3023" "Birds" "Spatiotemporal" "4" "8443_Site.4.occ" -0.0843773022472098 -0.0662441539499263 0.0330229492005182 "High_More_High"
"3024" "Birds" "Spatiotemporal" "4" "4186_Site.4.occ" -0.0354676314264141 0.164309148086045 0.0607384952112867 "High_More_High"
"3025" "Birds" "Spatiotemporal" "4" "13289_Site.4.occ" 0.0352654751708 0.0993374671572572 -0.0602852349051392 "High_More_High"
"3026" "Birds" "Spatiotemporal" "4" "15661_Site.4.occ" 0.0736273597470566 0.0442271013648038 0.0850718832499742 "High_More_High"
"3027" "Birds" "Spatiotemporal" "4" "789_Site.4.occ" -0.11887091063194 0.0543546603074219 0.0974028483038417 "High_More_High"
"3028" "Birds" "Spatiotemporal" "4" "8688_Site.4.occ" 0.0581669498658595 0.178231903555651 -0.104905215481168 "High_More_High"
"3029" "Birds" "Spatiotemporal" "4" "7193_Site.4.occ" -0.0981752673809644 0.116105106447182 -0.214424756673628 "High_More_High"
"3030" "Birds" "Spatiotemporal" "4" "17749_Site.4.occ" -0.039727741215574 0.0622938717168521 -0.0865002085614253 "High_More_High"
"3031" "Birds" "Spatiotemporal" "4" "18900_Site.4.occ" -0.0751186368005889 0.0277554659331459 0.0527134080573339 "High_More_High"
"3032" "Birds" "Spatiotemporal" "4" "5589_Site.4.occ" 0.105280631403383 0.0924518304680914 -0.024551783062993 "High_More_High"
"3033" "Birds" "Spatiotemporal" "4" "9049_Site.4.occ" 0.019713626454135 0.0372714105455699 -0.013236837241005 "High_More_High"
"3034" "Birds" "Spatiotemporal" "4" "305_Site.4.occ" 0.055703136302032 0.0729420444738323 0.0360556076442409 "High_More_High"
"3035" "Birds" "Spatiotemporal" "4" "3474_Site.4.occ" 0.121591239609145 0.148666794003928 -0.0125421687626505 "High_More_High"
"3036" "Birds" "Spatiotemporal" "4" "12429_Site.4.occ" 0.0776667052969257 0.223801877493272 0.060016595367778 "High_More_High"
"3037" "Birds" "Spatiotemporal" "4" "11005_Site.4.occ" -0.151271731813637 -0.0974689994464842 -0.0459380461165136 "High_More_High"
"3038" "Birds" "Spatiotemporal" "4" "13998_Site.4.occ" -0.132835335438973 -0.0223496556155169 0.118829530753334 "High_More_High"
"3039" "Birds" "Spatiotemporal" "4" "6738_Site.4.occ" -0.00511038046648216 -0.00872982393701337 0.0697001613688225 "High_More_High"
"3040" "Birds" "Spatiotemporal" "4" "19880_Site.4.occ" -0.0441449351292964 0.1005437065772 0.22406373886167 "High_More_High"
"3041" "Birds" "Spatiotemporal" "4" "17711_Site.4.occ" 0.00925077329408772 0.188907773752884 0.0222285803681578 "High_More_High"
"3042" "Birds" "Spatiotemporal" "4" "930_Site.4.occ" -0.212644652164003 0.0908410807853604 0.0452423804245604 "High_More_High"
"3043" "Birds" "Spatiotemporal" "4" "9405_Site.4.occ" -0.212617065501336 -0.0732259096796544 0.0522328890012512 "High_More_High"
"3044" "Birds" "Spatiotemporal" "4" "18471_Site.4.occ" 0.122141496237913 0.125242181281145 0.0342196372426419 "High_More_High"
"3045" "Birds" "Spatiotemporal" "4" "6799_Site.4.occ" 0.103482845496585 0.153747203041632 -0.0503844273899409 "High_More_High"
"3046" "Birds" "Spatiotemporal" "4" "15892_Site.4.occ" 0.0388127447673907 0.130496176446244 -0.0639601641582813 "High_More_High"
"3047" "Birds" "Spatiotemporal" "4" "12703_Site.4.occ" 0.047394478012499 0.157361663490946 -0.121329576639367 "High_More_High"
"3048" "Birds" "Spatiotemporal" "4" "823_Site.4.occ" 0.0792045610551599 0.178106994959678 0.0667349438541886 "High_More_High"
"3049" "Birds" "Spatiotemporal" "4" "10756_Site.4.occ" -0.0396884171336757 0.111957947080079 -0.0148226807822377 "High_More_High"
"3050" "Birds" "Spatiotemporal" "4" "15152_Site.4.occ" -0.0941556902217721 0.203665975246774 0.289651366652777 "High_More_High"
"3051" "Birds" "Spatiotemporal" "4" "11937_Site.4.occ" 0.086449792230647 0.15554589172257 -0.0129962564490341 "High_More_High"
"3052" "Birds" "Spatiotemporal" "4" "5363_Site.4.occ" 0.132808830190493 0.0897453537729924 0.137784157075746 "High_More_High"
"3053" "Birds" "Spatiotemporal" "4" "5031_Site.4.occ" 0.131729879475429 0.128302011292364 -0.0159220082237552 "High_More_High"
"3054" "Birds" "Spatiotemporal" "4" "17883_Site.4.occ" -0.0810786639249279 0.225148686267345 -0.0353034444611692 "High_More_High"
"3055" "Birds" "Spatiotemporal" "4" "5437_Site.4.occ" 0.00526542227638043 0.23088387556049 0.0294768746791239 "High_More_High"
"3056" "Birds" "Spatiotemporal" "4" "18546_Site.4.occ" -0.0586435204019789 0.161841485571671 -0.115774091708707 "High_More_High"
"3057" "Birds" "Spatiotemporal" "4" "6714_Site.4.occ" 0.167799197093952 0.0914705941721431 0.0816302516651965 "High_More_High"
"3058" "Birds" "Spatiotemporal" "4" "5847_Site.4.occ" 0.058367999145457 0.174994129647904 0.0104150724252522 "High_More_High"
"3059" "Birds" "Spatiotemporal" "4" "6429_Site.4.occ" 0.0417893476248423 0.0687632653373206 -0.00688728343795637 "High_More_High"
"3060" "Birds" "Spatiotemporal" "4" "14989_Site.4.occ" 0.0845252068599755 0.287588819621775 0.109879406468547 "High_More_High"
"3061" "Birds" "Spatiotemporal" "4" "1641_Site.4.occ" 0.0750788785714185 0.0566118005964319 0.0509337327118356 "High_More_High"
"3062" "Birds" "Spatiotemporal" "4" "5099_Site.4.occ" -0.0268579400851173 0.235989932107841 0.0727059743414735 "High_More_High"
"3063" "Birds" "Spatiotemporal" "4" "11361_Site.4.occ" -0.0848634148161179 0.248285075392246 0.0365565498660296 "High_More_High"
"3064" "Birds" "Spatiotemporal" "4" "9704_Site.4.occ" 0.0665288635933654 0.0853254100990456 0.00331335667041992 "High_More_High"
"3065" "Birds" "Spatiotemporal" "4" "17982_Site.4.occ" 0.0656351333296596 0.168918988424689 0.00250128252349752 "High_More_High"
"3066" "Birds" "Spatiotemporal" "4" "18989_Site.4.occ" -0.0333177164589088 0.100923600025135 0.0341859307627103 "High_More_High"
"3067" "Birds" "Spatiotemporal" "4" "19531_Site.4.occ" 0.0441322547543588 0.186337893782095 -0.0293481774366599 "High_More_High"
"3068" "Birds" "Spatiotemporal" "4" "811_Site.4.occ" -0.047550297817472 0.101722569423024 -0.0791735024200751 "High_More_High"
"3069" "Birds" "Spatiotemporal" "4" "12350_Site.4.occ" 0.0643227855061798 0.124760480289821 0.226802453979493 "High_More_High"
"3070" "Birds" "Spatiotemporal" "4" "13751_Site.4.occ" 0.0744704083592088 0.154582638828118 -0.0387308000627448 "High_More_High"
"3071" "Birds" "Spatiotemporal" "4" "13485_Site.4.occ" -0.0784432794978922 0.0705972904953028 -0.0345580612848074 "High_More_High"
"3072" "Birds" "Spatiotemporal" "4" "15838_Site.4.occ" 0.111432227733447 0.120388150460306 0.0583616156059522 "High_More_High"
"3073" "Birds" "Spatiotemporal" "4" "11071_Site.4.occ" 0.0687690019216059 0.120288862281146 0.102631796294316 "High_More_High"
"3074" "Birds" "Spatiotemporal" "4" "5552_Site.4.occ" 0.091144831661904 0.0950947944195542 -0.0609181391239591 "High_More_High"
"3075" "Birds" "Spatiotemporal" "4" "678_Site.4.occ" 0.173390711900081 0.205713120760804 -0.0824499450376047 "High_More_High"
"3076" "Birds" "Spatiotemporal" "4" "14470_Site.4.occ" 0.0375002328530166 0.171851399839603 -0.105864735451726 "High_More_High"
"3077" "Birds" "Spatiotemporal" "4" "8741_Site.4.occ" 0.135428594465605 0.0405469843028537 -0.0525704850738111 "High_More_High"
"3078" "Birds" "Spatiotemporal" "4" "17110_Site.4.occ" 0.116261375586545 0.138300950019992 -0.121925134053541 "High_More_High"
"3079" "Birds" "Spatiotemporal" "4" "17906_Site.4.occ" -0.12004330085951 0.199651396701044 0.1746870669246 "High_More_High"
"3080" "Birds" "Spatiotemporal" "4" "3925_Site.4.occ" 0.0618365915687694 -0.0248906719489777 -0.067332111310238 "High_More_High"
"3081" "Birds" "Spatiotemporal" "4" "19305_Site.4.occ" -0.0386833630786891 0.0554250054473183 0.152430908631778 "High_More_High"
"3082" "Birds" "Spatiotemporal" "4" "6811_Site.4.occ" -0.07502722554371 0.172168499275346 0.0417685606810103 "High_More_High"
"3083" "Birds" "Spatiotemporal" "4" "1176_Site.4.occ" 0.145690095797334 0.217436279459675 0.00180829629833501 "High_More_High"
"3084" "Birds" "Spatiotemporal" "4" "18929_Site.4.occ" 0.0228966566249701 0.209129768023825 0.00121224403751502 "High_More_High"
"3085" "Birds" "Spatiotemporal" "4" "17588_Site.4.occ" 0.0791091108141268 0.0905090721646829 -0.00837462453002812 "High_More_High"
"3086" "Birds" "Spatiotemporal" "4" "7843_Site.4.occ" -0.00859728252089544 0.118871904193406 -0.0124112946384271 "High_More_High"
"3087" "Birds" "Spatiotemporal" "4" "19420_Site.4.occ" 0.0123378158273311 0.0654491907634453 -0.0395599050288952 "High_More_High"
"3088" "Birds" "Spatiotemporal" "4" "15210_Site.4.occ" 0.199208522308954 0.181180909260112 0.106518339529199 "High_More_High"
"3089" "Birds" "Spatiotemporal" "4" "18332_Site.4.occ" -0.0216965818712667 0.157657785949357 0.191184984984789 "High_More_High"
"3090" "Birds" "Spatiotemporal" "4" "19340_Site.4.occ" -0.0173689156113687 0.102429125366377 0.0543756479912435 "High_More_High"
"3091" "Birds" "Spatiotemporal" "4" "8152_Site.4.occ" -0.0413482589798032 0.170383262757726 -0.00937068521693905 "High_More_High"
"3092" "Birds" "Spatiotemporal" "4" "5019_Site.4.occ" 0.0954948884658372 0.0997730231302268 -0.0336916927846429 "High_More_High"
"3093" "Birds" "Spatiotemporal" "4" "4859_Site.4.occ" 0.0508659229997111 -0.0220027978756494 -0.0271201129256569 "High_More_High"
"3094" "Birds" "Spatiotemporal" "4" "8742_Site.4.occ" 0.021578091620925 0.0947854078823872 -0.0276791101327418 "High_More_High"
"3095" "Birds" "Spatiotemporal" "4" "18117_Site.4.occ" 0.0193808664275941 0.186397266513061 0.00991636948021473 "High_More_High"
"3096" "Birds" "Spatiotemporal" "4" "8793_Site.4.occ" 0.0606824522246835 0.0356115269408305 -0.0252237831587765 "High_More_High"
"3097" "Birds" "Spatiotemporal" "4" "17980_Site.4.occ" 0.125663029656353 0.102971043792084 -0.0109193226780539 "High_More_High"
"3098" "Birds" "Spatiotemporal" "4" "19000_Site.4.occ" -0.0215772768684151 0.155669720795282 0.109733714836485 "High_More_High"
"3099" "Birds" "Spatiotemporal" "4" "8890_Site.4.occ" 0.00832746987537215 0.274346105220928 -0.0440891168977108 "High_More_High"
"3100" "Birds" "Spatiotemporal" "4" "5778_Site.4.occ" 0.0289089411110184 0.184498945516853 -0.10911325990103 "High_More_High"
"3101" "Birds" "Spatiotemporal" "4" "13470_Site.4.occ" 0.101913736671003 0.0352805686697845 0.0310587493736919 "High_More_High"
"3102" "Birds" "Spatiotemporal" "4" "12222_Site.4.occ" 0.0501786843608528 0.276298994953264 0.0358232580655149 "High_More_High"
"3103" "Birds" "Spatiotemporal" "4" "17346_Site.4.occ" 0.0254889041570825 0.267651373964757 -0.187247607588997 "High_More_High"
"3104" "Birds" "Spatiotemporal" "4" "16192_Site.4.occ" 0.0932333974018291 0.118159049230895 -0.011761314904042 "High_More_High"
"3105" "Birds" "Spatiotemporal" "4" "8738_Site.4.occ" 0.0580946327635819 0.0892405239250608 0.0304271751228271 "High_More_High"
"3106" "Birds" "Spatiotemporal" "4" "16009_Site.4.occ" -0.0250679528892419 0.0683979071382473 -0.0159767223654826 "High_More_High"
"3107" "Birds" "Spatiotemporal" "4" "19312_Site.4.occ" -0.0411094647575469 0.0357489716065035 -0.165330885251225 "High_More_High"
"3108" "Birds" "Spatiotemporal" "4" "1402_Site.4.occ" 0.00879011838247641 0.00610489350958594 -0.0662636194146328 "High_More_High"
"3109" "Birds" "Spatiotemporal" "4" "5170_Site.4.occ" -0.0541761721211935 0.0677856249812742 -0.011491013534358 "High_More_High"
"3110" "Birds" "Spatiotemporal" "4" "12397_Site.4.occ" 0.0290725207336544 0.0638415822120355 0.0104335737385761 "High_More_High"
"3111" "Birds" "Spatiotemporal" "4" "2496_Site.4.occ" 0.00527864323094151 0.104274879206219 -0.005104147379142 "High_More_High"
"3112" "Birds" "Spatiotemporal" "4" "14993_Site.4.occ" -0.0316804129759302 0.175313870627089 -0.04956449471844 "High_More_High"
"3113" "Birds" "Spatiotemporal" "4" "6933_Site.4.occ" 0.0506909389744876 0.112760892318521 -0.160062809450724 "High_More_High"
"3114" "Birds" "Spatiotemporal" "4" "3817_Site.4.occ" -0.0253692201738634 0.158855946325731 -0.0159925109958345 "High_More_High"
"3115" "Birds" "Spatiotemporal" "4" "9867_Site.4.occ" -0.0581453448776834 0.0440393852433322 -0.0249052278266091 "High_More_High"
"3116" "Birds" "Spatiotemporal" "4" "2743_Site.4.occ" -0.088620550561175 0.0344045428390893 -0.1205834725243 "High_More_High"
"3117" "Birds" "Spatiotemporal" "4" "17017_Site.4.occ" 0.0231627889383207 0.0747867072681898 0.0677764778097213 "High_More_High"
"3118" "Birds" "Spatiotemporal" "4" "13361_Site.4.occ" 0.130639666664192 0.109484258437994 0.0108753304572998 "High_More_High"
"3119" "Birds" "Spatiotemporal" "4" "11105_Site.4.occ" -0.014827415781867 -0.0992126684428564 0.280437367774019 "High_More_High"
"3120" "Birds" "Spatiotemporal" "4" "8440_Site.4.occ" 0.118112995256631 0.0618293299288939 -0.186485382447221 "High_More_High"
[truncated: 365,876 more chars]
